# Supplementary material for: Quantitative proteomics of the tobacco pollen tube secretome identifies novel pollen tube guidance proteins important for fertilization
Source: Genome Biol. 2016 May 3;17:81. doi: 10.1186/s13059-016-0928-x (PMC4853860; doi:10.1186/s13059-016-0928-x)
Supplement: Additional file 3: Table S1. — List of protein accessions identified from semi-in vivo pollen tube secretome and semi-in vivo total proteomes by gel-free LC/MS/MS. (XLSX 53714 kb) [file 13059_2016_928_MOESM3_ESM.xlsx]

## Sheet: Table S1 legend
Table S1. Gel- and label-free tandem LC-MS/MS quantification of tobacco semi in vivo pollen tube secreted proteins following penetration through stigma and style as well as their respective total proteomes. For details regarding column content and calculations, please see comments in the table header as well as materials and methods.
Bold accessions indicate reliable detection
Key:
SIV-PS1-4, Semi in vivo pollen tube secretome replica 1, 2, 3, 4
SIV-PP1-4, Semi in vivo pollen tube total proteome replica 1, 2, 3, 4
Control #1,2, unpollinated pistil secretome controls

## Sheet: SIV-PS1
					Identifications Details																					Comparison of Protein Identification in All Samples							Comparison of Protein Identification in All Samples								threshold	3
Prot Group	Prot Group Orig	Accession	Description		MW [kDa]	calc. pI	Area	Sum(Coverage)	Sum(# Proteins)	Sum(# Peptides)	Sum(# Unique Peptides)	Sum(# PSMs)	# AAs	Is Master Protein	# Peptides A(3,5)	# Peptides A(8,10)	# PSM A(3,5)	# PSM A(8,10)	Coverage A(3,5)	Coverage A(8,10)	Score A(3,5)	Score A(8,10)	Group #Peptides	Is Prot OK?		Number of peptides (all) for the particular protein - zero if the protein is not present							Indentifications of protein in all samples							Individual Proteins - Int.		Protein Groups - Int.		Individual Protein Presence - Interactive
																										SIV-PS1	SIV-PS2	SIV-PS3	SIV-PS4	C1	C2		SIV-PS1	SIV-PS2	SIV-PS3	SIV-PS4	control1	control2		Summary		Summary		SIV-PS1	SIV-PS2	SIV-PS3	SIV-PS4	C1	C2
1	38	Nt_001153	TCL6_3591 nbEST:25 NbBlast:192 BlastBestHits:gi|20026|emb|CAA38302.1|/0.0/190-1242/1-351/glucan endo-1,3-beta-glucosidase [Nicotiana tabacum] //		39.2	6.4	11440000000	0.6125	1	49	23	595	351	True	46	46	278	317	0.6068	0.6097	5845	1310.09	49	Master		49	37	49	53	86	92		23 (49)	30 (37)	21 (49)	22 (53)	35 (86)	39 (92)		Y Y Y Y ; Y Y		Y Y Y Y ; Y Y		Y	Y	Y	Y	Y	Y
																																										Y Y Y Y ; Y Y
			Sequence		# Protein Groups	Protein Groups Accessions	Area																																			Y Y Y Y ; Y Y
			AATIENAQTYYR		3	Nt_001153;Nt_001416;P52398	7.29729e+06																																			Y Y Y Y ; Y Y
			AGGPNVEIIVSESGWPSEGNSAATIENAQTYYR		2	Nt_001153;Nt_001416	1.07259e+09																																			Y Y Y Y ; Y Y
			ALAAAGLQDK		2	Nt_001153;Nt_001416	4.61669e+07																																			Y Y Y Y ; Y Y
			AMENVYNALAAAGLQDK		1	Nt_001153	167222396																																			Y Y Y Y ; Y Y
			AMFDENEKNGEVTEK		1	Nt_001153	1.91543e+07																																			Y Y Y Y ; Y Y
			ANNLPSEQDVINLYK		2	Nt_001153;Nt_001416	2.01306e+07																																			Y Y Y Y ; Y Y
			ATIENAQTYYR		3	Nt_001153;Nt_001416;P52398	3.48299e+06																																			Y Y Y Y ; Y Y
			ENVYNALAAAGLQDK		1	Nt_001153	1.2596e+07																																			Y Y Y Y ; Y Y
			FDENEKNGEVTEK		1	Nt_001153	1.05843e+07																																			Y Y Y Y ; Y Y
			HAMENVYNALAAAGLQDK		1	Nt_001153	8.78471e+06																																			Y Y Y Y ; Y Y
			IANNLPSEQDVINLYK		2	Nt_001153;Nt_001416	1.70273e+10																																			Y Y Y Y ; Y Y
			IKVTTATYSGLLANTYPPK		1	Nt_001153	6.44006e+06																																			Y Y Y Y ; Y Y
			IVETYLFAMFDENEK		1	Nt_001153	978286316																																			Y Y Y Y ; Y Y
			IVETYLFAMFDENEKNGEVTEK		1	Nt_001153	1.52918e+09																																			Y Y Y Y ; Y Y
			IYNSDTNIFK		1	Nt_001153	12177304677																																			Y Y Y Y ; Y Y
			KIANNLPSEQDVINLYK		1	Nt_001153	2.08243e+07																																			Y Y Y Y ; Y Y
			LLHAMENVYNALAAAGLQDK		1	Nt_001153	33215281																																			Y Y Y Y ; Y Y
			LPSEQDVINLYK		2	Nt_001153;Nt_001416	9.87532e+06																																			Y Y Y Y ; Y Y
			MFDENEKNGEVTEK		1	Nt_001153	2.5249e+06																																			Y Y Y Y ; Y Y
			NLPSEQDVINLYK		2	Nt_001153;Nt_001416	1.1403e+08																																			Y Y Y Y ; Y Y
			NNLPILANIYPY		2	Nt_001416;Nt_001153	4.96024e+07																																			Y Y Y Y ; Y Y
			NNLPILANIYPYFGH		2	Nt_001416;Nt_001153	92061307																																			Y Y Y Y ; Y Y
			NNLPILANIYPYFGHIYN		2	Nt_001416;Nt_001153	1.53203e+07																																			Y Y Y Y ; Y Y
			NNLPLLANIYPYFGHIY		2	Nt_001153;Nt_001416	7.73403e+06																																			Y Y Y Y ; Y Y
			NNLPLLANIYPYFGHIYNT		2	Nt_001153;Nt_001416	1.00951e+07																																			Y Y Y Y ; Y Y
			NNLPSEQDVINLYK		2	Nt_001153;Nt_001416	22946508																																			Y Y Y Y ; Y Y
			NVYNALAAAGLQDK		2	Nt_001153;Nt_001416	19687635																																			Y Y Y Y ; Y Y
			PIIEFLAR		2	Nt_001153;Nt_001416	9.17592e+06																																			Y Y Y Y ; Y Y
			PSEGNSAATIENAQTYYR		2	Nt_001153;Nt_001416	6.45658e+06																																			Y Y Y Y ; Y Y
			SAATIENAQTYYR		3	Nt_001153;Nt_001416;P52398	1.2275e+08																																			Y Y Y Y ; Y Y
			SFINPIIEFL		2	Nt_001153;Nt_001416	1.7163e+06																																			Y Y Y Y ; Y Y
			SFINPIIEFLAR		2	Nt_001153;Nt_001416	4876608190																																			Y Y Y Y ; Y Y
			SGILANTYPPK		2	Nt_001416;Nt_001153	1.9452e+07																																			Y Y Y Y ; Y Y
			SSIANGWVQDNIR		3	Nt_001153;Nt_001416;P52398	5.94036e+06																																			Y Y Y Y ; Y Y
			TATYSGILANTYPPK		2	Nt_001416;Nt_001153	9.4835e+06																																			Y Y Y Y ; Y Y
			TGAQSNIGVCYGK		1	Nt_001153	8.50347e+06																																			Y Y Y Y ; Y Y
			TYSGLLANTYPPK		2	Nt_001153;Nt_001416	9.92496e+07																																			Y Y Y Y ; Y Y
			VTTATYSGLLAN		1	Nt_001153	266440009																																			Y Y Y Y ; Y Y
			VTTATYSGLLANTYPPK		1	Nt_001153	5120844552																																			Y Y Y Y ; Y Y
			VTTATYSGLLANTYPPKDSIFR		1	Nt_001153	36663925																																			Y Y Y Y ; Y Y
			VTTATYSGLLANTYPPKDSIFREEFK		1	Nt_001153	60160923																																			Y Y Y Y ; Y Y
			VYNALAAAGLQDK		2	Nt_001153;Nt_001416	2.17125e+07																																			Y Y Y Y ; Y Y
			YISIGNEVSPSNN		1	Nt_001153	1.17675e+07																																			Y Y Y Y ; Y Y
			YISIGNEVSPSNNGQYSQ		1	Nt_001153	2.84675e+07																																			Y Y Y Y ; Y Y
			YISIGNEVSPSNNGQYSQF		1	Nt_001153	1.33197e+07																																			Y Y Y Y ; Y Y
			YISIGNEVSPSNNGQYSQFLLH		1	Nt_001153	107553863																																			Y Y Y Y ; Y Y
			YISIGNEVSPSNNGQYSQFLLHAMENVYNALAAAGLQDK		1	Nt_001153	4.01586e+07																																			Y Y Y Y ; Y Y
			YQLNFMYSD		2	Nt_001153;Nt_001416	131752974																																			Y Y Y Y ; Y Y
			YQLNFMYSDT		1	Nt_001153	3.51238e+08																																			Y Y Y Y ; Y Y
																																										Y Y Y Y ; Y Y
2	42	Nt_001416	TCL6_11887 nbEST:22 NbBlast:192 BlastBestHits:gi|20028|emb|CAA38303.1|/0.0/260-1312/1-351/glucan endo-1,3-beta-glucosidase [Nicotiana tabacum] //		39.2	6.14	7659000000	0.396	1	28	2	195	351	True	27	27	105	90	0.3704	0.396	1607.28	318.83	28	Master		28	0	31	34	55	56		2 (28)	-	2 (31)	2 (34)	4 (55)	3 (56)		Y N Y Y ; Y Y		Y N Y Y ; Y Y		Y	N	Y	Y	Y	Y
																																										Y N Y Y ; Y Y
			Sequence		# Protein Groups	Protein Groups Accessions	Area																																			Y N Y Y ; Y Y
			AATIENAQTYYR		3	Nt_001153;Nt_001416;P52398	7.29729e+06																																			Y N Y Y ; Y Y
			AGGPNVEIIVSESGWPSEGNSAATIENAQTYYR		2	Nt_001153;Nt_001416	1.07259e+09																																			Y N Y Y ; Y Y
			ALAAAGLQDK		2	Nt_001153;Nt_001416	4.61669e+07																																			Y N Y Y ; Y Y
			ANNLPSEQDVINLYK		2	Nt_001153;Nt_001416	2.01306e+07																																			Y N Y Y ; Y Y
			ATIENAQTYYR		3	Nt_001153;Nt_001416;P52398	3.48299e+06																																			Y N Y Y ; Y Y
			IANNLPSEQDVINLYK		2	Nt_001153;Nt_001416	1.70273e+10																																			Y N Y Y ; Y Y
			LLHAMKNVYNALAAAGLQDK		1	Nt_001416	0																																			Y N Y Y ; Y Y
			LPSEQDVINLYK		2	Nt_001153;Nt_001416	9.87532e+06																																			Y N Y Y ; Y Y
			NLPSEQDVINLYK		2	Nt_001153;Nt_001416	1.1403e+08																																			Y N Y Y ; Y Y
			NNLPILANIYPY		2	Nt_001416;Nt_001153	4.96024e+07																																			Y N Y Y ; Y Y
			NNLPILANIYPYFGH		2	Nt_001416;Nt_001153	92061307																																			Y N Y Y ; Y Y
			NNLPILANIYPYFGHIYN		2	Nt_001416;Nt_001153	1.53203e+07																																			Y N Y Y ; Y Y
			NNLPLLANIYPYFGHIY		2	Nt_001153;Nt_001416	7.73403e+06																																			Y N Y Y ; Y Y
			NNLPLLANIYPYFGHIYNT		2	Nt_001153;Nt_001416	1.00951e+07																																			Y N Y Y ; Y Y
			NNLPSEQDVINLYK		2	Nt_001153;Nt_001416	22946508																																			Y N Y Y ; Y Y
			NVYNALAAAGLQDK		2	Nt_001153;Nt_001416	19687635																																			Y N Y Y ; Y Y
			PIIEFLAR		2	Nt_001153;Nt_001416	9.17592e+06																																			Y N Y Y ; Y Y
			PSEGNSAATIENAQTYYR		2	Nt_001153;Nt_001416	6.45658e+06																																			Y N Y Y ; Y Y
			SAATIENAQTYYR		3	Nt_001153;Nt_001416;P52398	1.2275e+08																																			Y N Y Y ; Y Y
			SFINPIIEFL		2	Nt_001153;Nt_001416	1.7163e+06																																			Y N Y Y ; Y Y
			SFINPIIEFLAR		2	Nt_001153;Nt_001416	4876608190																																			Y N Y Y ; Y Y
			SGILANTYPPK		2	Nt_001416;Nt_001153	1.9452e+07																																			Y N Y Y ; Y Y
			SSIANGWVQDNIR		3	Nt_001153;Nt_001416;P52398	5.94036e+06																																			Y N Y Y ; Y Y
			TATYSGILANTYPPK		2	Nt_001416;Nt_001153	9.4835e+06																																			Y N Y Y ; Y Y
			TYSGLLANTYPPK		2	Nt_001153;Nt_001416	9.92496e+07																																			Y N Y Y ; Y Y
			VSTATYSGILANTYPPK		1	Nt_001416	7.44004e+06																																			Y N Y Y ; Y Y
			VYNALAAAGLQDK		2	Nt_001153;Nt_001416	2.17125e+07																																			Y N Y Y ; Y Y
			YQLNFMYSD		2	Nt_001153;Nt_001416	131752974																																			Y N Y Y ; Y Y
																																										Y N Y Y ; Y Y
3	19	Q9ZP52	Thaumatin-like protein SE39b n=2 Tax=Nicotiana tabacum RepID=Q9ZP52_TOBAC		25.8	4.79	5613000000	0.5462	2	27	27	119	238	True	24	25	53	66	0.5252	0.5126	978.28	231.27	27	Master		27	25	29	30	41	52		27 (27)	25 (25)	29 (29)	30 (30)	41 (41)	51 (52)		Y Y Y Y ; Y Y		Y Y Y Y ; Y Y		Y	Y	Y	Y	Y	Y
3	19	Nt_005690	TCL6_2758 nbEST:9 NbBlast:188 BlastBestHits:gi|4586372|dbj|BAA74546.2|/6e-134/25-726/1-234/thaumatin-like protein SE39b [Nicotiana tabacum] //		26.7	4.91	5613000000	0.5285	2	27	27	119	246	False	24	25	53	66	0.5081	0.4959	978.28	231.27	27	OK		27	25	29	30	41	52		27 (27)	25 (25)	29 (29)	30 (30)	41 (41)	51 (52)		Y Y Y Y ; Y Y		Y Y Y Y ; Y Y		Y	Y	Y	Y	Y	Y
																																										Y Y Y Y ; Y Y
			Sequence		# Protein Groups	Protein Groups Accessions	Area																																			Y Y Y Y ; Y Y
			ACPDAYSYPYDDATSTFTCK		1	Q9ZP52	1.02205e+10																																			Y Y Y Y ; Y Y
			AFNKPEYCCTEEFNDPNICKPTK		1	Q9ZP52	15649127																																			Y Y Y Y ; Y Y
			APTGWSGR		1	Q9ZP52	5142460551																																			Y Y Y Y ; Y Y
			AYSYPYDDATSTFTCK		1	Q9ZP52	18544860																																			Y Y Y Y ; Y Y
			CTEEFNDPNICKPTK		1	Q9ZP52	0																																			Y Y Y Y ; Y Y
			CVSDLNLQCPPELQVK		1	Q9ZP52	1.77666e+07																																			Y Y Y Y ; Y Y
			DAYSYPYDDATSTFTCK		1	Q9ZP52	8.91315e+06																																			Y Y Y Y ; Y Y
			EEFNDPNICKPTK		1	Q9ZP52	0																																			Y Y Y Y ; Y Y
			EFNDPNICKPTK		1	Q9ZP52	6.11288e+06																																			Y Y Y Y ; Y Y
			GTCATADCGGVLECN		1	Q9ZP52	14116887																																			Y Y Y Y ; Y Y
			GTCATADCGGVLECNGAGGN		1	Q9ZP52	0																																			Y Y Y Y ; Y Y
			IWPGILSGGGHPL		1	Q9ZP52	5.60023e+08																																			Y Y Y Y ; Y Y
			IWPGILSGGGHPLL		1	Q9ZP52	20235350																																			Y Y Y Y ; Y Y
			IWPGILSGGGHPLLM		1	Q9ZP52	4.43231e+07																																			Y Y Y Y ; Y Y
			IWPGILSGGGHPLLMN		1	Q9ZP52	37238777																																			Y Y Y Y ; Y Y
			KACPDAYSYPYDDATST		1	Q9ZP52	1.38454e+07																																			Y Y Y Y ; Y Y
			KACPDAYSYPYDDATSTF		1	Q9ZP52	145131396																																			Y Y Y Y ; Y Y
			KACPDAYSYPYDDATSTFTCK		1	Q9ZP52	6.10575e+08																																			Y Y Y Y ; Y Y
			SACLAFNKPEYCCTE		1	Q9ZP52	4.50428e+06																																			Y Y Y Y ; Y Y
			SACLAFNKPEYCCTEEFND		1	Q9ZP52	9.2277e+06																																			Y Y Y Y ; Y Y
			SACLAFNKPEYCCTEEFNDPNICKPT		1	Q9ZP52	4.93937e+07																																			Y Y Y Y ; Y Y
			SACLAFNKPEYCCTEEFNDPNICKPTK		1	Q9ZP52	1.47596e+09																																			Y Y Y Y ; Y Y
			SQCNFDTSGK		1	Q9ZP52	1.68855e+08																																			Y Y Y Y ; Y Y
			SYPYDDATSTFTCK		1	Q9ZP52	3.05359e+08																																			Y Y Y Y ; Y Y
			TNNDTVIACK		1	Q9ZP52	4.76461e+08																																			Y Y Y Y ; Y Y
			VQCVSDLNLQCPPELQVK		1	Q9ZP52	5031508																																			Y Y Y Y ; Y Y
			VSDLNLQCPPELQVK		1	Q9ZP52	1.01823e+07																																			Y Y Y Y ; Y Y
																																										Y Y Y Y ; Y Y
4	790	Nt_003549	TCL2_1722 nbEST:12 NbBlast:158 BlastBestHits:gi|4704762|gb|AAD28258.1|AF128404_1/0.0/78-1535/1-481/cellulase homolog [Nicotiana alata] //		56.7	6.01	4474000000	0.6673	1	54	16	563	511	True	51	51	258	305	0.5988	0.6204	6208.5	1241.08	54	Master		54	41	79	73	75	121		16 (54)	11 (41)	26 (79)	27 (73)	31 (75)	41 (121)		Y Y Y Y ; Y Y		Y Y Y Y ; Y Y		Y	Y	Y	Y	Y	Y
																																										Y Y Y Y ; Y Y
			Sequence		# Protein Groups	Protein Groups Accessions	Area																																			Y Y Y Y ; Y Y
			AEEFICNCIQK		2	Q9XF22;Nt_003549	1.27249e+07																																			Y Y Y Y ; Y Y
			AGIDLTGGYYDAGDNVK		2	Q9XF22;Nt_003549	2.80934e+06																																			Y Y Y Y ; Y Y
			ATGTVESSNLITFVK		1	Nt_003549	1.66685e+07																																			Y Y Y Y ; Y Y
			ATQDKTYLDYINDQATS		2	Nt_003549;Nt_056968	7.84173e+06																																			Y Y Y Y ; Y Y
			ATQDKTYLDYINDQATSSGGTR		2	Nt_003549;Nt_056968	3.45463e+08																																			Y Y Y Y ; Y Y
			DAGIDLTGGYYDAGDNVK		2	Q9XF22;Nt_003549	5.20751e+09																																			Y Y Y Y ; Y Y
			FPWNESSLSQYKK		1	Nt_003549	7.34767e+06																																			Y Y Y Y ; Y Y
			GASIVSIKK		3	Q9XF22;Nt_003549;Nt_056968	2.60352e+08																																			Y Y Y Y ; Y Y
			GDSALQDGKDAGIDLTGGYYDAGDNVK		1	Nt_003549	329814796																																			Y Y Y Y ; Y Y
			IDYGIALTK		2	Q9XF22;Nt_003549	3.94773e+07																																			Y Y Y Y ; Y Y
			ILDGAIVGGPDLSDNYNDSR		3	Q9XF22;Nt_003549;Nt_056968	8.91486e+07																																			Y Y Y Y ; Y Y
			KELTNTLNAIK		1	Nt_003549	633434396																																			Y Y Y Y ; Y Y
			KFPWNESSLSQYK		1	Nt_003549	219543096																																			Y Y Y Y ; Y Y
			KMSYMVGFGTNYPQK		3	Q9XF22;Nt_003549;Nt_056968	5.72282e+07																																			Y Y Y Y ; Y Y
			KNAEEFICNCIQK		2	Q9XF22;Nt_003549	5.06119e+07																																			Y Y Y Y ; Y Y
			LAWSVVEFGEELEAK		1	Nt_003549	6.22096e+06																																			Y Y Y Y ; Y Y
			LPPNQLVQWR		1	Nt_003549	3875329554																																			Y Y Y Y ; Y Y
			MSYMVGFGTNYPQ		3	Q9XF22;Nt_003549;Nt_056968	1.07367e+07																																			Y Y Y Y ; Y Y
			MSYMVGFGTNYPQK		3	Q9XF22;Nt_003549;Nt_056968	2194445752																																			Y Y Y Y ; Y Y
			MVGFGTNYPQK		3	Q9XF22;Nt_003549;Nt_056968	271806124																																			Y Y Y Y ; Y Y
			NAEEFICNCIQK		2	Q9XF22;Nt_003549	3.81824e+09																																			Y Y Y Y ; Y Y
			NAPNPNILDGAIVGGPDLSDNYNDSR		2	Q9XF22;Nt_003549	5.35214e+07																																			Y Y Y Y ; Y Y
			NSLQCATGTVESSNLI		2	Nt_003549;Nt_056968	20794738																																			Y Y Y Y ; Y Y
			NSLQCATGTVESSNLITFVK		1	Nt_003549	1576577453																																			Y Y Y Y ; Y Y
			SDSNYSSQLLIH		1	Nt_003549	6.3212e+07																																			Y Y Y Y ; Y Y
			SDSNYSSQLLIHAK		1	Nt_003549	1.38363e+09																																			Y Y Y Y ; Y Y
			SEGFSLWFYK		1	Nt_003549	7.79765e+06																																			Y Y Y Y ; Y Y
			SGKLPPNQLVQWR		1	Nt_003549	108495435																																			Y Y Y Y ; Y Y
			SIDYGIALTK		2	Q9XF22;Nt_003549	2.9733e+09																																			Y Y Y Y ; Y Y
			SLLYFEAQR		2	Q9XF22;Nt_003549	3827720090																																			Y Y Y Y ; Y Y
			SLQCATGTVESSNLITFVK		1	Nt_003549	1.29909e+07																																			Y Y Y Y ; Y Y
			SMFSWDDK		3	Q9XF22;Nt_003549;Nt_056968	1.00394e+08																																			Y Y Y Y ; Y Y
			SMFSWDDKYVGAQ		3	Q9XF22;Nt_003549;Nt_056968	2.0548e+08																																			Y Y Y Y ; Y Y
			SMFSWDDKYVGAQV		3	Q9XF22;Nt_003549;Nt_056968	5.68306e+07																																			Y Y Y Y ; Y Y
			SMFSWDDKYVGAQVL		3	Q9XF22;Nt_003549;Nt_056968	1.00607e+09																																			Y Y Y Y ; Y Y
			SMFSWDDKYVGAQVLIAK		2	Q9XF22;Nt_003549	7.00503e+08																																			Y Y Y Y ; Y Y
			SNFQQAEAATANTAPL		2	Nt_003549;Nt_056968	3.52106e+08																																			Y Y Y Y ; Y Y
			SNFQQAEAATANTAPLV		2	Nt_003549;Nt_056968	70784087																																			Y Y Y Y ; Y Y
			SNFQQAEAATANTAPLVG		2	Nt_003549;Nt_056968	80217598																																			Y Y Y Y ; Y Y
			SNFQQAEAATANTAPLVGVL		2	Nt_003549;Nt_056968	1.10449e+09																																			Y Y Y Y ; Y Y
			SNFQQAEAATANTAPLVGVLA		2	Nt_003549;Nt_056968	9.16458e+08																																			Y Y Y Y ; Y Y
			SNFQQAEAATANTAPLVGVLAR		2	Nt_003549;Nt_056968	1.49245e+09																																			Y Y Y Y ; Y Y
			SQVDYILGENPK		2	Q9XF22;Nt_003549	2.8104e+09																																			Y Y Y Y ; Y Y
			SQVDYILGENPKK		2	Q9XF22;Nt_003549	1.83573e+09																																			Y Y Y Y ; Y Y
			SVVEFGEELEAK		1	Nt_003549	2.23826e+07																																			Y Y Y Y ; Y Y
			TTVSCSEGFSLWFYK		1	Nt_003549	4.09653e+08																																			Y Y Y Y ; Y Y
			TYLDYINDQATS		2	Nt_003549;Nt_056968	5.2251e+07																																			Y Y Y Y ; Y Y
			TYLDYINDQATSS		2	Nt_003549;Nt_056968	4.07367e+07																																			Y Y Y Y ; Y Y
			TYLDYINDQATSSGGTR		2	Nt_003549;Nt_056968	4.33912e+09																																			Y Y Y Y ; Y Y
			VDEQHPGSDLVGETAAAFAAAAI		2	Q9XF22;Nt_003549	8.75085e+06																																			Y Y Y Y ; Y Y
			VLYGEVGDGNSDHQCWERPEDMTTPR		1	Nt_003549	0																																			Y Y Y Y ; Y Y
			WGTDYFLK		2	Q9XF22;Nt_003549	2.55134e+09																																			Y Y Y Y ; Y Y
			YINDQATSSGGTR		2	Nt_003549;Nt_056968	6.88589e+06																																			Y Y Y Y ; Y Y
			YVGAQVLIAK		2	Q9XF22;Nt_003549	7.16548e+08																																			Y Y Y Y ; Y Y
																																										Y Y Y Y ; Y Y
5	22	Q9XF22	Cellulase homolog n=1 Tax=Nicotiana alata RepID=Q9XF22_NICAL		53.4	5.91	4284000000	0.3805	1	28	3	279	481	True	25	25	115	164	0.3347	0.3306	1998.82	655.8	28	Master		28	17	40	34	33	67		3 (28)	1 (17)	4 (40)	3 (34)	3 (33)	7 (67)		Y Y Y Y ; Y Y		Y Y Y Y ; Y Y		Y	Y	Y	Y	Y	Y
																																										Y Y Y Y ; Y Y
			Sequence		# Protein Groups	Protein Groups Accessions	Area																																			Y Y Y Y ; Y Y
			AEEFICNCIQK		2	Q9XF22;Nt_003549	1.27249e+07																																			Y Y Y Y ; Y Y
			AGIDLTGGYYDAGDNVK		2	Q9XF22;Nt_003549	2.80934e+06																																			Y Y Y Y ; Y Y
			DAGIDLTGGYYDAGDNVK		2	Q9XF22;Nt_003549	5.20751e+09																																			Y Y Y Y ; Y Y
			FPGNESLLNQYK		1	Q9XF22	5.17773e+07																																			Y Y Y Y ; Y Y
			GASIVSIKK		3	Q9XF22;Nt_003549;Nt_056968	2.60352e+08																																			Y Y Y Y ; Y Y
			GDSALNDGKDAGIDLTGGYYDAGDNVK		1	Q9XF22	5.91695e+07																																			Y Y Y Y ; Y Y
			IDYGIALTK		2	Q9XF22;Nt_003549	3.94773e+07																																			Y Y Y Y ; Y Y
			ILDGAIVGGPDLSDNYNDSR		3	Q9XF22;Nt_003549;Nt_056968	8.91486e+07																																			Y Y Y Y ; Y Y
			KFPGNESLLNQYK		1	Q9XF22	7.32923e+07																																			Y Y Y Y ; Y Y
			KMSYMVGFGTNYPQK		3	Q9XF22;Nt_003549;Nt_056968	5.72282e+07																																			Y Y Y Y ; Y Y
			KNAEEFICNCIQK		2	Q9XF22;Nt_003549	5.06119e+07																																			Y Y Y Y ; Y Y
			MSYMVGFGTNYPQ		3	Q9XF22;Nt_003549;Nt_056968	1.07367e+07																																			Y Y Y Y ; Y Y
			MSYMVGFGTNYPQK		3	Q9XF22;Nt_003549;Nt_056968	2194445752																																			Y Y Y Y ; Y Y
			MVGFGTNYPQK		3	Q9XF22;Nt_003549;Nt_056968	271806124																																			Y Y Y Y ; Y Y
			NAEEFICNCIQK		2	Q9XF22;Nt_003549	3.81824e+09																																			Y Y Y Y ; Y Y
			NAPNPNILDGAIVGGPDLSDNYNDSR		2	Q9XF22;Nt_003549	5.35214e+07																																			Y Y Y Y ; Y Y
			SIDYGIALTK		2	Q9XF22;Nt_003549	2.9733e+09																																			Y Y Y Y ; Y Y
			SLLYFEAQR		2	Q9XF22;Nt_003549	3827720090																																			Y Y Y Y ; Y Y
			SMFSWDDK		3	Q9XF22;Nt_003549;Nt_056968	1.00394e+08																																			Y Y Y Y ; Y Y
			SMFSWDDKYVGAQ		3	Q9XF22;Nt_003549;Nt_056968	2.0548e+08																																			Y Y Y Y ; Y Y
			SMFSWDDKYVGAQV		3	Q9XF22;Nt_003549;Nt_056968	5.68306e+07																																			Y Y Y Y ; Y Y
			SMFSWDDKYVGAQVL		3	Q9XF22;Nt_003549;Nt_056968	1.00607e+09																																			Y Y Y Y ; Y Y
			SMFSWDDKYVGAQVLIAK		2	Q9XF22;Nt_003549	7.00503e+08																																			Y Y Y Y ; Y Y
			SQVDYILGENPK		2	Q9XF22;Nt_003549	2.8104e+09																																			Y Y Y Y ; Y Y
			SQVDYILGENPKK		2	Q9XF22;Nt_003549	1.83573e+09																																			Y Y Y Y ; Y Y
			VDEQHPGSDLVGETAAAFAAAAI		2	Q9XF22;Nt_003549	8.75085e+06																																			Y Y Y Y ; Y Y
			WGTDYFLK		2	Q9XF22;Nt_003549	2.55134e+09																																			Y Y Y Y ; Y Y
			YVGAQVLIAK		2	Q9XF22;Nt_003549	7.16548e+08																																			Y Y Y Y ; Y Y
																																										Y Y Y Y ; Y Y
6	697	Nt_010248	CL8597Contig1 nbEST:6 NbBlast:18 BlastBestHits:gi|295812|emb|CAA33854.1|/4e-76/123-572/12-161/LAT52 [Solanum lycopersicum] //		17.8	4.93	3891000000	0.5714	1	13	3	71	161	True	12	10	36	35	0.5093	0.5466	684.67	121.96	13	Master		13	20	5	6	1	0		3 (13)	5 (20)	5 (5)	2 (6)	1 (1)	-		Y Y Y Y ; N N		Y Y Y Y ; N N		Y	Y	Y	Y	N	N
																																										Y Y Y Y ; N N
			Sequence		# Protein Groups	Protein Groups Accessions	Area																																			Y Y Y Y ; N N
			ARIECSDNVGIH		2	Nt_010248;Nt_005952	7586923																																			Y Y Y Y ; N N
			EDCKEAVTGYEK		1	Nt_010248	3.1327e+08																																			Y Y Y Y ; N N
			EVLDELGLFPL		2	Nt_010248;Nt_005952	134383239																																			Y Y Y Y ; N N
			EVLDELGLFPLEF		2	Nt_010248;Nt_005952	8.21997e+08																																			Y Y Y Y ; N N
			HPQVFDVEGK		1	Nt_010248	1.79725e+09																																			Y Y Y Y ; N N
			IECSDNVGIH		2	Nt_010248;Nt_005952	168025801																																			Y Y Y Y ; N N
			IECSDNVGIHNAVR		2	Nt_010248;Nt_005952	1.94364e+08																																			Y Y Y Y ; N N
			KLSENVEGATVR		2	Nt_010248;Nt_005952	6.60405e+06																																			Y Y Y Y ; N N
			LSENVEGATVR		2	Nt_010248;Nt_005952	9.05273e+09																																			Y Y Y Y ; N N
			LTVEGDHQDDICEVTVVK		2	Nt_005952;Nt_010248	4.58563e+08																																			Y Y Y Y ; N N
			SENVEGATVR		2	Nt_010248;Nt_005952	3.21483e+07																																			Y Y Y Y ; N N
			YANALFFMK		1	Nt_010248	4.12151e+08																																			Y Y Y Y ; N N
			YKLTVEGDHQDDICEVTVVK		2	Nt_005952;Nt_010248	35755515																																			Y Y Y Y ; N N
																																										Y Y Y Y ; N N
7	1289	Nt_005952	TCL5_5569 nbEST:9 NbBlast:18 BlastBestHits:gi|295812|emb|CAA33854.1|/3e-83/88-570/1-161/LAT52 [Solanum lycopersicum] //		17.9	4.94	3826000000	0.6957	1	15	4	76	161	True	15	12	40	36	0.6957	0.6708	897.21	132.75	15	Master		15	20	0	5	1	0		4 (15)	4 (20)	-	1 (5)	1 (1)	-		Y Y N Y ; N N		Y Y N Y ; N N		Y	Y	N	Y	N	N
																																										Y Y N Y ; N N
			Sequence		# Protein Groups	Protein Groups Accessions	Area																																			Y Y N Y ; N N
			ARIECSDNVGIH		2	Nt_010248;Nt_005952	7586923																																			Y Y N Y ; N N
			EDCKESVTGYEK		1	Nt_005952	5.84806e+08																																			Y Y N Y ; N N
			EVLDELGLFPL		2	Nt_010248;Nt_005952	134383239																																			Y Y N Y ; N N
			EVLDELGLFPLEF		2	Nt_010248;Nt_005952	8.21997e+08																																			Y Y N Y ; N N
			IECSDNVGIH		2	Nt_010248;Nt_005952	168025801																																			Y Y N Y ; N N
			IECSDNVGIHNAVR		2	Nt_010248;Nt_005952	1.94364e+08																																			Y Y N Y ; N N
			KLSENVEGATVR		2	Nt_010248;Nt_005952	6.60405e+06																																			Y Y N Y ; N N
			LSENVEGATVR		2	Nt_010248;Nt_005952	9.05273e+09																																			Y Y N Y ; N N
			LTVEGDHQDDICEVTVVK		2	Nt_005952;Nt_010248	4.58563e+08																																			Y Y N Y ; N N
			NISTETETFSVEGVTDK		1	Nt_005952	2.5732e+06																																			Y Y N Y ; N N
			NISTETETFSVEGVTDKDGK		1	Nt_005952	16421125																																			Y Y N Y ; N N
			RPQVFDVEGK		1	Nt_005952	945528865																																			Y Y N Y ; N N
			SENVEGATVR		2	Nt_010248;Nt_005952	3.21483e+07																																			Y Y N Y ; N N
			YANPLFFMK		4	Nt_012905;Nt_005952;Nt_032802;M1BWW0	1.48095e+09																																			Y Y N Y ; N N
			YKLTVEGDHQDDICEVTVVK		2	Nt_005952;Nt_010248	35755515																																			Y Y N Y ; N N
																																										Y Y N Y ; N N
8	905	Nt_005510	CL2482Contig1 nbEST:9 NbBlast:996 BlastBestHits:gi|237770129|gb|ACR19029.1|/2e-150/102-1013/24-329/polygalacturonase inhibiting protein [Solanum torvum] //		37.3	8.27	3297000000	0.4667	1	20	9	234	330	True	20	13	118	116	0.4667	0.3515	1541.05	459.38	20	Master		20	10	10	14	14	26		9 (20)	3 (10)	4 (10)	7 (14)	7 (14)	11 (26)		Y Y Y Y ; Y Y		Y Y Y Y ; Y Y		Y	Y	Y	Y	Y	Y
																																										Y Y Y Y ; Y Y
			Sequence		# Protein Groups	Protein Groups Accessions	Area																																			Y Y Y Y ; Y Y
			CLCGSPLPACK		1	Nt_005510	5.15157e+08																																			Y Y Y Y ; Y Y
			DLQLQNLNV		2	Nt_005510;Nt_004770	1.99512e+06																																			Y Y Y Y ; Y Y
			DLQLQNLNVSYNR		2	Nt_005510;Nt_004770	4.45938e+07																																			Y Y Y Y ; Y Y
			IFGSLPEGLK		2	Nt_005510;Nt_020239	3257547619																																			Y Y Y Y ; Y Y
			LCGQIPQGGK		3	C4PG28;Nt_005510;Nt_004770	2.71549e+09																																			Y Y Y Y ; Y Y
			LEGDVSFLFGK		4	C4PG28;Nt_005510;Nt_020239;Nt_004770	4.74161e+08																																			Y Y Y Y ; Y Y
			LQSFDVYSYLPN		1	Nt_005510	11395494																																			Y Y Y Y ; Y Y
			LQSFDVYSYLPNK		1	Nt_005510	3499908399																																			Y Y Y Y ; Y Y
			LTGQIPESFGK		4	C4PG28;Nt_005510;Nt_020239;Nt_004770	3.13401e+09																																			Y Y Y Y ; Y Y
			NDLGNPYHLASWDPNTDCCDWYVVECDR		1	Nt_005510	6.46075e+07																																			Y Y Y Y ; Y Y
			NKLEGDVSFLF		4	C4PG28;Nt_005510;Nt_020239;Nt_004770	3.33923e+07																																			Y Y Y Y ; Y Y
			NKLEGDVSFLFGK		4	C4PG28;Nt_005510;Nt_020239;Nt_004770	526689538																																			Y Y Y Y ; Y Y
			NKLTGQIPESFGK		4	C4PG28;Nt_005510;Nt_020239;Nt_004770	30705340																																			Y Y Y Y ; Y Y
			NTFEFDISK		1	Nt_005510	1123226418																																			Y Y Y Y ; Y Y
			NTFEFDISKVEFPESLTWLDLNHNR		1	Nt_005510	11585076																																			Y Y Y Y ; Y Y
			QIQNLYLSHN		1	Nt_005510	5.88402e+07																																			Y Y Y Y ; Y Y
			QIQNLYLSHNSLT		1	Nt_005510	5.23769e+07																																			Y Y Y Y ; Y Y
			QIQNLYLSHNSLTGPVPK		1	Nt_005510	1.19258e+09																																			Y Y Y Y ; Y Y
			VEFPESLTWLDLN		3	Nt_005510;Nt_020239;Nt_004770	4.7963e+07																																			Y Y Y Y ; Y Y
			VEFPESLTWLDLNHNR		3	Nt_005510;Nt_020239;Nt_004770	7.05847e+08																																			Y Y Y Y ; Y Y
																																										Y Y Y Y ; Y Y
9	64	C4PG28	Polygalacturonase inhibiting protein n=1 Tax=Solanum torvum RepID=C4PG28_9SOLN		36.9	8.41	3036000000	0.1398	1	7	1	127	329	True	6	6	64	63	0.1094	0.1398	385.23	214.77	7	Master		7	6	0	0	0	6		1 (7)	1 (6)	-	-	-	1 (6)		Y Y N N ; N Y		Y Y N N ; N Y		Y	Y	N	N	N	Y
																																										Y Y N N ; N Y
			Sequence		# Protein Groups	Protein Groups Accessions	Area																																			Y Y N N ; N Y
			IFGSLPQGLK		1	C4PG28	3257547619																																			Y Y N N ; N Y
			LCGQIPQGGK		3	C4PG28;Nt_005510;Nt_004770	2.71549e+09																																			Y Y N N ; N Y
			LEGDVSFLFGK		4	C4PG28;Nt_005510;Nt_020239;Nt_004770	4.74161e+08																																			Y Y N N ; N Y
			LTGQIPESFGK		4	C4PG28;Nt_005510;Nt_020239;Nt_004770	3.13401e+09																																			Y Y N N ; N Y
			NKLEGDVSFLF		4	C4PG28;Nt_005510;Nt_020239;Nt_004770	3.33923e+07																																			Y Y N N ; N Y
			NKLEGDVSFLFGK		4	C4PG28;Nt_005510;Nt_020239;Nt_004770	526689538																																			Y Y N N ; N Y
			NKLTGQIPESFGK		4	C4PG28;Nt_005510;Nt_020239;Nt_004770	30705340																																			Y Y N N ; N Y
																																										Y Y N N ; N Y
10	1342	Nt_056968	TOBAC-EST#6232305#1 nbEST:1 NbBlast:273 BlastBestHits:gi|4704762|gb|AAD28258.1|AF128404_1/5e-117/728-288/245-386/cellulase homolog [Nicotiana alata] //		27	8.57	2675000000	0.7037	1	30	7	194	243	True	29	29	96	98	0.7037	0.7037	2650.82	400.28	30	Master		30	20	39	36	32	63		7 (30)	1 (20)	9 (39)	8 (36)	8 (32)	14 (63)		Y Y Y Y ; Y Y		Y Y Y Y ; Y Y		Y	Y	Y	Y	Y	Y
																																										Y Y Y Y ; Y Y
			Sequence		# Protein Groups	Protein Groups Accessions	Area																																			Y Y Y Y ; Y Y
			ATQDKTYLDYINDQATS		2	Nt_003549;Nt_056968	7.84173e+06																																			Y Y Y Y ; Y Y
			ATQDKTYLDYINDQATSSGGTR		2	Nt_003549;Nt_056968	3.45463e+08																																			Y Y Y Y ; Y Y
			ATVSCNEGFILWFYK		1	Nt_056968	4.14033e+07																																			Y Y Y Y ; Y Y
			FPGDESLLNQYK		1	Nt_056968	8.48492e+07																																			Y Y Y Y ; Y Y
			GASIVSIKK		3	Q9XF22;Nt_003549;Nt_056968	2.60352e+08																																			Y Y Y Y ; Y Y
			ILDGAIVGGPDLSDNYNDSR		3	Q9XF22;Nt_003549;Nt_056968	8.91486e+07																																			Y Y Y Y ; Y Y
			KFPGDESLLNQYK		1	Nt_056968	7.32923e+07																																			Y Y Y Y ; Y Y
			KMSYMVGFGTNYPQK		3	Q9XF22;Nt_003549;Nt_056968	5.72282e+07																																			Y Y Y Y ; Y Y
			MSYMVGFGTNYPQ		3	Q9XF22;Nt_003549;Nt_056968	1.07367e+07																																			Y Y Y Y ; Y Y
			MSYMVGFGTNYPQK		3	Q9XF22;Nt_003549;Nt_056968	2194445752																																			Y Y Y Y ; Y Y
			MVGFGTNYPQK		3	Q9XF22;Nt_003549;Nt_056968	271806124																																			Y Y Y Y ; Y Y
			NAEEFICNCIHK		1	Nt_056968	91391130																																			Y Y Y Y ; Y Y
			NSLQCATGTVESSNLI		2	Nt_003549;Nt_056968	20794738																																			Y Y Y Y ; Y Y
			NSLQCATGTVESSNLIM		1	Nt_056968	6.86994e+06																																			Y Y Y Y ; Y Y
			NSLQCATGTVESSNLIMFVK		1	Nt_056968	4.7753e+07																																			Y Y Y Y ; Y Y
			SMFSWDDK		3	Q9XF22;Nt_003549;Nt_056968	1.00394e+08																																			Y Y Y Y ; Y Y
			SMFSWDDKYVGAQ		3	Q9XF22;Nt_003549;Nt_056968	2.0548e+08																																			Y Y Y Y ; Y Y
			SMFSWDDKYVGAQV		3	Q9XF22;Nt_003549;Nt_056968	5.68306e+07																																			Y Y Y Y ; Y Y
			SMFSWDDKYVGAQVL		3	Q9XF22;Nt_003549;Nt_056968	1.00607e+09																																			Y Y Y Y ; Y Y
			SNFQQAEAATANTAPL		2	Nt_003549;Nt_056968	3.52106e+08																																			Y Y Y Y ; Y Y
			SNFQQAEAATANTAPLV		2	Nt_003549;Nt_056968	70784087																																			Y Y Y Y ; Y Y
			SNFQQAEAATANTAPLVG		2	Nt_003549;Nt_056968	80217598																																			Y Y Y Y ; Y Y
			SNFQQAEAATANTAPLVGVL		2	Nt_003549;Nt_056968	1.10449e+09																																			Y Y Y Y ; Y Y
			SNFQQAEAATANTAPLVGVLA		2	Nt_003549;Nt_056968	9.16458e+08																																			Y Y Y Y ; Y Y
			SNFQQAEAATANTAPLVGVLAR		2	Nt_003549;Nt_056968	1.49245e+09																																			Y Y Y Y ; Y Y
			TYLDYINDQATS		2	Nt_003549;Nt_056968	5.2251e+07																																			Y Y Y Y ; Y Y
			TYLDYINDQATSS		2	Nt_003549;Nt_056968	4.07367e+07																																			Y Y Y Y ; Y Y
			TYLDYINDQATSSGGTR		2	Nt_003549;Nt_056968	4.33912e+09																																			Y Y Y Y ; Y Y
			YINDQATSSGGTR		2	Nt_003549;Nt_056968	6.88589e+06																																			Y Y Y Y ; Y Y
			YVGAQVLIAQNLLEK		1	Nt_056968	6.71967e+07																																			Y Y Y Y ; Y Y
																																										Y Y Y Y ; Y Y
11	131	Q9ST99	Profilin-2 n=1 Tax=Nicotiana tabacum RepID=PROF2_TOBAC		14.5	5.02	2524000000	0.7239	1	16	1	96	134	True	14	13	39	57	0.7164	0.6493	498.22	216.65	16	Master		16	20	8	10	0	0		1 (16)	1 (20)	1 (8)	1 (10)	-	-		Y Y Y Y ; N N		Y Y Y Y ; N N		Y	Y	Y	Y	N	N
																																										Y Y Y Y ; N N
			Sequence		# Protein Groups	Protein Groups Accessions	Area																																			Y Y Y Y ; N N
			AILGNDGSVWAQSTTFPK		2	Q9ST99;Nt_012972_1	0																																			Y Y Y Y ; N N
			DFDEPGHLAPTGLF		2	Q9ST99;Nt_012972_1	3.81119e+08																																			Y Y Y Y ; N N
			DFDEPGHLAPTGLFLGGAK		1	Q9ST99	1.41079e+09																																			Y Y Y Y ; N N
			FKPEEITNIMK		4	Q9ST99;Q9ST98;Nt_021757;Nt_012972_1	1794078722																																			Y Y Y Y ; N N
			GNDGSVWAQSTTFPK		2	Q9ST99;Nt_012972_1	0																																			Y Y Y Y ; N N
			ILGNDGSVWAQSTTFPK		2	Q9ST99;Nt_012972_1	8.32092e+06																																			Y Y Y Y ; N N
			KGSGGITIK		4	Q9ST99;Q9ST98;Nt_012972_1;Nt_021757	1.8638e+08																																			Y Y Y Y ; N N
			KTNQALIFGIYEEPVTPGQCN		4	Q9ST99;Nt_012972_1;Nt_021757;Q9ST98	2.03389e+07																																			Y Y Y Y ; N N
			KTNQALIFGIYEEPVTPGQCNMVVEK		4	Q9ST99;Nt_012972_1;Nt_021757;Q9ST98	628412106																																			Y Y Y Y ; N N
			KTNQALIFGLYEEPVTPG		4	Q9ST98;Nt_021757;Q9ST99;Nt_012972_1	6075360																																			Y Y Y Y ; N N
			KTNQALIFGLYEEPVTPGQCNM		4	Q9ST98;Nt_021757;Q9ST99;Nt_012972_1	9.41352e+06																																			Y Y Y Y ; N N
			TNQALIFGLYEEPVTPGQCN		4	Q9ST98;Nt_021757;Q9ST99;Nt_012972_1	1.00581e+07																																			Y Y Y Y ; N N
			TNQALIFGLYEEPVTPGQCNMVVEK		4	Q9ST98;Nt_021757;Q9ST99;Nt_012972_1	353173058																																			Y Y Y Y ; N N
			TNQALIFGLYEEPVTPGQCNMVVEKI		4	Q9ST98;Nt_021757;Q9ST99;Nt_012972_1	0																																			Y Y Y Y ; N N
			VIQGEPGAVIR		5	Q9ST99;Nt_012972_1;Q9ST98;Nt_002736;Nt_021757	1.12058e+07																																			Y Y Y Y ; N N
			YMVIQGEPGAVIR		5	Q9ST99;Nt_012972_1;Q9ST98;Nt_002736;Nt_021757	4366831992																																			Y Y Y Y ; N N
																																										Y Y Y Y ; N N
12	598	Nt_032802	TCL6_3638 nbEST:2 NbBlast:18 BlastBestHits:gi|295812|emb|CAA33854.1|/8e-62/60-533/5-161/LAT52 [Solanum lycopersicum] //		18	4.89	2411000000	0.7853	1	27	5	182	163	True	27	25	87	95	0.7853	0.7853	2150.79	381.26	27	Master		27	31	5	8	0	0		5 (27)	5 (31)	1 (5)	1 (8)	-	-		Y Y Y Y ; N N		Y Y Y Y ; N N		Y	Y	Y	Y	N	N
																																										Y Y Y Y ; N N
			Sequence		# Protein Groups	Protein Groups Accessions	Area																																			Y Y Y Y ; N N
			DIETEKETYSVE		2	Nt_012905;Nt_032802	4.41457e+07																																			Y Y Y Y ; N N
			DIETEKETYSVEGVTDK		2	Nt_012905;Nt_032802	9.46034e+08																																			Y Y Y Y ; N N
			DIETEKETYSVEGVTDKNGK		2	Nt_012905;Nt_032802	1.54612e+08																																			Y Y Y Y ; N N
			DSQAINVEGSVYCDTCR		2	Nt_012905;Nt_032802	9.87685e+06																																			Y Y Y Y ; N N
			DVLDELGLFP		2	Nt_012905;Nt_032802	2043873																																			Y Y Y Y ; N N
			DVLDELGLFPL		2	Nt_012905;Nt_032802	1.74375e+08																																			Y Y Y Y ; N N
			DVLDELGLFPLE		2	Nt_012905;Nt_032802	2.05963e+07																																			Y Y Y Y ; N N
			DVLDELGLFPLEFN		2	Nt_012905;Nt_032802	3.76136e+08																																			Y Y Y Y ; N N
			EDCKESAIGFENSR		1	Nt_032802	241050025																																			Y Y Y Y ; N N
			ESAIGFENSR		1	Nt_032802	9.74274e+08																																			Y Y Y Y ; N N
			ETYSVEGVTDK		2	Nt_012905;Nt_032802	306475218																																			Y Y Y Y ; N N
			ETYSVEGVTDKNGK		2	Nt_012905;Nt_032802	1.74257e+07																																			Y Y Y Y ; N N
			HDSQAINVEGSVYCDTCR		2	Nt_012905;Nt_032802	3.98123e+08																																			Y Y Y Y ; N N
			LACKDIETEKETYSVEGVTDK		2	Nt_012905;Nt_032802	2.40512e+07																																			Y Y Y Y ; N N
			LSEYIEGATVR		2	Nt_012905;Nt_032802	4777706806																																			Y Y Y Y ; N N
			SEYIEGATVR		2	Nt_012905;Nt_032802	1.34281e+07																																			Y Y Y Y ; N N
			SQAINVEGSVYCDTCR		2	Nt_012905;Nt_032802	3.17484e+06																																			Y Y Y Y ; N N
			TEAVSGCKDVLD		2	Nt_012905;Nt_032802	2.7082e+07																																			Y Y Y Y ; N N
			TEAVSGCKDVLDEL		2	Nt_012905;Nt_032802	225565046																																			Y Y Y Y ; N N
			TEAVSGCKDVLDELGLFPL		2	Nt_012905;Nt_032802	100443832																																			Y Y Y Y ; N N
			TEAVSGCKDVLDELGLFPLEFN		2	Nt_012905;Nt_032802	4.25239e+07																																			Y Y Y Y ; N N
			VEGDHENELCEVSIVK		2	Nt_012905;Nt_032802	9.32985e+08																																			Y Y Y Y ; N N
			VEGSVYCDTCR		2	Nt_012905;Nt_032802	4.87884e+06																																			Y Y Y Y ; N N
			VVCSANVGIH		1	Nt_032802	7.6541e+07																																			Y Y Y Y ; N N
			VVCSANVGIHNPT		1	Nt_032802	3.8167e+06																																			Y Y Y Y ; N N
			VVCSANVGIHNPTR		1	Nt_032802	1.4521e+08																																			Y Y Y Y ; N N
			YANPLFFMK		4	Nt_012905;Nt_005952;Nt_032802;M1BWW0	1.48095e+09																																			Y Y Y Y ; N N
																																										Y Y Y Y ; N N
13	576	Nt_012905	TCL5_854 nbEST:5 NbBlast:18 BlastBestHits:gi|295812|emb|CAA33854.1|/2e-63/66-551/1-161/LAT52 [Solanum lycopersicum] //		18	4.89	2402000000	0.7853	1	28	6	166	163	True	27	25	79	87	0.7853	0.7853	2077.4	356.13	28	Master		28	30	5	8	0	0		6 (28)	4 (30)	1 (5)	1 (8)	-	-		Y Y Y Y ; N N		Y Y Y Y ; N N		Y	Y	Y	Y	N	N
																																										Y Y Y Y ; N N
			Sequence		# Protein Groups	Protein Groups Accessions	Area																																			Y Y Y Y ; N N
			DIETEKETYSVE		2	Nt_012905;Nt_032802	4.41457e+07																																			Y Y Y Y ; N N
			DIETEKETYSVEGVTDK		2	Nt_012905;Nt_032802	9.46034e+08																																			Y Y Y Y ; N N
			DIETEKETYSVEGVTDKNGK		2	Nt_012905;Nt_032802	1.54612e+08																																			Y Y Y Y ; N N
			DSQAINVEGSVYCDTCR		2	Nt_012905;Nt_032802	9.87685e+06																																			Y Y Y Y ; N N
			DVLDELGLFP		2	Nt_012905;Nt_032802	2043873																																			Y Y Y Y ; N N
			DVLDELGLFPL		2	Nt_012905;Nt_032802	1.74375e+08																																			Y Y Y Y ; N N
			DVLDELGLFPLE		2	Nt_012905;Nt_032802	2.05963e+07																																			Y Y Y Y ; N N
			DVLDELGLFPLEFN		2	Nt_012905;Nt_032802	3.76136e+08																																			Y Y Y Y ; N N
			EDCKEPAIGF		1	Nt_012905	3.76057e+07																																			Y Y Y Y ; N N
			EDCKEPAIGFENSR		1	Nt_012905	7.88967e+08																																			Y Y Y Y ; N N
			ETYSVEGVTDK		2	Nt_012905;Nt_032802	306475218																																			Y Y Y Y ; N N
			ETYSVEGVTDKNGK		2	Nt_012905;Nt_032802	1.74257e+07																																			Y Y Y Y ; N N
			HDSQAINVEGSVYCDTCR		2	Nt_012905;Nt_032802	3.98123e+08																																			Y Y Y Y ; N N
			LACKDIETEKETYSVEGVTDK		2	Nt_012905;Nt_032802	2.40512e+07																																			Y Y Y Y ; N N
			LSEYIEGATVR		2	Nt_012905;Nt_032802	4777706806																																			Y Y Y Y ; N N
			SEYIEGATVR		2	Nt_012905;Nt_032802	1.34281e+07																																			Y Y Y Y ; N N
			SGNVGIHNPTR		1	Nt_012905	0																																			Y Y Y Y ; N N
			SQAINVEGSVYCDTCR		2	Nt_012905;Nt_032802	3.17484e+06																																			Y Y Y Y ; N N
			TEAVSGCKDVLD		2	Nt_012905;Nt_032802	2.7082e+07																																			Y Y Y Y ; N N
			TEAVSGCKDVLDEL		2	Nt_012905;Nt_032802	225565046																																			Y Y Y Y ; N N
			TEAVSGCKDVLDELGLFPL		2	Nt_012905;Nt_032802	100443832																																			Y Y Y Y ; N N
			TEAVSGCKDVLDELGLFPLEFN		2	Nt_012905;Nt_032802	4.25239e+07																																			Y Y Y Y ; N N
			VEGDHENELCEVSIVK		2	Nt_012905;Nt_032802	9.32985e+08																																			Y Y Y Y ; N N
			VEGSVYCDTCR		2	Nt_012905;Nt_032802	4.87884e+06																																			Y Y Y Y ; N N
			VVCSGNVGIH		1	Nt_012905	1.06342e+08																																			Y Y Y Y ; N N
			VVCSGNVGIHNPT		1	Nt_012905	7.91426e+06																																			Y Y Y Y ; N N
			VVCSGNVGIHNPTR		1	Nt_012905	1.18665e+08																																			Y Y Y Y ; N N
			YANPLFFMK		4	Nt_012905;Nt_005952;Nt_032802;M1BWW0	1.48095e+09																																			Y Y Y Y ; N N
																																										Y Y Y Y ; N N
14	949	Nt_020239	TCL2_13005 nbEST:3 NbBlast:1104 BlastBestHits:gi|237770129|gb|ACR19029.1|/5e-134/104-922/22-295/polygalacturonase inhibiting protein [Solanum torvum] //		33.8	8.62	2366000000	0.3636	1	12	4	154	297	True	11	9	77	77	0.2694	0.2997	743.92	273.02	12	Master		12	8	8	8	8	20		4 (12)	2 (8)	2 (8)	1 (8)	1 (8)	7 (20)		Y Y Y Y ; Y Y		Y Y Y Y ; Y Y		Y	Y	Y	Y	Y	Y
																																										Y Y Y Y ; Y Y
			Sequence		# Protein Groups	Protein Groups Accessions	Area																																			Y Y Y Y ; Y Y
			GQIQTLYLSHN		1	Nt_020239	6887337																																			Y Y Y Y ; Y Y
			GQIQTLYLSHNSLTGPVPK		1	Nt_020239	156426083																																			Y Y Y Y ; Y Y
			IFGSLPEGLK		2	Nt_005510;Nt_020239	3257547619																																			Y Y Y Y ; Y Y
			LEGDVSFLFGK		4	C4PG28;Nt_005510;Nt_020239;Nt_004770	4.74161e+08																																			Y Y Y Y ; Y Y
			LTGQIPESFGK		4	C4PG28;Nt_005510;Nt_020239;Nt_004770	3.13401e+09																																			Y Y Y Y ; Y Y
			NDLGNPYHLASWDPNTDCCDWYVVQCDR		1	Nt_020239	6.46075e+07																																			Y Y Y Y ; Y Y
			NKLEGDVSFLF		4	C4PG28;Nt_005510;Nt_020239;Nt_004770	3.33923e+07																																			Y Y Y Y ; Y Y
			NKLEGDVSFLFGK		4	C4PG28;Nt_005510;Nt_020239;Nt_004770	526689538																																			Y Y Y Y ; Y Y
			NKLTGQIPESFGK		4	C4PG28;Nt_005510;Nt_020239;Nt_004770	30705340																																			Y Y Y Y ; Y Y
			NTLEFDLSK		1	Nt_020239	1.46938e+08																																			Y Y Y Y ; Y Y
			VEFPESLTWLDLN		3	Nt_005510;Nt_020239;Nt_004770	4.7963e+07																																			Y Y Y Y ; Y Y
			VEFPESLTWLDLNHNR		3	Nt_005510;Nt_020239;Nt_004770	7.05847e+08																																			Y Y Y Y ; Y Y
																																										Y Y Y Y ; Y Y
15	828	Nt_012972_1	TCL6_9369 nbEST:5 NbBlast:106 BlastBestHits:gi|5708217|emb|CAA63751.1|/1e-64/75-476/1-134/profilin [Nicotiana tabacum] //		17.3	5.35	2274000000	0.6139	1	16	1	94	158	True	14	13	38	56	0.6076	0.5506	491.56	212.77	16	Master		16	20	8	10	0	0		1 (16)	1 (20)	1 (8)	1 (10)	-	-		Y Y Y Y ; N N		Y Y Y Y ; N N		Y	Y	Y	Y	N	N
																																										Y Y Y Y ; N N
			Sequence		# Protein Groups	Protein Groups Accessions	Area																																			Y Y Y Y ; N N
			AILGNDGSVWAQSTTFPK		2	Q9ST99;Nt_012972_1	0																																			Y Y Y Y ; N N
			DFDEPGHLAPTGLF		2	Q9ST99;Nt_012972_1	3.81119e+08																																			Y Y Y Y ; N N
			DFDEPGHLAPTGLFLAGAK		1	Nt_012972_1	660050855																																			Y Y Y Y ; N N
			FKPEEITNIMK		4	Q9ST99;Q9ST98;Nt_021757;Nt_012972_1	1794078722																																			Y Y Y Y ; N N
			GNDGSVWAQSTTFPK		2	Q9ST99;Nt_012972_1	0																																			Y Y Y Y ; N N
			ILGNDGSVWAQSTTFPK		2	Q9ST99;Nt_012972_1	8.32092e+06																																			Y Y Y Y ; N N
			KGSGGITIK		4	Q9ST99;Q9ST98;Nt_012972_1;Nt_021757	1.8638e+08																																			Y Y Y Y ; N N
			KTNQALIFGIYEEPVTPGQCN		4	Q9ST99;Nt_012972_1;Nt_021757;Q9ST98	2.03389e+07																																			Y Y Y Y ; N N
			KTNQALIFGIYEEPVTPGQCNMVVEK		4	Q9ST99;Nt_012972_1;Nt_021757;Q9ST98	628412106																																			Y Y Y Y ; N N
			KTNQALIFGLYEEPVTPG		4	Q9ST98;Nt_021757;Q9ST99;Nt_012972_1	6075360																																			Y Y Y Y ; N N
			KTNQALIFGLYEEPVTPGQCNM		4	Q9ST98;Nt_021757;Q9ST99;Nt_012972_1	9.41352e+06																																			Y Y Y Y ; N N
			TNQALIFGLYEEPVTPGQCN		4	Q9ST98;Nt_021757;Q9ST99;Nt_012972_1	1.00581e+07																																			Y Y Y Y ; N N
			TNQALIFGLYEEPVTPGQCNMVVEK		4	Q9ST98;Nt_021757;Q9ST99;Nt_012972_1	353173058																																			Y Y Y Y ; N N
			TNQALIFGLYEEPVTPGQCNMVVEKI		4	Q9ST98;Nt_021757;Q9ST99;Nt_012972_1	0																																			Y Y Y Y ; N N
			VIQGEPGAVIR		5	Q9ST99;Nt_012972_1;Q9ST98;Nt_002736;Nt_021757	1.12058e+07																																			Y Y Y Y ; N N
			YMVIQGEPGAVIR		5	Q9ST99;Nt_012972_1;Q9ST98;Nt_002736;Nt_021757	4366831992																																			Y Y Y Y ; N N
																																										Y Y Y Y ; N N
16	132	Q9ST98	Profilin-3 n=1 Tax=Nicotiana tabacum RepID=PROF3_TOBAC		14.5	5.2	2263000000	0.594	2	13	1	88	133	True	12	10	35	53	0.594	0.5188	431.05	203.11	13	Master		13	0	7	10	0	0		1 (13)	-	1 (7)	2 (10)	-	-		Y N Y Y ; N N		Y Y Y Y ; N N		Y	N	Y	Y	N	N
16	132	Nt_021938	TCL5_5286 nbEST:3 NbBlast:107 BlastBestHits:gi|5708219|emb|CAA63752.1|/4e-64/167-565/1-133/profilin [Nicotiana tabacum] //		20.9	6.93	2263000000	0.418	2	13	1	88	189	False	12	10	35	53	0.418	0.3651	431.05	203.11	13	OK		13	17	7	10	0	0		1 (13)	2 (17)	1 (7)	2 (10)	-	-		Y Y Y Y ; N N		Y Y Y Y ; N N		Y	Y	Y	Y	N	N
																																										Y Y Y Y ; N N
			Sequence		# Protein Groups	Protein Groups Accessions	Area																																			Y Y Y Y ; N N
			DFDEPGFLAPTGLF		2	Q9ST98;Nt_021757	2.39252e+07																																			Y Y Y Y ; N N
			DFDEPGFLAPTGLFLAGIK		1	Q9ST98	3.61405e+08																																			Y Y Y Y ; N N
			FKPEEITNIMK		4	Q9ST99;Q9ST98;Nt_021757;Nt_012972_1	1794078722																																			Y Y Y Y ; N N
			KGSGGITIK		4	Q9ST99;Q9ST98;Nt_012972_1;Nt_021757	1.8638e+08																																			Y Y Y Y ; N N
			KTNQALIFGIYEEPVTPGQCN		4	Q9ST99;Nt_012972_1;Nt_021757;Q9ST98	2.03389e+07																																			Y Y Y Y ; N N
			KTNQALIFGIYEEPVTPGQCNMVVEK		4	Q9ST99;Nt_012972_1;Nt_021757;Q9ST98	628412106																																			Y Y Y Y ; N N
			KTNQALIFGLYEEPVTPG		4	Q9ST98;Nt_021757;Q9ST99;Nt_012972_1	6075360																																			Y Y Y Y ; N N
			KTNQALIFGLYEEPVTPGQCNM		4	Q9ST98;Nt_021757;Q9ST99;Nt_012972_1	9.41352e+06																																			Y Y Y Y ; N N
			TNQALIFGLYEEPVTPGQCN		4	Q9ST98;Nt_021757;Q9ST99;Nt_012972_1	1.00581e+07																																			Y Y Y Y ; N N
			TNQALIFGLYEEPVTPGQCNMVVEK		4	Q9ST98;Nt_021757;Q9ST99;Nt_012972_1	353173058																																			Y Y Y Y ; N N
			TNQALIFGLYEEPVTPGQCNMVVEKI		4	Q9ST98;Nt_021757;Q9ST99;Nt_012972_1	0																																			Y Y Y Y ; N N
			VIQGEPGAVIR		5	Q9ST99;Nt_012972_1;Q9ST98;Nt_002736;Nt_021757	1.12058e+07																																			Y Y Y Y ; N N
			YMVIQGEPGAVIR		5	Q9ST99;Nt_012972_1;Q9ST98;Nt_002736;Nt_021757	4366831992																																			Y Y Y Y ; N N
																																										Y Y Y Y ; N N
17	1312	Nt_021757	TCL6_7693 nbEST:3 NbBlast:107 BlastBestHits:gi|5708219|emb|CAA63752.1|/8e-61/236-634/1-133/profilin [Nicotiana tabacum] //		13.1	4.7	2263000000	0.6475	1	13	1	91	122	True	12	10	36	55	0.6475	0.5656	373.76	209.69	13	Master		13	17	0	0	0	0		1 (13)	2 (17)	-	-	-	-		Y Y N N ; N N		Y Y N N ; N N		Y	Y	N	N	N	N
																																										Y Y N N ; N N
			Sequence		# Protein Groups	Protein Groups Accessions	Area																																			Y Y N N ; N N
			DFDEPGFLAPTGLF		2	Q9ST98;Nt_021757	2.39252e+07																																			Y Y N N ; N N
			DFDEPGFLAPTGLFLCGTK		1	Nt_021757	2.13747e+07																																			Y Y N N ; N N
			FKPEEITNIMK		4	Q9ST99;Q9ST98;Nt_021757;Nt_012972_1	1794078722																																			Y Y N N ; N N
			KGSGGITIK		4	Q9ST99;Q9ST98;Nt_012972_1;Nt_021757	1.8638e+08																																			Y Y N N ; N N
			KTNQALIFGIYEEPVTPGQCN		4	Q9ST99;Nt_012972_1;Nt_021757;Q9ST98	2.03389e+07																																			Y Y N N ; N N
			KTNQALIFGIYEEPVTPGQCNMVVEK		4	Q9ST99;Nt_012972_1;Nt_021757;Q9ST98	628412106																																			Y Y N N ; N N
			KTNQALIFGLYEEPVTPG		4	Q9ST98;Nt_021757;Q9ST99;Nt_012972_1	6075360																																			Y Y N N ; N N
			KTNQALIFGLYEEPVTPGQCNM		4	Q9ST98;Nt_021757;Q9ST99;Nt_012972_1	9.41352e+06																																			Y Y N N ; N N
			TNQALIFGLYEEPVTPGQCN		4	Q9ST98;Nt_021757;Q9ST99;Nt_012972_1	1.00581e+07																																			Y Y N N ; N N
			TNQALIFGLYEEPVTPGQCNMVVEK		4	Q9ST98;Nt_021757;Q9ST99;Nt_012972_1	353173058																																			Y Y N N ; N N
			TNQALIFGLYEEPVTPGQCNMVVEKI		4	Q9ST98;Nt_021757;Q9ST99;Nt_012972_1	0																																			Y Y N N ; N N
			VIQGEPGAVIR		5	Q9ST99;Nt_012972_1;Q9ST98;Nt_002736;Nt_021757	1.12058e+07																																			Y Y N N ; N N
			YMVIQGEPGAVIR		5	Q9ST99;Nt_012972_1;Q9ST98;Nt_002736;Nt_021757	4366831992																																			Y Y N N ; N N
																																										Y Y N N ; N N
18	967	Nt_004770	CL3020Contig1 nbEST:10 NbBlast:973 BlastBestHits:gi|237770129|gb|ACR19029.1|/4e-163/104-1021/23-329/polygalacturonase inhibiting protein [Solanum torvum] //		38.4	8.94	2185000000	0.2176	1	11	1	143	340	True	10	9	72	71	0.1912	0.2176	565.89	249.41	11	Master		11	0	0	0	0	16		1 (11)	-	-	-	-	1 (16)		Y N N N ; N Y		Y N N N ; N Y		Y	N	N	N	N	Y
																																										Y N N N ; N Y
			Sequence		# Protein Groups	Protein Groups Accessions	Area																																			Y N N N ; N Y
			DLQLQNLNV		2	Nt_005510;Nt_004770	1.99512e+06																																			Y N N N ; N Y
			DLQLQNLNVSYNR		2	Nt_005510;Nt_004770	4.45938e+07																																			Y N N N ; N Y
			LCGQIPQGGK		3	C4PG28;Nt_005510;Nt_004770	2.71549e+09																																			Y N N N ; N Y
			LEGDVSFLFGK		4	C4PG28;Nt_005510;Nt_020239;Nt_004770	4.74161e+08																																			Y N N N ; N Y
			LTGQIPESFGK		4	C4PG28;Nt_005510;Nt_020239;Nt_004770	3.13401e+09																																			Y N N N ; N Y
			NKLEGDVSFLF		4	C4PG28;Nt_005510;Nt_020239;Nt_004770	3.33923e+07																																			Y N N N ; N Y
			NKLEGDVSFLFGK		4	C4PG28;Nt_005510;Nt_020239;Nt_004770	526689538																																			Y N N N ; N Y
			NKLTGQIPESFGK		4	C4PG28;Nt_005510;Nt_020239;Nt_004770	30705340																																			Y N N N ; N Y
			NTLQFDLSKVEFPESLTWLDLNHNR		1	Nt_004770	0																																			Y N N N ; N Y
			VEFPESLTWLDLN		3	Nt_005510;Nt_020239;Nt_004770	4.7963e+07																																			Y N N N ; N Y
			VEFPESLTWLDLNHNR		3	Nt_005510;Nt_020239;Nt_004770	7.05847e+08																																			Y N N N ; N Y
																																										Y N N N ; N Y
19	705	Nt_000066_1	CL5Contig1 nbEST:102 NbBlast:250 BlastBestHits:gi|115361539|gb|ABI95860.1|/0.0/84-2378/1-765/methionine synthase [Nicotiana suaveolens] //		84.4	6.47	2023000000	0.6039	1	55	1	467	765	True	50	50	207	260	0.5686	0.5922	4267.48	940.96	55	Master		55	15	0	37	8	21		1 (55)	3 (15)	-	1 (37)	2 (8)	3 (21)		Y Y N Y ; Y Y		Y Y N Y ; Y Y		Y	Y	N	Y	Y	Y
																																										Y Y N Y ; Y Y
			Sequence		# Protein Groups	Protein Groups Accessions	Area																																			Y Y N Y ; Y Y
			AAGASWIQLDEPTLVLDLEAHK		2	Nt_000066_1;S6A7M3	94230398																																			Y Y N Y ; Y Y
			AGITVIQIDEAALR		12	K4D338;Nt_000066_1;Nt_000029_1;S6A7M3;I1LXY1;M1CQ02;Nt_000039;I1MW49;G7J648;UPI00032AC860;V7C2G9;Nt_000951_1	8.37285e+08																																			Y Y N Y ; Y Y
			AIKDEVEDLEK		16	K4D338;M1CQ02;Nt_000066_1;Nt_000029_1;Nt_000039;S6A7M3;I1LXY1;I1MW49;K4ATB4;C3TS12;G7L0I7;G7J648;UPI00032AC860;V7C2G9;Nt_000951_1;V4LDK3	3.17417e+07																																			Y Y N Y ; Y Y
			ALAGAKDEAFFSANAAAQASR		1	Nt_000066_1	0																																			Y Y N Y ; Y Y
			CVKPPIIYGDVSR		17	K4D338;Nt_000066_1;Nt_000029_1;S6A7M3;I1LXY1;Nt_000039;M1CQ02;I1MW49;K4ATB4;C3TS12;G7L0I7;G7J648;UPI00032AC860;V7C2G9;M5AUD0;Nt_000951_1;Nt_030929	1.31284e+08																																			Y Y N Y ; Y Y
			DEAFFSANAAA		6	K4D338;M1CQ02;K4ATB4;Nt_000066_1;C3TS12;Nt_000039	1.11142e+07																																			Y Y N Y ; Y Y
			DEAFFSANAAAQASR		5	K4D338;M1CQ02;Nt_000066_1;C3TS12;Nt_000039	9.75591e+07																																			Y Y N Y ; Y Y
			DKLVVSTSCSLLHTAVDLVNEPK		2	Nt_000066_1;S6A7M3	6.42283e+06																																			Y Y N Y ; Y Y
			FALESFWDGK		16	K4D338;M1CQ02;Nt_000066_1;Nt_000029_1;Nt_000039;S6A7M3;I1LXY1;I1MW49;K4ATB4;Nt_010836_1;C3TS12;G7J648;UPI00032AC860;M5AUD0;V4LDK3;V7C2G9	1.85146e+09																																			Y Y N Y ; Y Y
			FETCYQIALAIKDEVEDLEK		11	K4D338;Nt_000066_1;Nt_000029_1;S6A7M3;I1LXY1;M1CQ02;K4ATB4;Nt_000039;G7J648;UPI00032AC860;Nt_000951_1	4.31149e+06																																			Y Y N Y ; Y Y
			GLGVDTVPVLVGPVSYLLLSK		2	S6A7M3;Nt_000066_1	9.53212e+07																																			Y Y N Y ; Y Y
			GLGVDTVPVLVGPVSYLLLSKPAK		2	S6A7M3;Nt_000066_1	50449630																																			Y Y N Y ; Y Y
			GMLTGPVTILN		18	K4D338;M1CQ02;Nt_000066_1;Nt_000029_1;Nt_000039;S6A7M3;I1LXY1;I1MW49;K4ATB4;C3TS12;G7L0I7;G7J648;UPI00032AC860;V7C2G9;M5AUD0;Nt_000951_1;Nt_030929;V4LDK3	27357767																																			Y Y N Y ; Y Y
			GMLTGPVTILNW		18	K4D338;M1CQ02;Nt_000066_1;Nt_000029_1;Nt_000039;S6A7M3;I1LXY1;I1MW49;K4ATB4;C3TS12;G7L0I7;G7J648;UPI00032AC860;V7C2G9;M5AUD0;Nt_000951_1;Nt_030929;V4LDK3	2.99673e+07																																			Y Y N Y ; Y Y
			GMLTGPVTILNWS		18	K4D338;M1CQ02;Nt_000066_1;Nt_000029_1;Nt_000039;S6A7M3;I1LXY1;I1MW49;K4ATB4;C3TS12;G7L0I7;G7J648;UPI00032AC860;V7C2G9;M5AUD0;Nt_000951_1;Nt_030929;V4LDK3	6.902e+06																																			Y Y N Y ; Y Y
			GMLTGPVTILNWSFVR		18	K4D338;M1CQ02;Nt_000066_1;Nt_000029_1;Nt_000039;S6A7M3;I1LXY1;I1MW49;K4ATB4;C3TS12;G7L0I7;G7J648;UPI00032AC860;V7C2G9;M5AUD0;Nt_000951_1;Nt_030929;V4LDK3	2.59382e+08																																			Y Y N Y ; Y Y
			GNASVPAMEMTK		15	K4D338;M1CQ02;I1LXY1;Nt_000029_1;Nt_000039;Nt_000066_1;S6A7M3;I1MW49;K4ATB4;G7J648;UPI00032AC860;M5AUD0;Nt_010836_1;V4LDK3;V7C2G9	1.00276e+09																																			Y Y N Y ; Y Y
			GTQTLDLIK		6	Nt_000066_1;Nt_000039;Nt_010836_1;Nt_000029_1;Nt_018774;S6A7M3	8.44844e+08																																			Y Y N Y ; Y Y
			GVTGFGFDLVR		2	Nt_000066_1;S6A7M3	6.48176e+08																																			Y Y N Y ; Y Y
			IPSTEEIADR		8	K4D338;M1CQ02;K4ATB4;Nt_000039;Nt_000066_1;Nt_000951_1;S6A7M3;Nt_000029_1	2495566420																																			Y Y N Y ; Y Y
			ITNVGIQDTTQIHTH		6	K4D338;M1CQ02;Nt_000066_1;Nt_000951_1;Nt_000039;S6A7M3	0																																			Y Y N Y ; Y Y
			KISEEEYVK		10	K4D338;M1CQ02;Nt_000066_1;S6A7M3;M5AUD0;Nt_000039;Nt_030929;Nt_000029_1;Nt_018774;Nt_000951_1	5.94264e+08																																			Y Y N Y ; Y Y
			KLNLPILPTTTIGSFPQ		11	K4D338;M1CQ02;Nt_000066_1;S6A7M3;I1MW49;C3TS12;G7L0I7;M5AUD0;V7C2G9;UPI00032AC860;V4LDK3	7.13536e+07																																			Y Y N Y ; Y Y
			KLNLPILPTTTIGSFPQTV		10	K4D338;M1CQ02;Nt_000066_1;S6A7M3;I1MW49;C3TS12;G7L0I7;M5AUD0;V7C2G9;V4LDK3	25568295																																			Y Y N Y ; Y Y
			KLNLPILPTTTIGSFPQTVELR		10	K4D338;M1CQ02;Nt_000066_1;S6A7M3;I1MW49;C3TS12;G7L0I7;M5AUD0;V7C2G9;V4LDK3	2.34472e+08																																			Y Y N Y ; Y Y
			KYTEVKPALQ		6	K4D338;M1CQ02;Nt_000066_1;Nt_000951_1;S6A7M3;Nt_000029_1	4.72778e+07																																			Y Y N Y ; Y Y
			KYTEVKPALQNM		5	K4D338;M1CQ02;Nt_000066_1;Nt_000951_1;S6A7M3	1.18627e+07																																			Y Y N Y ; Y Y
			KYTEVKPALQNMVS		5	K4D338;M1CQ02;Nt_000066_1;Nt_000951_1;S6A7M3	1.93787e+07																																			Y Y N Y ; Y Y
			KYTEVKPALQNMVSAAK		5	K4D338;M1CQ02;Nt_000066_1;Nt_000951_1;S6A7M3	1.04439e+07																																			Y Y N Y ; Y Y
			LLQSLEGIVGK		3	Nt_000066_1;Nt_000039;S6A7M3	1.1087e+07																																			Y Y N Y ; Y Y
			LNLPILPTTTIGSFPQ		11	K4D338;M1CQ02;Nt_000066_1;S6A7M3;I1MW49;C3TS12;G7L0I7;M5AUD0;V7C2G9;UPI00032AC860;V4LDK3	50319362																																			Y Y N Y ; Y Y
			LNLPILPTTTIGSFPQTVELR		10	K4D338;M1CQ02;Nt_000066_1;S6A7M3;I1MW49;C3TS12;G7L0I7;M5AUD0;V7C2G9;V4LDK3	3.22507e+08																																			Y Y N Y ; Y Y
			LVVSTSCSLLHTAVDLVNEPK		2	Nt_000066_1;S6A7M3	1.29012e+08																																			Y Y N Y ; Y Y
			MLAVLDTNILWVNPDCGLK		7	K4D338;K4ATB4;Nt_000039;Nt_000066_1;Nt_000951_1;S6A7M3;Nt_000029_1	5.33164e+07																																			Y Y N Y ; Y Y
			NIWANDLAASLNLLQSLEGIVGK		3	Nt_000066_1;Nt_000039;S6A7M3	1.62643e+07																																			Y Y N Y ; Y Y
			PMTVFWSSAAQSMTK		2	Nt_000066_1;S6A7M3	11652207																																			Y Y N Y ; Y Y
			SFPLLSLIDK		8	K4D338;M1CQ02;Nt_010836_1;Nt_000066_1;Nt_000029_1;Nt_000039;S6A7M3;Nt_018774	7.6304e+08																																			Y Y N Y ; Y Y
			SWLAFAAQK		16	K4D338;M1CQ02;Nt_000066_1;Nt_000029_1;Nt_000039;S6A7M3;I1LXY1;I1MW49;K4ATB4;C3TS12;G7L0I7;G7J648;V7C2G9;M5AUD0;Nt_010836_1;Nt_018774	409524445																																			Y Y N Y ; Y Y
			SYYDQVLDTTAMLGAVPSR		5	K4D338;Nt_000066_1;Nt_000029_1;S6A7M3;Nt_010836_1	9.4004e+06																																			Y Y N Y ; Y Y
			TANGWVQSYGSR		15	K4D338;M1CQ02;Nt_000066_1;Nt_000029_1;S6A7M3;I1LXY1;Nt_000039;K4ATB4;C3TS12;G7L0I7;G7J648;UPI00032AC860;Nt_000951_1;Nt_030929;V4LDK3	18049384																																			Y Y N Y ; Y Y
			TTIGSFPQTVELR		13	K4D338;M1CQ02;Nt_000066_1;S6A7M3;I1MW49;C3TS12;G7L0I7;Nt_000039;M5AUD0;V7C2G9;Nt_030929;Nt_000029_1;V4LDK3	22662840																																			Y Y N Y ; Y Y
			TVFWSSAAQSMTK		2	Nt_000066_1;S6A7M3	7547474																																			Y Y N Y ; Y Y
			VVDLQEELDIDVLVHGEPER		7	K4D338;M1CQ02;Nt_000066_1;S6A7M3;Nt_030929;Nt_000951_1;V4LDK3	1.01554e+06																																			Y Y N Y ; Y Y
			VVXVNALAK		11	Nt_000039;K4D338;M1CQ02;Nt_000066_1;Nt_000029_1;S6A7M3;I1LXY1;Nt_010836_1;Nt_018774;UPI00032AC860;V4LDK3	1.30996e+09																																			Y Y N Y ; Y Y
			WFDTNYHFIVPELGPDVN		9	K4D338;M1CQ02;Nt_000066_1;S6A7M3;I1MW49;Nt_010836_1;Nt_000029_1;Nt_000039;C3TS12	2.7921e+07																																			Y Y N Y ; Y Y
			WFDTNYHFIVPELGPDVNFSY		8	K4D338;M1CQ02;I1MW49;Nt_010836_1;Nt_000066_1;Nt_000029_1;Nt_000039;S6A7M3	2.01332e+07																																			Y Y N Y ; Y Y
			WFDTNYHFIVPELGPDVNFSYA		8	K4D338;M1CQ02;I1MW49;Nt_010836_1;Nt_000066_1;Nt_000029_1;Nt_000039;S6A7M3	38923829																																			Y Y N Y ; Y Y
			WFDTNYHFIVPELGPDVNFSYASHK		8	K4D338;M1CQ02;I1MW49;Nt_010836_1;Nt_000066_1;Nt_000029_1;Nt_000039;S6A7M3	5637146																																			Y Y N Y ; Y Y
			YGAGIGPGVYDIH		15	K4D338;M1CQ02;Nt_000066_1;Nt_000029_1;Nt_000039;S6A7M3;I1MW49;K4ATB4;C3TS12;G7J648;UPI00032AC860;V7C2G9;M5AUD0;Nt_000951_1;V4LDK3	2.42124e+08																																			Y Y N Y ; Y Y
			YGAGIGPGVYDIHSPR		15	K4D338;M1CQ02;Nt_000066_1;Nt_000029_1;Nt_000039;S6A7M3;I1MW49;C3TS12;G7L0I7;G7J648;UPI00032AC860;V7C2G9;M5AUD0;Nt_000951_1;V4LDK3	840100900																																			Y Y N Y ; Y Y
			YIPSNTFSYYDQVLDTT		10	K4D338;Nt_000066_1;Nt_000029_1;S6A7M3;M1CQ02;I1MW49;K4ATB4;Nt_000039;Nt_010836_1;V7C2G9	7.60984e+07																																			Y Y N Y ; Y Y
			YIPSNTFSYYDQVLDTTAMLGAVPSR		5	K4D338;Nt_000066_1;Nt_000029_1;S6A7M3;Nt_010836_1	2.69262e+08																																			Y Y N Y ; Y Y
			YLFAGVVDGR		12	K4D338;M1CQ02;Nt_000066_1;S6A7M3;I1MW49;K4ATB4;Nt_000039;Nt_010836_1;Nt_000029_1;Nt_018774;V4LDK3;V7C2G9	1723123297																																			Y Y N Y ; Y Y
			YTEVKPALQNM		5	K4D338;M1CQ02;Nt_000066_1;Nt_000951_1;S6A7M3	1.04366e+07																																			Y Y N Y ; Y Y
			YTEVKPALQNMVSAAK		5	K4D338;M1CQ02;Nt_000066_1;Nt_000951_1;S6A7M3	7.89584e+07																																			Y Y N Y ; Y Y
																																										Y Y N Y ; Y Y
20	1391	S6A7M3	Methionine synthase n=1 Tax=Nicotiana attenuata RepID=S6A7M3_NICAT		84.5	6.51	2023000000	0.6	1	53	0	466	765	True	49	49	206	260	0.5725	0.5882	4350.21	940.18	53	Master		53	15	38	38	8	21		0 (53)	3 (15)	3 (38)	0 (38)	2 (8)	3 (21)		Y Y Y Y ; Y Y		Y Y Y Y ; Y Y		Y	Y	Y	Y	Y	Y
																																										Y Y Y Y ; Y Y
			Sequence		# Protein Groups	Protein Groups Accessions	Area																																			Y Y Y Y ; Y Y
			AAGASWIQLDEPTLVLDLEAHK		2	Nt_000066_1;S6A7M3	94230398																																			Y Y Y Y ; Y Y
			AGITVIQIDEAALR		12	K4D338;Nt_000066_1;Nt_000029_1;S6A7M3;I1LXY1;M1CQ02;Nt_000039;I1MW49;G7J648;UPI00032AC860;V7C2G9;Nt_000951_1	8.37285e+08																																			Y Y Y Y ; Y Y
			AIKDEVEDLEK		16	K4D338;M1CQ02;Nt_000066_1;Nt_000029_1;Nt_000039;S6A7M3;I1LXY1;I1MW49;K4ATB4;C3TS12;G7L0I7;G7J648;UPI00032AC860;V7C2G9;Nt_000951_1;V4LDK3	3.17417e+07																																			Y Y Y Y ; Y Y
			CVKPPIIYGDVSR		17	K4D338;Nt_000066_1;Nt_000029_1;S6A7M3;I1LXY1;Nt_000039;M1CQ02;I1MW49;K4ATB4;C3TS12;G7L0I7;G7J648;UPI00032AC860;V7C2G9;M5AUD0;Nt_000951_1;Nt_030929	1.31284e+08																																			Y Y Y Y ; Y Y
			DKLVVSTSCSLLHTAVDLVNEPK		2	Nt_000066_1;S6A7M3	6.42283e+06																																			Y Y Y Y ; Y Y
			FALESFWDGK		16	K4D338;M1CQ02;Nt_000066_1;Nt_000029_1;Nt_000039;S6A7M3;I1LXY1;I1MW49;K4ATB4;Nt_010836_1;C3TS12;G7J648;UPI00032AC860;M5AUD0;V4LDK3;V7C2G9	1.85146e+09																																			Y Y Y Y ; Y Y
			FETCYQIALAIKDEVEDLEK		11	K4D338;Nt_000066_1;Nt_000029_1;S6A7M3;I1LXY1;M1CQ02;K4ATB4;Nt_000039;G7J648;UPI00032AC860;Nt_000951_1	4.31149e+06																																			Y Y Y Y ; Y Y
			GLGVDTVPVLVGPVSYLLLSK		2	S6A7M3;Nt_000066_1	9.53212e+07																																			Y Y Y Y ; Y Y
			GLGVDTVPVLVGPVSYLLLSKPAK		2	S6A7M3;Nt_000066_1	50449630																																			Y Y Y Y ; Y Y
			GMLTGPVTILN		18	K4D338;M1CQ02;Nt_000066_1;Nt_000029_1;Nt_000039;S6A7M3;I1LXY1;I1MW49;K4ATB4;C3TS12;G7L0I7;G7J648;UPI00032AC860;V7C2G9;M5AUD0;Nt_000951_1;Nt_030929;V4LDK3	27357767																																			Y Y Y Y ; Y Y
			GMLTGPVTILNW		18	K4D338;M1CQ02;Nt_000066_1;Nt_000029_1;Nt_000039;S6A7M3;I1LXY1;I1MW49;K4ATB4;C3TS12;G7L0I7;G7J648;UPI00032AC860;V7C2G9;M5AUD0;Nt_000951_1;Nt_030929;V4LDK3	2.99673e+07																																			Y Y Y Y ; Y Y
			GMLTGPVTILNWS		18	K4D338;M1CQ02;Nt_000066_1;Nt_000029_1;Nt_000039;S6A7M3;I1LXY1;I1MW49;K4ATB4;C3TS12;G7L0I7;G7J648;UPI00032AC860;V7C2G9;M5AUD0;Nt_000951_1;Nt_030929;V4LDK3	6.902e+06																																			Y Y Y Y ; Y Y
			GMLTGPVTILNWSFVR		18	K4D338;M1CQ02;Nt_000066_1;Nt_000029_1;Nt_000039;S6A7M3;I1LXY1;I1MW49;K4ATB4;C3TS12;G7L0I7;G7J648;UPI00032AC860;V7C2G9;M5AUD0;Nt_000951_1;Nt_030929;V4LDK3	2.59382e+08																																			Y Y Y Y ; Y Y
			GNASVPAMEMTK		15	K4D338;M1CQ02;I1LXY1;Nt_000029_1;Nt_000039;Nt_000066_1;S6A7M3;I1MW49;K4ATB4;G7J648;UPI00032AC860;M5AUD0;Nt_010836_1;V4LDK3;V7C2G9	1.00276e+09																																			Y Y Y Y ; Y Y
			GTQTLDLIK		6	Nt_000066_1;Nt_000039;Nt_010836_1;Nt_000029_1;Nt_018774;S6A7M3	8.44844e+08																																			Y Y Y Y ; Y Y
			GVTGFGFDLVR		2	Nt_000066_1;S6A7M3	6.48176e+08																																			Y Y Y Y ; Y Y
			IPSTEEIADR		8	K4D338;M1CQ02;K4ATB4;Nt_000039;Nt_000066_1;Nt_000951_1;S6A7M3;Nt_000029_1	2495566420																																			Y Y Y Y ; Y Y
			ITNVGIQDTTQIHTH		6	K4D338;M1CQ02;Nt_000066_1;Nt_000951_1;Nt_000039;S6A7M3	0																																			Y Y Y Y ; Y Y
			KISEEEYVK		10	K4D338;M1CQ02;Nt_000066_1;S6A7M3;M5AUD0;Nt_000039;Nt_030929;Nt_000029_1;Nt_018774;Nt_000951_1	5.94264e+08																																			Y Y Y Y ; Y Y
			KLNLPILPTTTIGSFPQ		11	K4D338;M1CQ02;Nt_000066_1;S6A7M3;I1MW49;C3TS12;G7L0I7;M5AUD0;V7C2G9;UPI00032AC860;V4LDK3	7.13536e+07																																			Y Y Y Y ; Y Y
			KLNLPILPTTTIGSFPQTV		10	K4D338;M1CQ02;Nt_000066_1;S6A7M3;I1MW49;C3TS12;G7L0I7;M5AUD0;V7C2G9;V4LDK3	25568295																																			Y Y Y Y ; Y Y
			KLNLPILPTTTIGSFPQTVELR		10	K4D338;M1CQ02;Nt_000066_1;S6A7M3;I1MW49;C3TS12;G7L0I7;M5AUD0;V7C2G9;V4LDK3	2.34472e+08																																			Y Y Y Y ; Y Y
			KYTEVKPALQ		6	K4D338;M1CQ02;Nt_000066_1;Nt_000951_1;S6A7M3;Nt_000029_1	4.72778e+07																																			Y Y Y Y ; Y Y
			KYTEVKPALQNM		5	K4D338;M1CQ02;Nt_000066_1;Nt_000951_1;S6A7M3	1.18627e+07																																			Y Y Y Y ; Y Y
			KYTEVKPALQNMVS		5	K4D338;M1CQ02;Nt_000066_1;Nt_000951_1;S6A7M3	1.93787e+07																																			Y Y Y Y ; Y Y
			KYTEVKPALQNMVSAAK		5	K4D338;M1CQ02;Nt_000066_1;Nt_000951_1;S6A7M3	1.04439e+07																																			Y Y Y Y ; Y Y
			LLQSLEGIVGK		3	Nt_000066_1;Nt_000039;S6A7M3	1.1087e+07																																			Y Y Y Y ; Y Y
			LNLPILPTTTIGSFPQ		11	K4D338;M1CQ02;Nt_000066_1;S6A7M3;I1MW49;C3TS12;G7L0I7;M5AUD0;V7C2G9;UPI00032AC860;V4LDK3	50319362																																			Y Y Y Y ; Y Y
			LNLPILPTTTIGSFPQTVELR		10	K4D338;M1CQ02;Nt_000066_1;S6A7M3;I1MW49;C3TS12;G7L0I7;M5AUD0;V7C2G9;V4LDK3	3.22507e+08																																			Y Y Y Y ; Y Y
			LVVSTSCSLLHTAVDLVNEPK		2	Nt_000066_1;S6A7M3	1.29012e+08																																			Y Y Y Y ; Y Y
			MLAVLDTNILWVNPDCGLK		7	K4D338;K4ATB4;Nt_000039;Nt_000066_1;Nt_000951_1;S6A7M3;Nt_000029_1	5.33164e+07																																			Y Y Y Y ; Y Y
			NIWANDLAASLNLLQSLEGIVGK		3	Nt_000066_1;Nt_000039;S6A7M3	1.62643e+07																																			Y Y Y Y ; Y Y
			PMTVFWSSAAQSMTK		2	Nt_000066_1;S6A7M3	11652207																																			Y Y Y Y ; Y Y
			SFPLLSLIDK		8	K4D338;M1CQ02;Nt_010836_1;Nt_000066_1;Nt_000029_1;Nt_000039;S6A7M3;Nt_018774	7.6304e+08																																			Y Y Y Y ; Y Y
			SWLAFAAQK		16	K4D338;M1CQ02;Nt_000066_1;Nt_000029_1;Nt_000039;S6A7M3;I1LXY1;I1MW49;K4ATB4;C3TS12;G7L0I7;G7J648;V7C2G9;M5AUD0;Nt_010836_1;Nt_018774	409524445																																			Y Y Y Y ; Y Y
			SYYDQVLDTTAMLGAVPSR		5	K4D338;Nt_000066_1;Nt_000029_1;S6A7M3;Nt_010836_1	9.4004e+06																																			Y Y Y Y ; Y Y
			TANGWVQSYGSR		15	K4D338;M1CQ02;Nt_000066_1;Nt_000029_1;S6A7M3;I1LXY1;Nt_000039;K4ATB4;C3TS12;G7L0I7;G7J648;UPI00032AC860;Nt_000951_1;Nt_030929;V4LDK3	18049384																																			Y Y Y Y ; Y Y
			TTIGSFPQTVELR		13	K4D338;M1CQ02;Nt_000066_1;S6A7M3;I1MW49;C3TS12;G7L0I7;Nt_000039;M5AUD0;V7C2G9;Nt_030929;Nt_000029_1;V4LDK3	22662840																																			Y Y Y Y ; Y Y
			TVFWSSAAQSMTK		2	Nt_000066_1;S6A7M3	7547474																																			Y Y Y Y ; Y Y
			VVDLQEELDIDVLVHGEPER		7	K4D338;M1CQ02;Nt_000066_1;S6A7M3;Nt_030929;Nt_000951_1;V4LDK3	1.01554e+06																																			Y Y Y Y ; Y Y
			VVXVNALAK		11	Nt_000039;K4D338;M1CQ02;Nt_000066_1;Nt_000029_1;S6A7M3;I1LXY1;Nt_010836_1;Nt_018774;UPI00032AC860;V4LDK3	1.30996e+09																																			Y Y Y Y ; Y Y
			WFDTNYHFIVPELGPDVN		9	K4D338;M1CQ02;Nt_000066_1;S6A7M3;I1MW49;Nt_010836_1;Nt_000029_1;Nt_000039;C3TS12	2.7921e+07																																			Y Y Y Y ; Y Y
			WFDTNYHFIVPELGPDVNFSY		8	K4D338;M1CQ02;I1MW49;Nt_010836_1;Nt_000066_1;Nt_000029_1;Nt_000039;S6A7M3	2.01332e+07																																			Y Y Y Y ; Y Y
			WFDTNYHFIVPELGPDVNFSYA		8	K4D338;M1CQ02;I1MW49;Nt_010836_1;Nt_000066_1;Nt_000029_1;Nt_000039;S6A7M3	38923829																																			Y Y Y Y ; Y Y
			WFDTNYHFIVPELGPDVNFSYASHK		8	K4D338;M1CQ02;I1MW49;Nt_010836_1;Nt_000066_1;Nt_000029_1;Nt_000039;S6A7M3	5637146																																			Y Y Y Y ; Y Y
			YGAGIGPGVYDIH		15	K4D338;M1CQ02;Nt_000066_1;Nt_000029_1;Nt_000039;S6A7M3;I1MW49;K4ATB4;C3TS12;G7J648;UPI00032AC860;V7C2G9;M5AUD0;Nt_000951_1;V4LDK3	2.42124e+08																																			Y Y Y Y ; Y Y
			YGAGIGPGVYDIHSPR		15	K4D338;M1CQ02;Nt_000066_1;Nt_000029_1;Nt_000039;S6A7M3;I1MW49;C3TS12;G7L0I7;G7J648;UPI00032AC860;V7C2G9;M5AUD0;Nt_000951_1;V4LDK3	840100900																																			Y Y Y Y ; Y Y
			YIPSNTFSYYDQVLDTT		10	K4D338;Nt_000066_1;Nt_000029_1;S6A7M3;M1CQ02;I1MW49;K4ATB4;Nt_000039;Nt_010836_1;V7C2G9	7.60984e+07																																			Y Y Y Y ; Y Y
			YIPSNTFSYYDQVLDTTAMLGAVPSR		5	K4D338;Nt_000066_1;Nt_000029_1;S6A7M3;Nt_010836_1	2.69262e+08																																			Y Y Y Y ; Y Y
			YLFAGVVDGR		12	K4D338;M1CQ02;Nt_000066_1;S6A7M3;I1MW49;K4ATB4;Nt_000039;Nt_010836_1;Nt_000029_1;Nt_018774;V4LDK3;V7C2G9	1723123297																																			Y Y Y Y ; Y Y
			YNWTGGEIGFDTYFSMAR		3	S6A7M3;Nt_010836_1;Nt_000029_1	4.9263e+07																																			Y Y Y Y ; Y Y
			YTEVKPALQNM		5	K4D338;M1CQ02;Nt_000066_1;Nt_000951_1;S6A7M3	1.04366e+07																																			Y Y Y Y ; Y Y
			YTEVKPALQNMVSAAK		5	K4D338;M1CQ02;Nt_000066_1;Nt_000951_1;S6A7M3	7.89584e+07																																			Y Y Y Y ; Y Y
																																										Y Y Y Y ; Y Y
21	952	Nt_000039	CL13Contig1 nbEST:121 NbBlast:250 BlastBestHits:gi|115361539|gb|ABI95860.1|/0.0/2574-280/1-765/methionine synthase [Nicotiana suaveolens] //		84.5	6.57	2023000000	0.5634	1	48	9	426	765	True	43	41	197	229	0.5046	0.5451	4176.95	823.98	48	Master		48	0	44	47	11	22		9 (48)	-	10 (44)	11 (47)	3 (11)	5 (22)		Y N Y Y ; Y Y		Y N Y Y ; Y Y		Y	N	Y	Y	Y	Y
																																										Y N Y Y ; Y Y
			Sequence		# Protein Groups	Protein Groups Accessions	Area																																			Y N Y Y ; Y Y
			AGITVIQIDEAALR		12	K4D338;Nt_000066_1;Nt_000029_1;S6A7M3;I1LXY1;M1CQ02;Nt_000039;I1MW49;G7J648;UPI00032AC860;V7C2G9;Nt_000951_1	8.37285e+08																																			Y N Y Y ; Y Y
			AIKDEVEDLEK		16	K4D338;M1CQ02;Nt_000066_1;Nt_000029_1;Nt_000039;S6A7M3;I1LXY1;I1MW49;K4ATB4;C3TS12;G7L0I7;G7J648;UPI00032AC860;V7C2G9;Nt_000951_1;V4LDK3	3.17417e+07																																			Y N Y Y ; Y Y
			ALAGHKDEAFFSANAAAQASR		1	Nt_000039	1.06782e+07																																			Y N Y Y ; Y Y
			CVKPPIIYGDVSR		17	K4D338;Nt_000066_1;Nt_000029_1;S6A7M3;I1LXY1;Nt_000039;M1CQ02;I1MW49;K4ATB4;C3TS12;G7L0I7;G7J648;UPI00032AC860;V7C2G9;M5AUD0;Nt_000951_1;Nt_030929	1.31284e+08																																			Y N Y Y ; Y Y
			DEAFFSANAAA		6	K4D338;M1CQ02;K4ATB4;Nt_000066_1;C3TS12;Nt_000039	1.11142e+07																																			Y N Y Y ; Y Y
			DEAFFSANAAAQASR		5	K4D338;M1CQ02;Nt_000066_1;C3TS12;Nt_000039	9.75591e+07																																			Y N Y Y ; Y Y
			FALESFWDGK		16	K4D338;M1CQ02;Nt_000066_1;Nt_000029_1;Nt_000039;S6A7M3;I1LXY1;I1MW49;K4ATB4;Nt_010836_1;C3TS12;G7J648;UPI00032AC860;M5AUD0;V4LDK3;V7C2G9	1.85146e+09																																			Y N Y Y ; Y Y
			FETCYQIALAIKDEVEDLEK		11	K4D338;Nt_000066_1;Nt_000029_1;S6A7M3;I1LXY1;M1CQ02;K4ATB4;Nt_000039;G7J648;UPI00032AC860;Nt_000951_1	4.31149e+06																																			Y N Y Y ; Y Y
			GLGVDTVPVLIGPVSY		1	Nt_000039	25691532																																			Y N Y Y ; Y Y
			GLGVDTVPVLIGPVSYLLLSK		1	Nt_000039	2.51686e+07																																			Y N Y Y ; Y Y
			GMLTGPVTILN		18	K4D338;M1CQ02;Nt_000066_1;Nt_000029_1;Nt_000039;S6A7M3;I1LXY1;I1MW49;K4ATB4;C3TS12;G7L0I7;G7J648;UPI00032AC860;V7C2G9;M5AUD0;Nt_000951_1;Nt_030929;V4LDK3	27357767																																			Y N Y Y ; Y Y
			GMLTGPVTILNW		18	K4D338;M1CQ02;Nt_000066_1;Nt_000029_1;Nt_000039;S6A7M3;I1LXY1;I1MW49;K4ATB4;C3TS12;G7L0I7;G7J648;UPI00032AC860;V7C2G9;M5AUD0;Nt_000951_1;Nt_030929;V4LDK3	2.99673e+07																																			Y N Y Y ; Y Y
			GMLTGPVTILNWS		18	K4D338;M1CQ02;Nt_000066_1;Nt_000029_1;Nt_000039;S6A7M3;I1LXY1;I1MW49;K4ATB4;C3TS12;G7L0I7;G7J648;UPI00032AC860;V7C2G9;M5AUD0;Nt_000951_1;Nt_030929;V4LDK3	6.902e+06																																			Y N Y Y ; Y Y
			GMLTGPVTILNWSFVR		18	K4D338;M1CQ02;Nt_000066_1;Nt_000029_1;Nt_000039;S6A7M3;I1LXY1;I1MW49;K4ATB4;C3TS12;G7L0I7;G7J648;UPI00032AC860;V7C2G9;M5AUD0;Nt_000951_1;Nt_030929;V4LDK3	2.59382e+08																																			Y N Y Y ; Y Y
			GNASVPAMEMTK		15	K4D338;M1CQ02;I1LXY1;Nt_000029_1;Nt_000039;Nt_000066_1;S6A7M3;I1MW49;K4ATB4;G7J648;UPI00032AC860;M5AUD0;Nt_010836_1;V4LDK3;V7C2G9	1.00276e+09																																			Y N Y Y ; Y Y
			GTQTLDLIK		6	Nt_000066_1;Nt_000039;Nt_010836_1;Nt_000029_1;Nt_018774;S6A7M3	8.44844e+08																																			Y N Y Y ; Y Y
			GVTAFGFDLVR		6	K4D338;M1CQ02;Nt_000039;Nt_010836_1;Nt_000029_1;Nt_018774	758365078																																			Y N Y Y ; Y Y
			IPSTEEIADR		8	K4D338;M1CQ02;K4ATB4;Nt_000039;Nt_000066_1;Nt_000951_1;S6A7M3;Nt_000029_1	2495566420																																			Y N Y Y ; Y Y
			ITNVGIQDTTQIHTH		6	K4D338;M1CQ02;Nt_000066_1;Nt_000951_1;Nt_000039;S6A7M3	0																																			Y N Y Y ; Y Y
			IVVSTSCSLLHTAVDLVNETK		8	C3TS12;G7L0I7;I1MW49;K4ATB4;Nt_000039;M5AUD0;V4LDK3;V7C2G9	6.84129e+07																																			Y N Y Y ; Y Y
			KISEEEYVK		10	K4D338;M1CQ02;Nt_000066_1;S6A7M3;M5AUD0;Nt_000039;Nt_030929;Nt_000029_1;Nt_018774;Nt_000951_1	5.94264e+08																																			Y N Y Y ; Y Y
			KLNLPVLPTTTIGSFPQ		5	I1LXY1;Nt_000029_1;Nt_000039;Nt_030929;Nt_018774	2.01092e+08																																			Y N Y Y ; Y Y
			KLNLPVLPTTTIGSFPQTV		4	Nt_000039;Nt_030929;Nt_000029_1;Nt_018774	7.26513e+07																																			Y N Y Y ; Y Y
			KLNLPVLPTTTIGSFPQTVELR		3	Nt_000039;Nt_030929;Nt_000029_1	6.90051e+08																																			Y N Y Y ; Y Y
			KYAEVKPALENMVS		1	Nt_000039	2.94449e+06																																			Y N Y Y ; Y Y
			KYAEVKPALENMVSAAK		1	Nt_000039	9.03769e+07																																			Y N Y Y ; Y Y
			LLQSLEGIVGK		3	Nt_000066_1;Nt_000039;S6A7M3	1.1087e+07																																			Y N Y Y ; Y Y
			LNLPVLPTTTIGSFPQTVELR		3	Nt_000039;Nt_030929;Nt_000029_1	391849746																																			Y N Y Y ; Y Y
			MLAVLDTNILWVNPDCGLK		7	K4D338;K4ATB4;Nt_000039;Nt_000066_1;Nt_000951_1;S6A7M3;Nt_000029_1	5.33164e+07																																			Y N Y Y ; Y Y
			NIWANDLAASLNLLQSLEGIVGK		3	Nt_000066_1;Nt_000039;S6A7M3	1.62643e+07																																			Y N Y Y ; Y Y
			PALENMVSAAK		1	Nt_000039	5794798																																			Y N Y Y ; Y Y
			SFPLLSLIDK		8	K4D338;M1CQ02;Nt_010836_1;Nt_000066_1;Nt_000029_1;Nt_000039;S6A7M3;Nt_018774	7.6304e+08																																			Y N Y Y ; Y Y
			SWLAFAAQK		16	K4D338;M1CQ02;Nt_000066_1;Nt_000029_1;Nt_000039;S6A7M3;I1LXY1;I1MW49;K4ATB4;C3TS12;G7L0I7;G7J648;V7C2G9;M5AUD0;Nt_010836_1;Nt_018774	409524445																																			Y N Y Y ; Y Y
			TANGWVQSYGSR		15	K4D338;M1CQ02;Nt_000066_1;Nt_000029_1;S6A7M3;I1LXY1;Nt_000039;K4ATB4;C3TS12;G7L0I7;G7J648;UPI00032AC860;Nt_000951_1;Nt_030929;V4LDK3	18049384																																			Y N Y Y ; Y Y
			TTIGSFPQTVELR		13	K4D338;M1CQ02;Nt_000066_1;S6A7M3;I1MW49;C3TS12;G7L0I7;Nt_000039;M5AUD0;V7C2G9;Nt_030929;Nt_000029_1;V4LDK3	22662840																																			Y N Y Y ; Y Y
			TVFWSTTAQSMTK		1	Nt_000039	3.141e+07																																			Y N Y Y ; Y Y
			VVXVNALAK		11	Nt_000039;K4D338;M1CQ02;Nt_000066_1;Nt_000029_1;S6A7M3;I1LXY1;Nt_010836_1;Nt_018774;UPI00032AC860;V4LDK3	1.30996e+09																																			Y N Y Y ; Y Y
			WFDTNYHFIVPELGPDVN		9	K4D338;M1CQ02;Nt_000066_1;S6A7M3;I1MW49;Nt_010836_1;Nt_000029_1;Nt_000039;C3TS12	2.7921e+07																																			Y N Y Y ; Y Y
			WFDTNYHFIVPELGPDVNFSY		8	K4D338;M1CQ02;I1MW49;Nt_010836_1;Nt_000066_1;Nt_000029_1;Nt_000039;S6A7M3	2.01332e+07																																			Y N Y Y ; Y Y
			WFDTNYHFIVPELGPDVNFSYA		8	K4D338;M1CQ02;I1MW49;Nt_010836_1;Nt_000066_1;Nt_000029_1;Nt_000039;S6A7M3	38923829																																			Y N Y Y ; Y Y
			WFDTNYHFIVPELGPDVNFSYASHK		8	K4D338;M1CQ02;I1MW49;Nt_010836_1;Nt_000066_1;Nt_000029_1;Nt_000039;S6A7M3	5637146																																			Y N Y Y ; Y Y
			YAEVKPALENMVSAAK		1	Nt_000039	138105274																																			Y N Y Y ; Y Y
			YGAGIGPGVYDIH		15	K4D338;M1CQ02;Nt_000066_1;Nt_000029_1;Nt_000039;S6A7M3;I1MW49;K4ATB4;C3TS12;G7J648;UPI00032AC860;V7C2G9;M5AUD0;Nt_000951_1;V4LDK3	2.42124e+08																																			Y N Y Y ; Y Y
			YGAGIGPGVYDIHSPR		15	K4D338;M1CQ02;Nt_000066_1;Nt_000029_1;Nt_000039;S6A7M3;I1MW49;C3TS12;G7L0I7;G7J648;UPI00032AC860;V7C2G9;M5AUD0;Nt_000951_1;V4LDK3	840100900																																			Y N Y Y ; Y Y
			YIPSNTFSYYDQVLDTT		10	K4D338;Nt_000066_1;Nt_000029_1;S6A7M3;M1CQ02;I1MW49;K4ATB4;Nt_000039;Nt_010836_1;V7C2G9	7.60984e+07																																			Y N Y Y ; Y Y
			YIPSNTFSYYDQVLDTTAMLGAVPAR		2	Nt_000039;V7C2G9	1.2326e+08																																			Y N Y Y ; Y Y
			YLFAGVVDGR		12	K4D338;M1CQ02;Nt_000066_1;S6A7M3;I1MW49;K4ATB4;Nt_000039;Nt_010836_1;Nt_000029_1;Nt_018774;V4LDK3;V7C2G9	1723123297																																			Y N Y Y ; Y Y
			YNWAGGEIAFDTYFSMAR		1	Nt_000039	0																																			Y N Y Y ; Y Y
																																										Y N Y Y ; Y Y
22	714	Nt_000029_1	CL3Contig2 nbEST:131 NbBlast:500 BlastBestHits:gi|257676155|emb|CBD28049.1|/0.0/1055-2575/259-765/unnamed protein product [Solanum tuberosum] //		84.6	6.02	2023000000	0.5294	1	47	7	447	765	True	40	42	201	246	0.4654	0.5176	4519.68	911.69	47	Master		47	17	37	37	0	0		7 (47)	3 (17)	3 (37)	2 (37)	-	-		Y Y Y Y ; N N		Y Y Y Y ; N N		Y	Y	Y	Y	N	N
																																										Y Y Y Y ; N N
			Sequence		# Protein Groups	Protein Groups Accessions	Area																																			Y Y Y Y ; N N
			AAGASWIQFDEPTLVLDLEAHQLEAFTK		3	Nt_010836_1;Nt_000029_1;Nt_018774	2.05724e+07																																			Y Y Y Y ; N N
			AGITVIQIDEAALR		12	K4D338;Nt_000066_1;Nt_000029_1;S6A7M3;I1LXY1;M1CQ02;Nt_000039;I1MW49;G7J648;UPI00032AC860;V7C2G9;Nt_000951_1	8.37285e+08																																			Y Y Y Y ; N N
			AIKDEVEDLEK		16	K4D338;M1CQ02;Nt_000066_1;Nt_000029_1;Nt_000039;S6A7M3;I1LXY1;I1MW49;K4ATB4;C3TS12;G7L0I7;G7J648;UPI00032AC860;V7C2G9;Nt_000951_1;V4LDK3	3.17417e+07																																			Y Y Y Y ; N N
			ALAGDKDEAFFSASAAAQ		3	Nt_010836_1;Nt_000029_1;Nt_018774	1.43606e+07																																			Y Y Y Y ; N N
			ALAGDKDEAFFSASAAAQASR		3	Nt_010836_1;Nt_000029_1;Nt_018774	9.25257e+07																																			Y Y Y Y ; N N
			CVKPPIIYGDVSR		17	K4D338;Nt_000066_1;Nt_000029_1;S6A7M3;I1LXY1;Nt_000039;M1CQ02;I1MW49;K4ATB4;C3TS12;G7L0I7;G7J648;UPI00032AC860;V7C2G9;M5AUD0;Nt_000951_1;Nt_030929	1.31284e+08																																			Y Y Y Y ; N N
			FALESFWDGK		16	K4D338;M1CQ02;Nt_000066_1;Nt_000029_1;Nt_000039;S6A7M3;I1LXY1;I1MW49;K4ATB4;Nt_010836_1;C3TS12;G7J648;UPI00032AC860;M5AUD0;V4LDK3;V7C2G9	1.85146e+09																																			Y Y Y Y ; N N
			FETCYQIALAIKDEVEDLEK		11	K4D338;Nt_000066_1;Nt_000029_1;S6A7M3;I1LXY1;M1CQ02;K4ATB4;Nt_000039;G7J648;UPI00032AC860;Nt_000951_1	4.31149e+06																																			Y Y Y Y ; N N
			GLGVNTVPVLIGPV		1	Nt_000029_1	6.41872e+07																																			Y Y Y Y ; N N
			GLGVNTVPVLIGPVSYLLLSK		1	Nt_000029_1	82242854																																			Y Y Y Y ; N N
			GLGVNTVPVLIGPVSYLLLSKPAK		1	Nt_000029_1	89612366																																			Y Y Y Y ; N N
			GMLTGPVTILN		18	K4D338;M1CQ02;Nt_000066_1;Nt_000029_1;Nt_000039;S6A7M3;I1LXY1;I1MW49;K4ATB4;C3TS12;G7L0I7;G7J648;UPI00032AC860;V7C2G9;M5AUD0;Nt_000951_1;Nt_030929;V4LDK3	27357767																																			Y Y Y Y ; N N
			GMLTGPVTILNW		18	K4D338;M1CQ02;Nt_000066_1;Nt_000029_1;Nt_000039;S6A7M3;I1LXY1;I1MW49;K4ATB4;C3TS12;G7L0I7;G7J648;UPI00032AC860;V7C2G9;M5AUD0;Nt_000951_1;Nt_030929;V4LDK3	2.99673e+07																																			Y Y Y Y ; N N
			GMLTGPVTILNWS		18	K4D338;M1CQ02;Nt_000066_1;Nt_000029_1;Nt_000039;S6A7M3;I1LXY1;I1MW49;K4ATB4;C3TS12;G7L0I7;G7J648;UPI00032AC860;V7C2G9;M5AUD0;Nt_000951_1;Nt_030929;V4LDK3	6.902e+06																																			Y Y Y Y ; N N
			GMLTGPVTILNWSFVR		18	K4D338;M1CQ02;Nt_000066_1;Nt_000029_1;Nt_000039;S6A7M3;I1LXY1;I1MW49;K4ATB4;C3TS12;G7L0I7;G7J648;UPI00032AC860;V7C2G9;M5AUD0;Nt_000951_1;Nt_030929;V4LDK3	2.59382e+08																																			Y Y Y Y ; N N
			GNASVPAMEMTK		15	K4D338;M1CQ02;I1LXY1;Nt_000029_1;Nt_000039;Nt_000066_1;S6A7M3;I1MW49;K4ATB4;G7J648;UPI00032AC860;M5AUD0;Nt_010836_1;V4LDK3;V7C2G9	1.00276e+09																																			Y Y Y Y ; N N
			GTQTLDLIK		6	Nt_000066_1;Nt_000039;Nt_010836_1;Nt_000029_1;Nt_018774;S6A7M3	8.44844e+08																																			Y Y Y Y ; N N
			GVTAFGFDLVR		6	K4D338;M1CQ02;Nt_000039;Nt_010836_1;Nt_000029_1;Nt_018774	758365078																																			Y Y Y Y ; N N
			IPSTEEIADR		8	K4D338;M1CQ02;K4ATB4;Nt_000039;Nt_000066_1;Nt_000951_1;S6A7M3;Nt_000029_1	2495566420																																			Y Y Y Y ; N N
			KISEEEYVK		10	K4D338;M1CQ02;Nt_000066_1;S6A7M3;M5AUD0;Nt_000039;Nt_030929;Nt_000029_1;Nt_018774;Nt_000951_1	5.94264e+08																																			Y Y Y Y ; N N
			KLNLPVLPTTTIGSFPQ		5	I1LXY1;Nt_000029_1;Nt_000039;Nt_030929;Nt_018774	2.01092e+08																																			Y Y Y Y ; N N
			KLNLPVLPTTTIGSFPQTV		4	Nt_000039;Nt_030929;Nt_000029_1;Nt_018774	7.26513e+07																																			Y Y Y Y ; N N
			KLNLPVLPTTTIGSFPQTVELR		3	Nt_000039;Nt_030929;Nt_000029_1	6.90051e+08																																			Y Y Y Y ; N N
			KYTEVKPALQ		6	K4D338;M1CQ02;Nt_000066_1;Nt_000951_1;S6A7M3;Nt_000029_1	4.72778e+07																																			Y Y Y Y ; N N
			KYTEVKPALQAM		1	Nt_000029_1	3.35537e+07																																			Y Y Y Y ; N N
			KYTEVKPALQAMVS		1	Nt_000029_1	3.4322e+06																																			Y Y Y Y ; N N
			KYTEVKPALQAMVSAAK		1	Nt_000029_1	0																																			Y Y Y Y ; N N
			LNLPVLPTTTIGSFPQTVELR		3	Nt_000039;Nt_030929;Nt_000029_1	391849746																																			Y Y Y Y ; N N
			MLAVLDTNILWVNPDCGLK		7	K4D338;K4ATB4;Nt_000039;Nt_000066_1;Nt_000951_1;S6A7M3;Nt_000029_1	5.33164e+07																																			Y Y Y Y ; N N
			NIWANDLAASLELLK		3	Nt_010836_1;Nt_000029_1;Nt_018774	365943497																																			Y Y Y Y ; N N
			SFPLLSLIDK		8	K4D338;M1CQ02;Nt_010836_1;Nt_000066_1;Nt_000029_1;Nt_000039;S6A7M3;Nt_018774	7.6304e+08																																			Y Y Y Y ; N N
			SWLAFAAQK		16	K4D338;M1CQ02;Nt_000066_1;Nt_000029_1;Nt_000039;S6A7M3;I1LXY1;I1MW49;K4ATB4;C3TS12;G7L0I7;G7J648;V7C2G9;M5AUD0;Nt_010836_1;Nt_018774	409524445																																			Y Y Y Y ; N N
			SYYDQVLDTTAMLGAVPSR		5	K4D338;Nt_000066_1;Nt_000029_1;S6A7M3;Nt_010836_1	9.4004e+06																																			Y Y Y Y ; N N
			TANGWVQSYGSR		15	K4D338;M1CQ02;Nt_000066_1;Nt_000029_1;S6A7M3;I1LXY1;Nt_000039;K4ATB4;C3TS12;G7L0I7;G7J648;UPI00032AC860;Nt_000951_1;Nt_030929;V4LDK3	18049384																																			Y Y Y Y ; N N
			TTIGSFPQTVELR		13	K4D338;M1CQ02;Nt_000066_1;S6A7M3;I1MW49;C3TS12;G7L0I7;Nt_000039;M5AUD0;V7C2G9;Nt_030929;Nt_000029_1;V4LDK3	22662840																																			Y Y Y Y ; N N
			VVXVNALAK		11	Nt_000039;K4D338;M1CQ02;Nt_000066_1;Nt_000029_1;S6A7M3;I1LXY1;Nt_010836_1;Nt_018774;UPI00032AC860;V4LDK3	1.30996e+09																																			Y Y Y Y ; N N
			WFDTNYHFIVPELGPDVN		9	K4D338;M1CQ02;Nt_000066_1;S6A7M3;I1MW49;Nt_010836_1;Nt_000029_1;Nt_000039;C3TS12	2.7921e+07																																			Y Y Y Y ; N N
			WFDTNYHFIVPELGPDVNFSY		8	K4D338;M1CQ02;I1MW49;Nt_010836_1;Nt_000066_1;Nt_000029_1;Nt_000039;S6A7M3	2.01332e+07																																			Y Y Y Y ; N N
			WFDTNYHFIVPELGPDVNFSYA		8	K4D338;M1CQ02;I1MW49;Nt_010836_1;Nt_000066_1;Nt_000029_1;Nt_000039;S6A7M3	38923829																																			Y Y Y Y ; N N
			WFDTNYHFIVPELGPDVNFSYASHK		8	K4D338;M1CQ02;I1MW49;Nt_010836_1;Nt_000066_1;Nt_000029_1;Nt_000039;S6A7M3	5637146																																			Y Y Y Y ; N N
			YGAGIGPGVYDIH		15	K4D338;M1CQ02;Nt_000066_1;Nt_000029_1;Nt_000039;S6A7M3;I1MW49;K4ATB4;C3TS12;G7J648;UPI00032AC860;V7C2G9;M5AUD0;Nt_000951_1;V4LDK3	2.42124e+08																																			Y Y Y Y ; N N
			YGAGIGPGVYDIHSPR		15	K4D338;M1CQ02;Nt_000066_1;Nt_000029_1;Nt_000039;S6A7M3;I1MW49;C3TS12;G7L0I7;G7J648;UPI00032AC860;V7C2G9;M5AUD0;Nt_000951_1;V4LDK3	840100900																																			Y Y Y Y ; N N
			YIPSNTFSYYDQVLDTT		10	K4D338;Nt_000066_1;Nt_000029_1;S6A7M3;M1CQ02;I1MW49;K4ATB4;Nt_000039;Nt_010836_1;V7C2G9	7.60984e+07																																			Y Y Y Y ; N N
			YIPSNTFSYYDQVLDTTAMLGAVPSR		5	K4D338;Nt_000066_1;Nt_000029_1;S6A7M3;Nt_010836_1	2.69262e+08																																			Y Y Y Y ; N N
			YLFAGVVDGR		12	K4D338;M1CQ02;Nt_000066_1;S6A7M3;I1MW49;K4ATB4;Nt_000039;Nt_010836_1;Nt_000029_1;Nt_018774;V4LDK3;V7C2G9	1723123297																																			Y Y Y Y ; N N
			YNWTGGEIGFDTYFSMAR		3	S6A7M3;Nt_010836_1;Nt_000029_1	4.9263e+07																																			Y Y Y Y ; N N
			YTEVKPALQAMVSAAK		1	Nt_000029_1	44279150																																			Y Y Y Y ; N N
																																										Y Y Y Y ; N N
23	40	K4D338	Uncharacterized protein n=1 Tax=Solanum lycopersicum RepID=K4D338_SOLLC		84.7	6.4	2023000000	0.4444	1	44	0	431	765	True	42	39	194	237	0.4327	0.4327	4015.6	858.65	44	Master		44	0	31	0	0	0		0 (44)	-	1 (31)	-	-	-		Y N Y N ; N N		Y N Y N ; N N		Y	N	Y	N	N	N
																																										Y N Y N ; N N
			Sequence		# Protein Groups	Protein Groups Accessions	Area																																			Y N Y N ; N N
			AGITVIQIDEAALR		12	K4D338;Nt_000066_1;Nt_000029_1;S6A7M3;I1LXY1;M1CQ02;Nt_000039;I1MW49;G7J648;UPI00032AC860;V7C2G9;Nt_000951_1	8.37285e+08																																			Y N Y N ; N N
			AIKDEVEDLEK		16	K4D338;M1CQ02;Nt_000066_1;Nt_000029_1;Nt_000039;S6A7M3;I1LXY1;I1MW49;K4ATB4;C3TS12;G7L0I7;G7J648;UPI00032AC860;V7C2G9;Nt_000951_1;V4LDK3	3.17417e+07																																			Y N Y N ; N N
			CVKPPIIYGDVSR		17	K4D338;Nt_000066_1;Nt_000029_1;S6A7M3;I1LXY1;Nt_000039;M1CQ02;I1MW49;K4ATB4;C3TS12;G7L0I7;G7J648;UPI00032AC860;V7C2G9;M5AUD0;Nt_000951_1;Nt_030929	1.31284e+08																																			Y N Y N ; N N
			DEAFFSANAAA		6	K4D338;M1CQ02;K4ATB4;Nt_000066_1;C3TS12;Nt_000039	1.11142e+07																																			Y N Y N ; N N
			DEAFFSANAAAQASR		5	K4D338;M1CQ02;Nt_000066_1;C3TS12;Nt_000039	9.75591e+07																																			Y N Y N ; N N
			FALESFWDGK		16	K4D338;M1CQ02;Nt_000066_1;Nt_000029_1;Nt_000039;S6A7M3;I1LXY1;I1MW49;K4ATB4;Nt_010836_1;C3TS12;G7J648;UPI00032AC860;M5AUD0;V4LDK3;V7C2G9	1.85146e+09																																			Y N Y N ; N N
			FETCYQIALAIKDEVEDLEK		11	K4D338;Nt_000066_1;Nt_000029_1;S6A7M3;I1LXY1;M1CQ02;K4ATB4;Nt_000039;G7J648;UPI00032AC860;Nt_000951_1	4.31149e+06																																			Y N Y N ; N N
			GMLTGPVTILN		18	K4D338;M1CQ02;Nt_000066_1;Nt_000029_1;Nt_000039;S6A7M3;I1LXY1;I1MW49;K4ATB4;C3TS12;G7L0I7;G7J648;UPI00032AC860;V7C2G9;M5AUD0;Nt_000951_1;Nt_030929;V4LDK3	27357767																																			Y N Y N ; N N
			GMLTGPVTILNW		18	K4D338;M1CQ02;Nt_000066_1;Nt_000029_1;Nt_000039;S6A7M3;I1LXY1;I1MW49;K4ATB4;C3TS12;G7L0I7;G7J648;UPI00032AC860;V7C2G9;M5AUD0;Nt_000951_1;Nt_030929;V4LDK3	2.99673e+07																																			Y N Y N ; N N
			GMLTGPVTILNWS		18	K4D338;M1CQ02;Nt_000066_1;Nt_000029_1;Nt_000039;S6A7M3;I1LXY1;I1MW49;K4ATB4;C3TS12;G7L0I7;G7J648;UPI00032AC860;V7C2G9;M5AUD0;Nt_000951_1;Nt_030929;V4LDK3	6.902e+06																																			Y N Y N ; N N
			GMLTGPVTILNWSFVR		18	K4D338;M1CQ02;Nt_000066_1;Nt_000029_1;Nt_000039;S6A7M3;I1LXY1;I1MW49;K4ATB4;C3TS12;G7L0I7;G7J648;UPI00032AC860;V7C2G9;M5AUD0;Nt_000951_1;Nt_030929;V4LDK3	2.59382e+08																																			Y N Y N ; N N
			GNASVPAMEMTK		15	K4D338;M1CQ02;I1LXY1;Nt_000029_1;Nt_000039;Nt_000066_1;S6A7M3;I1MW49;K4ATB4;G7J648;UPI00032AC860;M5AUD0;Nt_010836_1;V4LDK3;V7C2G9	1.00276e+09																																			Y N Y N ; N N
			GVTAFGFDLVR		6	K4D338;M1CQ02;Nt_000039;Nt_010836_1;Nt_000029_1;Nt_018774	758365078																																			Y N Y N ; N N
			IPSTEEIADR		8	K4D338;M1CQ02;K4ATB4;Nt_000039;Nt_000066_1;Nt_000951_1;S6A7M3;Nt_000029_1	2495566420																																			Y N Y N ; N N
			ITNVGIQDTTQIHTH		6	K4D338;M1CQ02;Nt_000066_1;Nt_000951_1;Nt_000039;S6A7M3	0																																			Y N Y N ; N N
			KISEEEYVK		10	K4D338;M1CQ02;Nt_000066_1;S6A7M3;M5AUD0;Nt_000039;Nt_030929;Nt_000029_1;Nt_018774;Nt_000951_1	5.94264e+08																																			Y N Y N ; N N
			KLNLPILPTTTIGSFPQ		11	K4D338;M1CQ02;Nt_000066_1;S6A7M3;I1MW49;C3TS12;G7L0I7;M5AUD0;V7C2G9;UPI00032AC860;V4LDK3	7.13536e+07																																			Y N Y N ; N N
			KLNLPILPTTTIGSFPQTV		10	K4D338;M1CQ02;Nt_000066_1;S6A7M3;I1MW49;C3TS12;G7L0I7;M5AUD0;V7C2G9;V4LDK3	25568295																																			Y N Y N ; N N
			KLNLPILPTTTIGSFPQTVELR		10	K4D338;M1CQ02;Nt_000066_1;S6A7M3;I1MW49;C3TS12;G7L0I7;M5AUD0;V7C2G9;V4LDK3	2.34472e+08																																			Y N Y N ; N N
			KYTEVKPALQ		6	K4D338;M1CQ02;Nt_000066_1;Nt_000951_1;S6A7M3;Nt_000029_1	4.72778e+07																																			Y N Y N ; N N
			KYTEVKPALQNM		5	K4D338;M1CQ02;Nt_000066_1;Nt_000951_1;S6A7M3	1.18627e+07																																			Y N Y N ; N N
			KYTEVKPALQNMVS		5	K4D338;M1CQ02;Nt_000066_1;Nt_000951_1;S6A7M3	1.93787e+07																																			Y N Y N ; N N
			KYTEVKPALQNMVSAAK		5	K4D338;M1CQ02;Nt_000066_1;Nt_000951_1;S6A7M3	1.04439e+07																																			Y N Y N ; N N
			LNLPILPTTTIGSFPQ		11	K4D338;M1CQ02;Nt_000066_1;S6A7M3;I1MW49;C3TS12;G7L0I7;M5AUD0;V7C2G9;UPI00032AC860;V4LDK3	50319362																																			Y N Y N ; N N
			LNLPILPTTTIGSFPQTVELR		10	K4D338;M1CQ02;Nt_000066_1;S6A7M3;I1MW49;C3TS12;G7L0I7;M5AUD0;V7C2G9;V4LDK3	3.22507e+08																																			Y N Y N ; N N
			MLAVLDTNILWVNPDCGLK		7	K4D338;K4ATB4;Nt_000039;Nt_000066_1;Nt_000951_1;S6A7M3;Nt_000029_1	5.33164e+07																																			Y N Y N ; N N
			SFPLLSLIDK		8	K4D338;M1CQ02;Nt_010836_1;Nt_000066_1;Nt_000029_1;Nt_000039;S6A7M3;Nt_018774	7.6304e+08																																			Y N Y N ; N N
			SWLAFAAQK		16	K4D338;M1CQ02;Nt_000066_1;Nt_000029_1;Nt_000039;S6A7M3;I1LXY1;I1MW49;K4ATB4;C3TS12;G7L0I7;G7J648;V7C2G9;M5AUD0;Nt_010836_1;Nt_018774	409524445																																			Y N Y N ; N N
			SYYDQVLDTTAMLGAVPSR		5	K4D338;Nt_000066_1;Nt_000029_1;S6A7M3;Nt_010836_1	9.4004e+06																																			Y N Y N ; N N
			TANGWVQSYGSR		15	K4D338;M1CQ02;Nt_000066_1;Nt_000029_1;S6A7M3;I1LXY1;Nt_000039;K4ATB4;C3TS12;G7L0I7;G7J648;UPI00032AC860;Nt_000951_1;Nt_030929;V4LDK3	18049384																																			Y N Y N ; N N
			TTIGSFPQTVELR		13	K4D338;M1CQ02;Nt_000066_1;S6A7M3;I1MW49;C3TS12;G7L0I7;Nt_000039;M5AUD0;V7C2G9;Nt_030929;Nt_000029_1;V4LDK3	22662840																																			Y N Y N ; N N
			VVDLQEELDIDVLVHGEPER		7	K4D338;M1CQ02;Nt_000066_1;S6A7M3;Nt_030929;Nt_000951_1;V4LDK3	1.01554e+06																																			Y N Y N ; N N
			VVXVNALAK		11	Nt_000039;K4D338;M1CQ02;Nt_000066_1;Nt_000029_1;S6A7M3;I1LXY1;Nt_010836_1;Nt_018774;UPI00032AC860;V4LDK3	1.30996e+09																																			Y N Y N ; N N
			WFDTNYHFIVPELGPDVN		9	K4D338;M1CQ02;Nt_000066_1;S6A7M3;I1MW49;Nt_010836_1;Nt_000029_1;Nt_000039;C3TS12	2.7921e+07																																			Y N Y N ; N N
			WFDTNYHFIVPELGPDVNFSY		8	K4D338;M1CQ02;I1MW49;Nt_010836_1;Nt_000066_1;Nt_000029_1;Nt_000039;S6A7M3	2.01332e+07																																			Y N Y N ; N N
			WFDTNYHFIVPELGPDVNFSYA		8	K4D338;M1CQ02;I1MW49;Nt_010836_1;Nt_000066_1;Nt_000029_1;Nt_000039;S6A7M3	38923829																																			Y N Y N ; N N
			WFDTNYHFIVPELGPDVNFSYASHK		8	K4D338;M1CQ02;I1MW49;Nt_010836_1;Nt_000066_1;Nt_000029_1;Nt_000039;S6A7M3	5637146																																			Y N Y N ; N N
			YGAGIGPGVYDIH		15	K4D338;M1CQ02;Nt_000066_1;Nt_000029_1;Nt_000039;S6A7M3;I1MW49;K4ATB4;C3TS12;G7J648;UPI00032AC860;V7C2G9;M5AUD0;Nt_000951_1;V4LDK3	2.42124e+08																																			Y N Y N ; N N
			YGAGIGPGVYDIHSPR		15	K4D338;M1CQ02;Nt_000066_1;Nt_000029_1;Nt_000039;S6A7M3;I1MW49;C3TS12;G7L0I7;G7J648;UPI00032AC860;V7C2G9;M5AUD0;Nt_000951_1;V4LDK3	840100900																																			Y N Y N ; N N
			YIPSNTFSYYDQVLDTT		10	K4D338;Nt_000066_1;Nt_000029_1;S6A7M3;M1CQ02;I1MW49;K4ATB4;Nt_000039;Nt_010836_1;V7C2G9	7.60984e+07																																			Y N Y N ; N N
			YIPSNTFSYYDQVLDTTAMLGAVPSR		5	K4D338;Nt_000066_1;Nt_000029_1;S6A7M3;Nt_010836_1	2.69262e+08																																			Y N Y N ; N N
			YLFAGVVDGR		12	K4D338;M1CQ02;Nt_000066_1;S6A7M3;I1MW49;K4ATB4;Nt_000039;Nt_010836_1;Nt_000029_1;Nt_018774;V4LDK3;V7C2G9	1723123297																																			Y N Y N ; N N
			YTEVKPALQNM		5	K4D338;M1CQ02;Nt_000066_1;Nt_000951_1;S6A7M3	1.04366e+07																																			Y N Y N ; N N
			YTEVKPALQNMVSAAK		5	K4D338;M1CQ02;Nt_000066_1;Nt_000951_1;S6A7M3	7.89584e+07																																			Y N Y N ; N N
																																										Y N Y N ; N N
24	41	M1CQ02	Uncharacterized protein n=1 Tax=Solanum tuberosum RepID=M1CQ02_SOLTU		84.5	6.62	2023000000	0.4105	1	42	0	411	765	True	39	37	183	228	0.3961	0.3987	3748.61	820.4	42	Master		42	0	0	0	0	0		0 (42)	-	-	-	-	-		Y N N N ; N N		Y N N N ; N N		Y	N	N	N	N	N
																																										Y N N N ; N N
			Sequence		# Protein Groups	Protein Groups Accessions	Area																																			Y N N N ; N N
			AGITVIQIDEAALR		12	K4D338;Nt_000066_1;Nt_000029_1;S6A7M3;I1LXY1;M1CQ02;Nt_000039;I1MW49;G7J648;UPI00032AC860;V7C2G9;Nt_000951_1	8.37285e+08																																			Y N N N ; N N
			AIKDEVEDLEK		16	K4D338;M1CQ02;Nt_000066_1;Nt_000029_1;Nt_000039;S6A7M3;I1LXY1;I1MW49;K4ATB4;C3TS12;G7L0I7;G7J648;UPI00032AC860;V7C2G9;Nt_000951_1;V4LDK3	3.17417e+07																																			Y N N N ; N N
			CVKPPIIYGDVSR		17	K4D338;Nt_000066_1;Nt_000029_1;S6A7M3;I1LXY1;Nt_000039;M1CQ02;I1MW49;K4ATB4;C3TS12;G7L0I7;G7J648;UPI00032AC860;V7C2G9;M5AUD0;Nt_000951_1;Nt_030929	1.31284e+08																																			Y N N N ; N N
			CVKPPIIYGDVSRPK		3	M1CQ02;G7L0I7;V7C2G9	3.24302e+07																																			Y N N N ; N N
			DEAFFSANAAA		6	K4D338;M1CQ02;K4ATB4;Nt_000066_1;C3TS12;Nt_000039	1.11142e+07																																			Y N N N ; N N
			DEAFFSANAAAQASR		5	K4D338;M1CQ02;Nt_000066_1;C3TS12;Nt_000039	9.75591e+07																																			Y N N N ; N N
			FALESFWDGK		16	K4D338;M1CQ02;Nt_000066_1;Nt_000029_1;Nt_000039;S6A7M3;I1LXY1;I1MW49;K4ATB4;Nt_010836_1;C3TS12;G7J648;UPI00032AC860;M5AUD0;V4LDK3;V7C2G9	1.85146e+09																																			Y N N N ; N N
			FETCYQIALAIKDEVEDLEK		11	K4D338;Nt_000066_1;Nt_000029_1;S6A7M3;I1LXY1;M1CQ02;K4ATB4;Nt_000039;G7J648;UPI00032AC860;Nt_000951_1	4.31149e+06																																			Y N N N ; N N
			GMLTGPVTILN		18	K4D338;M1CQ02;Nt_000066_1;Nt_000029_1;Nt_000039;S6A7M3;I1LXY1;I1MW49;K4ATB4;C3TS12;G7L0I7;G7J648;UPI00032AC860;V7C2G9;M5AUD0;Nt_000951_1;Nt_030929;V4LDK3	27357767																																			Y N N N ; N N
			GMLTGPVTILNW		18	K4D338;M1CQ02;Nt_000066_1;Nt_000029_1;Nt_000039;S6A7M3;I1LXY1;I1MW49;K4ATB4;C3TS12;G7L0I7;G7J648;UPI00032AC860;V7C2G9;M5AUD0;Nt_000951_1;Nt_030929;V4LDK3	2.99673e+07																																			Y N N N ; N N
			GMLTGPVTILNWS		18	K4D338;M1CQ02;Nt_000066_1;Nt_000029_1;Nt_000039;S6A7M3;I1LXY1;I1MW49;K4ATB4;C3TS12;G7L0I7;G7J648;UPI00032AC860;V7C2G9;M5AUD0;Nt_000951_1;Nt_030929;V4LDK3	6.902e+06																																			Y N N N ; N N
			GMLTGPVTILNWSFVR		18	K4D338;M1CQ02;Nt_000066_1;Nt_000029_1;Nt_000039;S6A7M3;I1LXY1;I1MW49;K4ATB4;C3TS12;G7L0I7;G7J648;UPI00032AC860;V7C2G9;M5AUD0;Nt_000951_1;Nt_030929;V4LDK3	2.59382e+08																																			Y N N N ; N N
			GNASVPAMEMTK		15	K4D338;M1CQ02;I1LXY1;Nt_000029_1;Nt_000039;Nt_000066_1;S6A7M3;I1MW49;K4ATB4;G7J648;UPI00032AC860;M5AUD0;Nt_010836_1;V4LDK3;V7C2G9	1.00276e+09																																			Y N N N ; N N
			GVTAFGFDLVR		6	K4D338;M1CQ02;Nt_000039;Nt_010836_1;Nt_000029_1;Nt_018774	758365078																																			Y N N N ; N N
			IPSTEEIADR		8	K4D338;M1CQ02;K4ATB4;Nt_000039;Nt_000066_1;Nt_000951_1;S6A7M3;Nt_000029_1	2495566420																																			Y N N N ; N N
			ITNVGIQDTTQIHTH		6	K4D338;M1CQ02;Nt_000066_1;Nt_000951_1;Nt_000039;S6A7M3	0																																			Y N N N ; N N
			KISEEEYVK		10	K4D338;M1CQ02;Nt_000066_1;S6A7M3;M5AUD0;Nt_000039;Nt_030929;Nt_000029_1;Nt_018774;Nt_000951_1	5.94264e+08																																			Y N N N ; N N
			KLNLPILPTTTIGSFPQ		11	K4D338;M1CQ02;Nt_000066_1;S6A7M3;I1MW49;C3TS12;G7L0I7;M5AUD0;V7C2G9;UPI00032AC860;V4LDK3	7.13536e+07																																			Y N N N ; N N
			KLNLPILPTTTIGSFPQTV		10	K4D338;M1CQ02;Nt_000066_1;S6A7M3;I1MW49;C3TS12;G7L0I7;M5AUD0;V7C2G9;V4LDK3	25568295																																			Y N N N ; N N
			KLNLPILPTTTIGSFPQTVELR		10	K4D338;M1CQ02;Nt_000066_1;S6A7M3;I1MW49;C3TS12;G7L0I7;M5AUD0;V7C2G9;V4LDK3	2.34472e+08																																			Y N N N ; N N
			KYTEVKPALQ		6	K4D338;M1CQ02;Nt_000066_1;Nt_000951_1;S6A7M3;Nt_000029_1	4.72778e+07																																			Y N N N ; N N
			KYTEVKPALQNM		5	K4D338;M1CQ02;Nt_000066_1;Nt_000951_1;S6A7M3	1.18627e+07																																			Y N N N ; N N
			KYTEVKPALQNMVS		5	K4D338;M1CQ02;Nt_000066_1;Nt_000951_1;S6A7M3	1.93787e+07																																			Y N N N ; N N
			KYTEVKPALQNMVSAAK		5	K4D338;M1CQ02;Nt_000066_1;Nt_000951_1;S6A7M3	1.04439e+07																																			Y N N N ; N N
			LNLPILPTTTIGSFPQ		11	K4D338;M1CQ02;Nt_000066_1;S6A7M3;I1MW49;C3TS12;G7L0I7;M5AUD0;V7C2G9;UPI00032AC860;V4LDK3	50319362																																			Y N N N ; N N
			LNLPILPTTTIGSFPQTVELR		10	K4D338;M1CQ02;Nt_000066_1;S6A7M3;I1MW49;C3TS12;G7L0I7;M5AUD0;V7C2G9;V4LDK3	3.22507e+08																																			Y N N N ; N N
			SFPLLSLIDK		8	K4D338;M1CQ02;Nt_010836_1;Nt_000066_1;Nt_000029_1;Nt_000039;S6A7M3;Nt_018774	7.6304e+08																																			Y N N N ; N N
			SWLAFAAQK		16	K4D338;M1CQ02;Nt_000066_1;Nt_000029_1;Nt_000039;S6A7M3;I1LXY1;I1MW49;K4ATB4;C3TS12;G7L0I7;G7J648;V7C2G9;M5AUD0;Nt_010836_1;Nt_018774	409524445																																			Y N N N ; N N
			TANGWVQSYGSR		15	K4D338;M1CQ02;Nt_000066_1;Nt_000029_1;S6A7M3;I1LXY1;Nt_000039;K4ATB4;C3TS12;G7L0I7;G7J648;UPI00032AC860;Nt_000951_1;Nt_030929;V4LDK3	18049384																																			Y N N N ; N N
			TTIGSFPQTVELR		13	K4D338;M1CQ02;Nt_000066_1;S6A7M3;I1MW49;C3TS12;G7L0I7;Nt_000039;M5AUD0;V7C2G9;Nt_030929;Nt_000029_1;V4LDK3	22662840																																			Y N N N ; N N
			VVDLQEELDIDVLVHGEPER		7	K4D338;M1CQ02;Nt_000066_1;S6A7M3;Nt_030929;Nt_000951_1;V4LDK3	1.01554e+06																																			Y N N N ; N N
			VVXVNALAK		11	Nt_000039;K4D338;M1CQ02;Nt_000066_1;Nt_000029_1;S6A7M3;I1LXY1;Nt_010836_1;Nt_018774;UPI00032AC860;V4LDK3	1.30996e+09																																			Y N N N ; N N
			WFDTNYHFIVPELGPDVN		9	K4D338;M1CQ02;Nt_000066_1;S6A7M3;I1MW49;Nt_010836_1;Nt_000029_1;Nt_000039;C3TS12	2.7921e+07																																			Y N N N ; N N
			WFDTNYHFIVPELGPDVNFSY		8	K4D338;M1CQ02;I1MW49;Nt_010836_1;Nt_000066_1;Nt_000029_1;Nt_000039;S6A7M3	2.01332e+07																																			Y N N N ; N N
			WFDTNYHFIVPELGPDVNFSYA		8	K4D338;M1CQ02;I1MW49;Nt_010836_1;Nt_000066_1;Nt_000029_1;Nt_000039;S6A7M3	38923829																																			Y N N N ; N N
			WFDTNYHFIVPELGPDVNFSYASHK		8	K4D338;M1CQ02;I1MW49;Nt_010836_1;Nt_000066_1;Nt_000029_1;Nt_000039;S6A7M3	5637146																																			Y N N N ; N N
			YGAGIGPGVYDIH		15	K4D338;M1CQ02;Nt_000066_1;Nt_000029_1;Nt_000039;S6A7M3;I1MW49;K4ATB4;C3TS12;G7J648;UPI00032AC860;V7C2G9;M5AUD0;Nt_000951_1;V4LDK3	2.42124e+08																																			Y N N N ; N N
			YGAGIGPGVYDIHSPR		15	K4D338;M1CQ02;Nt_000066_1;Nt_000029_1;Nt_000039;S6A7M3;I1MW49;C3TS12;G7L0I7;G7J648;UPI00032AC860;V7C2G9;M5AUD0;Nt_000951_1;V4LDK3	840100900																																			Y N N N ; N N
			YIPSNTFSYYDQVLDTT		10	K4D338;Nt_000066_1;Nt_000029_1;S6A7M3;M1CQ02;I1MW49;K4ATB4;Nt_000039;Nt_010836_1;V7C2G9	7.60984e+07																																			Y N N N ; N N
			YLFAGVVDGR		12	K4D338;M1CQ02;Nt_000066_1;S6A7M3;I1MW49;K4ATB4;Nt_000039;Nt_010836_1;Nt_000029_1;Nt_018774;V4LDK3;V7C2G9	1723123297																																			Y N N N ; N N
			YTEVKPALQNM		5	K4D338;M1CQ02;Nt_000066_1;Nt_000951_1;S6A7M3	1.04366e+07																																			Y N N N ; N N
			YTEVKPALQNMVSAAK		5	K4D338;M1CQ02;Nt_000066_1;Nt_000951_1;S6A7M3	7.89584e+07																																			Y N N N ; N N
																																										Y N N N ; N N
25	76	K4ATB4	Uncharacterized protein n=1 Tax=Solanum lycopersicum RepID=K4ATB4_SOLLC		90.6	7.52	2023000000	0.2399	1	19	1	148	817	True	18	15	68	80	0.2142	0.2228	983.8	269.41	19	Master		19	0	0	0	0	0		1 (19)	-	-	-	-	-		Y N N N ; N N		Y N N N ; N N		Y	N	N	N	N	N
																																										Y N N N ; N N
			Sequence		# Protein Groups	Protein Groups Accessions	Area																																			Y N N N ; N N
			AIKDEVEDLEK		16	K4D338;M1CQ02;Nt_000066_1;Nt_000029_1;Nt_000039;S6A7M3;I1LXY1;I1MW49;K4ATB4;C3TS12;G7L0I7;G7J648;UPI00032AC860;V7C2G9;Nt_000951_1;V4LDK3	3.17417e+07																																			Y N N N ; N N
			CVKPPIIYGDVSR		17	K4D338;Nt_000066_1;Nt_000029_1;S6A7M3;I1LXY1;Nt_000039;M1CQ02;I1MW49;K4ATB4;C3TS12;G7L0I7;G7J648;UPI00032AC860;V7C2G9;M5AUD0;Nt_000951_1;Nt_030929	1.31284e+08																																			Y N N N ; N N
			DEAFFSANAAA		6	K4D338;M1CQ02;K4ATB4;Nt_000066_1;C3TS12;Nt_000039	1.11142e+07																																			Y N N N ; N N
			FALESFWDGK		16	K4D338;M1CQ02;Nt_000066_1;Nt_000029_1;Nt_000039;S6A7M3;I1LXY1;I1MW49;K4ATB4;Nt_010836_1;C3TS12;G7J648;UPI00032AC860;M5AUD0;V4LDK3;V7C2G9	1.85146e+09																																			Y N N N ; N N
			FETCYQIALAIKDEVEDLEK		11	K4D338;Nt_000066_1;Nt_000029_1;S6A7M3;I1LXY1;M1CQ02;K4ATB4;Nt_000039;G7J648;UPI00032AC860;Nt_000951_1	4.31149e+06																																			Y N N N ; N N
			GMLTGPVTILN		18	K4D338;M1CQ02;Nt_000066_1;Nt_000029_1;Nt_000039;S6A7M3;I1LXY1;I1MW49;K4ATB4;C3TS12;G7L0I7;G7J648;UPI00032AC860;V7C2G9;M5AUD0;Nt_000951_1;Nt_030929;V4LDK3	27357767																																			Y N N N ; N N
			GMLTGPVTILNW		18	K4D338;M1CQ02;Nt_000066_1;Nt_000029_1;Nt_000039;S6A7M3;I1LXY1;I1MW49;K4ATB4;C3TS12;G7L0I7;G7J648;UPI00032AC860;V7C2G9;M5AUD0;Nt_000951_1;Nt_030929;V4LDK3	2.99673e+07																																			Y N N N ; N N
			GMLTGPVTILNWS		18	K4D338;M1CQ02;Nt_000066_1;Nt_000029_1;Nt_000039;S6A7M3;I1LXY1;I1MW49;K4ATB4;C3TS12;G7L0I7;G7J648;UPI00032AC860;V7C2G9;M5AUD0;Nt_000951_1;Nt_030929;V4LDK3	6.902e+06																																			Y N N N ; N N
			GMLTGPVTILNWSFVR		18	K4D338;M1CQ02;Nt_000066_1;Nt_000029_1;Nt_000039;S6A7M3;I1LXY1;I1MW49;K4ATB4;C3TS12;G7L0I7;G7J648;UPI00032AC860;V7C2G9;M5AUD0;Nt_000951_1;Nt_030929;V4LDK3	2.59382e+08																																			Y N N N ; N N
			GNASVPAMEMTK		15	K4D338;M1CQ02;I1LXY1;Nt_000029_1;Nt_000039;Nt_000066_1;S6A7M3;I1MW49;K4ATB4;G7J648;UPI00032AC860;M5AUD0;Nt_010836_1;V4LDK3;V7C2G9	1.00276e+09																																			Y N N N ; N N
			IPSTEEIADR		8	K4D338;M1CQ02;K4ATB4;Nt_000039;Nt_000066_1;Nt_000951_1;S6A7M3;Nt_000029_1	2495566420																																			Y N N N ; N N
			IVVSTSCSLLHTAVDLVNETK		8	C3TS12;G7L0I7;I1MW49;K4ATB4;Nt_000039;M5AUD0;V4LDK3;V7C2G9	6.84129e+07																																			Y N N N ; N N
			MLAVLDTNILWVNPDCGLK		7	K4D338;K4ATB4;Nt_000039;Nt_000066_1;Nt_000951_1;S6A7M3;Nt_000029_1	5.33164e+07																																			Y N N N ; N N
			SWLAFAAQK		16	K4D338;M1CQ02;Nt_000066_1;Nt_000029_1;Nt_000039;S6A7M3;I1LXY1;I1MW49;K4ATB4;C3TS12;G7L0I7;G7J648;V7C2G9;M5AUD0;Nt_010836_1;Nt_018774	409524445																																			Y N N N ; N N
			TANGWVQSYGSR		15	K4D338;M1CQ02;Nt_000066_1;Nt_000029_1;S6A7M3;I1LXY1;Nt_000039;K4ATB4;C3TS12;G7L0I7;G7J648;UPI00032AC860;Nt_000951_1;Nt_030929;V4LDK3	18049384																																			Y N N N ; N N
			YGAGIGPGVYDIH		15	K4D338;M1CQ02;Nt_000066_1;Nt_000029_1;Nt_000039;S6A7M3;I1MW49;K4ATB4;C3TS12;G7J648;UPI00032AC860;V7C2G9;M5AUD0;Nt_000951_1;V4LDK3	2.42124e+08																																			Y N N N ; N N
			YGAGIGPGVYDIHSQR		1	K4ATB4	0																																			Y N N N ; N N
			YIPSNTFSYYDQVLDTT		10	K4D338;Nt_000066_1;Nt_000029_1;S6A7M3;M1CQ02;I1MW49;K4ATB4;Nt_000039;Nt_010836_1;V7C2G9	7.60984e+07																																			Y N N N ; N N
			YLFAGVVDGR		12	K4D338;M1CQ02;Nt_000066_1;S6A7M3;I1MW49;K4ATB4;Nt_000039;Nt_010836_1;Nt_000029_1;Nt_018774;V4LDK3;V7C2G9	1723123297																																			Y N N N ; N N
																																										Y N N N ; N N
26	1570	UPI00032A8D8E	PREDICTED: putative lipid-transfer protein DIR1-like n=1 Tax=Cicer arietinum RepID=UPI00032A8D8E		11.2	9.03	1764000000	0.0962	1	1	1	2	104	True		1		2		0.0962		4.98	1	Master		1	0	1	0	0	1		1 (1)	-	1 (1)	-	-	1 (1)		N N N N ; N N		N N N N ; N N		N	N	N	N	N	N
																																										N N N N ; N N
			Sequence		# Protein Groups	Protein Groups Accessions	Area																																			N N N N ; N N
			ANLPCLCTFK		1	UPI00032A8D8E	1.76434e+09																																			N N N N ; N N
																																										N N N N ; N N
27	46	P52398	Glucan endo-1,3-beta-glucosidase, acidic isoform GL161 n=2 Tax=Nicotiana tabacum RepID=E13K_TOBAC		36.9	6.93	1671000000	0.1148	2	7	3	45	331	True	4	7	10	35	0.0785	0.1148	180.35	115.95	7	Master		7	0	8	8	8	11		3 (7)	-	3 (8)	3 (8)	3 (8)	5 (11)		Y N Y Y ; Y Y		Y N Y Y ; Y Y		Y	N	Y	Y	Y	Y
27	46	Nt_043890	TOBAC-mRNA#6421193#1 nbEST:1 NbBlast:192 BlastBestHits:gi|4929153|gb|AAD33880.1|AF141653_1/0.0/2-1021/12-351/beta-1,3-glucanase [Nicotiana tabacum] //		37.7	6.93	1671000000	0.1118	2	7	3	45	340	False	4	7	10	35	0.0765	0.1118	180.35	115.95	7	OK		7	0	8	8	8	11		3 (7)	-	3 (8)	3 (8)	3 (8)	5 (11)		Y N Y Y ; Y Y		Y N Y Y ; Y Y		Y	N	Y	Y	Y	Y
																																										Y N Y Y ; Y Y
			Sequence		# Protein Groups	Protein Groups Accessions	Area																																			Y N Y Y ; Y Y
			AATIENAQTYYR		3	Nt_001153;Nt_001416;P52398	7.29729e+06																																			Y N Y Y ; Y Y
			ATIENAQTYYR		3	Nt_001153;Nt_001416;P52398	3.48299e+06																																			Y N Y Y ; Y Y
			PIIQFLAR		1	P52398	6929042																																			Y N Y Y ; Y Y
			SAATIENAQTYYR		3	Nt_001153;Nt_001416;P52398	1.2275e+08																																			Y N Y Y ; Y Y
			SFINPIIQF		1	P52398	13058566																																			Y N Y Y ; Y Y
			SFINPIIQFLAR		1	P52398	4876608190																																			Y N Y Y ; Y Y
			SSIANGWVQDNIR		3	Nt_001153;Nt_001416;P52398	5.94036e+06																																			Y N Y Y ; Y Y
																																										Y N Y Y ; Y Y
28	522	Nt_010836_1	CL3Contig4 nbEST:5 NbBlast:372 BlastBestHits:gi|257676155|emb|CBD28049.1|/0.0/3-1178/10-401/unnamed protein product [Solanum tuberosum] //		44	5.26	1628000000	0.5866	1	22	2	140	404	True	18	21	58	82	0.4876	0.5644	1365.67	300.93	22	Master		22	0	0	0	0	0		2 (22)	-	-	-	-	-		Y N N N ; N N		Y N N N ; N N		Y	N	N	N	N	N
																																										Y N N N ; N N
			Sequence		# Protein Groups	Protein Groups Accessions	Area																																			Y N N N ; N N
			AAGASWIQFDEPTLVLDLEAHQLEAFTK		3	Nt_010836_1;Nt_000029_1;Nt_018774	2.05724e+07																																			Y N N N ; N N
			ALAGDKDEAFFSASAAAQ		3	Nt_010836_1;Nt_000029_1;Nt_018774	1.43606e+07																																			Y N N N ; N N
			ALAGDKDEAFFSASAAAQASR		3	Nt_010836_1;Nt_000029_1;Nt_018774	9.25257e+07																																			Y N N N ; N N
			FALESFWDGK		16	K4D338;M1CQ02;Nt_000066_1;Nt_000029_1;Nt_000039;S6A7M3;I1LXY1;I1MW49;K4ATB4;Nt_010836_1;C3TS12;G7J648;UPI00032AC860;M5AUD0;V4LDK3;V7C2G9	1.85146e+09																																			Y N N N ; N N
			GLGVNTAPVLIGPVSYLLLSK		1	Nt_010836_1	6442494																																			Y N N N ; N N
			GLGVNTAPVLIGPVSYLLLSKPAK		1	Nt_010836_1	5.25697e+06																																			Y N N N ; N N
			GNASVPAMEMTK		15	K4D338;M1CQ02;I1LXY1;Nt_000029_1;Nt_000039;Nt_000066_1;S6A7M3;I1MW49;K4ATB4;G7J648;UPI00032AC860;M5AUD0;Nt_010836_1;V4LDK3;V7C2G9	1.00276e+09																																			Y N N N ; N N
			GTQTLDLIK		6	Nt_000066_1;Nt_000039;Nt_010836_1;Nt_000029_1;Nt_018774;S6A7M3	8.44844e+08																																			Y N N N ; N N
			GVTAFGFDLVR		6	K4D338;M1CQ02;Nt_000039;Nt_010836_1;Nt_000029_1;Nt_018774	758365078																																			Y N N N ; N N
			NIWANDLAASLELLK		3	Nt_010836_1;Nt_000029_1;Nt_018774	365943497																																			Y N N N ; N N
			SFPLLSLIDK		8	K4D338;M1CQ02;Nt_010836_1;Nt_000066_1;Nt_000029_1;Nt_000039;S6A7M3;Nt_018774	7.6304e+08																																			Y N N N ; N N
			SWLAFAAQK		16	K4D338;M1CQ02;Nt_000066_1;Nt_000029_1;Nt_000039;S6A7M3;I1LXY1;I1MW49;K4ATB4;C3TS12;G7L0I7;G7J648;V7C2G9;M5AUD0;Nt_010836_1;Nt_018774	409524445																																			Y N N N ; N N
			SYYDQVLDTTAMLGAVPSR		5	K4D338;Nt_000066_1;Nt_000029_1;S6A7M3;Nt_010836_1	9.4004e+06																																			Y N N N ; N N
			VVXVNALAK		11	Nt_000039;K4D338;M1CQ02;Nt_000066_1;Nt_000029_1;S6A7M3;I1LXY1;Nt_010836_1;Nt_018774;UPI00032AC860;V4LDK3	1.30996e+09																																			Y N N N ; N N
			WFDTNYHFIVPELGPDVN		9	K4D338;M1CQ02;Nt_000066_1;S6A7M3;I1MW49;Nt_010836_1;Nt_000029_1;Nt_000039;C3TS12	2.7921e+07																																			Y N N N ; N N
			WFDTNYHFIVPELGPDVNFSY		8	K4D338;M1CQ02;I1MW49;Nt_010836_1;Nt_000066_1;Nt_000029_1;Nt_000039;S6A7M3	2.01332e+07																																			Y N N N ; N N
			WFDTNYHFIVPELGPDVNFSYA		8	K4D338;M1CQ02;I1MW49;Nt_010836_1;Nt_000066_1;Nt_000029_1;Nt_000039;S6A7M3	38923829																																			Y N N N ; N N
			WFDTNYHFIVPELGPDVNFSYASHK		8	K4D338;M1CQ02;I1MW49;Nt_010836_1;Nt_000066_1;Nt_000029_1;Nt_000039;S6A7M3	5637146																																			Y N N N ; N N
			YIPSNTFSYYDQVLDTT		10	K4D338;Nt_000066_1;Nt_000029_1;S6A7M3;M1CQ02;I1MW49;K4ATB4;Nt_000039;Nt_010836_1;V7C2G9	7.60984e+07																																			Y N N N ; N N
			YIPSNTFSYYDQVLDTTAMLGAVPSR		5	K4D338;Nt_000066_1;Nt_000029_1;S6A7M3;Nt_010836_1	2.69262e+08																																			Y N N N ; N N
			YLFAGVVDGR		12	K4D338;M1CQ02;Nt_000066_1;S6A7M3;I1MW49;K4ATB4;Nt_000039;Nt_010836_1;Nt_000029_1;Nt_018774;V4LDK3;V7C2G9	1723123297																																			Y N N N ; N N
			YNWTGGEIGFDTYFSMAR		3	S6A7M3;Nt_010836_1;Nt_000029_1	4.9263e+07																																			Y N N N ; N N
																																										Y N N N ; N N
29	1427	V4LDK3	Uncharacterized protein n=1 Tax=Thellungiella salsuginea RepID=V4LDK3_THESL		84.4	6.65	1628000000	0.2078	1	20	0	128	765	True	19	16	58	70	0.1804	0.1817	970.34	237.88	20	Master		20	0	0	0	0	0		0 (20)	-	-	-	-	-		Y N N N ; N N		Y N N N ; N N		Y	N	N	N	N	N
																																										Y N N N ; N N
			Sequence		# Protein Groups	Protein Groups Accessions	Area																																			Y N N N ; N N
			AIKDEVEDLEK		16	K4D338;M1CQ02;Nt_000066_1;Nt_000029_1;Nt_000039;S6A7M3;I1LXY1;I1MW49;K4ATB4;C3TS12;G7L0I7;G7J648;UPI00032AC860;V7C2G9;Nt_000951_1;V4LDK3	3.17417e+07																																			Y N N N ; N N
			FALESFWDGK		16	K4D338;M1CQ02;Nt_000066_1;Nt_000029_1;Nt_000039;S6A7M3;I1LXY1;I1MW49;K4ATB4;Nt_010836_1;C3TS12;G7J648;UPI00032AC860;M5AUD0;V4LDK3;V7C2G9	1.85146e+09																																			Y N N N ; N N
			GMLTGPVTILN		18	K4D338;M1CQ02;Nt_000066_1;Nt_000029_1;Nt_000039;S6A7M3;I1LXY1;I1MW49;K4ATB4;C3TS12;G7L0I7;G7J648;UPI00032AC860;V7C2G9;M5AUD0;Nt_000951_1;Nt_030929;V4LDK3	27357767																																			Y N N N ; N N
			GMLTGPVTILNW		18	K4D338;M1CQ02;Nt_000066_1;Nt_000029_1;Nt_000039;S6A7M3;I1LXY1;I1MW49;K4ATB4;C3TS12;G7L0I7;G7J648;UPI00032AC860;V7C2G9;M5AUD0;Nt_000951_1;Nt_030929;V4LDK3	2.99673e+07																																			Y N N N ; N N
			GMLTGPVTILNWS		18	K4D338;M1CQ02;Nt_000066_1;Nt_000029_1;Nt_000039;S6A7M3;I1LXY1;I1MW49;K4ATB4;C3TS12;G7L0I7;G7J648;UPI00032AC860;V7C2G9;M5AUD0;Nt_000951_1;Nt_030929;V4LDK3	6.902e+06																																			Y N N N ; N N
			GMLTGPVTILNWSFVR		18	K4D338;M1CQ02;Nt_000066_1;Nt_000029_1;Nt_000039;S6A7M3;I1LXY1;I1MW49;K4ATB4;C3TS12;G7L0I7;G7J648;UPI00032AC860;V7C2G9;M5AUD0;Nt_000951_1;Nt_030929;V4LDK3	2.59382e+08																																			Y N N N ; N N
			GNASVPAMEMTK		15	K4D338;M1CQ02;I1LXY1;Nt_000029_1;Nt_000039;Nt_000066_1;S6A7M3;I1MW49;K4ATB4;G7J648;UPI00032AC860;M5AUD0;Nt_010836_1;V4LDK3;V7C2G9	1.00276e+09																																			Y N N N ; N N
			IVVSTSCSLLHTAVDLVNETK		8	C3TS12;G7L0I7;I1MW49;K4ATB4;Nt_000039;M5AUD0;V4LDK3;V7C2G9	6.84129e+07																																			Y N N N ; N N
			KLNLPILPTTTIGSFPQ		11	K4D338;M1CQ02;Nt_000066_1;S6A7M3;I1MW49;C3TS12;G7L0I7;M5AUD0;V7C2G9;UPI00032AC860;V4LDK3	7.13536e+07																																			Y N N N ; N N
			KLNLPILPTTTIGSFPQTV		10	K4D338;M1CQ02;Nt_000066_1;S6A7M3;I1MW49;C3TS12;G7L0I7;M5AUD0;V7C2G9;V4LDK3	25568295																																			Y N N N ; N N
			KLNLPILPTTTIGSFPQTVELR		10	K4D338;M1CQ02;Nt_000066_1;S6A7M3;I1MW49;C3TS12;G7L0I7;M5AUD0;V7C2G9;V4LDK3	2.34472e+08																																			Y N N N ; N N
			LNLPILPTTTIGSFPQ		11	K4D338;M1CQ02;Nt_000066_1;S6A7M3;I1MW49;C3TS12;G7L0I7;M5AUD0;V7C2G9;UPI00032AC860;V4LDK3	50319362																																			Y N N N ; N N
			LNLPILPTTTIGSFPQTVELR		10	K4D338;M1CQ02;Nt_000066_1;S6A7M3;I1MW49;C3TS12;G7L0I7;M5AUD0;V7C2G9;V4LDK3	3.22507e+08																																			Y N N N ; N N
			TANGWVQSYGSR		15	K4D338;M1CQ02;Nt_000066_1;Nt_000029_1;S6A7M3;I1LXY1;Nt_000039;K4ATB4;C3TS12;G7L0I7;G7J648;UPI00032AC860;Nt_000951_1;Nt_030929;V4LDK3	18049384																																			Y N N N ; N N
			TTIGSFPQTVELR		13	K4D338;M1CQ02;Nt_000066_1;S6A7M3;I1MW49;C3TS12;G7L0I7;Nt_000039;M5AUD0;V7C2G9;Nt_030929;Nt_000029_1;V4LDK3	22662840																																			Y N N N ; N N
			VVDLQEELDIDVLVHGEPER		7	K4D338;M1CQ02;Nt_000066_1;S6A7M3;Nt_030929;Nt_000951_1;V4LDK3	1.01554e+06																																			Y N N N ; N N
			VVXVNALAK		11	Nt_000039;K4D338;M1CQ02;Nt_000066_1;Nt_000029_1;S6A7M3;I1LXY1;Nt_010836_1;Nt_018774;UPI00032AC860;V4LDK3	1.30996e+09																																			Y N N N ; N N
			YGAGIGPGVYDIH		15	K4D338;M1CQ02;Nt_000066_1;Nt_000029_1;Nt_000039;S6A7M3;I1MW49;K4ATB4;C3TS12;G7J648;UPI00032AC860;V7C2G9;M5AUD0;Nt_000951_1;V4LDK3	2.42124e+08																																			Y N N N ; N N
			YGAGIGPGVYDIHSPR		15	K4D338;M1CQ02;Nt_000066_1;Nt_000029_1;Nt_000039;S6A7M3;I1MW49;C3TS12;G7L0I7;G7J648;UPI00032AC860;V7C2G9;M5AUD0;Nt_000951_1;V4LDK3	840100900																																			Y N N N ; N N
			YLFAGVVDGR		12	K4D338;M1CQ02;Nt_000066_1;S6A7M3;I1MW49;K4ATB4;Nt_000039;Nt_010836_1;Nt_000029_1;Nt_018774;V4LDK3;V7C2G9	1723123297																																			Y N N N ; N N
																																										Y N N N ; N N
30	581	Nt_000033	CL413Contig1 nbEST:125 NbBlast:250 BlastBestHits:gi|238814974|gb|ACR56690.1|/0.0/93-1424/1-444/enolase [Nicotiana tabacum] //		51.1	6.16	1608000000	0.6709	1	32	4	687	474	True	31	28	341	346	0.6435	0.6477	11395.7	1555.94	32	Master		32	32	18	21	1	2		4 (32)	4 (32)	3 (18)	3 (21)	1 (1)	2 (2)		Y Y Y Y ; N N		Y Y Y Y ; N N		Y	Y	Y	Y	N	N
																																										Y Y Y Y ; N N
			Sequence		# Protein Groups	Protein Groups Accessions	Area																																			Y Y Y Y ; N N
			AAVPSGASTGIYEALELR		7	M0ZSD6;C5J0G6;M1ARI7;I1JPW5;Nt_000033;Nt_028838;Nt_057477	1468265848																																			Y Y Y Y ; N N
			AVNNVNSIIGPALIGK		5	C5J0G6;M0ZSD6;M1ARI7;Nt_000033;Nt_028838	1189218186																																			Y Y Y Y ; N N
			AVPSGASTGIYEALELR		9	D7KRQ0;M0ZSD6;C5J0G6;M1ARI7;K4BKV2;I1JPW5;Nt_000033;Nt_028838;Nt_057477	7.06966e+06																																			Y Y Y Y ; N N
			DATDQTGLDNFMVH		3	C5J0G6;Nt_000033;Nt_028838	7.72572e+06																																			Y Y Y Y ; N N
			DATDQTGLDNFMVHELDGTQNEWGWCK		3	C5J0G6;Nt_000033;Nt_028838	9.27735e+07																																			Y Y Y Y ; N N
			DKSYDLNFKEENNDGSQR		1	Nt_000033	3.09023e+07																																			Y Y Y Y ; N N
			GASTGIYEALELR		10	D7KRQ0;M0ZSD6;C5J0G6;M1ARI7;K4BKV2;I1JPW5;Nt_000033;Nt_027968;Nt_028838;Nt_057477	8.3293e+06																																			Y Y Y Y ; N N
			GNPTVEVDVTLSNGVFAR		3	C5J0G6;Nt_000033;Nt_028838	4.52089e+07																																			Y Y Y Y ; N N
			HIADLAGNK		5	M0ZSD6;C5J0G6;Nt_000033;Nt_027968;Nt_028838	409264452																																			Y Y Y Y ; N N
			HIADLAGNKK		5	M0ZSD6;C5J0G6;Nt_000033;Nt_027968;Nt_028838	5.63827e+07																																			Y Y Y Y ; N N
			IEEELGSDAVYAGASFR		2	C5J0G6;Nt_000033	6.57743e+08																																			Y Y Y Y ; N N
			ISGDQLKDLYK		4	M0ZSD6;C5J0G6;M1ARI7;Nt_000033	1.23317e+07																																			Y Y Y Y ; N N
			IVLPVPAFNVINGGS		7	M1ARI7;C5J0G6;M0ZSD6;I1JPW5;Nt_000033;Nt_027968;Nt_028838	40022342																																			Y Y Y Y ; N N
			IVLPVPAFNVINGGSH		7	M1ARI7;C5J0G6;M0ZSD6;I1JPW5;Nt_000033;Nt_027968;Nt_028838	1.89344e+08																																			Y Y Y Y ; N N
			IVLPVPAFNVINGGSHAGNK		7	M1ARI7;C5J0G6;M0ZSD6;I1JPW5;Nt_000033;Nt_027968;Nt_028838	1.25579e+09																																			Y Y Y Y ; N N
			KLVLPVPAFNVIN		7	M0ZSD6;C5J0G6;M1ARI7;I1JPW5;Nt_000033;Nt_027968;Nt_028838	1.54936e+08																																			Y Y Y Y ; N N
			KLVLPVPAFNVINGGSH		7	M0ZSD6;C5J0G6;M1ARI7;I1JPW5;Nt_000033;Nt_027968;Nt_028838	9.24639e+06																																			Y Y Y Y ; N N
			KLVLPVPAFNVINGGSHAGNK		7	M0ZSD6;C5J0G6;M1ARI7;I1JPW5;Nt_000033;Nt_027968;Nt_028838	26615789																																			Y Y Y Y ; N N
			KYGQDATNVGDEGGFAPN		6	M0ZSD6;C5J0G6;M1ARI7;V7C660;Nt_000033;Nt_028838	2.63737e+07																																			Y Y Y Y ; N N
			KYGQDATNVGDEGGFAPNIQENK		6	M0ZSD6;C5J0G6;M1ARI7;V7C660;Nt_000033;Nt_028838	2.89029e+08																																			Y Y Y Y ; N N
			LAMQEFMILPTGASSFK		3	C5J0G6;Nt_000033;Nt_028838	8.03242e+08																																			Y Y Y Y ; N N
			LGANAILAVSLAVCK		7	M0ZSD6;C5J0G6;M1ARI7;I1JPW5;V7C660;Nt_000033;Nt_028838	2.14608e+06																																			Y Y Y Y ; N N
			LTTEIGEPVQIVGDDLLVTNPK		1	Nt_000033	3.19303e+08																																			Y Y Y Y ; N N
			LVLPVPAFNVIN		7	M0ZSD6;C5J0G6;M1ARI7;I1JPW5;Nt_000033;Nt_027968;Nt_028838	3.84835e+08																																			Y Y Y Y ; N N
			SGETEDTFIADLAVGLSTGQIK		6	M0ZSD6;C5J0G6;M1ARI7;Nt_000033;Nt_021228;V7C660	5.17979e+07																																			Y Y Y Y ; N N
			SYDLNFKEENNDGSQR		1	Nt_000033	374398449																																			Y Y Y Y ; N N
			TFVSEYPIVSIEDPFDQDDWETYAK		2	C5J0G6;Nt_000033	196459445																																			Y Y Y Y ; N N
			VNQIGSVTESIEAVK		4	M0ZSD6;C5J0G6;M1ARI7;Nt_000033	2.0994e+09																																			Y Y Y Y ; N N
			VQIVGDDLLVTNPK		6	M0ZSD6;C5J0G6;M1ARI7;I1JPW5;Nt_000033;V7C660	3.6753e+08																																			Y Y Y Y ; N N
			VVIGMDVAASEFFLK		1	Nt_000033	7.631e+07																																			Y Y Y Y ; N N
			XGGSEYLGK		5	C5J0G6;M1ARI7;Nt_000033;Nt_048601;Nt_028838	2.86228e+08																																			Y Y Y Y ; N N
			YGQDATNVGDEGGFAPNIQENK		6	M0ZSD6;C5J0G6;M1ARI7;V7C660;Nt_000033;Nt_028838	5.90419e+08																																			Y Y Y Y ; N N
																																										Y Y Y Y ; N N
31	31	C5J0G6	Enolase n=1 Tax=Nicotiana tabacum RepID=C5J0G6_TOBAC		47.8	5.57	1608000000	0.7162	2	31	3	638	444	True	30	27	314	324	0.6869	0.6914	9786.6	1493.4	31	Master		31	31	18	21	1	2		3 (31)	3 (31)	3 (18)	3 (21)	1 (1)	2 (2)		Y Y Y Y ; N N		Y Y Y Y ; N N		Y	Y	Y	Y	N	N
31	31	Nt_000071_1	CL411Contig1 nbEST:99 NbBlast:250 BlastBestHits:gi|238814974|gb|ACR56690.1|/0.0/76-1407/1-444/enolase [Nicotiana tabacum] //		50.7	6.11	1608000000	0.678	2	31	3	638	469	False	30	27	314	324	0.6503	0.6546	9786.6	1493.4	31	OK		31	31	18	21	1	2		3 (31)	3 (31)	3 (18)	3 (21)	1 (1)	2 (2)		Y Y Y Y ; N N		Y Y Y Y ; N N		Y	Y	Y	Y	N	N
																																										Y Y Y Y ; N N
			Sequence		# Protein Groups	Protein Groups Accessions	Area																																			Y Y Y Y ; N N
			AAVPSGASTGIYEALELR		7	M0ZSD6;C5J0G6;M1ARI7;I1JPW5;Nt_000033;Nt_028838;Nt_057477	1468265848																																			Y Y Y Y ; N N
			AVNNVNSIIGPALIGK		5	C5J0G6;M0ZSD6;M1ARI7;Nt_000033;Nt_028838	1189218186																																			Y Y Y Y ; N N
			AVPSGASTGIYEALELR		9	D7KRQ0;M0ZSD6;C5J0G6;M1ARI7;K4BKV2;I1JPW5;Nt_000033;Nt_028838;Nt_057477	7.06966e+06																																			Y Y Y Y ; N N
			DATDQTGLDNFMVH		3	C5J0G6;Nt_000033;Nt_028838	7.72572e+06																																			Y Y Y Y ; N N
			DATDQTGLDNFMVHELDGTQNEWGWCK		3	C5J0G6;Nt_000033;Nt_028838	9.27735e+07																																			Y Y Y Y ; N N
			GASTGIYEALELR		10	D7KRQ0;M0ZSD6;C5J0G6;M1ARI7;K4BKV2;I1JPW5;Nt_000033;Nt_027968;Nt_028838;Nt_057477	8.3293e+06																																			Y Y Y Y ; N N
			GNPTVEVDVTLSNGVFAR		3	C5J0G6;Nt_000033;Nt_028838	4.52089e+07																																			Y Y Y Y ; N N
			HIADLAGNK		5	M0ZSD6;C5J0G6;Nt_000033;Nt_027968;Nt_028838	409264452																																			Y Y Y Y ; N N
			HIADLAGNKK		5	M0ZSD6;C5J0G6;Nt_000033;Nt_027968;Nt_028838	5.63827e+07																																			Y Y Y Y ; N N
			IEEELGSDAVYAGASFR		2	C5J0G6;Nt_000033	6.57743e+08																																			Y Y Y Y ; N N
			ISGDQLKDLYK		4	M0ZSD6;C5J0G6;M1ARI7;Nt_000033	1.23317e+07																																			Y Y Y Y ; N N
			IVLPVPAFNVINGGS		7	M1ARI7;C5J0G6;M0ZSD6;I1JPW5;Nt_000033;Nt_027968;Nt_028838	40022342																																			Y Y Y Y ; N N
			IVLPVPAFNVINGGSH		7	M1ARI7;C5J0G6;M0ZSD6;I1JPW5;Nt_000033;Nt_027968;Nt_028838	1.89344e+08																																			Y Y Y Y ; N N
			IVLPVPAFNVINGGSHAGNK		7	M1ARI7;C5J0G6;M0ZSD6;I1JPW5;Nt_000033;Nt_027968;Nt_028838	1.25579e+09																																			Y Y Y Y ; N N
			KLVLPVPAFNVIN		7	M0ZSD6;C5J0G6;M1ARI7;I1JPW5;Nt_000033;Nt_027968;Nt_028838	1.54936e+08																																			Y Y Y Y ; N N
			KLVLPVPAFNVINGGSH		7	M0ZSD6;C5J0G6;M1ARI7;I1JPW5;Nt_000033;Nt_027968;Nt_028838	9.24639e+06																																			Y Y Y Y ; N N
			KLVLPVPAFNVINGGSHAGNK		7	M0ZSD6;C5J0G6;M1ARI7;I1JPW5;Nt_000033;Nt_027968;Nt_028838	26615789																																			Y Y Y Y ; N N
			KYGQDATNVGDEGGFAPN		6	M0ZSD6;C5J0G6;M1ARI7;V7C660;Nt_000033;Nt_028838	2.63737e+07																																			Y Y Y Y ; N N
			KYGQDATNVGDEGGFAPNIQENK		6	M0ZSD6;C5J0G6;M1ARI7;V7C660;Nt_000033;Nt_028838	2.89029e+08																																			Y Y Y Y ; N N
			LAMQEFMILPTGASSFK		3	C5J0G6;Nt_000033;Nt_028838	8.03242e+08																																			Y Y Y Y ; N N
			LGANAILAVSLAVCK		7	M0ZSD6;C5J0G6;M1ARI7;I1JPW5;V7C660;Nt_000033;Nt_028838	2.14608e+06																																			Y Y Y Y ; N N
			LTTEMGEQVQIVGDDLLVTNPK		1	C5J0G6	74931040																																			Y Y Y Y ; N N
			LVLPVPAFNVIN		7	M0ZSD6;C5J0G6;M1ARI7;I1JPW5;Nt_000033;Nt_027968;Nt_028838	3.84835e+08																																			Y Y Y Y ; N N
			SGETEDTFIADLAVGLSTGQIK		6	M0ZSD6;C5J0G6;M1ARI7;Nt_000033;Nt_021228;V7C660	5.17979e+07																																			Y Y Y Y ; N N
			SYDLNFKEENNDGSQK		1	C5J0G6	2.81503e+08																																			Y Y Y Y ; N N
			TFVSEYPIVSIEDPFDQDDWETYAK		2	C5J0G6;Nt_000033	196459445																																			Y Y Y Y ; N N
			VNQIGSVTESIEAVK		4	M0ZSD6;C5J0G6;M1ARI7;Nt_000033	2.0994e+09																																			Y Y Y Y ; N N
			VQIVGDDLLVTNPK		6	M0ZSD6;C5J0G6;M1ARI7;I1JPW5;Nt_000033;V7C660	3.6753e+08																																			Y Y Y Y ; N N
			VVIGMDVAASEFFLNDK		1	C5J0G6	51984659																																			Y Y Y Y ; N N
			XGGSEYLGK		5	C5J0G6;M1ARI7;Nt_000033;Nt_048601;Nt_028838	2.86228e+08																																			Y Y Y Y ; N N
			YGQDATNVGDEGGFAPNIQENK		6	M0ZSD6;C5J0G6;M1ARI7;V7C660;Nt_000033;Nt_028838	5.90419e+08																																			Y Y Y Y ; N N
																																										Y Y Y Y ; N N
32	33	M1ARI7	Uncharacterized protein n=1 Tax=Solanum tuberosum RepID=M1ARI7_SOLTU		47.9	6.11	1608000000	0.5766	1	28	3	358	444	True	25	24	173	185	0.5383	0.5518	5842.06	804.25	28	Master		28	0	0	0	1	2		3 (28)	-	-	-	1 (1)	2 (2)		Y N N N ; N N		Y N N N ; N N		Y	N	N	N	N	N
																																										Y N N N ; N N
			Sequence		# Protein Groups	Protein Groups Accessions	Area																																			Y N N N ; N N
			AAVPSGASTGIYEALELR		7	M0ZSD6;C5J0G6;M1ARI7;I1JPW5;Nt_000033;Nt_028838;Nt_057477	1468265848																																			Y N N N ; N N
			AVNNVNSIIGPALIGK		5	C5J0G6;M0ZSD6;M1ARI7;Nt_000033;Nt_028838	1189218186																																			Y N N N ; N N
			AVPSGASTGIYEALELR		9	D7KRQ0;M0ZSD6;C5J0G6;M1ARI7;K4BKV2;I1JPW5;Nt_000033;Nt_028838;Nt_057477	7.06966e+06																																			Y N N N ; N N
			DKTYDLNFKEENNNGSQK		1	M1ARI7	0																																			Y N N N ; N N
			GASTGIYEALELR		10	D7KRQ0;M0ZSD6;C5J0G6;M1ARI7;K4BKV2;I1JPW5;Nt_000033;Nt_027968;Nt_028838;Nt_057477	8.3293e+06																																			Y N N N ; N N
			HIANLAGNK		3	M1ARI7;V7C660;I1JPW5	409264452																																			Y N N N ; N N
			HIANLAGNKK		2	M1ARI7;I1JPW5	5.63827e+07																																			Y N N N ; N N
			ISGDQLKDLYK		4	M0ZSD6;C5J0G6;M1ARI7;Nt_000033	1.23317e+07																																			Y N N N ; N N
			IVLPVPAFNVINGGS		7	M1ARI7;C5J0G6;M0ZSD6;I1JPW5;Nt_000033;Nt_027968;Nt_028838	40022342																																			Y N N N ; N N
			IVLPVPAFNVINGGSH		7	M1ARI7;C5J0G6;M0ZSD6;I1JPW5;Nt_000033;Nt_027968;Nt_028838	1.89344e+08																																			Y N N N ; N N
			IVLPVPAFNVINGGSHAGNK		7	M1ARI7;C5J0G6;M0ZSD6;I1JPW5;Nt_000033;Nt_027968;Nt_028838	1.25579e+09																																			Y N N N ; N N
			KLVLPVPAFNVIN		7	M0ZSD6;C5J0G6;M1ARI7;I1JPW5;Nt_000033;Nt_027968;Nt_028838	1.54936e+08																																			Y N N N ; N N
			KLVLPVPAFNVINGGSH		7	M0ZSD6;C5J0G6;M1ARI7;I1JPW5;Nt_000033;Nt_027968;Nt_028838	9.24639e+06																																			Y N N N ; N N
			KLVLPVPAFNVINGGSHAGNK		7	M0ZSD6;C5J0G6;M1ARI7;I1JPW5;Nt_000033;Nt_027968;Nt_028838	26615789																																			Y N N N ; N N
			KYGQDATNVGDEGGFAPN		6	M0ZSD6;C5J0G6;M1ARI7;V7C660;Nt_000033;Nt_028838	2.63737e+07																																			Y N N N ; N N
			KYGQDATNVGDEGGFAPNIQENK		6	M0ZSD6;C5J0G6;M1ARI7;V7C660;Nt_000033;Nt_028838	2.89029e+08																																			Y N N N ; N N
			LAMQEFMILPVGASSFK		4	M1ARI7;V7C660;Nt_027968;Nt_057477	1.71815e+08																																			Y N N N ; N N
			LGANAILAVSLAVCK		7	M0ZSD6;C5J0G6;M1ARI7;I1JPW5;V7C660;Nt_000033;Nt_028838	2.14608e+06																																			Y N N N ; N N
			LTAEIGEKVQIVGDDLLVTNPK		1	M1ARI7	0																																			Y N N N ; N N
			LVLPVPAFNVIN		7	M0ZSD6;C5J0G6;M1ARI7;I1JPW5;Nt_000033;Nt_027968;Nt_028838	3.84835e+08																																			Y N N N ; N N
			SFVSEYPIVSIEDPFDQDDWETYAK		2	M0ZSD6;M1ARI7	3.42712e+07																																			Y N N N ; N N
			SGETEDTFIADLAVGLSTGQIK		6	M0ZSD6;C5J0G6;M1ARI7;Nt_000033;Nt_021228;V7C660	5.17979e+07																																			Y N N N ; N N
			TYDLNFKEENNNGSQK		1	M1ARI7	6.77428e+07																																			Y N N N ; N N
			VNQIGSVTESIEAVK		4	M0ZSD6;C5J0G6;M1ARI7;Nt_000033	2.0994e+09																																			Y N N N ; N N
			VQIVGDDLLVTNPK		6	M0ZSD6;C5J0G6;M1ARI7;I1JPW5;Nt_000033;V7C660	3.6753e+08																																			Y N N N ; N N
			VVIGMDVAASEFYGK		2	M0ZSD6;M1ARI7	0																																			Y N N N ; N N
			XGGSEYLGK		5	C5J0G6;M1ARI7;Nt_000033;Nt_048601;Nt_028838	2.86228e+08																																			Y N N N ; N N
			YGQDATNVGDEGGFAPNIQENK		6	M0ZSD6;C5J0G6;M1ARI7;V7C660;Nt_000033;Nt_028838	5.90419e+08																																			Y N N N ; N N
																																										Y N N N ; N N
33	32	M0ZSD6	Uncharacterized protein n=1 Tax=Solanum tuberosum RepID=M0ZSD6_SOLTU		47.8	5.81	1608000000	0.5113	1	25	1	341	444	True	25	20	174	167	0.5113	0.4662	5669.82	731.92	25	Master		25	23	0	0	1	2		1 (25)	2 (23)	-	-	1 (1)	2 (2)		Y Y N N ; N N		Y Y N N ; N N		Y	Y	N	N	N	N
																																										Y Y N N ; N N
			Sequence		# Protein Groups	Protein Groups Accessions	Area																																			Y Y N N ; N N
			AAVPSGASTGIYEALELR		7	M0ZSD6;C5J0G6;M1ARI7;I1JPW5;Nt_000033;Nt_028838;Nt_057477	1468265848																																			Y Y N N ; N N
			AVNNVNSIIGPALIGK		5	C5J0G6;M0ZSD6;M1ARI7;Nt_000033;Nt_028838	1189218186																																			Y Y N N ; N N
			AVPSGASTGIYEALELR		9	D7KRQ0;M0ZSD6;C5J0G6;M1ARI7;K4BKV2;I1JPW5;Nt_000033;Nt_028838;Nt_057477	7.06966e+06																																			Y Y N N ; N N
			DGGSDYLGK		3	M0ZSD6;I1JPW5;V7C660	30888046																																			Y Y N N ; N N
			DPTDQTGLDNFMVH		1	M0ZSD6	4.39365e+06																																			Y Y N N ; N N
			GASTGIYEALELR		10	D7KRQ0;M0ZSD6;C5J0G6;M1ARI7;K4BKV2;I1JPW5;Nt_000033;Nt_027968;Nt_028838;Nt_057477	8.3293e+06																																			Y Y N N ; N N
			HIADLAGNK		5	M0ZSD6;C5J0G6;Nt_000033;Nt_027968;Nt_028838	409264452																																			Y Y N N ; N N
			HIADLAGNKK		5	M0ZSD6;C5J0G6;Nt_000033;Nt_027968;Nt_028838	5.63827e+07																																			Y Y N N ; N N
			ISGDQLKDLYK		4	M0ZSD6;C5J0G6;M1ARI7;Nt_000033	1.23317e+07																																			Y Y N N ; N N
			IVLPVPAFNVINGGS		7	M1ARI7;C5J0G6;M0ZSD6;I1JPW5;Nt_000033;Nt_027968;Nt_028838	40022342																																			Y Y N N ; N N
			IVLPVPAFNVINGGSH		7	M1ARI7;C5J0G6;M0ZSD6;I1JPW5;Nt_000033;Nt_027968;Nt_028838	1.89344e+08																																			Y Y N N ; N N
			IVLPVPAFNVINGGSHAGNK		7	M1ARI7;C5J0G6;M0ZSD6;I1JPW5;Nt_000033;Nt_027968;Nt_028838	1.25579e+09																																			Y Y N N ; N N
			KLVLPVPAFNVIN		7	M0ZSD6;C5J0G6;M1ARI7;I1JPW5;Nt_000033;Nt_027968;Nt_028838	1.54936e+08																																			Y Y N N ; N N
			KLVLPVPAFNVINGGSH		7	M0ZSD6;C5J0G6;M1ARI7;I1JPW5;Nt_000033;Nt_027968;Nt_028838	9.24639e+06																																			Y Y N N ; N N
			KLVLPVPAFNVINGGSHAGNK		7	M0ZSD6;C5J0G6;M1ARI7;I1JPW5;Nt_000033;Nt_027968;Nt_028838	26615789																																			Y Y N N ; N N
			KYGQDATNVGDEGGFAPN		6	M0ZSD6;C5J0G6;M1ARI7;V7C660;Nt_000033;Nt_028838	2.63737e+07																																			Y Y N N ; N N
			KYGQDATNVGDEGGFAPNIQENK		6	M0ZSD6;C5J0G6;M1ARI7;V7C660;Nt_000033;Nt_028838	2.89029e+08																																			Y Y N N ; N N
			LGANAILAVSLAVCK		7	M0ZSD6;C5J0G6;M1ARI7;I1JPW5;V7C660;Nt_000033;Nt_028838	2.14608e+06																																			Y Y N N ; N N
			LVLPVPAFNVIN		7	M0ZSD6;C5J0G6;M1ARI7;I1JPW5;Nt_000033;Nt_027968;Nt_028838	3.84835e+08																																			Y Y N N ; N N
			SFVSEYPIVSIEDPFDQDDWETYAK		2	M0ZSD6;M1ARI7	3.42712e+07																																			Y Y N N ; N N
			SGETEDTFIADLAVGLSTGQIK		6	M0ZSD6;C5J0G6;M1ARI7;Nt_000033;Nt_021228;V7C660	5.17979e+07																																			Y Y N N ; N N
			VNQIGSVTESIEAVK		4	M0ZSD6;C5J0G6;M1ARI7;Nt_000033	2.0994e+09																																			Y Y N N ; N N
			VQIVGDDLLVTNPK		6	M0ZSD6;C5J0G6;M1ARI7;I1JPW5;Nt_000033;V7C660	3.6753e+08																																			Y Y N N ; N N
			VVIGMDVAASEFYGK		2	M0ZSD6;M1ARI7	0																																			Y Y N N ; N N
			YGQDATNVGDEGGFAPNIQENK		6	M0ZSD6;C5J0G6;M1ARI7;V7C660;Nt_000033;Nt_028838	5.90419e+08																																			Y Y N N ; N N
																																										Y Y N N ; N N
34	75	I1MW49	Uncharacterized protein n=1 Tax=Glycine max RepID=I1MW49_SOYBN		84.5	6.28	1526000000	0.2562	1	25	0	270	765	True	23	22	123	147	0.2288	0.2418	2791.72	543.84	25	Master		25	0	0	0	0	0		0 (25)	-	-	-	-	-		Y N N N ; N N		Y N N N ; N N		Y	N	N	N	N	N
																																										Y N N N ; N N
			Sequence		# Protein Groups	Protein Groups Accessions	Area																																			Y N N N ; N N
			AGITVIQIDEAALR		12	K4D338;Nt_000066_1;Nt_000029_1;S6A7M3;I1LXY1;M1CQ02;Nt_000039;I1MW49;G7J648;UPI00032AC860;V7C2G9;Nt_000951_1	8.37285e+08																																			Y N N N ; N N
			AIKDEVEDLEK		16	K4D338;M1CQ02;Nt_000066_1;Nt_000029_1;Nt_000039;S6A7M3;I1LXY1;I1MW49;K4ATB4;C3TS12;G7L0I7;G7J648;UPI00032AC860;V7C2G9;Nt_000951_1;V4LDK3	3.17417e+07																																			Y N N N ; N N
			CVKPPIIYGDVSR		17	K4D338;Nt_000066_1;Nt_000029_1;S6A7M3;I1LXY1;Nt_000039;M1CQ02;I1MW49;K4ATB4;C3TS12;G7L0I7;G7J648;UPI00032AC860;V7C2G9;M5AUD0;Nt_000951_1;Nt_030929	1.31284e+08																																			Y N N N ; N N
			FALESFWDGK		16	K4D338;M1CQ02;Nt_000066_1;Nt_000029_1;Nt_000039;S6A7M3;I1LXY1;I1MW49;K4ATB4;Nt_010836_1;C3TS12;G7J648;UPI00032AC860;M5AUD0;V4LDK3;V7C2G9	1.85146e+09																																			Y N N N ; N N
			GMLTGPVTILN		18	K4D338;M1CQ02;Nt_000066_1;Nt_000029_1;Nt_000039;S6A7M3;I1LXY1;I1MW49;K4ATB4;C3TS12;G7L0I7;G7J648;UPI00032AC860;V7C2G9;M5AUD0;Nt_000951_1;Nt_030929;V4LDK3	27357767																																			Y N N N ; N N
			GMLTGPVTILNW		18	K4D338;M1CQ02;Nt_000066_1;Nt_000029_1;Nt_000039;S6A7M3;I1LXY1;I1MW49;K4ATB4;C3TS12;G7L0I7;G7J648;UPI00032AC860;V7C2G9;M5AUD0;Nt_000951_1;Nt_030929;V4LDK3	2.99673e+07																																			Y N N N ; N N
			GMLTGPVTILNWS		18	K4D338;M1CQ02;Nt_000066_1;Nt_000029_1;Nt_000039;S6A7M3;I1LXY1;I1MW49;K4ATB4;C3TS12;G7L0I7;G7J648;UPI00032AC860;V7C2G9;M5AUD0;Nt_000951_1;Nt_030929;V4LDK3	6.902e+06																																			Y N N N ; N N
			GMLTGPVTILNWSFVR		18	K4D338;M1CQ02;Nt_000066_1;Nt_000029_1;Nt_000039;S6A7M3;I1LXY1;I1MW49;K4ATB4;C3TS12;G7L0I7;G7J648;UPI00032AC860;V7C2G9;M5AUD0;Nt_000951_1;Nt_030929;V4LDK3	2.59382e+08																																			Y N N N ; N N
			GNASVPAMEMTK		15	K4D338;M1CQ02;I1LXY1;Nt_000029_1;Nt_000039;Nt_000066_1;S6A7M3;I1MW49;K4ATB4;G7J648;UPI00032AC860;M5AUD0;Nt_010836_1;V4LDK3;V7C2G9	1.00276e+09																																			Y N N N ; N N
			IVVSTSCSLLHTAVDLVNETK		8	C3TS12;G7L0I7;I1MW49;K4ATB4;Nt_000039;M5AUD0;V4LDK3;V7C2G9	6.84129e+07																																			Y N N N ; N N
			KLNLPILPTTTIGSFPQ		11	K4D338;M1CQ02;Nt_000066_1;S6A7M3;I1MW49;C3TS12;G7L0I7;M5AUD0;V7C2G9;UPI00032AC860;V4LDK3	7.13536e+07																																			Y N N N ; N N
			KLNLPILPTTTIGSFPQTV		10	K4D338;M1CQ02;Nt_000066_1;S6A7M3;I1MW49;C3TS12;G7L0I7;M5AUD0;V7C2G9;V4LDK3	25568295																																			Y N N N ; N N
			KLNLPILPTTTIGSFPQTVELR		10	K4D338;M1CQ02;Nt_000066_1;S6A7M3;I1MW49;C3TS12;G7L0I7;M5AUD0;V7C2G9;V4LDK3	2.34472e+08																																			Y N N N ; N N
			LNLPILPTTTIGSFPQ		11	K4D338;M1CQ02;Nt_000066_1;S6A7M3;I1MW49;C3TS12;G7L0I7;M5AUD0;V7C2G9;UPI00032AC860;V4LDK3	50319362																																			Y N N N ; N N
			LNLPILPTTTIGSFPQTVELR		10	K4D338;M1CQ02;Nt_000066_1;S6A7M3;I1MW49;C3TS12;G7L0I7;M5AUD0;V7C2G9;V4LDK3	3.22507e+08																																			Y N N N ; N N
			SWLAFAAQK		16	K4D338;M1CQ02;Nt_000066_1;Nt_000029_1;Nt_000039;S6A7M3;I1LXY1;I1MW49;K4ATB4;C3TS12;G7L0I7;G7J648;V7C2G9;M5AUD0;Nt_010836_1;Nt_018774	409524445																																			Y N N N ; N N
			TTIGSFPQTVELR		13	K4D338;M1CQ02;Nt_000066_1;S6A7M3;I1MW49;C3TS12;G7L0I7;Nt_000039;M5AUD0;V7C2G9;Nt_030929;Nt_000029_1;V4LDK3	22662840																																			Y N N N ; N N
			WFDTNYHFIVPELGPDVN		9	K4D338;M1CQ02;Nt_000066_1;S6A7M3;I1MW49;Nt_010836_1;Nt_000029_1;Nt_000039;C3TS12	2.7921e+07																																			Y N N N ; N N
			WFDTNYHFIVPELGPDVNFSY		8	K4D338;M1CQ02;I1MW49;Nt_010836_1;Nt_000066_1;Nt_000029_1;Nt_000039;S6A7M3	2.01332e+07																																			Y N N N ; N N
			WFDTNYHFIVPELGPDVNFSYA		8	K4D338;M1CQ02;I1MW49;Nt_010836_1;Nt_000066_1;Nt_000029_1;Nt_000039;S6A7M3	38923829																																			Y N N N ; N N
			WFDTNYHFIVPELGPDVNFSYASHK		8	K4D338;M1CQ02;I1MW49;Nt_010836_1;Nt_000066_1;Nt_000029_1;Nt_000039;S6A7M3	5637146																																			Y N N N ; N N
			YGAGIGPGVYDIH		15	K4D338;M1CQ02;Nt_000066_1;Nt_000029_1;Nt_000039;S6A7M3;I1MW49;K4ATB4;C3TS12;G7J648;UPI00032AC860;V7C2G9;M5AUD0;Nt_000951_1;V4LDK3	2.42124e+08																																			Y N N N ; N N
			YGAGIGPGVYDIHSPR		15	K4D338;M1CQ02;Nt_000066_1;Nt_000029_1;Nt_000039;S6A7M3;I1MW49;C3TS12;G7L0I7;G7J648;UPI00032AC860;V7C2G9;M5AUD0;Nt_000951_1;V4LDK3	840100900																																			Y N N N ; N N
			YIPSNTFSYYDQVLDTT		10	K4D338;Nt_000066_1;Nt_000029_1;S6A7M3;M1CQ02;I1MW49;K4ATB4;Nt_000039;Nt_010836_1;V7C2G9	7.60984e+07																																			Y N N N ; N N
			YLFAGVVDGR		12	K4D338;M1CQ02;Nt_000066_1;S6A7M3;I1MW49;K4ATB4;Nt_000039;Nt_010836_1;Nt_000029_1;Nt_018774;V4LDK3;V7C2G9	1723123297																																			Y N N N ; N N
																																										Y N N N ; N N
35	1440	V7C2G9	Uncharacterized protein n=1 Tax=Phaseolus vulgaris RepID=V7C2G9_PHAVU		84.2	6.28	1526000000	0.2385	1	23	0	252	763	True	21	20	122	130	0.2084	0.2241	2895.29	477.85	23	Master		23	0	0	23	0	0		0 (23)	-	-	1 (23)	-	-		Y N N Y ; N N		Y N N Y ; N N		Y	N	N	Y	N	N
																																										Y N N Y ; N N
			Sequence		# Protein Groups	Protein Groups Accessions	Area																																			Y N N Y ; N N
			AGITVIQIDEAALR		12	K4D338;Nt_000066_1;Nt_000029_1;S6A7M3;I1LXY1;M1CQ02;Nt_000039;I1MW49;G7J648;UPI00032AC860;V7C2G9;Nt_000951_1	8.37285e+08																																			Y N N Y ; N N
			AIKDEVEDLEK		16	K4D338;M1CQ02;Nt_000066_1;Nt_000029_1;Nt_000039;S6A7M3;I1LXY1;I1MW49;K4ATB4;C3TS12;G7L0I7;G7J648;UPI00032AC860;V7C2G9;Nt_000951_1;V4LDK3	3.17417e+07																																			Y N N Y ; N N
			CVKPPIIYGDVSR		17	K4D338;Nt_000066_1;Nt_000029_1;S6A7M3;I1LXY1;Nt_000039;M1CQ02;I1MW49;K4ATB4;C3TS12;G7L0I7;G7J648;UPI00032AC860;V7C2G9;M5AUD0;Nt_000951_1;Nt_030929	1.31284e+08																																			Y N N Y ; N N
			CVKPPIIYGDVSRPK		3	M1CQ02;G7L0I7;V7C2G9	3.24302e+07																																			Y N N Y ; N N
			FALESFWDGK		16	K4D338;M1CQ02;Nt_000066_1;Nt_000029_1;Nt_000039;S6A7M3;I1LXY1;I1MW49;K4ATB4;Nt_010836_1;C3TS12;G7J648;UPI00032AC860;M5AUD0;V4LDK3;V7C2G9	1.85146e+09																																			Y N N Y ; N N
			GMLTGPVTILN		18	K4D338;M1CQ02;Nt_000066_1;Nt_000029_1;Nt_000039;S6A7M3;I1LXY1;I1MW49;K4ATB4;C3TS12;G7L0I7;G7J648;UPI00032AC860;V7C2G9;M5AUD0;Nt_000951_1;Nt_030929;V4LDK3	27357767																																			Y N N Y ; N N
			GMLTGPVTILNW		18	K4D338;M1CQ02;Nt_000066_1;Nt_000029_1;Nt_000039;S6A7M3;I1LXY1;I1MW49;K4ATB4;C3TS12;G7L0I7;G7J648;UPI00032AC860;V7C2G9;M5AUD0;Nt_000951_1;Nt_030929;V4LDK3	2.99673e+07																																			Y N N Y ; N N
			GMLTGPVTILNWS		18	K4D338;M1CQ02;Nt_000066_1;Nt_000029_1;Nt_000039;S6A7M3;I1LXY1;I1MW49;K4ATB4;C3TS12;G7L0I7;G7J648;UPI00032AC860;V7C2G9;M5AUD0;Nt_000951_1;Nt_030929;V4LDK3	6.902e+06																																			Y N N Y ; N N
			GMLTGPVTILNWSFVR		18	K4D338;M1CQ02;Nt_000066_1;Nt_000029_1;Nt_000039;S6A7M3;I1LXY1;I1MW49;K4ATB4;C3TS12;G7L0I7;G7J648;UPI00032AC860;V7C2G9;M5AUD0;Nt_000951_1;Nt_030929;V4LDK3	2.59382e+08																																			Y N N Y ; N N
			GNASVPAMEMTK		15	K4D338;M1CQ02;I1LXY1;Nt_000029_1;Nt_000039;Nt_000066_1;S6A7M3;I1MW49;K4ATB4;G7J648;UPI00032AC860;M5AUD0;Nt_010836_1;V4LDK3;V7C2G9	1.00276e+09																																			Y N N Y ; N N
			IVVSTSCSLLHTAVDLVNETK		8	C3TS12;G7L0I7;I1MW49;K4ATB4;Nt_000039;M5AUD0;V4LDK3;V7C2G9	6.84129e+07																																			Y N N Y ; N N
			KLNLPILPTTTIGSFPQ		11	K4D338;M1CQ02;Nt_000066_1;S6A7M3;I1MW49;C3TS12;G7L0I7;M5AUD0;V7C2G9;UPI00032AC860;V4LDK3	7.13536e+07																																			Y N N Y ; N N
			KLNLPILPTTTIGSFPQTV		10	K4D338;M1CQ02;Nt_000066_1;S6A7M3;I1MW49;C3TS12;G7L0I7;M5AUD0;V7C2G9;V4LDK3	25568295																																			Y N N Y ; N N
			KLNLPILPTTTIGSFPQTVELR		10	K4D338;M1CQ02;Nt_000066_1;S6A7M3;I1MW49;C3TS12;G7L0I7;M5AUD0;V7C2G9;V4LDK3	2.34472e+08																																			Y N N Y ; N N
			LNLPILPTTTIGSFPQ		11	K4D338;M1CQ02;Nt_000066_1;S6A7M3;I1MW49;C3TS12;G7L0I7;M5AUD0;V7C2G9;UPI00032AC860;V4LDK3	50319362																																			Y N N Y ; N N
			LNLPILPTTTIGSFPQTVELR		10	K4D338;M1CQ02;Nt_000066_1;S6A7M3;I1MW49;C3TS12;G7L0I7;M5AUD0;V7C2G9;V4LDK3	3.22507e+08																																			Y N N Y ; N N
			SWLAFAAQK		16	K4D338;M1CQ02;Nt_000066_1;Nt_000029_1;Nt_000039;S6A7M3;I1LXY1;I1MW49;K4ATB4;C3TS12;G7L0I7;G7J648;V7C2G9;M5AUD0;Nt_010836_1;Nt_018774	409524445																																			Y N N Y ; N N
			TTIGSFPQTVELR		13	K4D338;M1CQ02;Nt_000066_1;S6A7M3;I1MW49;C3TS12;G7L0I7;Nt_000039;M5AUD0;V7C2G9;Nt_030929;Nt_000029_1;V4LDK3	22662840																																			Y N N Y ; N N
			YGAGIGPGVYDIH		15	K4D338;M1CQ02;Nt_000066_1;Nt_000029_1;Nt_000039;S6A7M3;I1MW49;K4ATB4;C3TS12;G7J648;UPI00032AC860;V7C2G9;M5AUD0;Nt_000951_1;V4LDK3	2.42124e+08																																			Y N N Y ; N N
			YGAGIGPGVYDIHSPR		15	K4D338;M1CQ02;Nt_000066_1;Nt_000029_1;Nt_000039;S6A7M3;I1MW49;C3TS12;G7L0I7;G7J648;UPI00032AC860;V7C2G9;M5AUD0;Nt_000951_1;V4LDK3	840100900																																			Y N N Y ; N N
			YIPSNTFSYYDQVLDTT		10	K4D338;Nt_000066_1;Nt_000029_1;S6A7M3;M1CQ02;I1MW49;K4ATB4;Nt_000039;Nt_010836_1;V7C2G9	7.60984e+07																																			Y N N Y ; N N
			YIPSNTFSYYDQVLDTTAMLGAVPAR		2	Nt_000039;V7C2G9	1.2326e+08																																			Y N N Y ; N N
			YLFAGVVDGR		12	K4D338;M1CQ02;Nt_000066_1;S6A7M3;I1MW49;K4ATB4;Nt_000039;Nt_010836_1;Nt_000029_1;Nt_018774;V4LDK3;V7C2G9	1723123297																																			Y N N Y ; N N
																																										Y N N Y ; N N
36	1169	Nt_002736	CL10810Contig1 nbEST:15 NbBlast:109 BlastBestHits:gi|77416979|gb|ABA81885.1|/2e-61/117-509/1-131/profilin-like [Solanum tuberosum] //		14.2	4.84	1473000000	0.2443	1	3	1	29	131	True	3	3	15	14	0.2443	0.2443	237.76	48.06	3	Master		3	4	0	0	0	0		1 (3)	1 (4)	-	-	-	-		Y Y N N ; N N		Y Y N N ; N N		Y	Y	N	N	N	N
																																										Y Y N N ; N N
			Sequence		# Protein Groups	Protein Groups Accessions	Area																																			Y Y N N ; N N
			DFVEPGTLAPTGLYLGGTK		1	Nt_002736	4.01234e+07																																			Y Y N N ; N N
			VIQGEPGAVIR		5	Q9ST99;Nt_012972_1;Q9ST98;Nt_002736;Nt_021757	1.12058e+07																																			Y Y N N ; N N
			YMVIQGEPGAVIR		5	Q9ST99;Nt_012972_1;Q9ST98;Nt_002736;Nt_021757	4366831992																																			Y Y N N ; N N
																																										Y Y N N ; N N
37	842	Nt_000951_1	CL5Contig2 nbEST:28 NbBlast:250 BlastBestHits:gi|115361539|gb|ABI95860.1|/7e-166/2-931/456-765/methionine synthase [Nicotiana suaveolens] //		35	5.88	1391000000	0.6323	1	24	2	311	310	True	22	22	141	170	0.5968	0.6323	3132.94	615.07	24	Master		24	0	0	0	0	0		2 (24)	-	-	-	-	-		Y N N N ; N N		Y N N N ; N N		Y	N	N	N	N	N
																																										Y N N N ; N N
			Sequence		# Protein Groups	Protein Groups Accessions	Area																																			Y N N N ; N N
			AGITVIQIDEAALR		12	K4D338;Nt_000066_1;Nt_000029_1;S6A7M3;I1LXY1;M1CQ02;Nt_000039;I1MW49;G7J648;UPI00032AC860;V7C2G9;Nt_000951_1	8.37285e+08																																			Y N N N ; N N
			AIKDEVEDLEK		16	K4D338;M1CQ02;Nt_000066_1;Nt_000029_1;Nt_000039;S6A7M3;I1LXY1;I1MW49;K4ATB4;C3TS12;G7L0I7;G7J648;UPI00032AC860;V7C2G9;Nt_000951_1;V4LDK3	3.17417e+07																																			Y N N N ; N N
			CVKPPIIYGDVSR		17	K4D338;Nt_000066_1;Nt_000029_1;S6A7M3;I1LXY1;Nt_000039;M1CQ02;I1MW49;K4ATB4;C3TS12;G7L0I7;G7J648;UPI00032AC860;V7C2G9;M5AUD0;Nt_000951_1;Nt_030929	1.31284e+08																																			Y N N N ; N N
			FETCYQIALAIKDEVEDLEK		11	K4D338;Nt_000066_1;Nt_000029_1;S6A7M3;I1LXY1;M1CQ02;K4ATB4;Nt_000039;G7J648;UPI00032AC860;Nt_000951_1	4.31149e+06																																			Y N N N ; N N
			GMLTGPVTILN		18	K4D338;M1CQ02;Nt_000066_1;Nt_000029_1;Nt_000039;S6A7M3;I1LXY1;I1MW49;K4ATB4;C3TS12;G7L0I7;G7J648;UPI00032AC860;V7C2G9;M5AUD0;Nt_000951_1;Nt_030929;V4LDK3	27357767																																			Y N N N ; N N
			GMLTGPVTILNW		18	K4D338;M1CQ02;Nt_000066_1;Nt_000029_1;Nt_000039;S6A7M3;I1LXY1;I1MW49;K4ATB4;C3TS12;G7L0I7;G7J648;UPI00032AC860;V7C2G9;M5AUD0;Nt_000951_1;Nt_030929;V4LDK3	2.99673e+07																																			Y N N N ; N N
			GMLTGPVTILNWS		18	K4D338;M1CQ02;Nt_000066_1;Nt_000029_1;Nt_000039;S6A7M3;I1LXY1;I1MW49;K4ATB4;C3TS12;G7L0I7;G7J648;UPI00032AC860;V7C2G9;M5AUD0;Nt_000951_1;Nt_030929;V4LDK3	6.902e+06																																			Y N N N ; N N
			GMLTGPVTILNWSFVR		18	K4D338;M1CQ02;Nt_000066_1;Nt_000029_1;Nt_000039;S6A7M3;I1LXY1;I1MW49;K4ATB4;C3TS12;G7L0I7;G7J648;UPI00032AC860;V7C2G9;M5AUD0;Nt_000951_1;Nt_030929;V4LDK3	2.59382e+08																																			Y N N N ; N N
			IPSTEEIADR		8	K4D338;M1CQ02;K4ATB4;Nt_000039;Nt_000066_1;Nt_000951_1;S6A7M3;Nt_000029_1	2495566420																																			Y N N N ; N N
			ITNVGIQDTTQIHTH		6	K4D338;M1CQ02;Nt_000066_1;Nt_000951_1;Nt_000039;S6A7M3	0																																			Y N N N ; N N
			KISEEEYVK		10	K4D338;M1CQ02;Nt_000066_1;S6A7M3;M5AUD0;Nt_000039;Nt_030929;Nt_000029_1;Nt_018774;Nt_000951_1	5.94264e+08																																			Y N N N ; N N
			KYTEVKPALQ		6	K4D338;M1CQ02;Nt_000066_1;Nt_000951_1;S6A7M3;Nt_000029_1	4.72778e+07																																			Y N N N ; N N
			KYTEVKPALQNM		5	K4D338;M1CQ02;Nt_000066_1;Nt_000951_1;S6A7M3	1.18627e+07																																			Y N N N ; N N
			KYTEVKPALQNMVS		5	K4D338;M1CQ02;Nt_000066_1;Nt_000951_1;S6A7M3	1.93787e+07																																			Y N N N ; N N
			KYTEVKPALQNMVSAAK		5	K4D338;M1CQ02;Nt_000066_1;Nt_000951_1;S6A7M3	1.04439e+07																																			Y N N N ; N N
			MLAVLDTNILWVNPDCGLK		7	K4D338;K4ATB4;Nt_000039;Nt_000066_1;Nt_000951_1;S6A7M3;Nt_000029_1	5.33164e+07																																			Y N N N ; N N
			PMTVFWSSAAQNMTK		1	Nt_000951_1	8.92162e+06																																			Y N N N ; N N
			TANGWVQSYGSR		15	K4D338;M1CQ02;Nt_000066_1;Nt_000029_1;S6A7M3;I1LXY1;Nt_000039;K4ATB4;C3TS12;G7L0I7;G7J648;UPI00032AC860;Nt_000951_1;Nt_030929;V4LDK3	18049384																																			Y N N N ; N N
			TVFWSSAAQNMTK		1	Nt_000951_1	19418368																																			Y N N N ; N N
			VVDLQEELDIDVLVHGEPER		7	K4D338;M1CQ02;Nt_000066_1;S6A7M3;Nt_030929;Nt_000951_1;V4LDK3	1.01554e+06																																			Y N N N ; N N
			YGAGIGPGVYDIH		15	K4D338;M1CQ02;Nt_000066_1;Nt_000029_1;Nt_000039;S6A7M3;I1MW49;K4ATB4;C3TS12;G7J648;UPI00032AC860;V7C2G9;M5AUD0;Nt_000951_1;V4LDK3	2.42124e+08																																			Y N N N ; N N
			YGAGIGPGVYDIHSPR		15	K4D338;M1CQ02;Nt_000066_1;Nt_000029_1;Nt_000039;S6A7M3;I1MW49;C3TS12;G7L0I7;G7J648;UPI00032AC860;V7C2G9;M5AUD0;Nt_000951_1;V4LDK3	840100900																																			Y N N N ; N N
			YTEVKPALQNM		5	K4D338;M1CQ02;Nt_000066_1;Nt_000951_1;S6A7M3	1.04366e+07																																			Y N N N ; N N
			YTEVKPALQNMVSAAK		5	K4D338;M1CQ02;Nt_000066_1;Nt_000951_1;S6A7M3	7.89584e+07																																			Y N N N ; N N
																																										Y N N N ; N N
38	1399	UPI00032AC860	PREDICTED: 5-methyltetrahydropteroyltriglutamate--homocysteine methyltransferase-like n=1 Tax=Cicer arietinum RepID=UPI00032AC860		89.6	7.12	1388000000	0.196	1	17	0	265	806	True	16	14	125	140	0.1725	0.1849	2716.54	505.77	17	Master		17	0	0	0	0	0		0 (17)	-	-	-	-	-		Y N N N ; N N		Y N N N ; N N		Y	N	N	N	N	N
																																										Y N N N ; N N
			Sequence		# Protein Groups	Protein Groups Accessions	Area																																			Y N N N ; N N
			AGITVIQIDEAALR		12	K4D338;Nt_000066_1;Nt_000029_1;S6A7M3;I1LXY1;M1CQ02;Nt_000039;I1MW49;G7J648;UPI00032AC860;V7C2G9;Nt_000951_1	8.37285e+08																																			Y N N N ; N N
			AIKDEVEDLEK		16	K4D338;M1CQ02;Nt_000066_1;Nt_000029_1;Nt_000039;S6A7M3;I1LXY1;I1MW49;K4ATB4;C3TS12;G7L0I7;G7J648;UPI00032AC860;V7C2G9;Nt_000951_1;V4LDK3	3.17417e+07																																			Y N N N ; N N
			CVKPPIIYGDVSR		17	K4D338;Nt_000066_1;Nt_000029_1;S6A7M3;I1LXY1;Nt_000039;M1CQ02;I1MW49;K4ATB4;C3TS12;G7L0I7;G7J648;UPI00032AC860;V7C2G9;M5AUD0;Nt_000951_1;Nt_030929	1.31284e+08																																			Y N N N ; N N
			FALESFWDGK		16	K4D338;M1CQ02;Nt_000066_1;Nt_000029_1;Nt_000039;S6A7M3;I1LXY1;I1MW49;K4ATB4;Nt_010836_1;C3TS12;G7J648;UPI00032AC860;M5AUD0;V4LDK3;V7C2G9	1.85146e+09																																			Y N N N ; N N
			FETCYQIALAIKDEVEDLEK		11	K4D338;Nt_000066_1;Nt_000029_1;S6A7M3;I1LXY1;M1CQ02;K4ATB4;Nt_000039;G7J648;UPI00032AC860;Nt_000951_1	4.31149e+06																																			Y N N N ; N N
			GMLTGPVTILN		18	K4D338;M1CQ02;Nt_000066_1;Nt_000029_1;Nt_000039;S6A7M3;I1LXY1;I1MW49;K4ATB4;C3TS12;G7L0I7;G7J648;UPI00032AC860;V7C2G9;M5AUD0;Nt_000951_1;Nt_030929;V4LDK3	27357767																																			Y N N N ; N N
			GMLTGPVTILNW		18	K4D338;M1CQ02;Nt_000066_1;Nt_000029_1;Nt_000039;S6A7M3;I1LXY1;I1MW49;K4ATB4;C3TS12;G7L0I7;G7J648;UPI00032AC860;V7C2G9;M5AUD0;Nt_000951_1;Nt_030929;V4LDK3	2.99673e+07																																			Y N N N ; N N
			GMLTGPVTILNWS		18	K4D338;M1CQ02;Nt_000066_1;Nt_000029_1;Nt_000039;S6A7M3;I1LXY1;I1MW49;K4ATB4;C3TS12;G7L0I7;G7J648;UPI00032AC860;V7C2G9;M5AUD0;Nt_000951_1;Nt_030929;V4LDK3	6.902e+06																																			Y N N N ; N N
			GMLTGPVTILNWSFVR		18	K4D338;M1CQ02;Nt_000066_1;Nt_000029_1;Nt_000039;S6A7M3;I1LXY1;I1MW49;K4ATB4;C3TS12;G7L0I7;G7J648;UPI00032AC860;V7C2G9;M5AUD0;Nt_000951_1;Nt_030929;V4LDK3	2.59382e+08																																			Y N N N ; N N
			GNASVPAMEMTK		15	K4D338;M1CQ02;I1LXY1;Nt_000029_1;Nt_000039;Nt_000066_1;S6A7M3;I1MW49;K4ATB4;G7J648;UPI00032AC860;M5AUD0;Nt_010836_1;V4LDK3;V7C2G9	1.00276e+09																																			Y N N N ; N N
			KLNLPILPTTTIGSFPQ		11	K4D338;M1CQ02;Nt_000066_1;S6A7M3;I1MW49;C3TS12;G7L0I7;M5AUD0;V7C2G9;UPI00032AC860;V4LDK3	7.13536e+07																																			Y N N N ; N N
			LNLPILPTTTIGSFPQ		11	K4D338;M1CQ02;Nt_000066_1;S6A7M3;I1MW49;C3TS12;G7L0I7;M5AUD0;V7C2G9;UPI00032AC860;V4LDK3	50319362																																			Y N N N ; N N
			MLAVLESNILWVNPDCGLK		3	I1LXY1;G7J648;UPI00032AC860	2.98839e+07																																			Y N N N ; N N
			TANGWVQSYGSR		15	K4D338;M1CQ02;Nt_000066_1;Nt_000029_1;S6A7M3;I1LXY1;Nt_000039;K4ATB4;C3TS12;G7L0I7;G7J648;UPI00032AC860;Nt_000951_1;Nt_030929;V4LDK3	18049384																																			Y N N N ; N N
			VVXVNALAK		11	Nt_000039;K4D338;M1CQ02;Nt_000066_1;Nt_000029_1;S6A7M3;I1LXY1;Nt_010836_1;Nt_018774;UPI00032AC860;V4LDK3	1.30996e+09																																			Y N N N ; N N
			YGAGIGPGVYDIH		15	K4D338;M1CQ02;Nt_000066_1;Nt_000029_1;Nt_000039;S6A7M3;I1MW49;K4ATB4;C3TS12;G7J648;UPI00032AC860;V7C2G9;M5AUD0;Nt_000951_1;V4LDK3	2.42124e+08																																			Y N N N ; N N
			YGAGIGPGVYDIHSPR		15	K4D338;M1CQ02;Nt_000066_1;Nt_000029_1;Nt_000039;S6A7M3;I1MW49;C3TS12;G7L0I7;G7J648;UPI00032AC860;V7C2G9;M5AUD0;Nt_000951_1;V4LDK3	840100900																																			Y N N N ; N N
																																										Y N N N ; N N
39	39	I1LXY1	Uncharacterized protein n=1 Tax=Glycine max RepID=I1LXY1_SOYBN		89	6.77	1388000000	0.188	1	15	0	248	803	True	14	12	118	130	0.1644	0.1768	2554.61	469.54	15	Master		15	0	0	0	0	0		0 (15)	-	-	-	-	-		Y N N N ; N N		Y N N N ; N N		Y	N	N	N	N	N
																																										Y N N N ; N N
			Sequence		# Protein Groups	Protein Groups Accessions	Area																																			Y N N N ; N N
			AGITVIQIDEAALR		12	K4D338;Nt_000066_1;Nt_000029_1;S6A7M3;I1LXY1;M1CQ02;Nt_000039;I1MW49;G7J648;UPI00032AC860;V7C2G9;Nt_000951_1	8.37285e+08																																			Y N N N ; N N
			AIKDEVEDLEK		16	K4D338;M1CQ02;Nt_000066_1;Nt_000029_1;Nt_000039;S6A7M3;I1LXY1;I1MW49;K4ATB4;C3TS12;G7L0I7;G7J648;UPI00032AC860;V7C2G9;Nt_000951_1;V4LDK3	3.17417e+07																																			Y N N N ; N N
			CVKPPIIYGDVSR		17	K4D338;Nt_000066_1;Nt_000029_1;S6A7M3;I1LXY1;Nt_000039;M1CQ02;I1MW49;K4ATB4;C3TS12;G7L0I7;G7J648;UPI00032AC860;V7C2G9;M5AUD0;Nt_000951_1;Nt_030929	1.31284e+08																																			Y N N N ; N N
			FALESFWDGK		16	K4D338;M1CQ02;Nt_000066_1;Nt_000029_1;Nt_000039;S6A7M3;I1LXY1;I1MW49;K4ATB4;Nt_010836_1;C3TS12;G7J648;UPI00032AC860;M5AUD0;V4LDK3;V7C2G9	1.85146e+09																																			Y N N N ; N N
			FETCYQIALAIKDEVEDLEK		11	K4D338;Nt_000066_1;Nt_000029_1;S6A7M3;I1LXY1;M1CQ02;K4ATB4;Nt_000039;G7J648;UPI00032AC860;Nt_000951_1	4.31149e+06																																			Y N N N ; N N
			GMLTGPVTILN		18	K4D338;M1CQ02;Nt_000066_1;Nt_000029_1;Nt_000039;S6A7M3;I1LXY1;I1MW49;K4ATB4;C3TS12;G7L0I7;G7J648;UPI00032AC860;V7C2G9;M5AUD0;Nt_000951_1;Nt_030929;V4LDK3	27357767																																			Y N N N ; N N
			GMLTGPVTILNW		18	K4D338;M1CQ02;Nt_000066_1;Nt_000029_1;Nt_000039;S6A7M3;I1LXY1;I1MW49;K4ATB4;C3TS12;G7L0I7;G7J648;UPI00032AC860;V7C2G9;M5AUD0;Nt_000951_1;Nt_030929;V4LDK3	2.99673e+07																																			Y N N N ; N N
			GMLTGPVTILNWS		18	K4D338;M1CQ02;Nt_000066_1;Nt_000029_1;Nt_000039;S6A7M3;I1LXY1;I1MW49;K4ATB4;C3TS12;G7L0I7;G7J648;UPI00032AC860;V7C2G9;M5AUD0;Nt_000951_1;Nt_030929;V4LDK3	6.902e+06																																			Y N N N ; N N
			GMLTGPVTILNWSFVR		18	K4D338;M1CQ02;Nt_000066_1;Nt_000029_1;Nt_000039;S6A7M3;I1LXY1;I1MW49;K4ATB4;C3TS12;G7L0I7;G7J648;UPI00032AC860;V7C2G9;M5AUD0;Nt_000951_1;Nt_030929;V4LDK3	2.59382e+08																																			Y N N N ; N N
			GNASVPAMEMTK		15	K4D338;M1CQ02;I1LXY1;Nt_000029_1;Nt_000039;Nt_000066_1;S6A7M3;I1MW49;K4ATB4;G7J648;UPI00032AC860;M5AUD0;Nt_010836_1;V4LDK3;V7C2G9	1.00276e+09																																			Y N N N ; N N
			KLNLPVLPTTTIGSFPQ		5	I1LXY1;Nt_000029_1;Nt_000039;Nt_030929;Nt_018774	2.01092e+08																																			Y N N N ; N N
			MLAVLESNILWVNPDCGLK		3	I1LXY1;G7J648;UPI00032AC860	2.98839e+07																																			Y N N N ; N N
			SWLAFAAQK		16	K4D338;M1CQ02;Nt_000066_1;Nt_000029_1;Nt_000039;S6A7M3;I1LXY1;I1MW49;K4ATB4;C3TS12;G7L0I7;G7J648;V7C2G9;M5AUD0;Nt_010836_1;Nt_018774	409524445																																			Y N N N ; N N
			TANGWVQSYGSR		15	K4D338;M1CQ02;Nt_000066_1;Nt_000029_1;S6A7M3;I1LXY1;Nt_000039;K4ATB4;C3TS12;G7L0I7;G7J648;UPI00032AC860;Nt_000951_1;Nt_030929;V4LDK3	18049384																																			Y N N N ; N N
			VVXVNALAK		11	Nt_000039;K4D338;M1CQ02;Nt_000066_1;Nt_000029_1;S6A7M3;I1LXY1;Nt_010836_1;Nt_018774;UPI00032AC860;V4LDK3	1.30996e+09																																			Y N N N ; N N
																																										Y N N N ; N N
40	971	Nt_030281	TCL2_18221 nbEST:2 NbBlast:18 BlastBestHits:sp|O49813|OLEE1_BETPN/2e-30/94-588/1-162/Olee1-like protein OS=Betula pendula PE=2 SV=1 //		19	4.73	1352000000	0.6221	1	11	11	133	172	True	11	11	55	78	0.6221	0.6221	1328.45	299.36	11	Master		11	13	5	7	0	0		11 (11)	13 (13)	5 (5)	7 (7)	-	-		Y Y Y Y ; N N		Y Y Y Y ; N N		Y	Y	Y	Y	N	N
																																										Y Y Y Y ; N N
			Sequence		# Protein Groups	Protein Groups Accessions	Area																																			Y Y Y Y ; N N
			EANALFFLAK		1	Nt_030281	2326023929																																			Y Y Y Y ; N N
			EDCSEIPDEVHTK		1	Nt_030281	3.46372e+08																																			Y Y Y Y ; N N
			FIVEGIVYCDPCR		1	Nt_030281	1.2239e+07																																			Y Y Y Y ; N N
			IVEGIVYCDPCR		1	Nt_030281	0																																			Y Y Y Y ; N N
			NASSECAQEFEDMQYIPELK		1	Nt_030281	22381769																																			Y Y Y Y ; N N
			SEKPQFIVEGIVYCDPCR		1	Nt_030281	857983306																																			Y Y Y Y ; N N
			SSKEDCSEIPDEVHTK		1	Nt_030281	4.14796e+08																																			Y Y Y Y ; N N
			TNLSQPLAGAGVR		1	Nt_030281	3.15391e+08																																			Y Y Y Y ; N N
			TNNNGIAGNLR		1	Nt_030281	1.91372e+07																																			Y Y Y Y ; N N
			VEGDHENEICETYLTK		1	Nt_030281	2.74408e+06																																			Y Y Y Y ; N N
			VTLTNNNGIAGNLR		1	Nt_030281	871318776																																			Y Y Y Y ; N N
																																										Y Y Y Y ; N N
41	66	M0ZRR7	Uncharacterized protein n=1 Tax=Solanum tuberosum RepID=M0ZRR7_SOLTU		64	6.7	1337000000	0.1944	1	9	6	43	571	True	8	8	21	22	0.1944	0.1559	373.84	80.17	9	Master		9	6	8	4	7	7		6 (9)	4 (6)	5 (8)	3 (4)	4 (7)	4 (7)		Y Y Y Y ; Y Y		Y Y Y Y ; Y Y		Y	Y	Y	Y	Y	Y
																																										Y Y Y Y ; Y Y
			Sequence		# Protein Groups	Protein Groups Accessions	Area																																			Y Y Y Y ; Y Y
			GCFSGSTTLLSGGKPA		3	M0ZRR7;D7R1S0;Nt_061772	1.06205e+07																																			Y Y Y Y ; Y Y
			GGIGPFGLLVLASK		2	M0ZRR7;Nt_036524	7.90355e+08																																			Y Y Y Y ; Y Y
			GWAGLQGIPR		1	M0ZRR7	387582917																																			Y Y Y Y ; Y Y
			QLIQWPIVEIEK		1	M0ZRR7	5.62388e+06																																			Y Y Y Y ; Y Y
			SGNQLLQWPIV		1	M0ZRR7	3.85944e+06																																			Y Y Y Y ; Y Y
			SGNQLLQWPIVEIEK		1	M0ZRR7	2.21076e+09																																			Y Y Y Y ; Y Y
			STSTDLVNWTPQPPALLR		2	M0ZRR7;Nt_061772	20998883																																			Y Y Y Y ; Y Y
			TLIDHSIVESFGGEGK		1	M0ZRR7	1.00942e+09																																			Y Y Y Y ; Y Y
			YNPNKDIFIPDNKSLDIGLGFR		1	M0ZRR7	0																																			Y Y Y Y ; Y Y
																																										Y Y Y Y ; Y Y
42	17	Nt_001410	TCL5_6825 nbEST:22 NbBlast:26 BlastBestHits:gi|19929|emb|CAA78397.1|/5e-64/894-1304/290-426/pistil extensin like protein [Nicotiana tabacum] //		44.2	9.61	1316000000	0.2254	1	20	11	149	426	True	20	16	73	76	0.2254	0.2254	1349.21	278.03	20	Master		20	9	4	6	6	8		11 (20)	5 (9)	2 (4)	4 (6)	4 (6)	5 (8)		Y Y Y Y ; Y Y		Y Y Y Y ; Y Y		Y	Y	Y	Y	Y	Y
																																										Y Y Y Y ; Y Y
			Sequence		# Protein Groups	Protein Groups Accessions	Area																																			Y Y Y Y ; Y Y
			GVGPFIFEASSK		3	Nt_001410;Nt_027851;Q49I34	4.31567e+06																																			Y Y Y Y ; Y Y
			GVPTLLNASLLQGAVVK		1	Nt_001410	8610224																																			Y Y Y Y ; Y Y
			KTMVQWATTDNK		1	Nt_001410	4.67589e+07																																			Y Y Y Y ; Y Y
			KTMVQWATTDNKGEFR		1	Nt_001410	0																																			Y Y Y Y ; Y Y
			LLNASLLQGAVVK		1	Nt_001410	2.36745e+07																																			Y Y Y Y ; Y Y
			NASLLQGAVVK		1	Nt_001410	9.30396e+06																																			Y Y Y Y ; Y Y
			NPNCNVPTNFNGGK		2	Nt_001410;Nt_027851	3.42952e+07																																			Y Y Y Y ; Y Y
			PNCNVPTNFNGGK		2	Nt_001410;Nt_027851	4.70482e+06																																			Y Y Y Y ; Y Y
			SCNSYGVPTLLNASLLQ		1	Nt_001410	92328682																																			Y Y Y Y ; Y Y
			SCNSYGVPTLLNASLLQGAVVK		1	Nt_001410	5.98568e+08																																			Y Y Y Y ; Y Y
			SGGLLKPLLPPK		2	Nt_001410;Nt_027851	8.75285e+08																																			Y Y Y Y ; Y Y
			SGGLLKPLLPPKQ		2	Nt_001410;Nt_027851	184394140																																			Y Y Y Y ; Y Y
			SGGLLKPLLPPKQPI		2	Nt_001410;Nt_027851	172179803																																			Y Y Y Y ; Y Y
			SGGLLKPLLPPKQPIT		2	Nt_001410;Nt_027851	9.42762e+07																																			Y Y Y Y ; Y Y
			SGGLLKPLLPPKQPITPA		2	Nt_001410;Nt_027851	106539503																																			Y Y Y Y ; Y Y
			SPNPNCNVPTNFNGGK		2	Nt_001410;Nt_027851	1.65223e+09																																			Y Y Y Y ; Y Y
			SYGVPTLLNASLLQGAVVK		1	Nt_001410	1.78386e+07																																			Y Y Y Y ; Y Y
			TMVQWATTDNK		1	Nt_001410	1161719442																																			Y Y Y Y ; Y Y
			TMVQWATTDNKGEFR		1	Nt_001410	1.1337e+09																																			Y Y Y Y ; Y Y
			VVPVQPPMSDLYGVGPFIFEASSK		1	Nt_001410	569295145																																			Y Y Y Y ; Y Y
																																										Y Y Y Y ; Y Y
43	83	D7R1S0	Cell wall invertase INV5 (Fragment) n=1 Tax=Nicotiana tabacum RepID=D7R1S0_TOBAC		26	5.35	1305000000	0.6681	2	14	9	117	232	True	13	14	51	66	0.6681	0.6681	1698.32	280.03	14	Master		14	12	13	9	0	12		9 (14)	10 (12)	8 (13)	7 (9)	-	7 (12)		Y Y Y Y ; N Y		Y Y Y Y ; Y Y		Y	Y	Y	Y	N	Y
43	83	Nt_021982	TCL2_11718 nbEST:3 NbBlast:180 BlastBestHits:gi|298239758|gb|ADI70684.1|/2e-139/112-807/1-232/cell wall invertase INV5 [Nicotiana tabacum] //		30.4	5.81	1305000000	0.5762	2	14	9	117	269	False	13	14	51	66	0.5762	0.5762	1698.32	280.03	14	OK		14	12	13	9	17	12		9 (14)	10 (12)	8 (13)	7 (9)	8 (17)	7 (12)		Y Y Y Y ; Y Y		Y Y Y Y ; Y Y		Y	Y	Y	Y	Y	Y
																																										Y Y Y Y ; Y Y
			Sequence		# Protein Groups	Protein Groups Accessions	Area																																			Y Y Y Y ; Y Y
			DIFVPDNESLDIGLGFR		1	D7R1S0	5.03475e+08																																			Y Y Y Y ; Y Y
			DPTTAWVNPTDGNWR		1	D7R1S0	1.42397e+09																																			Y Y Y Y ; Y Y
			GCFSGSTTILSGGKPAILYTGVDFSDIQVQNLAVPK		2	D7R1S0;Nt_061772	0																																			Y Y Y Y ; Y Y
			GCFSGSTTLLSGGKPA		3	M0ZRR7;D7R1S0;Nt_061772	1.06205e+07																																			Y Y Y Y ; Y Y
			IDGQNFRDPTTAWVNPTDGNWR		1	D7R1S0	250755887																																			Y Y Y Y ; Y Y
			ILYTGVDFSDIQVQNLAVPK		2	D7R1S0;Nt_061772	9.77096e+06																																			Y Y Y Y ; Y Y
			NLLDPYLIEWVK		2	D7R1S0;Nt_061772	1829471555																																			Y Y Y Y ; Y Y
			PAILYTGVDFSDIQVQNLAVPK		2	D7R1S0;Nt_061772	1.28363e+08																																			Y Y Y Y ; Y Y
			QIGLDTSIMGPNVK		1	D7R1S0	3.86894e+06																																			Y Y Y Y ; Y Y
			SDYYTIGIYNPNK		1	D7R1S0	9.49063e+06																																			Y Y Y Y ; Y Y
			SPYNPLITPNSVNK		1	D7R1S0	661411230																																			Y Y Y Y ; Y Y
			STISQIGLDTSIMGPNVK		1	D7R1S0	0																																			Y Y Y Y ; Y Y
			STSTDLINWTPQPPALLR		1	D7R1S0	1.05447e+08																																			Y Y Y Y ; Y Y
			VSVANSDYYTIGIYNPNK		1	D7R1S0	5.20403e+08																																			Y Y Y Y ; Y Y
																																										Y Y Y Y ; Y Y
44	1248	Nt_028838	NRCL4_888 nbEST:2 NbBlast:259 BlastBestHits:gi|238814974|gb|ACR56690.1|/5e-125/19-732/4-241/enolase [Nicotiana tabacum] //		27.9	8.94	1304000000	0.6718	1	23	1	326	259	True	22	20	162	164	0.6216	0.6718	4606.53	670.38	23	Master		23	0	0	0	0	0		1 (23)	-	-	-	-	-		Y N N N ; N N		Y N N N ; N N		Y	N	N	N	N	N
																																										Y N N N ; N N
			Sequence		# Protein Groups	Protein Groups Accessions	Area																																			Y N N N ; N N
			AAVPSGASTGIYEALELR		7	M0ZSD6;C5J0G6;M1ARI7;I1JPW5;Nt_000033;Nt_028838;Nt_057477	1468265848																																			Y N N N ; N N
			AVNNVNSIIGPALIGK		5	C5J0G6;M0ZSD6;M1ARI7;Nt_000033;Nt_028838	1189218186																																			Y N N N ; N N
			AVPSGASTGIYEALELR		9	D7KRQ0;M0ZSD6;C5J0G6;M1ARI7;K4BKV2;I1JPW5;Nt_000033;Nt_028838;Nt_057477	7.06966e+06																																			Y N N N ; N N
			DATDQTGLDNFMVH		3	C5J0G6;Nt_000033;Nt_028838	7.72572e+06																																			Y N N N ; N N
			DATDQTGLDNFMVHELDGTQNEWGWCK		3	C5J0G6;Nt_000033;Nt_028838	9.27735e+07																																			Y N N N ; N N
			GASTGIYEALELR		10	D7KRQ0;M0ZSD6;C5J0G6;M1ARI7;K4BKV2;I1JPW5;Nt_000033;Nt_027968;Nt_028838;Nt_057477	8.3293e+06																																			Y N N N ; N N
			GNPTVEVDVTLSNGVFAR		3	C5J0G6;Nt_000033;Nt_028838	4.52089e+07																																			Y N N N ; N N
			HIADLAGNK		5	M0ZSD6;C5J0G6;Nt_000033;Nt_027968;Nt_028838	409264452																																			Y N N N ; N N
			HIADLAGNKK		5	M0ZSD6;C5J0G6;Nt_000033;Nt_027968;Nt_028838	5.63827e+07																																			Y N N N ; N N
			IVLPVPAFNVINGGS		7	M1ARI7;C5J0G6;M0ZSD6;I1JPW5;Nt_000033;Nt_027968;Nt_028838	40022342																																			Y N N N ; N N
			IVLPVPAFNVINGGSH		7	M1ARI7;C5J0G6;M0ZSD6;I1JPW5;Nt_000033;Nt_027968;Nt_028838	1.89344e+08																																			Y N N N ; N N
			IVLPVPAFNVINGGSHAGNK		7	M1ARI7;C5J0G6;M0ZSD6;I1JPW5;Nt_000033;Nt_027968;Nt_028838	1.25579e+09																																			Y N N N ; N N
			KLVLPVPAFNVIN		7	M0ZSD6;C5J0G6;M1ARI7;I1JPW5;Nt_000033;Nt_027968;Nt_028838	1.54936e+08																																			Y N N N ; N N
			KLVLPVPAFNVINGGSH		7	M0ZSD6;C5J0G6;M1ARI7;I1JPW5;Nt_000033;Nt_027968;Nt_028838	9.24639e+06																																			Y N N N ; N N
			KLVLPVPAFNVINGGSHAGNK		7	M0ZSD6;C5J0G6;M1ARI7;I1JPW5;Nt_000033;Nt_027968;Nt_028838	26615789																																			Y N N N ; N N
			KYGQDATNVGDEGGFAPN		6	M0ZSD6;C5J0G6;M1ARI7;V7C660;Nt_000033;Nt_028838	2.63737e+07																																			Y N N N ; N N
			KYGQDATNVGDEGGFAPNIQENK		6	M0ZSD6;C5J0G6;M1ARI7;V7C660;Nt_000033;Nt_028838	2.89029e+08																																			Y N N N ; N N
			LAMQEFMILPTGASSFK		3	C5J0G6;Nt_000033;Nt_028838	8.03242e+08																																			Y N N N ; N N
			LGANAILAVSLAVCK		7	M0ZSD6;C5J0G6;M1ARI7;I1JPW5;V7C660;Nt_000033;Nt_028838	2.14608e+06																																			Y N N N ; N N
			LVLPVPAFNVIN		7	M0ZSD6;C5J0G6;M1ARI7;I1JPW5;Nt_000033;Nt_027968;Nt_028838	3.84835e+08																																			Y N N N ; N N
			XGGSEYLGK		5	C5J0G6;M1ARI7;Nt_000033;Nt_048601;Nt_028838	2.86228e+08																																			Y N N N ; N N
			YGQDATNVGDEGGFAPNIQENK		6	M0ZSD6;C5J0G6;M1ARI7;V7C660;Nt_000033;Nt_028838	5.90419e+08																																			Y N N N ; N N
			YGQDATNVGDEGGFAPNIQENKK		1	Nt_028838	1.34068e+07																																			Y N N N ; N N
																																										Y N N N ; N N
45	797	Nt_018774	CL3Contig5 nbEST:3 NbBlast:252 BlastBestHits:gi|115361539|gb|ABI95860.1|/9e-155/3-1133/158-536/methionine synthase [Nicotiana suaveolens] //		39.9	6.58	1293000000	0.478	1	17	4	83	364	True	11	16	36	47	0.3434	0.4533	937.94	179.89	17	Master		17	0	15	15	6	8		4 (17)	-	3 (15)	3 (15)	2 (6)	2 (8)		Y N Y Y ; Y Y		Y N Y Y ; Y Y		Y	N	Y	Y	Y	Y
																																										Y N Y Y ; Y Y
			Sequence		# Protein Groups	Protein Groups Accessions	Area																																			Y N Y Y ; Y Y
			AAGASWIQFDEPTLVLDLEAHQLEAFTK		3	Nt_010836_1;Nt_000029_1;Nt_018774	2.05724e+07																																			Y N Y Y ; Y Y
			ALAGDKDEAFFSASAAAQ		3	Nt_010836_1;Nt_000029_1;Nt_018774	1.43606e+07																																			Y N Y Y ; Y Y
			ALAGDKDEAFFSASAAAQASR		3	Nt_010836_1;Nt_000029_1;Nt_018774	9.25257e+07																																			Y N Y Y ; Y Y
			GTQTLDLIK		6	Nt_000066_1;Nt_000039;Nt_010836_1;Nt_000029_1;Nt_018774;S6A7M3	8.44844e+08																																			Y N Y Y ; Y Y
			GVTAFGFDLVR		6	K4D338;M1CQ02;Nt_000039;Nt_010836_1;Nt_000029_1;Nt_018774	758365078																																			Y N Y Y ; Y Y
			KISEEEYVK		10	K4D338;M1CQ02;Nt_000066_1;S6A7M3;M5AUD0;Nt_000039;Nt_030929;Nt_000029_1;Nt_018774;Nt_000951_1	5.94264e+08																																			Y N Y Y ; Y Y
			KLNLPVLPTTTIGSFPQ		5	I1LXY1;Nt_000029_1;Nt_000039;Nt_030929;Nt_018774	2.01092e+08																																			Y N Y Y ; Y Y
			KLNLPVLPTTTIGSFPQTV		4	Nt_000039;Nt_030929;Nt_000029_1;Nt_018774	7.26513e+07																																			Y N Y Y ; Y Y
			KLNLPVLPTTTIGSFPQTVQLR		1	Nt_018774	751140657																																			Y N Y Y ; Y Y
			LNLPVLPTTTIGSFPQTVQLR		1	Nt_018774	391849746																																			Y N Y Y ; Y Y
			LVVSTSCSLLHTAVDLINEPK		1	Nt_018774	117835638																																			Y N Y Y ; Y Y
			NIWANDLAASLELLK		3	Nt_010836_1;Nt_000029_1;Nt_018774	365943497																																			Y N Y Y ; Y Y
			SFPLLSLIDK		8	K4D338;M1CQ02;Nt_010836_1;Nt_000066_1;Nt_000029_1;Nt_000039;S6A7M3;Nt_018774	7.6304e+08																																			Y N Y Y ; Y Y
			SWLAFAAQK		16	K4D338;M1CQ02;Nt_000066_1;Nt_000029_1;Nt_000039;S6A7M3;I1LXY1;I1MW49;K4ATB4;C3TS12;G7L0I7;G7J648;V7C2G9;M5AUD0;Nt_010836_1;Nt_018774	409524445																																			Y N Y Y ; Y Y
			TTIGSFPQTVQLR		1	Nt_018774	2.12246e+07																																			Y N Y Y ; Y Y
			VVXVNALAK		11	Nt_000039;K4D338;M1CQ02;Nt_000066_1;Nt_000029_1;S6A7M3;I1LXY1;Nt_010836_1;Nt_018774;UPI00032AC860;V4LDK3	1.30996e+09																																			Y N Y Y ; Y Y
			YLFAGVVDGR		12	K4D338;M1CQ02;Nt_000066_1;S6A7M3;I1MW49;K4ATB4;Nt_000039;Nt_010836_1;Nt_000029_1;Nt_018774;V4LDK3;V7C2G9	1723123297																																			Y N Y Y ; Y Y
																																										Y N Y Y ; Y Y
46	1085	Nt_015094	TCL6_9085 nbEST:4 NbBlast:1 BlastBestHits:gi|4105784|gb|AAD02549.1|/4e-33/235-642/76-209/PGPS/D7 [Petunia x hybrida] //		20.2	4.44	1258000000	0.4946	1	8	8	79	184	True	8	8	40	39	0.4946	0.4946	814.36	147.15	8	Master		8	14	12	13	0	0		8 (8)	14 (14)	12 (12)	13 (13)	-	-		Y Y Y Y ; N N		Y Y Y Y ; N N		Y	Y	Y	Y	N	N
																																										Y Y Y Y ; N N
			Sequence		# Protein Groups	Protein Groups Accessions	Area																																			Y Y Y Y ; N N
			DAVNHYVDSLMEK		1	Nt_015094	4.90069e+08																																			Y Y Y Y ; N N
			EIYGDDQEFMSFDDWAGK		1	Nt_015094	5.60539e+08																																			Y Y Y Y ; N N
			EVYENAVDAMK		1	Nt_015094	1.28768e+09																																			Y Y Y Y ; N N
			EVYENAVDAMKK		1	Nt_015094	4.31347e+08																																			Y Y Y Y ; N N
			GSYYSANVDLSALTTDLETCMDCIK		1	Nt_015094	7.99813e+07																																			Y Y Y Y ; N N
			LSDPAADPFAK		1	Nt_015094	1457731822																																			Y Y Y Y ; N N
			TENFIDSVVEK		1	Nt_015094	1.02734e+09																																			Y Y Y Y ; N N
			TENFIDSVVEKR		1	Nt_015094	313794939																																			Y Y Y Y ; N N
																																										Y Y Y Y ; N N
47	100	M5AUD0	Cobalamin-independent methionine synthase n=1 Tax=Senna obtusifolia RepID=M5AUD0_9FABA		84.7	6.86	1231000000	0.1673	1	18	0	95	765	True	16	16	43	52	0.1281	0.1673	801.82	182.48	18	Master		18	0	0	0	0	0		0 (18)	-	-	-	-	-		Y N N N ; N N		Y N N N ; N N		Y	N	N	N	N	N
																																										Y N N N ; N N
			Sequence		# Protein Groups	Protein Groups Accessions	Area																																			Y N N N ; N N
			CVKPPIIYGDVSR		17	K4D338;Nt_000066_1;Nt_000029_1;S6A7M3;I1LXY1;Nt_000039;M1CQ02;I1MW49;K4ATB4;C3TS12;G7L0I7;G7J648;UPI00032AC860;V7C2G9;M5AUD0;Nt_000951_1;Nt_030929	1.31284e+08																																			Y N N N ; N N
			FALESFWDGK		16	K4D338;M1CQ02;Nt_000066_1;Nt_000029_1;Nt_000039;S6A7M3;I1LXY1;I1MW49;K4ATB4;Nt_010836_1;C3TS12;G7J648;UPI00032AC860;M5AUD0;V4LDK3;V7C2G9	1.85146e+09																																			Y N N N ; N N
			GMLTGPVTILN		18	K4D338;M1CQ02;Nt_000066_1;Nt_000029_1;Nt_000039;S6A7M3;I1LXY1;I1MW49;K4ATB4;C3TS12;G7L0I7;G7J648;UPI00032AC860;V7C2G9;M5AUD0;Nt_000951_1;Nt_030929;V4LDK3	27357767																																			Y N N N ; N N
			GMLTGPVTILNW		18	K4D338;M1CQ02;Nt_000066_1;Nt_000029_1;Nt_000039;S6A7M3;I1LXY1;I1MW49;K4ATB4;C3TS12;G7L0I7;G7J648;UPI00032AC860;V7C2G9;M5AUD0;Nt_000951_1;Nt_030929;V4LDK3	2.99673e+07																																			Y N N N ; N N
			GMLTGPVTILNWS		18	K4D338;M1CQ02;Nt_000066_1;Nt_000029_1;Nt_000039;S6A7M3;I1LXY1;I1MW49;K4ATB4;C3TS12;G7L0I7;G7J648;UPI00032AC860;V7C2G9;M5AUD0;Nt_000951_1;Nt_030929;V4LDK3	6.902e+06																																			Y N N N ; N N
			GMLTGPVTILNWSFVR		18	K4D338;M1CQ02;Nt_000066_1;Nt_000029_1;Nt_000039;S6A7M3;I1LXY1;I1MW49;K4ATB4;C3TS12;G7L0I7;G7J648;UPI00032AC860;V7C2G9;M5AUD0;Nt_000951_1;Nt_030929;V4LDK3	2.59382e+08																																			Y N N N ; N N
			GNASVPAMEMTK		15	K4D338;M1CQ02;I1LXY1;Nt_000029_1;Nt_000039;Nt_000066_1;S6A7M3;I1MW49;K4ATB4;G7J648;UPI00032AC860;M5AUD0;Nt_010836_1;V4LDK3;V7C2G9	1.00276e+09																																			Y N N N ; N N
			IVVSTSCSLLHTAVDLVNETK		8	C3TS12;G7L0I7;I1MW49;K4ATB4;Nt_000039;M5AUD0;V4LDK3;V7C2G9	6.84129e+07																																			Y N N N ; N N
			KISEEEYVK		10	K4D338;M1CQ02;Nt_000066_1;S6A7M3;M5AUD0;Nt_000039;Nt_030929;Nt_000029_1;Nt_018774;Nt_000951_1	5.94264e+08																																			Y N N N ; N N
			KLNLPILPTTTIGSFPQ		11	K4D338;M1CQ02;Nt_000066_1;S6A7M3;I1MW49;C3TS12;G7L0I7;M5AUD0;V7C2G9;UPI00032AC860;V4LDK3	7.13536e+07																																			Y N N N ; N N
			KLNLPILPTTTIGSFPQTV		10	K4D338;M1CQ02;Nt_000066_1;S6A7M3;I1MW49;C3TS12;G7L0I7;M5AUD0;V7C2G9;V4LDK3	25568295																																			Y N N N ; N N
			KLNLPILPTTTIGSFPQTVELR		10	K4D338;M1CQ02;Nt_000066_1;S6A7M3;I1MW49;C3TS12;G7L0I7;M5AUD0;V7C2G9;V4LDK3	2.34472e+08																																			Y N N N ; N N
			LNLPILPTTTIGSFPQ		11	K4D338;M1CQ02;Nt_000066_1;S6A7M3;I1MW49;C3TS12;G7L0I7;M5AUD0;V7C2G9;UPI00032AC860;V4LDK3	50319362																																			Y N N N ; N N
			LNLPILPTTTIGSFPQTVELR		10	K4D338;M1CQ02;Nt_000066_1;S6A7M3;I1MW49;C3TS12;G7L0I7;M5AUD0;V7C2G9;V4LDK3	3.22507e+08																																			Y N N N ; N N
			SWLAFAAQK		16	K4D338;M1CQ02;Nt_000066_1;Nt_000029_1;Nt_000039;S6A7M3;I1LXY1;I1MW49;K4ATB4;C3TS12;G7L0I7;G7J648;V7C2G9;M5AUD0;Nt_010836_1;Nt_018774	409524445																																			Y N N N ; N N
			TTIGSFPQTVELR		13	K4D338;M1CQ02;Nt_000066_1;S6A7M3;I1MW49;C3TS12;G7L0I7;Nt_000039;M5AUD0;V7C2G9;Nt_030929;Nt_000029_1;V4LDK3	22662840																																			Y N N N ; N N
			YGAGIGPGVYDIH		15	K4D338;M1CQ02;Nt_000066_1;Nt_000029_1;Nt_000039;S6A7M3;I1MW49;K4ATB4;C3TS12;G7J648;UPI00032AC860;V7C2G9;M5AUD0;Nt_000951_1;V4LDK3	2.42124e+08																																			Y N N N ; N N
			YGAGIGPGVYDIHSPR		15	K4D338;M1CQ02;Nt_000066_1;Nt_000029_1;Nt_000039;S6A7M3;I1MW49;C3TS12;G7L0I7;G7J648;UPI00032AC860;V7C2G9;M5AUD0;Nt_000951_1;V4LDK3	840100900																																			Y N N N ; N N
																																										Y N N N ; N N
48	99	G7J648	Methionine synthase n=1 Tax=Medicago truncatula RepID=G7J648_MEDTR		90.6	7.23	1231000000	0.1734	1	15	0	262	813	True	14	13	123	139	0.1501	0.1734	2669.43	500.02	15	Master		15	0	0	0	0	0		0 (15)	-	-	-	-	-		Y N N N ; N N		Y N N N ; N N		Y	N	N	N	N	N
																																										Y N N N ; N N
			Sequence		# Protein Groups	Protein Groups Accessions	Area																																			Y N N N ; N N
			AGITVIQIDEAALR		12	K4D338;Nt_000066_1;Nt_000029_1;S6A7M3;I1LXY1;M1CQ02;Nt_000039;I1MW49;G7J648;UPI00032AC860;V7C2G9;Nt_000951_1	8.37285e+08																																			Y N N N ; N N
			AIKDEVEDLEK		16	K4D338;M1CQ02;Nt_000066_1;Nt_000029_1;Nt_000039;S6A7M3;I1LXY1;I1MW49;K4ATB4;C3TS12;G7L0I7;G7J648;UPI00032AC860;V7C2G9;Nt_000951_1;V4LDK3	3.17417e+07																																			Y N N N ; N N
			CVKPPIIYGDVSR		17	K4D338;Nt_000066_1;Nt_000029_1;S6A7M3;I1LXY1;Nt_000039;M1CQ02;I1MW49;K4ATB4;C3TS12;G7L0I7;G7J648;UPI00032AC860;V7C2G9;M5AUD0;Nt_000951_1;Nt_030929	1.31284e+08																																			Y N N N ; N N
			FALESFWDGK		16	K4D338;M1CQ02;Nt_000066_1;Nt_000029_1;Nt_000039;S6A7M3;I1LXY1;I1MW49;K4ATB4;Nt_010836_1;C3TS12;G7J648;UPI00032AC860;M5AUD0;V4LDK3;V7C2G9	1.85146e+09																																			Y N N N ; N N
			FETCYQIALAIKDEVEDLEK		11	K4D338;Nt_000066_1;Nt_000029_1;S6A7M3;I1LXY1;M1CQ02;K4ATB4;Nt_000039;G7J648;UPI00032AC860;Nt_000951_1	4.31149e+06																																			Y N N N ; N N
			GMLTGPVTILN		18	K4D338;M1CQ02;Nt_000066_1;Nt_000029_1;Nt_000039;S6A7M3;I1LXY1;I1MW49;K4ATB4;C3TS12;G7L0I7;G7J648;UPI00032AC860;V7C2G9;M5AUD0;Nt_000951_1;Nt_030929;V4LDK3	27357767																																			Y N N N ; N N
			GMLTGPVTILNW		18	K4D338;M1CQ02;Nt_000066_1;Nt_000029_1;Nt_000039;S6A7M3;I1LXY1;I1MW49;K4ATB4;C3TS12;G7L0I7;G7J648;UPI00032AC860;V7C2G9;M5AUD0;Nt_000951_1;Nt_030929;V4LDK3	2.99673e+07																																			Y N N N ; N N
			GMLTGPVTILNWS		18	K4D338;M1CQ02;Nt_000066_1;Nt_000029_1;Nt_000039;S6A7M3;I1LXY1;I1MW49;K4ATB4;C3TS12;G7L0I7;G7J648;UPI00032AC860;V7C2G9;M5AUD0;Nt_000951_1;Nt_030929;V4LDK3	6.902e+06																																			Y N N N ; N N
			GMLTGPVTILNWSFVR		18	K4D338;M1CQ02;Nt_000066_1;Nt_000029_1;Nt_000039;S6A7M3;I1LXY1;I1MW49;K4ATB4;C3TS12;G7L0I7;G7J648;UPI00032AC860;V7C2G9;M5AUD0;Nt_000951_1;Nt_030929;V4LDK3	2.59382e+08																																			Y N N N ; N N
			GNASVPAMEMTK		15	K4D338;M1CQ02;I1LXY1;Nt_000029_1;Nt_000039;Nt_000066_1;S6A7M3;I1MW49;K4ATB4;G7J648;UPI00032AC860;M5AUD0;Nt_010836_1;V4LDK3;V7C2G9	1.00276e+09																																			Y N N N ; N N
			MLAVLESNILWVNPDCGLK		3	I1LXY1;G7J648;UPI00032AC860	2.98839e+07																																			Y N N N ; N N
			SWLAFAAQK		16	K4D338;M1CQ02;Nt_000066_1;Nt_000029_1;Nt_000039;S6A7M3;I1LXY1;I1MW49;K4ATB4;C3TS12;G7L0I7;G7J648;V7C2G9;M5AUD0;Nt_010836_1;Nt_018774	409524445																																			Y N N N ; N N
			TANGWVQSYGSR		15	K4D338;M1CQ02;Nt_000066_1;Nt_000029_1;S6A7M3;I1LXY1;Nt_000039;K4ATB4;C3TS12;G7L0I7;G7J648;UPI00032AC860;Nt_000951_1;Nt_030929;V4LDK3	18049384																																			Y N N N ; N N
			YGAGIGPGVYDIH		15	K4D338;M1CQ02;Nt_000066_1;Nt_000029_1;Nt_000039;S6A7M3;I1MW49;K4ATB4;C3TS12;G7J648;UPI00032AC860;V7C2G9;M5AUD0;Nt_000951_1;V4LDK3	2.42124e+08																																			Y N N N ; N N
			YGAGIGPGVYDIHSPR		15	K4D338;M1CQ02;Nt_000066_1;Nt_000029_1;Nt_000039;S6A7M3;I1MW49;C3TS12;G7L0I7;G7J648;UPI00032AC860;V7C2G9;M5AUD0;Nt_000951_1;V4LDK3	840100900																																			Y N N N ; N N
																																										Y N N N ; N N
49	227	Nt_002105	TCL2_3339 nbEST:17 NbBlast:244 BlastBestHits:gi|60101707|gb|AAX13972.1|/0.0/154-1818/1-555/pectin methylesterase [Nicotiana tabacum] //		60.3	6.95	1215000000	0.5604	1	35	15	348	555	True	34	34	140	208	0.5604	0.5604	2701.96	816.3	35	Master		35	29	23	28	0	0		15 (35)	11 (29)	9 (23)	11 (28)	-	-		Y Y Y Y ; N N		Y Y Y Y ; N N		Y	Y	Y	Y	N	N
																																										Y Y Y Y ; N N
			Sequence		# Protein Groups	Protein Groups Accessions	Area																																			Y Y Y Y ; N N
			ADIPYEAGMMK		2	Nt_002105;Nt_006898	4.86677e+08																																			Y Y Y Y ; N N
			ADIPYEAGMMKV		2	Nt_002105;Nt_006898	147425757																																			Y Y Y Y ; N N
			AEPEFLAAKPQ		1	Nt_002105	1.6255e+08																																			Y Y Y Y ; N N
			AEPEFLAAKPQMK		1	Nt_002105	308672603																																			Y Y Y Y ; N N
			AGIYKEYVEVEK		1	Nt_002105	7.1035e+06																																			Y Y Y Y ; N N
			AKPNAVVAQDGSGQYK		2	Nt_002105;Nt_005548	4.87821e+07																																			Y Y Y Y ; N N
			AVVAQDGSGQYK		2	Nt_002105;Nt_005548	1.53081e+08																																			Y Y Y Y ; N N
			DALHACEELFDLAIEDLR		2	Nt_002105;Nt_005548	7.27955e+07																																			Y Y Y Y ; N N
			DIGFENTAGPAQEQ		1	Nt_002105	7.33442e+06																																			Y Y Y Y ; N N
			DIGFENTAGPAQEQA		1	Nt_002105	1.93825e+07																																			Y Y Y Y ; N N
			DIGFENTAGPAQEQAVALR		1	Nt_002105	1111528522																																			Y Y Y Y ; N N
			ELSINGLAMVNSFGEMITQ		2	Nt_002105;Nt_005548	1.1347e+08																																			Y Y Y Y ; N N
			ELSINGLAMVNSFGEMITQTT		2	Nt_002105;Nt_005548	4.34741e+06																																			Y Y Y Y ; N N
			GAFVIQNCEIK		1	Nt_002105	6.1614e+08																																			Y Y Y Y ; N N
			GDGQNCMVTAQGR		2	Nt_002105;Nt_006898	2.44288e+07																																			Y Y Y Y ; N N
			GISGDVANSFTAGVFINPTDNSFLPK		1	Nt_002105	5.34664e+07																																			Y Y Y Y ; N N
			GMTNVVFIGEXSTK		2	Nt_005548;Nt_002105	1.28691e+09																																			Y Y Y Y ; N N
			GPGIGSTWHTC		1	Nt_002105	19108274																																			Y Y Y Y ; N N
			GPGIGSTWHTCTVGVSGEGFVAR		1	Nt_002105	2.81098e+08																																			Y Y Y Y ; N N
			IDGYQDTLYAH		2	Nt_002105;Nt_006898	2.18645e+08																																			Y Y Y Y ; N N
			IDGYQDTLYAHSGR		2	Nt_002105;Nt_006898	9.25938e+08																																			Y Y Y Y ; N N
			IKDIVDDLK		2	Nt_002105;Nt_005548	1.1307e+09																																			Y Y Y Y ; N N
			ISNAKPNAVVAQDGSGQYK		2	Nt_002105;Nt_005548	8.29828e+06																																			Y Y Y Y ; N N
			KNTEPFVILIK		2	Nt_002105;Nt_005548	788563058																																			Y Y Y Y ; N N
			NAIMNTDLIMQAASD		1	Nt_002105	7.09214e+06																																			Y Y Y Y ; N N
			NAIMNTDLIMQAASDPK		1	Nt_002105	4.85718e+08																																			Y Y Y Y ; N N
			PNAVVAQDGSGQYK		2	Nt_002105;Nt_005548	8.22733e+07																																			Y Y Y Y ; N N
			RPGDGQNCMVTAQGR		1	Nt_002105	1.83875e+08																																			Y Y Y Y ; N N
			TAGVFINPTDNSFLPK		1	Nt_002105	9.8853e+06																																			Y Y Y Y ; N N
			TKDALHACEELFDLAIEDLR		2	Nt_002105;Nt_005548	0																																			Y Y Y Y ; N N
			TSVSKLESFDLTK		2	Nt_002105;Nt_005548	3.82946e+07																																			Y Y Y Y ; N N
			TVGVSGEGFVAR		2	Nt_002105;Nt_005548	1.53191e+08																																			Y Y Y Y ; N N
			TWLSAVVAYEETCLDAFEK		2	Nt_002105;Nt_005548	14885901																																			Y Y Y Y ; N N
			VAFEATVTDIR		1	Nt_002105	1.22836e+09																																			Y Y Y Y ; N N
			VNADKAVIYNCK		2	Nt_002105;Nt_006898	2.25574e+06																																			Y Y Y Y ; N N
																																										Y Y Y Y ; N N
50	792	Nt_005548	TCL6_2249 nbEST:9 NbBlast:245 BlastBestHits:gi|60101707|gb|AAX13972.1|/4e-167/141-1034/1-298/pectin methylesterase [Nicotiana tabacum] //		41.3	7.53	1210000000	0.5211	1	20	6	135	380	True	20	19	67	68	0.5211	0.4842	1209.33	259.78	20	Master		20	23	12	16	0	0		6 (20)	7 (23)	3 (12)	4 (16)	-	-		Y Y Y Y ; N N		Y Y Y Y ; N N		Y	Y	Y	Y	N	N
																																										Y Y Y Y ; N N
			Sequence		# Protein Groups	Protein Groups Accessions	Area																																			Y Y Y Y ; N N
			AKPNAVVAQDGSGQYK		2	Nt_002105;Nt_005548	4.87821e+07																																			Y Y Y Y ; N N
			AVVAQDGSGQYK		2	Nt_002105;Nt_005548	1.53081e+08																																			Y Y Y Y ; N N
			DALHACEELFDLAIEDLR		2	Nt_002105;Nt_005548	7.27955e+07																																			Y Y Y Y ; N N
			DETSSTGQVTTSTK		1	Nt_005548	1.94521e+06																																			Y Y Y Y ; N N
			ELSINGLAMVNSFGEMITQ		2	Nt_002105;Nt_005548	1.1347e+08																																			Y Y Y Y ; N N
			ELSINGLAMVNSFGEMITQTT		2	Nt_002105;Nt_005548	4.34741e+06																																			Y Y Y Y ; N N
			EPGIGSTWHTCTVGVSGEGFVAR		1	Nt_005548	233330900																																			Y Y Y Y ; N N
			GMTNVVFIGEXSTK		2	Nt_005548;Nt_002105	1.28691e+09																																			Y Y Y Y ; N N
			IKDIVDDLK		2	Nt_002105;Nt_005548	1.1307e+09																																			Y Y Y Y ; N N
			ISNAKPNAVVAQDGSGQYK		2	Nt_002105;Nt_005548	8.29828e+06																																			Y Y Y Y ; N N
			KNTEPFVILIK		2	Nt_002105;Nt_005548	788563058																																			Y Y Y Y ; N N
			NAIMNTDLIMK		1	Nt_005548	738449196																																			Y Y Y Y ; N N
			PNAVVAQDGSGQYK		2	Nt_002105;Nt_005548	8.22733e+07																																			Y Y Y Y ; N N
			SVEAMCQPTPYK		1	Nt_005548	7.66743e+08																																			Y Y Y Y ; N N
			SVEAMCQPTPYKQ		1	Nt_005548	3.73869e+06																																			Y Y Y Y ; N N
			TKDALHACEELFDLAIEDLR		2	Nt_002105;Nt_005548	0																																			Y Y Y Y ; N N
			TSVSKLESFDLTK		2	Nt_002105;Nt_005548	3.82946e+07																																			Y Y Y Y ; N N
			TVGVSGEGFVAR		2	Nt_002105;Nt_005548	1.53191e+08																																			Y Y Y Y ; N N
			TWLSAVVAYEETCLDAFEK		2	Nt_002105;Nt_005548	14885901																																			Y Y Y Y ; N N
			VAFEATVTDIK		1	Nt_005548	1.21362e+09																																			Y Y Y Y ; N N
																																										Y Y Y Y ; N N
51	35	Q1WL44	Trypsin proteinase inhibitor n=1 Tax=Nicotiana sylvestris RepID=Q1WL44_NICSY		43.5	6.77	1136000000	0.5768	4	9	5	37	397	True	8	8	18	19	0.4055	0.539	555.14	69.44	9	Master		9	12	6	5	5	6		5 (9)	6 (12)	6 (6)	5 (5)	3 (5)	6 (6)		Y Y Y Y ; Y Y		Y Y Y Y ; Y Y		Y	Y	Y	Y	Y	Y
51	35	Q1WL43	Trypsin proteinase inhibitor n=2 Tax=Nicotiana tabacum RepID=Q1WL43_TOBAC		43.6	5.97	1136000000	0.534	4	9	5	37	397	False	8	8	18	19	0.4055	0.4962	555.14	69.44	9	OK		9	12	6	5	5	6		5 (9)	6 (12)	6 (6)	5 (5)	3 (5)	6 (6)		Y Y Y Y ; Y Y		Y Y Y Y ; Y Y		Y	Y	Y	Y	Y	Y
51	35	Q2XVY5	Six domain proteinase inhibitor n=1 Tax=Nicotiana tabacum RepID=Q2XVY5_TOBAC		43.6	6.77	1136000000	0.534	4	9	5	37	397	False	8	8	18	19	0.4055	0.4962	555.14	69.44	9	OK		9	12	6	5	5	6		5 (9)	6 (12)	6 (6)	5 (5)	3 (5)	6 (6)		Y Y Y Y ; Y Y		Y Y Y Y ; Y Y		Y	Y	Y	Y	Y	Y
51	35	Nt_000208	TCL6_122 nbEST:63 NbBlast:569 BlastBestHits:gi|76446056|gb|ABA42899.1|/0.0/71-1261/1-397/trypsin proteinase inhibitor precursor [Nicotiana tabacum] //		43.6	6.49	1136000000	0.534	4	9	5	37	397	False	8	8	18	19	0.4055	0.4962	555.14	69.44	9	OK		9	12	6	5	5	6		5 (9)	6 (12)	6 (6)	5 (5)	3 (5)	6 (6)		Y Y Y Y ; Y Y		Y Y Y Y ; Y Y		Y	Y	Y	Y	Y	Y
																																										Y Y Y Y ; Y Y
			Sequence		# Protein Groups	Protein Groups Accessions	Area																																			Y Y Y Y ; Y Y
			DRICTNCCAGK		1	Q1WL44	556526																																			Y Y Y Y ; Y Y
			DRLCTNCCAGTK		2	Q1WL45;Q1WL44	1.57362e+06																																			Y Y Y Y ; Y Y
			IAYGLCPLSEEK		3	Q1WL44;Q1WL49;Q1WL45	1.9042e+07																																			Y Y Y Y ; Y Y
			LCTNCCAGTK		4	Q1WL49;Q1WL45;Nt_016253;Q1WL44	1.89485e+06																																			Y Y Y Y ; Y Y
			SNDGTFVCEGESDPR		1	Q1WL44	3.27793e+07																																			Y Y Y Y ; Y Y
			YFSDDGTFICEGESE		1	Q1WL44	26371846																																			Y Y Y Y ; Y Y
			YFSDDGTFVCEGESDPR		2	Q1WL44;Q1WL49	3.87536e+06																																			Y Y Y Y ; Y Y
			YFSNDGTFVCEGESDPR		1	Q1WL44	3.34881e+09																																			Y Y Y Y ; Y Y
			YFSNDGTFVCEGESDPRN		1	Q1WL44	1.45661e+07																																			Y Y Y Y ; Y Y
																																										Y Y Y Y ; Y Y
52	752	Nt_006344	TCL2_3672 nbEST:8 NbBlast:36 BlastBestHits:gi|15223000|ref|NP_172255.1|/1e-158/93-1142/1-350/cupin family protein [Arabidopsis thaliana] //		38.3	7.02	1072000000	0.6629	1	20	11	155	356	True	19	18	74	81	0.6011	0.6348	1801.13	324.76	20	Master		20	14	13	16	0	0		11 (20)	8 (14)	7 (13)	8 (16)	-	-		Y Y Y Y ; N N		Y Y Y Y ; N N		Y	Y	Y	Y	N	N
																																										Y Y Y Y ; N N
			Sequence		# Protein Groups	Protein Groups Accessions	Area																																			Y Y Y Y ; N N
			AGNLFIVPR		1	Nt_006344	2.86891e+08																																			Y Y Y Y ; N N
			AGSFTDMYLTGSNGIFTGFSTE		2	Nt_006344;Nt_014459	2.11231e+07																																			Y Y Y Y ; N N
			AGSFTDMYLTGSNGIFTGFSTEFVSR		2	Nt_006344;Nt_014459	7.49955e+06																																			Y Y Y Y ; N N
			ALSPQVLQAAFK		1	Nt_006344	764644916																																			Y Y Y Y ; N N
			AWNLEESVAK		1	Nt_006344	423135802																																			Y Y Y Y ; N N
			CLEAPLDVDIK		2	Nt_014459;Nt_006344	1.16505e+07																																			Y Y Y Y ; N N
			DGMVLNCLEAPLDVDIK		2	Nt_014459;Nt_006344	3.09482e+08																																			Y Y Y Y ; N N
			EDTELVILFLGDTK		2	Nt_014459;Nt_006344	3.33937e+07																																			Y Y Y Y ; N N
			IGDPDGMDWFSIITTPNPIFTH		1	Nt_006344	7.31787e+07																																			Y Y Y Y ; N N
			IGDPDGMDWFSIITTPNPIFTHLAGR		1	Nt_006344	1.26059e+08																																			Y Y Y Y ; N N
			LDSGFQMPEPK		2	Nt_014459;Nt_006344	987551070																																			Y Y Y Y ; N N
			NLPLVGEVGLGADLVR		1	Nt_006344	1.02857e+09																																			Y Y Y Y ; N N
			QLHGGDGGSYYAWCPNELPMLK		1	Nt_006344	16956998																																			Y Y Y Y ; N N
			TAEEIFFPPPN		1	Nt_006344	5.80785e+08																																			Y Y Y Y ; N N
			TGDAIALPFGVVTWWYNK		2	Nt_014459;Nt_006344	19213894																																			Y Y Y Y ; N N
			TGDALALPFGVVTW		2	Nt_006344;Nt_014459	6.88717e+06																																			Y Y Y Y ; N N
			TLVSSQTAQGIVK		2	Nt_014459;Nt_006344	1.20115e+09																																			Y Y Y Y ; N N
			VAYVLQGSGVAGIVLPEKEEK		1	Nt_006344	2.0153e+08																																			Y Y Y Y ; N N
			VLQGSGVAGIVLPEKEEK		1	Nt_006344	2.02071e+06																																			Y Y Y Y ; N N
			VQVVGPDGKR		1	Nt_006344	1.32255e+08																																			Y Y Y Y ; N N
																																										Y Y Y Y ; N N
53	737	Nt_003079	CL10922Contig1 nbEST:14 NbBlast:7 BlastBestHits:gi|328685101|gb|AEB33950.1|/8e-49/84-395/1-106/defective in induced resistance 2 protein [Nicotiana tabacum] //		10.7	7.87	1063000000	0.5673	1	6	6	18	104	True	6	4	12	6	0.5673	0.3269	144.22	18.83	6	Master		6	6	2	0	0	2		6 (6)	6 (6)	2 (2)	-	-	2 (2)		Y Y N N ; N N		Y Y N N ; N N		Y	Y	N	N	N	N
																																										Y Y N N ; N N
			Sequence		# Protein Groups	Protein Groups Accessions	Area																																			Y Y N N ; N N
			ADLPCLCTFK		1	Nt_003079	1.76434e+09																																			Y Y N N ; N N
			CNLNSPNCAA		1	Nt_003079	1.28182e+08																																			Y Y N N ; N N
			GDSSCGLSIADLMSCKPAVSGPKPMPPSEK		1	Nt_003079	0																																			Y Y N N ; N N
			NSPLLSTFK		1	Nt_003079	1.29529e+09																																			Y Y N N ; N N
			PAVSGPKPMPPSEK		1	Nt_003079	9949293																																			Y Y N N ; N N
			VSGPKPMPPSEK		1	Nt_003079	4943076																																			Y Y N N ; N N
																																										Y Y N N ; N N
54	171	I1JPW5	Uncharacterized protein n=1 Tax=Glycine max RepID=I1JPW5_SOYBN		47.6	5.69	1044000000	0.259	1	16	1	151	444	True	14	12	73	78	0.2387	0.2387	2805.05	291.14	16	Master		16	11	5	6	0	0		1 (16)	1 (11)	1 (5)	1 (6)	-	-		Y Y Y Y ; N N		Y Y Y Y ; N N		Y	Y	Y	Y	N	N
																																										Y Y Y Y ; N N
			Sequence		# Protein Groups	Protein Groups Accessions	Area																																			Y Y Y Y ; N N
			AAVPSGASTGIYEALELR		7	M0ZSD6;C5J0G6;M1ARI7;I1JPW5;Nt_000033;Nt_028838;Nt_057477	1468265848																																			Y Y Y Y ; N N
			AVPSGASTGIYEALELR		9	D7KRQ0;M0ZSD6;C5J0G6;M1ARI7;K4BKV2;I1JPW5;Nt_000033;Nt_028838;Nt_057477	7.06966e+06																																			Y Y Y Y ; N N
			DGGSDYLGK		3	M0ZSD6;I1JPW5;V7C660	30888046																																			Y Y Y Y ; N N
			GASTGIYEALELR		10	D7KRQ0;M0ZSD6;C5J0G6;M1ARI7;K4BKV2;I1JPW5;Nt_000033;Nt_027968;Nt_028838;Nt_057477	8.3293e+06																																			Y Y Y Y ; N N
			HIANLAGNK		3	M1ARI7;V7C660;I1JPW5	409264452																																			Y Y Y Y ; N N
			HIANLAGNKK		2	M1ARI7;I1JPW5	5.63827e+07																																			Y Y Y Y ; N N
			IVLPVPAFNVINGGS		7	M1ARI7;C5J0G6;M0ZSD6;I1JPW5;Nt_000033;Nt_027968;Nt_028838	40022342																																			Y Y Y Y ; N N
			IVLPVPAFNVINGGSH		7	M1ARI7;C5J0G6;M0ZSD6;I1JPW5;Nt_000033;Nt_027968;Nt_028838	1.89344e+08																																			Y Y Y Y ; N N
			IVLPVPAFNVINGGSHAGNK		7	M1ARI7;C5J0G6;M0ZSD6;I1JPW5;Nt_000033;Nt_027968;Nt_028838	1.25579e+09																																			Y Y Y Y ; N N
			KLVLPVPAFNVIN		7	M0ZSD6;C5J0G6;M1ARI7;I1JPW5;Nt_000033;Nt_027968;Nt_028838	1.54936e+08																																			Y Y Y Y ; N N
			KLVLPVPAFNVINGGSH		7	M0ZSD6;C5J0G6;M1ARI7;I1JPW5;Nt_000033;Nt_027968;Nt_028838	9.24639e+06																																			Y Y Y Y ; N N
			KLVLPVPAFNVINGGSHAGNK		7	M0ZSD6;C5J0G6;M1ARI7;I1JPW5;Nt_000033;Nt_027968;Nt_028838	26615789																																			Y Y Y Y ; N N
			LGANAILAVSLAVCK		7	M0ZSD6;C5J0G6;M1ARI7;I1JPW5;V7C660;Nt_000033;Nt_028838	2.14608e+06																																			Y Y Y Y ; N N
			LVLPVPAFNVIN		7	M0ZSD6;C5J0G6;M1ARI7;I1JPW5;Nt_000033;Nt_027968;Nt_028838	3.84835e+08																																			Y Y Y Y ; N N
			VQIVGDDLLVTNPK		6	M0ZSD6;C5J0G6;M1ARI7;I1JPW5;Nt_000033;V7C660	3.6753e+08																																			Y Y Y Y ; N N
			YGQDAVNVGDEGGFAPNIQENKEGLELLK		1	I1JPW5	1.09567e+08																																			Y Y Y Y ; N N
																																										Y Y Y Y ; N N
55	92	C3TS12	Methionine synthase n=1 Tax=Cicer arietinum RepID=C3TS12_CICAR		84.3	6.42	1034000000	0.2136	1	21	0	105	763	True	19	17	48	57	0.1625	0.1992	1012.22	205.28	21	Master		21	0	0	0	0	0		0 (21)	-	-	-	-	-		Y N N N ; N N		Y N N N ; N N		Y	N	N	N	N	N
																																										Y N N N ; N N
			Sequence		# Protein Groups	Protein Groups Accessions	Area																																			Y N N N ; N N
			AIKDEVEDLEK		16	K4D338;M1CQ02;Nt_000066_1;Nt_000029_1;Nt_000039;S6A7M3;I1LXY1;I1MW49;K4ATB4;C3TS12;G7L0I7;G7J648;UPI00032AC860;V7C2G9;Nt_000951_1;V4LDK3	3.17417e+07																																			Y N N N ; N N
			CVKPPIIYGDVSR		17	K4D338;Nt_000066_1;Nt_000029_1;S6A7M3;I1LXY1;Nt_000039;M1CQ02;I1MW49;K4ATB4;C3TS12;G7L0I7;G7J648;UPI00032AC860;V7C2G9;M5AUD0;Nt_000951_1;Nt_030929	1.31284e+08																																			Y N N N ; N N
			DEAFFSANAAA		6	K4D338;M1CQ02;K4ATB4;Nt_000066_1;C3TS12;Nt_000039	1.11142e+07																																			Y N N N ; N N
			DEAFFSANAAAQASR		5	K4D338;M1CQ02;Nt_000066_1;C3TS12;Nt_000039	9.75591e+07																																			Y N N N ; N N
			FALESFWDGK		16	K4D338;M1CQ02;Nt_000066_1;Nt_000029_1;Nt_000039;S6A7M3;I1LXY1;I1MW49;K4ATB4;Nt_010836_1;C3TS12;G7J648;UPI00032AC860;M5AUD0;V4LDK3;V7C2G9	1.85146e+09																																			Y N N N ; N N
			GMLTGPVTILN		18	K4D338;M1CQ02;Nt_000066_1;Nt_000029_1;Nt_000039;S6A7M3;I1LXY1;I1MW49;K4ATB4;C3TS12;G7L0I7;G7J648;UPI00032AC860;V7C2G9;M5AUD0;Nt_000951_1;Nt_030929;V4LDK3	27357767																																			Y N N N ; N N
			GMLTGPVTILNW		18	K4D338;M1CQ02;Nt_000066_1;Nt_000029_1;Nt_000039;S6A7M3;I1LXY1;I1MW49;K4ATB4;C3TS12;G7L0I7;G7J648;UPI00032AC860;V7C2G9;M5AUD0;Nt_000951_1;Nt_030929;V4LDK3	2.99673e+07																																			Y N N N ; N N
			GMLTGPVTILNWS		18	K4D338;M1CQ02;Nt_000066_1;Nt_000029_1;Nt_000039;S6A7M3;I1LXY1;I1MW49;K4ATB4;C3TS12;G7L0I7;G7J648;UPI00032AC860;V7C2G9;M5AUD0;Nt_000951_1;Nt_030929;V4LDK3	6.902e+06																																			Y N N N ; N N
			GMLTGPVTILNWSFVR		18	K4D338;M1CQ02;Nt_000066_1;Nt_000029_1;Nt_000039;S6A7M3;I1LXY1;I1MW49;K4ATB4;C3TS12;G7L0I7;G7J648;UPI00032AC860;V7C2G9;M5AUD0;Nt_000951_1;Nt_030929;V4LDK3	2.59382e+08																																			Y N N N ; N N
			IVVSTSCSLLHTAVDLVNETK		8	C3TS12;G7L0I7;I1MW49;K4ATB4;Nt_000039;M5AUD0;V4LDK3;V7C2G9	6.84129e+07																																			Y N N N ; N N
			KLNLPILPTTTIGSFPQ		11	K4D338;M1CQ02;Nt_000066_1;S6A7M3;I1MW49;C3TS12;G7L0I7;M5AUD0;V7C2G9;UPI00032AC860;V4LDK3	7.13536e+07																																			Y N N N ; N N
			KLNLPILPTTTIGSFPQTV		10	K4D338;M1CQ02;Nt_000066_1;S6A7M3;I1MW49;C3TS12;G7L0I7;M5AUD0;V7C2G9;V4LDK3	25568295																																			Y N N N ; N N
			KLNLPILPTTTIGSFPQTVELR		10	K4D338;M1CQ02;Nt_000066_1;S6A7M3;I1MW49;C3TS12;G7L0I7;M5AUD0;V7C2G9;V4LDK3	2.34472e+08																																			Y N N N ; N N
			LNLPILPTTTIGSFPQ		11	K4D338;M1CQ02;Nt_000066_1;S6A7M3;I1MW49;C3TS12;G7L0I7;M5AUD0;V7C2G9;UPI00032AC860;V4LDK3	50319362																																			Y N N N ; N N
			LNLPILPTTTIGSFPQTVELR		10	K4D338;M1CQ02;Nt_000066_1;S6A7M3;I1MW49;C3TS12;G7L0I7;M5AUD0;V7C2G9;V4LDK3	3.22507e+08																																			Y N N N ; N N
			SWLAFAAQK		16	K4D338;M1CQ02;Nt_000066_1;Nt_000029_1;Nt_000039;S6A7M3;I1LXY1;I1MW49;K4ATB4;C3TS12;G7L0I7;G7J648;V7C2G9;M5AUD0;Nt_010836_1;Nt_018774	409524445																																			Y N N N ; N N
			TANGWVQSYGSR		15	K4D338;M1CQ02;Nt_000066_1;Nt_000029_1;S6A7M3;I1LXY1;Nt_000039;K4ATB4;C3TS12;G7L0I7;G7J648;UPI00032AC860;Nt_000951_1;Nt_030929;V4LDK3	18049384																																			Y N N N ; N N
			TTIGSFPQTVELR		13	K4D338;M1CQ02;Nt_000066_1;S6A7M3;I1MW49;C3TS12;G7L0I7;Nt_000039;M5AUD0;V7C2G9;Nt_030929;Nt_000029_1;V4LDK3	22662840																																			Y N N N ; N N
			WFDTNYHFIVPELGPDVN		9	K4D338;M1CQ02;Nt_000066_1;S6A7M3;I1MW49;Nt_010836_1;Nt_000029_1;Nt_000039;C3TS12	2.7921e+07																																			Y N N N ; N N
			YGAGIGPGVYDIH		15	K4D338;M1CQ02;Nt_000066_1;Nt_000029_1;Nt_000039;S6A7M3;I1MW49;K4ATB4;C3TS12;G7J648;UPI00032AC860;V7C2G9;M5AUD0;Nt_000951_1;V4LDK3	2.42124e+08																																			Y N N N ; N N
			YGAGIGPGVYDIHSPR		15	K4D338;M1CQ02;Nt_000066_1;Nt_000029_1;Nt_000039;S6A7M3;I1MW49;C3TS12;G7L0I7;G7J648;UPI00032AC860;V7C2G9;M5AUD0;Nt_000951_1;V4LDK3	840100900																																			Y N N N ; N N
																																										Y N N N ; N N
56	1305	Nt_094307	TOBAC-EST#6356069#1 nbEST:1 NbBlast:230 BlastBestHits:sp|P85076|PME_ACTDE/4e-69/3-437/104-248/Pectinesterase OS=Actinidia deliciosa PE=1 SV=1 //		16.5	7.88	1022000000	0.2027	2	4	1	12	148	True	4	2	7	5	0.2027	0.1892	163.56	18.37	4	Master		4	4	5	4	5	8		1 (4)	2 (4)	1 (5)	1 (4)	1 (5)	2 (8)		Y Y Y Y ; Y Y		Y Y Y Y ; Y Y		Y	Y	Y	Y	Y	Y
56	1305	Nt_092344	TOBAC-EST#6168998#1 nbEST:1 NbBlast:232 BlastBestHits:sp|P85076|PME_ACTDE/8e-76/3-482/126-285/Pectinesterase OS=Actinidia deliciosa PE=1 SV=1 //		18.2	7.85	1022000000	0.1875	2	4	1	12	160	False	4	2	7	5	0.1875	0.175	163.56	18.37	4	OK		4	4	0	4	0	0		1 (4)	2 (4)	-	1 (4)	-	-		Y Y N Y ; N N		Y Y Y Y ; Y Y		Y	Y	N	Y	N	N
																																										Y Y Y Y ; Y Y
			Sequence		# Protein Groups	Protein Groups Accessions	Area																																			Y Y Y Y ; Y Y
			EDPNQNTGISILN		3	V7CYE2;Nt_072792;Nt_094307	1.81228e+07																																			Y Y Y Y ; Y Y
			EDPNQNTGISILNSK		2	Nt_072792;Nt_094307	1404131297																																			Y Y Y Y ; Y Y
			IASAADLIPVQSSFK		1	Nt_094307	1642876464																																			Y Y Y Y ; Y Y
			PNQNTGISILNSK		3	Nt_072792;Nt_094307;UPI00032A9D7C	8.61697e+06																																			Y Y Y Y ; Y Y
																																										Y Y Y Y ; Y Y
57	49	Q42962	Phosphoglycerate kinase, cytosolic n=1 Tax=Nicotiana tabacum RepID=PGKY_TOBAC		42.3	5.97	1013000000	0.7307	1	31	9	147	401	True	28	25	72	75	0.7157	0.6633	1188.66	277.37	31	Master		31	20	10	16	4	9		9 (31)	7 (20)	4 (10)	7 (16)	1 (4)	1 (9)		Y Y Y Y ; Y Y		Y Y Y Y ; Y Y		Y	Y	Y	Y	Y	Y
																																										Y Y Y Y ; Y Y
			Sequence		# Protein Groups	Protein Groups Accessions	Area																																			Y Y Y Y ; Y Y
			AQGYAVGSSLVEEDKLDLATSLMEK		1	Q42962	17637747																																			Y Y Y Y ; Y Y
			EEEKNEPEFAK		3	Q42962;Nt_000454;Nt_008716	1.065e+07																																			Y Y Y Y ; Y Y
			EEEKNEPEFXKK		3	Q42962;Nt_000454;Nt_008716	2.9904e+06																																			Y Y Y Y ; Y Y
			ELDYLVGAVANPQKPF		1	Q42962	125370291																																			Y Y Y Y ; Y Y
			ELDYLVGAVANPQKPFAAIV		1	Q42962	3.21147e+07																																			Y Y Y Y ; Y Y
			ELDYLVGAVANPQKPFAAIVGGSK		1	Q42962	5.20182e+08																																			Y Y Y Y ; Y Y
			FAAGTEAIAK		6	Q42962;Q9LKJ2;O24330;Q30GW2;Nt_008716;V7BTD0	4.24985e+08																																			Y Y Y Y ; Y Y
			FYKEEEKNEPE		3	Q42962;Nt_000454;Nt_008716	3.90568e+06																																			Y Y Y Y ; Y Y
			FYKEEEKNEPEFAK		3	Q42962;Nt_000454;Nt_008716	7.61803e+07																																			Y Y Y Y ; Y Y
			GVSLLLPTDVVIADK		4	Q42962;Q9LKJ2;V7BTD0;O24330	9.28172e+08																																			Y Y Y Y ; Y Y
			GVSLLLPTDVVIADKF		4	Q42962;Q9LKJ2;V7BTD0;O24330	12785908																																			Y Y Y Y ; Y Y
			GVTTIIGGGDSVAAVEK		7	Q42962;Q9LKJ2;V7BTD0;Nt_000454;O24330;Q30GW2;Nt_011032	9.6541e+08																																			Y Y Y Y ; Y Y
			IANDSIGPEVEK		1	Q42962	729946784																																			Y Y Y Y ; Y Y
			IGVIESLLEK		7	Nt_000454;Q42962;Q9LKJ2;Nt_008716;Nt_011032;Q30GW2;V7BTD0	2.48621e+08																																			Y Y Y Y ; Y Y
			KLAELSGK		7	Q42962;Q9LKJ2;O24330;Q30GW2;Nt_008716;Nt_011032;V7BTD0	3.38722e+08																																			Y Y Y Y ; Y Y
			KLASLADLYVNDAF		5	Nt_000454;Q42962;Q9LKJ2;Nt_008716;Nt_011032	2.18862e+07																																			Y Y Y Y ; Y Y
			KLASLADLYVNDAFGTAHR		5	Nt_000454;Q42962;Q9LKJ2;Nt_008716;Nt_011032	0																																			Y Y Y Y ; Y Y
			LASLADLYVNDAF		5	Nt_000454;Q42962;Q9LKJ2;Nt_008716;Nt_011032	3.89383e+07																																			Y Y Y Y ; Y Y
			LASLADLYVNDAFGTAHR		5	Nt_000454;Q42962;Q9LKJ2;Nt_008716;Nt_011032	851777680																																			Y Y Y Y ; Y Y
			LSELLGVEVK		1	Q42962	3.55047e+08																																			Y Y Y Y ; Y Y
			LVAELPEGGVLLLENVR		3	Q42962;Nt_008716;Nt_011032	1146084160																																			Y Y Y Y ; Y Y
			MSHISTGGGASLELIEGK		7	Q42962;Q9LKJ2;V7BTD0;Nt_000454;Q30GW2;Nt_011032;Nt_008716	2.45542e+07																																			Y Y Y Y ; Y Y
			MSHISTGGGASLELIEGKPLPGVL		3	Q42962;Q9LKJ2;V7BTD0	5471636																																			Y Y Y Y ; Y Y
			SFGSALDTTK		2	Q42962;Q30GW2	662909452																																			Y Y Y Y ; Y Y
			TVIWNGPMGVFEFDK		3	Q42962;Q9LKJ2;Nt_000454	366704001																																			Y Y Y Y ; Y Y
			TVIWNGPMGVFEFDKFAAGTE		1	Q42962	2.50632e+07																																			Y Y Y Y ; Y Y
			TVIWNGPMGVFEFDKFAAGTEAIAK		2	Q42962;Q9LKJ2	1.17155e+07																																			Y Y Y Y ; Y Y
			VDLNVPLDENFNITDDTR		1	Q42962	2.51876e+08																																			Y Y Y Y ; Y Y
			VVPASEIPDGWMGLDIGPDAIK		1	Q42962	4.65329e+08																																			Y Y Y Y ; Y Y
			YLKPAVAGFLMQK		4	Q42962;Nt_008716;Nt_011032;V7BTD0	1.12519e+08																																			Y Y Y Y ; Y Y
			YSLKPLVPR		5	Q42962;Q9LKJ2;V7BTD0;Nt_008716;Nt_011032	3.47113e+08																																			Y Y Y Y ; Y Y
																																										Y Y Y Y ; Y Y
58	945	Nt_000421	TCL5_7062 nbEST:43 NbBlast:134 BlastBestHits:sp|P93508|CALR_RICCO/2e-159/1142-453/30-259/Calreticulin OS=Ricinus communis PE=2 SV=1 //		47.5	4.58	993000000	0.5697	1	29	2	96	416	True	22	26	41	55	0.4928	0.512	727.81	226.21	29	Master		29	38	28	29	10	15		2 (29)	3 (38)	5 (28)	3 (29)	1 (10)	0 (15)		Y Y Y Y ; Y Y		Y Y Y Y ; Y Y		Y	Y	Y	Y	Y	Y
																																										Y Y Y Y ; Y Y
			Sequence		# Protein Groups	Protein Groups Accessions	Area																																			Y Y Y Y ; Y Y
			AAFEEAEK		4	Nt_000421;K4B172;Q40567;G7I9H2	105438610																																			Y Y Y Y ; Y Y
			AIAEETWGK		2	Q40567;Nt_000421	939164088																																			Y Y Y Y ; Y Y
			APIIDNPDFK		4	V7BGH4;Nt_000421;G7I9H2;Q40567	1.29311e+07																																			Y Y Y Y ; Y Y
			APLIDNPDFKDDPDLYVFPNLK		2	Nt_000421;Q40567	956024163																																			Y Y Y Y ; Y Y
			EVFFEESFNDGWESR		2	Q40567;Nt_000421	3.68639e+08																																			Y Y Y Y ; Y Y
			EVPCETDQLTHVY		3	K4B172;Q40567;Nt_000421	6.23181e+06																																			Y Y Y Y ; Y Y
			EVPCETDQLTHVYTF		3	K4B172;Q40567;Nt_000421	7.32268e+07																																			Y Y Y Y ; Y Y
			FFAISAEFPE		2	Q40567;Nt_000421	1.74592e+07																																			Y Y Y Y ; Y Y
			FFAISAEFPEFSNK		2	Q40567;Nt_000421	9.30383e+08																																			Y Y Y Y ; Y Y
			FGGDTPYSIMFGPDIC		3	K4B172;Nt_000421;V7BGH4	1.54812e+07																																			Y Y Y Y ; Y Y
			FGGDTPYSIMFGPDICGYSTK		4	K4B172;Nt_000421;G7I9H2;V7BGH4	3.87957e+08																																			Y Y Y Y ; Y Y
			FGGDTPYSIMFGPDICGYSTKK		4	K4B172;Nt_000421;G7I9H2;V7BGH4	4.82331e+06																																			Y Y Y Y ; Y Y
			GIQTSEDYR		5	K4B172;Nt_000421;G7I9H2;Q40567;V7BGH4	8.87221e+08																																			Y Y Y Y ; Y Y
			IIRPDATYSILIDNVEK		4	G7I9H2;K4B172;Nt_000421;Q40567	121432530																																			Y Y Y Y ; Y Y
			KFGGDTPYSIMFGPDICGY		3	Nt_000421;K4B172;V7BGH4	1.28238e+07																																			Y Y Y Y ; Y Y
			KFGGDTPYSIMFGPDICGYSTK		3	K4B172;Nt_000421;V7BGH4	192206908																																			Y Y Y Y ; Y Y
			KFGGDTPYSLMFGPDIC		3	K4B172;Nt_000421;V7BGH4	6.42943e+07																																			Y Y Y Y ; Y Y
			KLLSGDVDQK		4	Nt_000421;K4B172;Q40567;G7I9H2	6.12345e+06																																			Y Y Y Y ; Y Y
			KPEDWDDEXDGEWTAPTIPNPEYK		1	Nt_000421	166514126																																			Y Y Y Y ; Y Y
			KPEDWDEKEFIDDPEDK		2	Q40567;Nt_000421	0																																			Y Y Y Y ; Y Y
			LLSGDVDQKK		3	Nt_000421;K4B172;Q40567	2.35795e+08																																			Y Y Y Y ; Y Y
			PDATYSILIDNVEK		4	K4B172;Nt_000421;Q40567;G7I9H2	9.08302e+06																																			Y Y Y Y ; Y Y
			QSGSLYSDWDLLPPEK		1	Nt_000421	3.17913e+08																																			Y Y Y Y ; Y Y
			SGTLFDNIVICDDPEYAK		2	Q40567;Nt_000421	4.49054e+08																																			Y Y Y Y ; Y Y
			SIMFGPDICGYSTK		4	K4B172;Nt_000421;G7I9H2;V7BGH4	1.31818e+07																																			Y Y Y Y ; Y Y
			TFILRPDATYSILIDNVEK		4	Nt_000421;K4B172;Q40567;G7I9H2	1.13081e+07																																			Y Y Y Y ; Y Y
			WKAPLIDNPDFKDDPDLYVFPNLK		2	Nt_000421;Q40567	34929088																																			Y Y Y Y ; Y Y
			WNGDANDKGIQTSEDYR		4	Nt_000421;G7I9H2;K4B172;Q40567	1.07889e+07																																			Y Y Y Y ; Y Y
			YVGVELWQVK		3	K4B172;Q40567;Nt_000421	1083890391																																			Y Y Y Y ; Y Y
																																										Y Y Y Y ; Y Y
59	61	Q40567	Tobacco calretulin (Fragment) n=1 Tax=Nicotiana tabacum RepID=Q40567_TOBAC		44.5	4.55	993000000	0.5964	1	23	2	78	389	True	17	21	36	42	0.5141	0.5964	604.33	168.29	23	Master		23	31	0	22	0	0		2 (23)	3 (31)	-	2 (22)	-	-		Y Y N Y ; N N		Y Y N Y ; N N		Y	Y	N	Y	N	N
																																										Y Y N Y ; N N
			Sequence		# Protein Groups	Protein Groups Accessions	Area																																			Y Y N Y ; N N
			AAFEEAEK		4	Nt_000421;K4B172;Q40567;G7I9H2	105438610																																			Y Y N Y ; N N
			AIAEETWGK		2	Q40567;Nt_000421	939164088																																			Y Y N Y ; N N
			APIIDNPDFK		4	V7BGH4;Nt_000421;G7I9H2;Q40567	1.29311e+07																																			Y Y N Y ; N N
			APLIDNPDFKDDPDLYVFPNLK		2	Nt_000421;Q40567	956024163																																			Y Y N Y ; N N
			EVFFEESFNDGWESR		2	Q40567;Nt_000421	3.68639e+08																																			Y Y N Y ; N N
			EVPCETDQLTHVY		3	K4B172;Q40567;Nt_000421	6.23181e+06																																			Y Y N Y ; N N
			EVPCETDQLTHVYTF		3	K4B172;Q40567;Nt_000421	7.32268e+07																																			Y Y N Y ; N N
			FFAISAEFPE		2	Q40567;Nt_000421	1.74592e+07																																			Y Y N Y ; N N
			FFAISAEFPEFSNK		2	Q40567;Nt_000421	9.30383e+08																																			Y Y N Y ; N N
			GIQTSEDYR		5	K4B172;Nt_000421;G7I9H2;Q40567;V7BGH4	8.87221e+08																																			Y Y N Y ; N N
			IIRPDATYSILIDNVEK		4	G7I9H2;K4B172;Nt_000421;Q40567	121432530																																			Y Y N Y ; N N
			KLLSGDVDQK		4	Nt_000421;K4B172;Q40567;G7I9H2	6.12345e+06																																			Y Y N Y ; N N
			KPEDWDDQEDGEWTAPTIPNPEYK		1	Q40567	166514126																																			Y Y N Y ; N N
			KPEDWDEKEFIDDPEDK		2	Q40567;Nt_000421	0																																			Y Y N Y ; N N
			KPEGYDDIPEEITDPDAK		1	Q40567	1.17989e+07																																			Y Y N Y ; N N
			LLSGDVDQKK		3	Nt_000421;K4B172;Q40567	2.35795e+08																																			Y Y N Y ; N N
			PDATYSILIDNVEK		4	K4B172;Nt_000421;Q40567;G7I9H2	9.08302e+06																																			Y Y N Y ; N N
			QSGSLYSDWDLLPPK		3	Q40567;K4B172;V7BGH4	4.16645e+08																																			Y Y N Y ; N N
			SGTLFDNIVICDDPEYAK		2	Q40567;Nt_000421	4.49054e+08																																			Y Y N Y ; N N
			TFILRPDATYSILIDNVEK		4	Nt_000421;K4B172;Q40567;G7I9H2	1.13081e+07																																			Y Y N Y ; N N
			WKAPLIDNPDFKDDPDLYVFPNLK		2	Nt_000421;Q40567	34929088																																			Y Y N Y ; N N
			WNGDANDKGIQTSEDYR		4	Nt_000421;G7I9H2;K4B172;Q40567	1.07889e+07																																			Y Y N Y ; N N
			YVGVELWQVK		3	K4B172;Q40567;Nt_000421	1083890391																																			Y Y N Y ; N N
																																										Y Y N Y ; N N
60	1041	Nt_011032	CL5266Contig1 nbEST:5 NbBlast:250 BlastBestHits:gi|1161602|emb|CAA88840.1|/1e-164/1-1008/66-401/phosphoglycerate kinase (PGK) [Nicotiana tabacum] //		35.3	5.07	987800000	0.6548	1	20	4	110	336	True	20	17	59	51	0.6548	0.6042	978.34	189.38	20	Master		20	15	10	15	0	0		4 (20)	7 (15)	3 (10)	3 (15)	-	-		Y Y Y Y ; N N		Y Y Y Y ; N N		Y	Y	Y	Y	N	N
																																										Y Y Y Y ; N N
			Sequence		# Protein Groups	Protein Groups Accessions	Area																																			Y Y Y Y ; N N
			ELDYLVGAVSNPQKPF		2	Q30GW2;Nt_011032	4.97226e+07																																			Y Y Y Y ; N N
			ELDYLVGAVSNPQKPFAAIVGGSK		2	Q30GW2;Nt_011032	224619128																																			Y Y Y Y ; N N
			GVSLLLPADVVIADK		2	Nt_008716;Nt_011032	3.23894e+08																																			Y Y Y Y ; N N
			GVSLLLPADVVIADKF		2	Nt_008716;Nt_011032	8.83736e+06																																			Y Y Y Y ; N N
			GVTTIIGGGDSVAAVEK		7	Q42962;Q9LKJ2;V7BTD0;Nt_000454;O24330;Q30GW2;Nt_011032	9.6541e+08																																			Y Y Y Y ; N N
			IGVIESLLEK		7	Nt_000454;Q42962;Q9LKJ2;Nt_008716;Nt_011032;Q30GW2;V7BTD0	2.48621e+08																																			Y Y Y Y ; N N
			KLAELSGK		7	Q42962;Q9LKJ2;O24330;Q30GW2;Nt_008716;Nt_011032;V7BTD0	3.38722e+08																																			Y Y Y Y ; N N
			KLASLADLYVNDAF		5	Nt_000454;Q42962;Q9LKJ2;Nt_008716;Nt_011032	2.18862e+07																																			Y Y Y Y ; N N
			KLASLADLYVNDAFGTAHR		5	Nt_000454;Q42962;Q9LKJ2;Nt_008716;Nt_011032	0																																			Y Y Y Y ; N N
			LASLADLYVNDAF		5	Nt_000454;Q42962;Q9LKJ2;Nt_008716;Nt_011032	3.89383e+07																																			Y Y Y Y ; N N
			LASLADLYVNDAFGTAHR		5	Nt_000454;Q42962;Q9LKJ2;Nt_008716;Nt_011032	851777680																																			Y Y Y Y ; N N
			LSELLGLDVK		1	Nt_011032	7.3919e+07																																			Y Y Y Y ; N N
			LVAELPEGGVLLLENVR		3	Q42962;Nt_008716;Nt_011032	1146084160																																			Y Y Y Y ; N N
			MADDCIGPEVEK		2	Nt_008716;Nt_011032	8.48393e+07																																			Y Y Y Y ; N N
			MSHISTGGGASLELIEGK		7	Q42962;Q9LKJ2;V7BTD0;Nt_000454;Q30GW2;Nt_011032;Nt_008716	2.45542e+07																																			Y Y Y Y ; N N
			SFGEALDTTK		1	Nt_011032	2.88542e+08																																			Y Y Y Y ; N N
			TIIWNGPMGVFEFEK		1	Nt_011032	7.73173e+07																																			Y Y Y Y ; N N
			VVPATEIPDGWMGLDIGPDAIK		1	Nt_011032	1.62923e+08																																			Y Y Y Y ; N N
			YLKPAVAGFLMQK		4	Q42962;Nt_008716;Nt_011032;V7BTD0	1.12519e+08																																			Y Y Y Y ; N N
			YSLKPLVPR		5	Q42962;Q9LKJ2;V7BTD0;Nt_008716;Nt_011032	3.47113e+08																																			Y Y Y Y ; N N
																																										Y Y Y Y ; N N
61	771	Nt_005615	TCL2_3246 nbEST:9 NbBlast:16 BlastBestHits:gi|15230560|ref|NP_187872.1|/3e-34/176-607/25-169/FLA14 (FASCICLIN-LIKE ARABINOGALACTAN PROTEIN 14 PRECURSOR) [Arabidopsis thaliana] //		29.1	4.78	955500000	0.296	1	11	5	59	277	True	11	10	30	29	0.296	0.2924	394.34	99.56	11	Master		11	12	7	8	0	0		5 (11)	6 (12)	4 (7)	4 (8)	-	-		Y Y Y Y ; N N		Y Y Y Y ; N N		Y	Y	Y	Y	N	N
																																										Y Y Y Y ; N N
			Sequence		# Protein Groups	Protein Groups Accessions	Area																																			Y Y Y Y ; N N
			ATITVLAVPNGAIGDLTSK		1	Nt_005615	2.06748e+08																																			Y Y Y Y ; N N
			DGSFVFGSAVK		3	Nt_004829;Nt_005615;Nt_016813	1.10789e+09																																			Y Y Y Y ; N N
			DLSTHVVLDYYDPMK		1	Nt_005615	2.55522e+08																																			Y Y Y Y ; N N
			ILSQYSDYSTFN		2	Nt_004829;Nt_005615	4.1219e+07																																			Y Y Y Y ; N N
			ILSQYSDYSTFNELLSK		2	Nt_004829;Nt_005615	1148653832																																			Y Y Y Y ; N N
			LTNMYQQSGK		1	Nt_005615	3.12951e+08																																			Y Y Y Y ; N N
			SGLATEINK		3	Nt_005615;Nt_016813;Nt_007555	6.86966e+07																																			Y Y Y Y ; N N
			SGLATEINKR		3	Nt_005615;Nt_016813;Nt_007555	609952225																																			Y Y Y Y ; N N
			SQYSDYSTFNELLSK		2	Nt_004829;Nt_005615	5.31999e+06																																			Y Y Y Y ; N N
			VLAVPNGAIGDLTSK		1	Nt_005615	5.56636e+06																																			Y Y Y Y ; N N
			VVLDYYDPMK		1	Nt_005615	6.988e+06																																			Y Y Y Y ; N N
																																										Y Y Y Y ; N N
62	18	Nt_027851	NRCL1_22389 nbEST:2 NbBlast:22 BlastBestHits:gi|19921|emb|CAA78396.1|/8e-63/321-794/107-264/pistil extensin like protein, partial CDS [Nicotiana tabacum] //		27.6	9.6	953700000	0.3485	2	16	7	117	264	True	16	13	61	56	0.3485	0.3485	1136.88	201.5	16	Master		16	7	4	4	3	6		7 (16)	3 (7)	2 (4)	2 (4)	1 (3)	3 (6)		Y Y Y Y ; Y Y		Y Y Y Y ; Y Y		Y	Y	Y	Y	Y	Y
62	18	Nt_002146	TCL6_2064 nbEST:17 NbBlast:19 BlastBestHits:gi|19921|emb|CAA78396.1|/1e-62/708-1181/107-264/pistil extensin like protein, partial CDS [Nicotiana tabacum] //		40.5	9.83	953700000	0.2341	2	16	7	117	393	False	16	13	61	56	0.2341	0.2341	1136.88	201.5	16	OK		16	7	4	4	3	6		7 (16)	3 (7)	2 (4)	2 (4)	1 (3)	3 (6)		Y Y Y Y ; Y Y		Y Y Y Y ; Y Y		Y	Y	Y	Y	Y	Y
																																										Y Y Y Y ; Y Y
			Sequence		# Protein Groups	Protein Groups Accessions	Area																																			Y Y Y Y ; Y Y
			AVPLSDLYGVGPFIFEASSK		1	Nt_027851	5.44161e+07																																			Y Y Y Y ; Y Y
			GVGPFIFEASSK		3	Nt_001410;Nt_027851;Q49I34	4.31567e+06																																			Y Y Y Y ; Y Y
			KTMVQSATTDNKGEFR		1	Nt_027851	2.79487e+07																																			Y Y Y Y ; Y Y
			NPNCNVPTNFNGGK		2	Nt_001410;Nt_027851	3.42952e+07																																			Y Y Y Y ; Y Y
			PNCNVPTNFNGGK		2	Nt_001410;Nt_027851	4.70482e+06																																			Y Y Y Y ; Y Y
			QPITPAAVPLSDLYGVGPFIFEASSK		1	Nt_027851	5.87991e+07																																			Y Y Y Y ; Y Y
			SCNSYGFPTLLNTSLLPGAVVK		1	Nt_027851	8.27038e+07																																			Y Y Y Y ; Y Y
			SGGLLKPLLPPK		2	Nt_001410;Nt_027851	8.75285e+08																																			Y Y Y Y ; Y Y
			SGGLLKPLLPPKQ		2	Nt_001410;Nt_027851	184394140																																			Y Y Y Y ; Y Y
			SGGLLKPLLPPKQPI		2	Nt_001410;Nt_027851	172179803																																			Y Y Y Y ; Y Y
			SGGLLKPLLPPKQPIT		2	Nt_001410;Nt_027851	9.42762e+07																																			Y Y Y Y ; Y Y
			SGGLLKPLLPPKQPITPA		2	Nt_001410;Nt_027851	106539503																																			Y Y Y Y ; Y Y
			SPNPNCNVPTNFNGGK		2	Nt_001410;Nt_027851	1.65223e+09																																			Y Y Y Y ; Y Y
			TMVQSATTDNK		1	Nt_027851	3.70796e+07																																			Y Y Y Y ; Y Y
			TMVQSATTDNKGEFR		1	Nt_027851	3.33489e+08																																			Y Y Y Y ; Y Y
			VQSATTDNKGEFR		1	Nt_027851	451538																																			Y Y Y Y ; Y Y
																																										Y Y Y Y ; Y Y
63	474	Nt_036524	TCL5_3705 nbEST:2 NbBlast:101 BlastBestHits:gi|18400170|ref|NP_566464.1|/3e-50/593-21/398-584/ATBFRUCT1; beta-fructofuranosidase/ hydrolase, hydrolyzing O-glycosyl compounds [Arabidopsis thaliana] //		21.9	5.57	950100000	0.4307	1	9	8	308	202	True	9	8	152	156	0.4307	0.4307	6026.59	685.63	9	Master		9	9	9	9	10	9		8 (9)	8 (9)	8 (9)	8 (9)	9 (10)	8 (9)		Y Y Y Y ; Y Y		Y Y Y Y ; Y Y		Y	Y	Y	Y	Y	Y
																																										Y Y Y Y ; Y Y
			Sequence		# Protein Groups	Protein Groups Accessions	Area																																			Y Y Y Y ; Y Y
			DMQEYTAVFFR		1	Nt_036524	496806682																																			Y Y Y Y ; Y Y
			EISGVTATQADVEISFAAK		1	Nt_036524	1.32391e+07																																			Y Y Y Y ; Y Y
			GAFLNVDPVQEK		1	Nt_036524	9.69218e+07																																			Y Y Y Y ; Y Y
			GGIGPFGLLVLASK		2	M0ZRR7;Nt_036524	7.90355e+08																																			Y Y Y Y ; Y Y
			GNNNNFIVLMCSDQSR		1	Nt_036524	5.1599e+07																																			Y Y Y Y ; Y Y
			LNVDPVQEK		1	Nt_036524	2.25931e+07																																			Y Y Y Y ; Y Y
			SSLHLPSTDYDK		1	Nt_036524	440847083																																			Y Y Y Y ; Y Y
			SSLHLPSTDYDKTTYGAFLNVDPVQEK		1	Nt_036524	1.7471e+08																																			Y Y Y Y ; Y Y
			TTYGAFLNVDPVQEK		1	Nt_036524	1.56314e+09																																			Y Y Y Y ; Y Y
																																										Y Y Y Y ; Y Y
64	319	M1BWW0	Uncharacterized protein n=1 Tax=Solanum tuberosum RepID=M1BWW0_SOLTU		17.8	4.93	937100000	0.1429	1	2	1	6	161	True	1	2	1	5	0.0559	0.1429	50.1	14.31	2	Master		2	2	0	0	0	0		1 (2)	1 (2)	-	-	-	-		N N N N ; N N		N N N N ; N N		N	N	N	N	N	N
																																										N N N N ; N N
			Sequence		# Protein Groups	Protein Groups Accessions	Area																																			N N N N ; N N
			IECSNNVGIHNAVR		1	M1BWW0	3.93153e+08																																			N N N N ; N N
			YANPLFFMK		4	Nt_012905;Nt_005952;Nt_032802;M1BWW0	1.48095e+09																																			N N N N ; N N
																																										N N N N ; N N
65	51	Q9LKJ2	Phosphoglycerate kinase n=1 Tax=Pisum sativum RepID=Q9LKJ2_PEA		42.3	6.01	915100000	0.4214	1	17	1	61	401	True	12	13	29	32	0.3042	0.3791	537.88	116.46	17	Master		17	0	0	0	2	0		1 (17)	-	-	-	1 (2)	-		Y N N N ; N N		Y N N N ; N N		Y	N	N	N	N	N
																																										Y N N N ; N N
			Sequence		# Protein Groups	Protein Groups Accessions	Area																																			Y N N N ; N N
			ELDYLVGAVSNPKKPFAAIVGGSK		2	Q9LKJ2;O24330	0																																			Y N N N ; N N
			FAAGTEAIAK		6	Q42962;Q9LKJ2;O24330;Q30GW2;Nt_008716;V7BTD0	4.24985e+08																																			Y N N N ; N N
			GVSLLLPTDVVIADK		4	Q42962;Q9LKJ2;V7BTD0;O24330	9.28172e+08																																			Y N N N ; N N
			GVSLLLPTDVVIADKF		4	Q42962;Q9LKJ2;V7BTD0;O24330	12785908																																			Y N N N ; N N
			GVTTIIGGGDSVAAVEK		7	Q42962;Q9LKJ2;V7BTD0;Nt_000454;O24330;Q30GW2;Nt_011032	9.6541e+08																																			Y N N N ; N N
			IGVIESLLEK		7	Nt_000454;Q42962;Q9LKJ2;Nt_008716;Nt_011032;Q30GW2;V7BTD0	2.48621e+08																																			Y N N N ; N N
			KLAELSGK		7	Q42962;Q9LKJ2;O24330;Q30GW2;Nt_008716;Nt_011032;V7BTD0	3.38722e+08																																			Y N N N ; N N
			KLASLADLYVNDAF		5	Nt_000454;Q42962;Q9LKJ2;Nt_008716;Nt_011032	2.18862e+07																																			Y N N N ; N N
			KLASLADLYVNDAFGTAHR		5	Nt_000454;Q42962;Q9LKJ2;Nt_008716;Nt_011032	0																																			Y N N N ; N N
			LASLADLYVNDAF		5	Nt_000454;Q42962;Q9LKJ2;Nt_008716;Nt_011032	3.89383e+07																																			Y N N N ; N N
			LASLADLYVNDAFGTAHR		5	Nt_000454;Q42962;Q9LKJ2;Nt_008716;Nt_011032	851777680																																			Y N N N ; N N
			LVAQIPEGGVLLLENVR		1	Q9LKJ2	1146084160																																			Y N N N ; N N
			MSHISTGGGASLELIEGK		7	Q42962;Q9LKJ2;V7BTD0;Nt_000454;Q30GW2;Nt_011032;Nt_008716	2.45542e+07																																			Y N N N ; N N
			MSHISTGGGASLELIEGKPLPGVL		3	Q42962;Q9LKJ2;V7BTD0	5471636																																			Y N N N ; N N
			TVIWNGPMGVFEFDK		3	Q42962;Q9LKJ2;Nt_000454	366704001																																			Y N N N ; N N
			TVIWNGPMGVFEFDKFAAGTEAIAK		2	Q42962;Q9LKJ2	1.17155e+07																																			Y N N N ; N N
			YSLKPLVPR		5	Q42962;Q9LKJ2;V7BTD0;Nt_008716;Nt_011032	3.47113e+08																																			Y N N N ; N N
																																										Y N N N ; N N
66	511	Nt_114855	TOBAC-EST#6175999#1 nbEST:1 NbBlast:0 BlastBestHits:		6.7	6.51	892600000	0.2241	1	1	1	9	58	True	1	1	3	6	0.2241	0.2241	57.44	20.17	1	Master		1	1	1	1	1	0		1 (1)	1 (1)	1 (1)	1 (1)	1 (1)	-		N N N N ; N N		N N N N ; N N		N	N	N	N	N	N
																																										N N N N ; N N
			Sequence		# Protein Groups	Protein Groups Accessions	Area																																			N N N N ; N N
			ASHEIETPDQIYR		1	Nt_114855	8.92555e+08																																			N N N N ; N N
																																										N N N N ; N N
67	1304	Nt_003559	CL9226Contig1 nbEST:12 NbBlast:248 BlastBestHits:gi|1345548|emb|CAA50334.1|/0.0/142-1251/9-378/polygalacturonase [Nicotiana tabacum] //		42.4	7.05	892500000	0.4268	1	14	14	102	396	True	14	14	49	53	0.4268	0.4268	1103.68	207.91	14	Master		14	16	8	8	0	0		14 (14)	16 (16)	8 (8)	8 (8)	-	-		Y Y Y Y ; N N		Y Y Y Y ; N N		Y	Y	Y	Y	N	N
																																										Y Y Y Y ; N N
			Sequence		# Protein Groups	Protein Groups Accessions	Area																																			Y Y Y Y ; N N
			EACQSTSPSTIVIPK		1	Nt_003559	1.0367e+09																																			Y Y Y Y ; N N
			GKQNPPVCTASA		1	Nt_003559	5.10507e+06																																			Y Y Y Y ; N N
			GQAAAAWECK		1	Nt_003559	3277607																																			Y Y Y Y ; N N
			GVPCEGIEVGDIDITYSGK		1	Nt_003559	4.33378e+08																																			Y Y Y Y ; N N
			LDQFTMSGGGILDGQAAAAWECK		1	Nt_003559	6.40568e+07																																			Y Y Y Y ; N N
			SFHVNVNQCK		1	Nt_003559	2.50769e+08																																			Y Y Y Y ; N N
			SNADISEALLNAFK		1	Nt_003559	1.34613e+07																																			Y Y Y Y ; N N
			SPLELQIQATLK		1	Nt_003559	2.67637e+06																																			Y Y Y Y ; N N
			SSCENIKPSLK		1	Nt_003559	5.94632e+08																																			Y Y Y Y ; N N
			TMSGGGILDGQAAAAWECK		1	Nt_003559	7.71374e+06																																			Y Y Y Y ; N N
			TQDAVSLLCSK		1	Nt_003559	7.78198e+08																																			Y Y Y Y ; N N
			VGEWLTVNK		1	Nt_003559	6.37248e+08																																			Y Y Y Y ; N N
			VTCGPGHGISVGSLGGNPDEKPVVGVFVR		1	Nt_003559	3.61562e+08																																			Y Y Y Y ; N N
			YGANSNADISEALLNAFK		1	Nt_003559	862477480																																			Y Y Y Y ; N N
																																										Y Y Y Y ; N N
68	60	K4B172	Uncharacterized protein n=1 Tax=Solanum lycopersicum RepID=K4B172_SOLLC		47.6	4.67	880100000	0.4029	2	22	2	80	417	True	17	21	33	47	0.3429	0.4029	654.37	183.82	22	Master		22	29	21	20	9	12		2 (22)	4 (29)	2 (21)	3 (20)	1 (9)	1 (12)		Y Y Y Y ; Y Y		Y Y Y Y ; Y Y		Y	Y	Y	Y	Y	Y
68	60	UPI0002BCC150	PREDICTED: calreticulin-like isoform 1 n=1 Tax=Solanum lycopersicum RepID=UPI0002BCC150		48.1	4.72	880100000	0.399	2	22	2	80	421	False	17	21	33	47	0.3397	0.399	654.37	183.82	22	OK		22	29	21	20	9	12		2 (22)	4 (29)	2 (21)	3 (20)	1 (9)	1 (12)		Y Y Y Y ; Y Y		Y Y Y Y ; Y Y		Y	Y	Y	Y	Y	Y
																																										Y Y Y Y ; Y Y
			Sequence		# Protein Groups	Protein Groups Accessions	Area																																			Y Y Y Y ; Y Y
			AAFEEAEK		4	Nt_000421;K4B172;Q40567;G7I9H2	105438610																																			Y Y Y Y ; Y Y
			EVFFQESFNDGWESR		1	K4B172	3.68639e+08																																			Y Y Y Y ; Y Y
			EVPCETDQLTHVY		3	K4B172;Q40567;Nt_000421	6.23181e+06																																			Y Y Y Y ; Y Y
			EVPCETDQLTHVYTF		3	K4B172;Q40567;Nt_000421	7.32268e+07																																			Y Y Y Y ; Y Y
			FGGDTPYSIMFGPDIC		3	K4B172;Nt_000421;V7BGH4	1.54812e+07																																			Y Y Y Y ; Y Y
			FGGDTPYSIMFGPDICGYSTK		4	K4B172;Nt_000421;G7I9H2;V7BGH4	3.87957e+08																																			Y Y Y Y ; Y Y
			FGGDTPYSIMFGPDICGYSTKK		4	K4B172;Nt_000421;G7I9H2;V7BGH4	4.82331e+06																																			Y Y Y Y ; Y Y
			FYAISAEFPEFSNK		2	K4B172;G7I9H2	6.6931e+08																																			Y Y Y Y ; Y Y
			GIQTSEDYR		5	K4B172;Nt_000421;G7I9H2;Q40567;V7BGH4	8.87221e+08																																			Y Y Y Y ; Y Y
			IIRPDATYSILIDNVEK		4	G7I9H2;K4B172;Nt_000421;Q40567	121432530																																			Y Y Y Y ; Y Y
			KFGGDTPYSIMFGPDICGY		3	Nt_000421;K4B172;V7BGH4	1.28238e+07																																			Y Y Y Y ; Y Y
			KFGGDTPYSIMFGPDICGYSTK		3	K4B172;Nt_000421;V7BGH4	192206908																																			Y Y Y Y ; Y Y
			KFGGDTPYSLMFGPDIC		3	K4B172;Nt_000421;V7BGH4	6.42943e+07																																			Y Y Y Y ; Y Y
			KLLSGDVDQK		4	Nt_000421;K4B172;Q40567;G7I9H2	6.12345e+06																																			Y Y Y Y ; Y Y
			KPEDWDDEEDGEWTAPTIPNPEYK		1	K4B172	9.2987e+07																																			Y Y Y Y ; Y Y
			LLSGDVDQKK		3	Nt_000421;K4B172;Q40567	2.35795e+08																																			Y Y Y Y ; Y Y
			PDATYSILIDNVEK		4	K4B172;Nt_000421;Q40567;G7I9H2	9.08302e+06																																			Y Y Y Y ; Y Y
			QSGSLYSDWDLLPPK		3	Q40567;K4B172;V7BGH4	4.16645e+08																																			Y Y Y Y ; Y Y
			SIMFGPDICGYSTK		4	K4B172;Nt_000421;G7I9H2;V7BGH4	1.31818e+07																																			Y Y Y Y ; Y Y
			TFILRPDATYSILIDNVEK		4	Nt_000421;K4B172;Q40567;G7I9H2	1.13081e+07																																			Y Y Y Y ; Y Y
			WNGDANDKGIQTSEDYR		4	Nt_000421;G7I9H2;K4B172;Q40567	1.07889e+07																																			Y Y Y Y ; Y Y
			YVGVELWQVK		3	K4B172;Q40567;Nt_000421	1083890391																																			Y Y Y Y ; Y Y
																																										Y Y Y Y ; Y Y
69	513	Nt_000302_1	TCL6_632 nbEST:52 NbBlast:207 BlastBestHits:gi|19713|emb|CAA39444.1|/5e-84/272-727/1-152/superoxide dismutase [Nicotiana plumbaginifolia] //		15.2	5.87	867300000	0.5724	3	8	4	203	152	True	8	7	96	107	0.5724	0.5066	2411.18	445.01	8	Master		8	11	8	8	4	7		4 (8)	2 (11)	8 (8)	2 (8)	4 (4)	7 (7)		Y Y Y Y ; Y Y		Y Y Y Y ; Y Y		Y	Y	Y	Y	Y	Y
69	513	P27082	Superoxide dismutase [Cu-Zn] n=1 Tax=Nicotiana plumbaginifolia RepID=SODC_NICPL		15.2	5.87	867300000	0.5724	3	8	4	203	152	False	8	7	96	107	0.5724	0.5066	2411.18	445.01	8	OK		8	11	8	8	4	7		4 (8)	2 (11)	8 (8)	2 (8)	4 (4)	7 (7)		Y Y Y Y ; Y Y		Y Y Y Y ; Y Y		Y	Y	Y	Y	Y	Y
69	513	Nt_000909	TCL6_12023 nbEST:29 NbBlast:207 BlastBestHits:gi|19713|emb|CAA39444.1|/4e-84/196-651/1-152/superoxide dismutase [Nicotiana plumbaginifolia] //		22.5	7.36	867300000	0.4009	3	8	4	203	217	False	8	7	96	107	0.4009	0.3548	2411.18	445.01	8	OK		8	11	8	8	4	7		4 (8)	2 (11)	8 (8)	2 (8)	4 (4)	7 (7)		Y Y Y Y ; Y Y		Y Y Y Y ; Y Y		Y	Y	Y	Y	Y	Y
																																										Y Y Y Y ; Y Y
			Sequence		# Protein Groups	Protein Groups Accessions	Area																																			Y Y Y Y ; Y Y
			ALGDTTNGCMSTGPHYNPAGK		2	Nt_000302_1;M1AQ00	9.57038e+07																																			Y Y Y Y ; Y Y
			AVVVHADPDDLGKGGHELSK		2	Nt_000302_1;M1AQ00	62608691																																			Y Y Y Y ; Y Y
			AVVVHADPDDLXK		2	Nt_000302_1;M1AQ00	9.82807e+08																																			Y Y Y Y ; Y Y
			HAGDLGNITVGEDGTASFT		2	Nt_000302_1;M1AQ00	16657276																																			Y Y Y Y ; Y Y
			HAGDLGNITVGEDGTASFTLTDK		1	Nt_000302_1	3.94366e+06																																			Y Y Y Y ; Y Y
			PLAGPQSIIGR		1	Nt_000302_1	2.83176e+06																																			Y Y Y Y ; Y Y
			QIPLAGPQSIIGR		1	Nt_000302_1	1275641501																																			Y Y Y Y ; Y Y
			VACGIIGLXG		1	Nt_000302_1	3.4337e+08																																			Y Y Y Y ; Y Y
																																										Y Y Y Y ; Y Y
70	491	Nt_014459	TCL5_460 nbEST:4 NbBlast:4 BlastBestHits:gi|15223000|ref|NP_172255.1|/2e-99/290-973/1-228/cupin family protein [Arabidopsis thaliana] //		24.3	5.43	866200000	0.6638	1	12	3	83	229	True	11	11	39	44	0.5677	0.6638	813.88	166.65	12	Master		12	8	8	10	0	0		3 (12)	2 (8)	2 (8)	2 (10)	-	-		Y Y Y Y ; N N		Y Y Y Y ; N N		Y	Y	Y	Y	N	N
																																										Y Y Y Y ; N N
			Sequence		# Protein Groups	Protein Groups Accessions	Area																																			Y Y Y Y ; N N
			AGSFTDMYLTGSNGIFTGFSTE		2	Nt_006344;Nt_014459	2.11231e+07																																			Y Y Y Y ; N N
			AGSFTDMYLTGSNGIFTGFSTEFVSR		2	Nt_006344;Nt_014459	7.49955e+06																																			Y Y Y Y ; N N
			AWNVEESVAK		1	Nt_014459	4.10037e+08																																			Y Y Y Y ; N N
			CLEAPLDVDIK		2	Nt_014459;Nt_006344	1.16505e+07																																			Y Y Y Y ; N N
			DGMVLNCLEAPLDVDIK		2	Nt_014459;Nt_006344	3.09482e+08																																			Y Y Y Y ; N N
			EDTELVILFLGDTK		2	Nt_014459;Nt_006344	3.33937e+07																																			Y Y Y Y ; N N
			LDSGFQMPEPK		2	Nt_014459;Nt_006344	987551070																																			Y Y Y Y ; N N
			QVYGGDGGSYHAWCPNDLPMLK		1	Nt_014459	1.76941e+07																																			Y Y Y Y ; N N
			TGDAIALPFGVVTWWYNK		2	Nt_014459;Nt_006344	19213894																																			Y Y Y Y ; N N
			TGDALALPFGVVTW		2	Nt_006344;Nt_014459	6.88717e+06																																			Y Y Y Y ; N N
			TLVSSQTAQGIVK		2	Nt_014459;Nt_006344	1.20115e+09																																			Y Y Y Y ; N N
			VAYVLQGSGAAGIVLPEKEEK		1	Nt_014459	1.54591e+08																																			Y Y Y Y ; N N
																																										Y Y Y Y ; N N
71	851	Nt_000086	CL18Contig2 nbEST:91 NbBlast:72 BlastBestHits:gi|2916727|emb|CAA73103.1|/0.0/246-2003/3-592/polyphenol oxidase [Nicotiana tabacum] //		66.6	7.01	860900000	0.4184	1	24	6	161	588	True	20	21	75	86	0.381	0.3827	944.54	347.65	24	Master		24	12	0	0	0	0		6 (24)	4 (12)	-	-	-	-		Y Y N N ; N N		Y Y N N ; N N		Y	Y	N	N	N	N
																																										Y Y N N ; N N
			Sequence		# Protein Groups	Protein Groups Accessions	Area																																			Y Y N N ; N N
			AADEEYIAK		4	J7ES67;Q1KYS7;I2DBQ0;Nt_000086	5.08852e+07																																			Y Y N N ; N N
			AAHAADEEYIAK		3	J7ES67;Q1KYS7;Nt_000086	7.14228e+06																																			Y Y N N ; N N
			AHAADEEYIAK		4	J7ES67;Q1KYS7;I2DBQ0;Nt_000086	2.03532e+07																																			Y Y N N ; N N
			AISFSIDRPS		3	J7ES67;Q1KYS7;Nt_000086	2.72864e+08																																			Y Y N N ; N N
			DWLNSEFFFYDENR		4	Nt_000086;J7ES67;Q1KYS7;Nt_001071	7.12678e+07																																			Y Y N N ; N N
			EGSSLYDEKR		1	Nt_000086	4.01356e+07																																			Y Y N N ; N N
			ELDKDPFDPLGFK		4	Nt_000086;J7ES67;Q1KYS7;Nt_001071	5.97437e+08																																			Y Y N N ; N N
			FDVFLNVDK		3	Nt_000086;J7ES67;Q1KYS7	9.70618e+08																																			Y Y N N ; N N
			HGEDMGNFYSAGLDPL		2	Q1KYS7;Nt_000086	2.80342e+07																																			Y Y N N ; N N
			HGEDMGNFYSAGLDPLFYSHHANVDR		3	J7ES67;Q1KYS7;Nt_000086	0																																			Y Y N N ; N N
			ILGSLINDPTFGLPYWNWDHPK		3	J7ES67;Q1KYS7;Nt_000086	1.99051e+08																																			Y Y N N ; N N
			IRPAAHAADEEYIAK		3	J7ES67;Q1KYS7;Nt_000086	8.52953e+08																																			Y Y N N ; N N
			KGGEEISIEAVEIK		1	Nt_000086	2.63241e+08																																			Y Y N N ; N N
			KMGFDYAPMPTPWR		3	Nt_000086;J7ES67;Q1KYS7	0																																			Y Y N N ; N N
			MGFDYAPMPTPWR		3	Nt_000086;J7ES67;Q1KYS7	7.59154e+08																																			Y Y N N ; N N
			MRELDKDPFDPLGFK		4	Nt_000086;J7ES67;Q1KYS7;Nt_001071	3.04556e+07																																			Y Y N N ; N N
			NEQEEMLTFNNIK		4	J7ES67;Q1KYS7;I2DBQ0;Nt_000086	6.12464e+08																																			Y Y N N ; N N
			NGTIIDLGHFGQEVQTTQLQQMTNNLT		1	Nt_000086	2.0656e+07																																			Y Y N N ; N N
			NGTIIDLGHFGQEVQTTQLQQMTNNLTIMYR		1	Nt_000086	7.45517e+07																																			Y Y N N ; N N
			PAAHAADEEYIAK		3	J7ES67;Q1KYS7;Nt_000086	2.15e+06																																			Y Y N N ; N N
			QQANIHCAYCNGAYK		4	Nt_000086;J7ES67;Q1KYS7;I2DBQ0	0																																			Y Y N N ; N N
			TEVSYSCCPPIPSDMDSVPYYK		1	Nt_000086	4.39358e+07																																			Y Y N N ; N N
			TQQEKNEQEEMLTFNNIK		4	J7ES67;Q1KYS7;I2DBQ0;Nt_000086	2.75957e+08																																			Y Y N N ; N N
			VNLSSVPPASR		1	Nt_000086	643521025																																			Y Y N N ; N N
																																										Y Y N N ; N N
72	72	Q1KYS7	Polyphenol oxidase (Fragment) n=1 Tax=Nicotiana tabacum RepID=Q1KYS7_TOBAC		57.4	6.35	860900000	0.3825	4	21	1	138	502	True	18	20	63	75	0.3386	0.3825	951.29	297.71	21	Master		21	11	0	0	0	0		1 (21)	1 (11)	-	-	-	-		Y Y N N ; N N		Y Y N N ; N N		Y	Y	N	N	N	N
72	72	O49912	Polyphenol oxidase (Fragment) n=1 Tax=Nicotiana tabacum RepID=O49912_TOBAC		66.9	6.62	860900000	0.3243	4	21	1	138	592	False	18	20	63	75	0.2872	0.3243	951.29	297.71	21	OK		21	11	0	0	0	0		1 (21)	1 (11)	-	-	-	-		Y Y N N ; N N		Y Y N N ; N N		Y	Y	N	N	N	N
72	72	R4JDV1	Polyphenol oxidase n=1 Tax=Nicotiana tabacum RepID=R4JDV1_TOBAC		66.8	6.8	860900000	0.3254	4	21	1	138	590	False	18	20	63	75	0.2881	0.3254	951.29	297.71	21	OK		21	11	0	0	0	0		1 (21)	1 (11)	-	-	-	-		Y Y N N ; N N		Y Y N N ; N N		Y	Y	N	N	N	N
72	72	Nt_000431	CL18Contig1 nbEST:42 NbBlast:72 BlastBestHits:gi|2916727|emb|CAA73103.1|/0.0/2-1771/3-592/polyphenol oxidase [Nicotiana tabacum] //		66.7	6.71	860900000	0.3254	4	21	1	138	590	False	18	20	63	75	0.2881	0.3254	951.29	297.71	21	OK		21	11	0	0	0	0		1 (21)	1 (11)	-	-	-	-		Y Y N N ; N N		Y Y N N ; N N		Y	Y	N	N	N	N
																																										Y Y N N ; N N
			Sequence		# Protein Groups	Protein Groups Accessions	Area																																			Y Y N N ; N N
			AADEEYIAK		4	J7ES67;Q1KYS7;I2DBQ0;Nt_000086	5.08852e+07																																			Y Y N N ; N N
			AAHAADEEYIAK		3	J7ES67;Q1KYS7;Nt_000086	7.14228e+06																																			Y Y N N ; N N
			AHAADEEYIAK		4	J7ES67;Q1KYS7;I2DBQ0;Nt_000086	2.03532e+07																																			Y Y N N ; N N
			AISFSIDRPS		3	J7ES67;Q1KYS7;Nt_000086	2.72864e+08																																			Y Y N N ; N N
			DWLNSEFFFYDENR		4	Nt_000086;J7ES67;Q1KYS7;Nt_001071	7.12678e+07																																			Y Y N N ; N N
			EGSSLYDAR		3	J7ES67;Q1KYS7;Nt_001071	5.48182e+08																																			Y Y N N ; N N
			ELDKDPFDPLGFK		4	Nt_000086;J7ES67;Q1KYS7;Nt_001071	5.97437e+08																																			Y Y N N ; N N
			FDVFLNVDK		3	Nt_000086;J7ES67;Q1KYS7	9.70618e+08																																			Y Y N N ; N N
			HGEDMGNFYSAGLDPL		2	Q1KYS7;Nt_000086	2.80342e+07																																			Y Y N N ; N N
			HGEDMGNFYSAGLDPLFYSHHANVDR		3	J7ES67;Q1KYS7;Nt_000086	0																																			Y Y N N ; N N
			ILGSLINDPTFGLPYWNWDHPK		3	J7ES67;Q1KYS7;Nt_000086	1.99051e+08																																			Y Y N N ; N N
			IRPAAHAADEEYIAK		3	J7ES67;Q1KYS7;Nt_000086	8.52953e+08																																			Y Y N N ; N N
			KMGFDYAPMPTPWR		3	Nt_000086;J7ES67;Q1KYS7	0																																			Y Y N N ; N N
			MGFDYAPMPTPWR		3	Nt_000086;J7ES67;Q1KYS7	7.59154e+08																																			Y Y N N ; N N
			MRELDKDPFDPLGFK		4	Nt_000086;J7ES67;Q1KYS7;Nt_001071	3.04556e+07																																			Y Y N N ; N N
			NEQEEMLTFNNIK		4	J7ES67;Q1KYS7;I2DBQ0;Nt_000086	6.12464e+08																																			Y Y N N ; N N
			PAAHAADEEYIAK		3	J7ES67;Q1KYS7;Nt_000086	2.15e+06																																			Y Y N N ; N N
			QQANIHCAYCNGAYK		4	Nt_000086;J7ES67;Q1KYS7;I2DBQ0	0																																			Y Y N N ; N N
			TGGEEISIEGVEIK		1	Q1KYS7	467827024																																			Y Y N N ; N N
			TQQEKNEQEEMLTFNNIK		4	J7ES67;Q1KYS7;I2DBQ0;Nt_000086	2.75957e+08																																			Y Y N N ; N N
			VNLSSVPPASK		2	J7ES67;Q1KYS7	155190015																																			Y Y N N ; N N
																																										Y Y N N ; N N
73	43	J7ES67	Polyphenol oxidase n=1 Tax=Nicotiana benthamiana RepID=J7ES67_NICBE		66.5	6.77	860900000	0.3265	1	20	1	134	588	True	16	19	60	74	0.2381	0.3265	864.58	293.75	20	Master		20	10	0	0	0	0		1 (20)	1 (10)	-	-	-	-		Y Y N N ; N N		Y Y N N ; N N		Y	Y	N	N	N	N
																																										Y Y N N ; N N
			Sequence		# Protein Groups	Protein Groups Accessions	Area																																			Y Y N N ; N N
			AADEEYIAK		4	J7ES67;Q1KYS7;I2DBQ0;Nt_000086	5.08852e+07																																			Y Y N N ; N N
			AAHAADEEYIAK		3	J7ES67;Q1KYS7;Nt_000086	7.14228e+06																																			Y Y N N ; N N
			AHAADEEYIAK		4	J7ES67;Q1KYS7;I2DBQ0;Nt_000086	2.03532e+07																																			Y Y N N ; N N
			AISFSIDRPS		3	J7ES67;Q1KYS7;Nt_000086	2.72864e+08																																			Y Y N N ; N N
			DWLNSEFFFYDENR		4	Nt_000086;J7ES67;Q1KYS7;Nt_001071	7.12678e+07																																			Y Y N N ; N N
			EGSSLYDAR		3	J7ES67;Q1KYS7;Nt_001071	5.48182e+08																																			Y Y N N ; N N
			ELDKDPFDPLGFK		4	Nt_000086;J7ES67;Q1KYS7;Nt_001071	5.97437e+08																																			Y Y N N ; N N
			FDVFLNVDK		3	Nt_000086;J7ES67;Q1KYS7	9.70618e+08																																			Y Y N N ; N N
			HGEDMGNFYSAGLDPLFYSHHANVDR		3	J7ES67;Q1KYS7;Nt_000086	0																																			Y Y N N ; N N
			ILGSLINDPTFGLPYWNWDHPK		3	J7ES67;Q1KYS7;Nt_000086	1.99051e+08																																			Y Y N N ; N N
			IRPAAHAADEEYIAK		3	J7ES67;Q1KYS7;Nt_000086	8.52953e+08																																			Y Y N N ; N N
			KMGFDYAPMPTPWR		3	Nt_000086;J7ES67;Q1KYS7	0																																			Y Y N N ; N N
			MGFDYAPMPTPWR		3	Nt_000086;J7ES67;Q1KYS7	7.59154e+08																																			Y Y N N ; N N
			MRELDKDPFDPLGFK		4	Nt_000086;J7ES67;Q1KYS7;Nt_001071	3.04556e+07																																			Y Y N N ; N N
			NEQEEMLTFNNIK		4	J7ES67;Q1KYS7;I2DBQ0;Nt_000086	6.12464e+08																																			Y Y N N ; N N
			PAAHAADEEYIAK		3	J7ES67;Q1KYS7;Nt_000086	2.15e+06																																			Y Y N N ; N N
			QQANIHCAYCNGAYK		4	Nt_000086;J7ES67;Q1KYS7;I2DBQ0	0																																			Y Y N N ; N N
			TGGEEISIQGVEIK		1	J7ES67	467827024																																			Y Y N N ; N N
			TQQEKNEQEEMLTFNNIK		4	J7ES67;Q1KYS7;I2DBQ0;Nt_000086	2.75957e+08																																			Y Y N N ; N N
			VNLSSVPPASK		2	J7ES67;Q1KYS7	155190015																																			Y Y N N ; N N
																																										Y Y N N ; N N
74	1300	Nt_002740	NRCL4_1905 nbEST:15 NbBlast:6 BlastBestHits:gi|10798750|dbj|BAB16427.1|/2e-76/111-632/1-175/NtEIG-E80 [Nicotiana tabacum] //		23.2	7.14	858400000	0.5283	1	8	3	282	212	True	7	7	140	142	0.4104	0.4858	6860.08	658.48	8	Master		8	9	3	4	0	0		3 (8)	4 (9)	1 (3)	1 (4)	-	-		Y Y Y Y ; N N		Y Y Y Y ; N N		Y	Y	Y	Y	N	N
																																										Y Y Y Y ; N N
			Sequence		# Protein Groups	Protein Groups Accessions	Area																																			Y Y Y Y ; N N
			CPNVVDLYFNLAAGEGVYLPDLCKK		2	Nt_003056;Nt_002740	0																																			Y Y Y Y ; N N
			EIICENLPTNVCAFSIASSGK		1	Nt_002740	2.65958e+08																																			Y Y Y Y ; N N
			EYIETDECVNAC		3	Nt_082271;Nt_003056;Nt_002740	1.35726e+07																																			Y Y Y Y ; N N
			EYIETDECVNACGVDR		4	Nt_002974;Nt_082271;Nt_003056;Nt_002740	3.36355e+08																																			Y Y Y Y ; N N
			LCSPDCYHK		3	Nt_082271;Nt_003056;Nt_002740	0																																			Y Y Y Y ; N N
			NSIGISSDSLLEAQFTSK		1	Nt_002740	8.72468e+07																																			Y Y Y Y ; N N
			SALEDGKSEYQCK		1	Nt_002740	2.4749e+08																																			Y Y Y Y ; N N
			TSEVIVGNMR		3	Nt_082271;Nt_003056;Nt_002740	1.97295e+09																																			Y Y Y Y ; N N
																																										Y Y Y Y ; N N
75	181	Q30GW2	Phosphoglycerate kinase (Fragment) n=1 Tax=Solanum chmielewskii RepID=Q30GW2_9SOLN		23.1	5.14	852200000	0.6339	1	11	2	38	224	True	9	8	18	20	0.5	0.5089	316.78	70.96	11	Master		11	7	0	8	0	0		2 (11)	2 (7)	-	1 (8)	-	-		Y Y N Y ; N N		Y Y N Y ; N N		Y	Y	N	Y	N	N
																																										Y Y N Y ; N N
			Sequence		# Protein Groups	Protein Groups Accessions	Area																																			Y Y N Y ; N N
			ELDYLVGAVSNPQKPF		2	Q30GW2;Nt_011032	4.97226e+07																																			Y Y N Y ; N N
			ELDYLVGAVSNPQKPFAAIVGGSK		2	Q30GW2;Nt_011032	224619128																																			Y Y N Y ; N N
			FAAGTEAIAK		6	Q42962;Q9LKJ2;O24330;Q30GW2;Nt_008716;V7BTD0	4.24985e+08																																			Y Y N Y ; N N
			GVSLLLPTNVVIADK		1	Q30GW2	9.28172e+08																																			Y Y N Y ; N N
			GVSLLLPTNVVIADKFAADANSK		1	Q30GW2	0																																			Y Y N Y ; N N
			GVTTIIGGGDSVAAVEK		7	Q42962;Q9LKJ2;V7BTD0;Nt_000454;O24330;Q30GW2;Nt_011032	9.6541e+08																																			Y Y N Y ; N N
			IGVIESLLEK		7	Nt_000454;Q42962;Q9LKJ2;Nt_008716;Nt_011032;Q30GW2;V7BTD0	2.48621e+08																																			Y Y N Y ; N N
			IVPASEIPDGWMGLDIGPDAIK		2	Q30GW2;Nt_008716	1.62923e+08																																			Y Y N Y ; N N
			KLAELSGK		7	Q42962;Q9LKJ2;O24330;Q30GW2;Nt_008716;Nt_011032;V7BTD0	3.38722e+08																																			Y Y N Y ; N N
			MSHISTGGGASLELIEGK		7	Q42962;Q9LKJ2;V7BTD0;Nt_000454;Q30GW2;Nt_011032;Nt_008716	2.45542e+07																																			Y Y N Y ; N N
			SFGSALDTTK		2	Q42962;Q30GW2	662909452																																			Y Y N Y ; N N
																																										Y Y N Y ; N N
76	741	Nt_001805_1	CL160Contig2 nbEST:19 NbBlast:250 BlastBestHits:gi|52139816|gb|AAU29198.1|/2e-170/161-1189/3-346/mitochondrial malate dehydrogenase [Solanum lycopersicum] //		40.1	8.76	849300000	0.6349	1	32	15	151	378	True	28	32	68	83	0.6296	0.6349	1590.58	317.98	32	Master		32	22	0	30	13	28		15 (32)	14 (22)	-	1 (30)	7 (13)	15 (28)		Y Y N Y ; Y Y		Y Y N Y ; Y Y		Y	Y	N	Y	Y	Y
																																										Y Y N Y ; Y Y
			Sequence		# Protein Groups	Protein Groups Accessions	Area																																			Y Y N Y ; Y Y
			AGITILPLFSQATPK		3	Nt_001805_1;Q8L5A6;Q645N1	7.91444e+06																																			Y Y N Y ; Y Y
			ALVNMISNPVNSTVPIAAEVFK		4	Nt_001805_1;Q8L5A6;Q645N1;Nt_001011	2.84005e+07																																			Y Y N Y ; Y Y
			ALVNMISNPVNSTVPIAAEVFKK		4	Nt_001805_1;Q8L5A6;Q645N1;Nt_001011	25526733																																			Y Y N Y ; Y Y
			ANLGDEEIEALTK		1	Nt_001805_1	4.71222e+08																																			Y Y N Y ; Y Y
			DDLFNINAGIVK		5	Nt_001011;Nt_001805_1;D7L3Y1;Q8L5A6;Q645N1	7.92266e+08																																			Y Y N Y ; Y Y
			GLNGVPDVVECSFVQSTVTDLPFFASK		1	Nt_001805_1	6.81171e+07																																			Y Y N Y ; Y Y
			KVAILGAAGGIGQPL		2	Nt_001011;Nt_001805_1	81070596																																			Y Y N Y ; Y Y
			KVAILGAAGGIGQPLSLL		2	Nt_001805_1;Nt_001011	4.58074e+06																																			Y Y N Y ; Y Y
			LFGVTTXDVVR		4	Nt_001637;Nt_001011;Nt_001805_1;D7L3Y1	6.34893e+08																																			Y Y N Y ; Y Y
			LNPLVSQLSLYDIAGTPGVA		1	Nt_001805_1	1.23522e+07																																			Y Y N Y ; Y Y
			LNPLVSQLSLYDIAGTPGVAADVSH		1	Nt_001805_1	9.60278e+06																																			Y Y N Y ; Y Y
			LNPLVSQLSLYDIAGTPGVAADVSHINTR		1	Nt_001805_1	8.73557e+08																																			Y Y N Y ; Y Y
			MISNPVNSTVPIAAEVFK		4	Nt_001805_1;Q8L5A6;Q645N1;Nt_001011	65240267																																			Y Y N Y ; Y Y
			MISNPVNSTVPIAAEVFKK		4	Nt_001805_1;Q8L5A6;Q645N1;Nt_001011	3.1067e+07																																			Y Y N Y ; Y Y
			NGVEEVLGLGPLSDFEK		1	Nt_001805_1	2.93532e+08																																			Y Y N Y ; Y Y
			QALEGADVVIIPAGVPR		2	Nt_001805_1;Q645N1	218120437																																			Y Y N Y ; Y Y
			QGLEALKPELK		1	Nt_001805_1	1.79116e+08																																			Y Y N Y ; Y Y
			RLFGVTTLDVVR		2	Nt_001805_1;Nt_001011	15774970																																			Y Y N Y ; Y Y
			RTQDGGTEVVEAK		5	Nt_001011;Nt_001805_1;D7L3Y1;Q8L5A6;Q645N1	3.14058e+07																																			Y Y N Y ; Y Y
			SQVSGFAGDEQLR		1	Nt_001805_1	5.15316e+08																																			Y Y N Y ; Y Y
			STVTDLPFFASK		1	Nt_001805_1	1.94585e+07																																			Y Y N Y ; Y Y
			TQDGGTEVVEAK		5	Nt_001011;Nt_001805_1;D7L3Y1;Q8L5A6;Q645N1	8.81977e+08																																			Y Y N Y ; Y Y
			VAILGAAGGIGQPLS		2	Nt_001805_1;Nt_001011	2.61107e+07																																			Y Y N Y ; Y Y
			VAILGAAGGIGQPLSLL		2	Nt_001805_1;Nt_001011	2.75517e+07																																			Y Y N Y ; Y Y
			VAILGAAGGIGQPLSLLMK		2	Nt_001805_1;Nt_001011	4.8516e+08																																			Y Y N Y ; Y Y
			VALLGAAGGIGQPL		2	Nt_001011;Nt_001805_1	3.81805e+08																																			Y Y N Y ; Y Y
			VNVADVIVPVVGGHAGIT		1	Nt_001805_1	1.27668e+07																																			Y Y N Y ; Y Y
			VNVADVIVPVVGGHAGITILPL		1	Nt_001805_1	1.87846e+07																																			Y Y N Y ; Y Y
			VNVADVIVPVVGGHAGITILPLFSQ		1	Nt_001805_1	23509834																																			Y Y N Y ; Y Y
			VNVADVIVPVVGGHAGITILPLFSQATPK		1	Nt_001805_1	290761659																																			Y Y N Y ; Y Y
			YCPHALVNMISNPVNSTVPIAA		1	Nt_001805_1	45898434																																			Y Y N Y ; Y Y
			YCPHALVNMISNPVNSTVPIAAEVFK		1	Nt_001805_1	1.79314e+08																																			Y Y N Y ; Y Y
																																										Y Y N Y ; Y Y
77	275	C0Z285	AT5G12370 protein n=1 Tax=Arabidopsis thaliana RepID=C0Z285_ARATH		45.8	5.24	844800000	0.0213	5	1	1	2	422	True	1		2		0.0213		57.79		1	Master		1	1	1	1	0	1		1 (1)	1 (1)	1 (1)	1 (1)	-	1 (1)		N N N N ; N N		N N N N ; N N		N	N	N	N	N	N
77	275	Q8RVQ5	Exocyst complex component SEC10 n=1 Tax=Arabidopsis thaliana RepID=SEC10_ARATH		89.6	5.36	844800000	0.0109	5	1	1	2	825	False	1		2		0.0109		57.79		1	OK		1	1	1	1	0	1		1 (1)	1 (1)	1 (1)	1 (1)	-	1 (1)		N N N N ; N N		N N N N ; N N		N	N	N	N	N	N
77	275	F4K0X7	Exocyst complex component sec10 n=1 Tax=Arabidopsis thaliana RepID=F4K0X7_ARATH		89	5.33	844800000	0.011	5	1	1	2	820	False	1		2		0.011		57.79		1	OK		1	1	1	1	0	1		1 (1)	1 (1)	1 (1)	1 (1)	-	1 (1)		N N N N ; N N		N N N N ; N N		N	N	N	N	N	N
77	275	D7M4I9	Putative uncharacterized protein n=1 Tax=Arabidopsis lyrata subsp. lyrata RepID=D7M4I9_ARALL		89.7	5.33	844800000	0.0109	5	1	1	2	825	False	1		2		0.0109		57.79		1	OK		1	1	1	1	0	1		1 (1)	1 (1)	1 (1)	1 (1)	-	1 (1)		N N N N ; N N		N N N N ; N N		N	N	N	N	N	N
77	275	R0HFV7	Uncharacterized protein n=1 Tax=Capsella rubella RepID=R0HFV7_9BRAS		89.8	5.29	844800000	0.0109	5	1	1	2	825	False	1		2		0.0109		57.79		1	OK		1	1	1	1	0	1		1 (1)	1 (1)	1 (1)	1 (1)	-	1 (1)		N N N N ; N N		N N N N ; N N		N	N	N	N	N	N
																																										N N N N ; N N
			Sequence		# Protein Groups	Protein Groups Accessions	Area																																			N N N N ; N N
			ASQTIDLIK		1	C0Z285	8.44844e+08																																			N N N N ; N N
																																										N N N N ; N N
78	1129	Nt_003056	TCL6_948 nbEST:14 NbBlast:6 BlastBestHits:gi|10798750|dbj|BAB16427.1|/5e-75/95-616/1-175/NtEIG-E80 [Nicotiana tabacum] //		22.8	6.95	834700000	0.5463	1	9	2	176	205	True	8	7	88	88	0.4244	0.5024	3843.1	420.99	9	Master		9	9	3	4	0	0		2 (9)	2 (9)	1 (3)	1 (4)	-	-		Y Y Y Y ; N N		Y Y Y Y ; N N		Y	Y	Y	Y	N	N
																																										Y Y Y Y ; N N
			Sequence		# Protein Groups	Protein Groups Accessions	Area																																			Y Y Y Y ; N N
			CPNVVDLYFNLAAGEGVYLPDLCKK		2	Nt_003056;Nt_002740	0																																			Y Y Y Y ; N N
			EIICENLPTNICAFSIASSGK		1	Nt_003056	1.55816e+08																																			Y Y Y Y ; N N
			EYIETDECVNAC		3	Nt_082271;Nt_003056;Nt_002740	1.35726e+07																																			Y Y Y Y ; N N
			EYIETDECVNACGVDR		4	Nt_002974;Nt_082271;Nt_003056;Nt_002740	3.36355e+08																																			Y Y Y Y ; N N
			LCSPDCYHK		3	Nt_082271;Nt_003056;Nt_002740	0																																			Y Y Y Y ; N N
			NSVGISSDSLLEAQ		2	Nt_082271;Nt_003056	4.73366e+07																																			Y Y Y Y ; N N
			NSVGISSDSLLEAQFTSK		2	Nt_082271;Nt_003056	85649775																																			Y Y Y Y ; N N
			STLEDGKSEYQCK		1	Nt_003056	1.9466e+08																																			Y Y Y Y ; N N
			TSEVIVGNMR		3	Nt_082271;Nt_003056;Nt_002740	1.97295e+09																																			Y Y Y Y ; N N
																																										Y Y Y Y ; N N
79	603	Nt_004829	TCL2_9493 nbEST:10 NbBlast:16 BlastBestHits:gi|15230560|ref|NP_187872.1|/5e-32/911-477/25-170/FLA14 (FASCICLIN-LIKE ARABINOGALACTAN PROTEIN 14 PRECURSOR) [Arabidopsis thaliana] //		28.9	4.77	833500000	0.2982	1	8	4	42	275	True	8	7	24	18	0.2982	0.2618	278.47	62.29	8	Master		8	11	7	8	0	0		4 (8)	5 (11)	4 (7)	4 (8)	-	-		Y Y Y Y ; N N		Y Y Y Y ; N N		Y	Y	Y	Y	N	N
																																										Y Y Y Y ; N N
			Sequence		# Protein Groups	Protein Groups Accessions	Area																																			Y Y Y Y ; N N
			ATITILAVPNGAIGDLTSK		1	Nt_004829	1.93484e+08																																			Y Y Y Y ; N N
			DGSFVFGSAVK		3	Nt_004829;Nt_005615;Nt_016813	1.10789e+09																																			Y Y Y Y ; N N
			ELSTYVILDYYDIPK		1	Nt_004829	243984205																																			Y Y Y Y ; N N
			ILSQYSDYSTFN		2	Nt_004829;Nt_005615	4.1219e+07																																			Y Y Y Y ; N N
			ILSQYSDYSTFNELLSK		2	Nt_004829;Nt_005615	1148653832																																			Y Y Y Y ; N N
			MTNMYQQSGK		1	Nt_004829	1.08737e+08																																			Y Y Y Y ; N N
			SGLAAEINKR		1	Nt_004829	8.02776e+07																																			Y Y Y Y ; N N
			SQYSDYSTFNELLSK		2	Nt_004829;Nt_005615	5.31999e+06																																			Y Y Y Y ; N N
																																										Y Y Y Y ; N N
80	1340	Nt_001456	TCL2_1528 nbEST:22 NbBlast:77 BlastBestHits:gi|169551|gb|AAA03019.1|/3e-67/229-705/1-154/pSTH-2 protein [Solanum tuberosum] //		17.9	5.82	818800000	0.7188	1	17	17	170	160	True	17	17	79	91	0.7188	0.7188	1283.99	322.14	17	Master		17	17	7	10	3	11		17 (17)	17 (17)	7 (7)	10 (10)	3 (3)	11 (11)		Y Y Y Y ; Y Y		Y Y Y Y ; Y Y		Y	Y	Y	Y	Y	Y
																																										Y Y Y Y ; Y Y
			Sequence		# Protein Groups	Protein Groups Accessions	Area																																			Y Y Y Y ; Y Y
			AIVLDSENLVPK		1	Nt_001456	1.21634e+09																																			Y Y Y Y ; Y Y
			FEASGNGGCICK		1	Nt_001456	345142079																																			Y Y Y Y ; Y Y
			GDYVFKEEEHNEGK		1	Nt_001456	1.39592e+08																																			Y Y Y Y ; Y Y
			GVTTYTHEVTTSVAPTR		1	Nt_001456	6.6484e+08																																			Y Y Y Y ; Y Y
			IHVIDDKNLVTK		1	Nt_001456	6.76695e+07																																			Y Y Y Y ; Y Y
			IVLDSENLVPK		1	Nt_001456	4.90087e+07																																			Y Y Y Y ; Y Y
			KAIVLDSENLVPK		1	Nt_001456	6.29004e+06																																			Y Y Y Y ; Y Y
			KMNFVEGSPNK		1	Nt_001456	5.0402e+07																																			Y Y Y Y ; Y Y
			LEFVTYEIK		1	Nt_001456	5.36921e+07																																			Y Y Y Y ; Y Y
			MNFVEGSPNK		1	Nt_001456	5.75284e+08																																			Y Y Y Y ; Y Y
			NIEIIEGDGGAGSIK		1	Nt_001456	4.1044e+08																																			Y Y Y Y ; Y Y
			NIEIIEGDGGAGSIKK		1	Nt_001456	2.87957e+08																																			Y Y Y Y ; Y Y
			THEVTTSVAPTR		1	Nt_001456	5.79164e+06																																			Y Y Y Y ; Y Y
			YSLIEGDVLGDK		1	Nt_001456	6.26467e+07																																			Y Y Y Y ; Y Y
			YSLIEGDVLGDKL		1	Nt_001456	1.57444e+07																																			Y Y Y Y ; Y Y
			YSLIEGDVLGDKLEFVTYEIK		1	Nt_001456	4.01334e+06																																			Y Y Y Y ; Y Y
			YTHEVTTSVAPTR		1	Nt_001456	1.05496e+07																																			Y Y Y Y ; Y Y
																																										Y Y Y Y ; Y Y
81	562	Nt_008716	TCL2_4067 nbEST:6 NbBlast:250 BlastBestHits:gi|1161602|emb|CAA88840.1|/0.0/100-1302/1-401/phosphoglycerate kinase (PGK) [Nicotiana tabacum] //		42.4	5.66	807600000	0.4713	1	21	2	97	401	True	20	16	53	44	0.4165	0.404	773.84	168.01	21	Master		21	0	10	12	0	0		2 (21)	-	2 (10)	1 (12)	-	-		Y N Y Y ; N N		Y N Y Y ; N N		Y	N	Y	Y	N	N
																																										Y N Y Y ; N N
			Sequence		# Protein Groups	Protein Groups Accessions	Area																																			Y N Y Y ; N N
			EEEKNEPEFAK		3	Q42962;Nt_000454;Nt_008716	1.065e+07																																			Y N Y Y ; N N
			EEEKNEPEFXKK		3	Q42962;Nt_000454;Nt_008716	2.9904e+06																																			Y N Y Y ; N N
			FAAGTEAIAK		6	Q42962;Q9LKJ2;O24330;Q30GW2;Nt_008716;V7BTD0	4.24985e+08																																			Y N Y Y ; N N
			FYKEEEKNEPE		3	Q42962;Nt_000454;Nt_008716	3.90568e+06																																			Y N Y Y ; N N
			FYKEEEKNEPEFAK		3	Q42962;Nt_000454;Nt_008716	7.61803e+07																																			Y N Y Y ; N N
			GVSLLLPADVVIADK		2	Nt_008716;Nt_011032	3.23894e+08																																			Y N Y Y ; N N
			GVSLLLPADVVIADKF		2	Nt_008716;Nt_011032	8.83736e+06																																			Y N Y Y ; N N
			GVSLLLPADVVIADKFSAD		1	Nt_008716	0																																			Y N Y Y ; N N
			IGVIESLLEK		7	Nt_000454;Q42962;Q9LKJ2;Nt_008716;Nt_011032;Q30GW2;V7BTD0	2.48621e+08																																			Y N Y Y ; N N
			IVPASEIPDGWMGLDIGPDAIK		2	Q30GW2;Nt_008716	1.62923e+08																																			Y N Y Y ; N N
			KLAELSGK		7	Q42962;Q9LKJ2;O24330;Q30GW2;Nt_008716;Nt_011032;V7BTD0	3.38722e+08																																			Y N Y Y ; N N
			KLASLADLYVNDAF		5	Nt_000454;Q42962;Q9LKJ2;Nt_008716;Nt_011032	2.18862e+07																																			Y N Y Y ; N N
			KLASLADLYVNDAFGTAHR		5	Nt_000454;Q42962;Q9LKJ2;Nt_008716;Nt_011032	0																																			Y N Y Y ; N N
			LASLADLYVNDAF		5	Nt_000454;Q42962;Q9LKJ2;Nt_008716;Nt_011032	3.89383e+07																																			Y N Y Y ; N N
			LASLADLYVNDAFGTAHR		5	Nt_000454;Q42962;Q9LKJ2;Nt_008716;Nt_011032	851777680																																			Y N Y Y ; N N
			LVAELPEGGVLLLENVR		3	Q42962;Nt_008716;Nt_011032	1146084160																																			Y N Y Y ; N N
			MADDCIGPEVEK		2	Nt_008716;Nt_011032	8.48393e+07																																			Y N Y Y ; N N
			MSHISTGGGASLELIEGK		7	Q42962;Q9LKJ2;V7BTD0;Nt_000454;Q30GW2;Nt_011032;Nt_008716	2.45542e+07																																			Y N Y Y ; N N
			VDLNVPLDDNFNITDDTR		1	Nt_008716	3.27401e+08																																			Y N Y Y ; N N
			YLKPAVAGFLMQK		4	Q42962;Nt_008716;Nt_011032;V7BTD0	1.12519e+08																																			Y N Y Y ; N N
			YSLKPLVPR		5	Q42962;Q9LKJ2;V7BTD0;Nt_008716;Nt_011032	3.47113e+08																																			Y N Y Y ; N N
																																										Y N Y Y ; N N
82	813	Nt_082271	TOBAC-EST#6107553#1 nbEST:1 NbBlast:6 BlastBestHits:gi|10798750|dbj|BAB16427.1|/1e-56/389-6/9-136/NtEIG-E80 [Nicotiana tabacum] //		18.8	7.78	798300000	0.3779	1	7	1	162	172	True	7	4	83	79	0.3779	0.2558	3644.72	385.1	7	Master		7	6	0	0	0	0		1 (7)	1 (6)	-	-	-	-		Y Y N N ; N N		Y Y N N ; N N		Y	Y	N	N	N	N
																																										Y Y N N ; N N
			Sequence		# Protein Groups	Protein Groups Accessions	Area																																			Y Y N N ; N N
			CLLENSANNDGK		1	Nt_082271	1.27405e+07																																			Y Y N N ; N N
			EYIETDECVNAC		3	Nt_082271;Nt_003056;Nt_002740	1.35726e+07																																			Y Y N N ; N N
			EYIETDECVNACGVDR		4	Nt_002974;Nt_082271;Nt_003056;Nt_002740	3.36355e+08																																			Y Y N N ; N N
			LCSPDCYHK		3	Nt_082271;Nt_003056;Nt_002740	0																																			Y Y N N ; N N
			NSVGISSDSLLEAQ		2	Nt_082271;Nt_003056	4.73366e+07																																			Y Y N N ; N N
			NSVGISSDSLLEAQFTSK		2	Nt_082271;Nt_003056	85649775																																			Y Y N N ; N N
			TSEVIVGNMR		3	Nt_082271;Nt_003056;Nt_002740	1.97295e+09																																			Y Y N N ; N N
																																										Y Y N N ; N N
83	494	Nt_061772	TOBAC-EST#6127471#1 nbEST:1 NbBlast:134 BlastBestHits:gi|298239758|gb|ADI70684.1|/7e-77/212-631/1-140/cell wall invertase INV5 [Nicotiana tabacum] //		24.2	6.68	783200000	0.5094	1	10	4	69	212	True	9	10	32	37	0.5094	0.5094	609.09	147.89	10	Master		10	7	9	5	13	10		4 (10)	4 (7)	3 (9)	3 (5)	3 (13)	4 (10)		Y Y Y Y ; Y Y		Y Y Y Y ; Y Y		Y	Y	Y	Y	Y	Y
[truncated: 15,068 more rows]

## Sheet: SIV-PS2
					Identifications Details																					Comparison of Protein Identification in All Samples							Comparison of Protein Identification in All Samples								threshold	3
Prot Group	Prot Group Orig	Accession	Description		MW [kDa]	calc. pI	Area	Sum(Coverage)	Sum(# Proteins)	Sum(# Peptides)	Sum(# Unique Peptides)	Sum(# PSMs)	# AAs	Is Master Protein	# Peptides A(3,5)	# Peptides A(8,10)	# PSM A(3,5)	# PSM A(8,10)	Coverage A(3,5)	Coverage A(8,10)	Score A(3,5)	Score A(8,10)	Group #Peptides	Is Prot OK?		Number of peptides (all) for the particular protein - zero if the protein is not present							Indentifications of protein in all samples							Individual Proteins - Int.		Protein Groups - Int.		Individual Protein Presence - Interactive
																										SIV-PS1	SIV-PS2	SIV-PS3	SIV-PS4	C1	C2		SIV-PS1	SIV-PS2	SIV-PS3	SIV-PS4	C1	C2		Summary		Summary		SIV-PS1	SIV-PS2	SIV-PS3	SIV-PS4	C1	C2
1	921	Nt_005952	TCL5_5569 nbEST:9 NbBlast:18 BlastBestHits:gi|295812|emb|CAA33854.1|/3e-83/88-570/1-161/LAT52 [Solanum lycopersicum] //		17.9	4.94	3192000000	0.6894	1	20	4	145	161	True	18	17	55	90	0.6894	0.6894	1166.71	295.94	20	Master		15	20	0	5	1	0		4 (15)	4 (20)	-	1 (5)	1 (1)	-		Y Y N Y ; N N		Y Y N Y ; N N		Y	Y	N	Y	N	N
																																										Y Y N Y ; N N
			Sequence		# Protein Groups	Protein Groups Accessions	Area																																			Y Y N Y ; N N
			ARIECSDNVGIH		2	Nt_010248;Nt_005952	19833096																																			Y Y N Y ; N N
			EDCKESVTGYEK		1	Nt_005952	5.62723e+08																																			Y Y N Y ; N N
			EVLDELGLF		2	Nt_010248;Nt_005952	2.40557e+06																																			Y Y N Y ; N N
			EVLDELGLFPL		2	Nt_010248;Nt_005952	130847701																																			Y Y N Y ; N N
			EVLDELGLFPLE		2	Nt_010248;Nt_005952	1.01669e+08																																			Y Y N Y ; N N
			EVLDELGLFPLEF		2	Nt_010248;Nt_005952	4.64326e+08																																			Y Y N Y ; N N
			IECSDNVGIH		2	Nt_010248;Nt_005952	497111474																																			Y Y N Y ; N N
			IECSDNVGIHNAVR		2	Nt_010248;Nt_005952	4.90495e+07																																			Y Y N Y ; N N
			LSENVEGATVR		2	Nt_010248;Nt_005952	7.42754e+09																																			Y Y N Y ; N N
			LTVEGDHQDDICEV		2	Nt_005952;Nt_010248	1.48238e+07																																			Y Y N Y ; N N
			LTVEGDHQDDICEVTVVK		2	Nt_005952;Nt_010248	2.30738e+08																																			Y Y N Y ; N N
			NISTETETFSVEGVTDK		1	Nt_005952	2.29234e+06																																			Y Y N Y ; N N
			NISTETETFSVEGVTDKDGK		1	Nt_005952	1.5172e+07																																			Y Y N Y ; N N
			PQVFDVEGK		2	Nt_010248;Nt_005952	52116155																																			Y Y N Y ; N N
			RPQVFDVEGK		1	Nt_005952	1584948953																																			Y Y N Y ; N N
			SENVEGATVR		2	Nt_010248;Nt_005952	3.79006e+07																																			Y Y N Y ; N N
			VEGDHQDDICEVTVVK		2	Nt_005952;Nt_010248	8.87244e+06																																			Y Y N Y ; N N
			YANPLFFMK		4	Nt_012905;Nt_032802;Nt_005952;M1BWW0	8.40486e+07																																			Y Y N Y ; N N
			YKLTVEGDHQDDICEVT		2	Nt_005952;Nt_010248	8.1744e+06																																			Y Y N Y ; N N
			YKLTVEGDHQDDICEVTVVK		2	Nt_005952;Nt_010248	3.44669e+06																																			Y Y N Y ; N N
																																										Y Y N Y ; N N
2	502	Nt_010248	CL8597Contig1 nbEST:6 NbBlast:18 BlastBestHits:gi|295812|emb|CAA33854.1|/4e-76/123-572/12-161/LAT52 [Solanum lycopersicum] //		17.8	4.93	3089000000	0.7391	1	20	5	143	161	True	18	16	56	87	0.7391	0.6894	1127.82	290.44	20	Master		13	20	5	6	1	0		3 (13)	5 (20)	5 (5)	2 (6)	1 (1)	-		Y Y Y Y ; N N		Y Y Y Y ; N N		Y	Y	Y	Y	N	N
																																										Y Y Y Y ; N N
			Sequence		# Protein Groups	Protein Groups Accessions	Area																																			Y Y Y Y ; N N
			ARIECSDNVGIH		2	Nt_010248;Nt_005952	19833096																																			Y Y Y Y ; N N
			EDCKEAVTGYEK		1	Nt_010248	3.51321e+08																																			Y Y Y Y ; N N
			EVLDELGLF		2	Nt_010248;Nt_005952	2.40557e+06																																			Y Y Y Y ; N N
			EVLDELGLFPL		2	Nt_010248;Nt_005952	130847701																																			Y Y Y Y ; N N
			EVLDELGLFPLE		2	Nt_010248;Nt_005952	1.01669e+08																																			Y Y Y Y ; N N
			EVLDELGLFPLEF		2	Nt_010248;Nt_005952	4.64326e+08																																			Y Y Y Y ; N N
			HPQVFDVEGK		1	Nt_010248	1.34376e+09																																			Y Y Y Y ; N N
			IECSDNVGIH		2	Nt_010248;Nt_005952	497111474																																			Y Y Y Y ; N N
			IECSDNVGIHNAVR		2	Nt_010248;Nt_005952	4.90495e+07																																			Y Y Y Y ; N N
			LSENVEGATVR		2	Nt_010248;Nt_005952	7.42754e+09																																			Y Y Y Y ; N N
			LTVEGDHQDDICEV		2	Nt_005952;Nt_010248	1.48238e+07																																			Y Y Y Y ; N N
			LTVEGDHQDDICEVTVVK		2	Nt_005952;Nt_010248	2.30738e+08																																			Y Y Y Y ; N N
			NISTEIETFSVEGVTDKDGK		1	Nt_010248	5.07125e+06																																			Y Y Y Y ; N N
			PQVFDVEGK		2	Nt_010248;Nt_005952	52116155																																			Y Y Y Y ; N N
			SEAVSGCKEVLDELGLFPLE		1	Nt_010248	4.77347e+06																																			Y Y Y Y ; N N
			SENVEGATVR		2	Nt_010248;Nt_005952	3.79006e+07																																			Y Y Y Y ; N N
			VEGDHQDDICEVTVVK		2	Nt_005952;Nt_010248	8.87244e+06																																			Y Y Y Y ; N N
			YANALFFMK		1	Nt_010248	2.09904e+07																																			Y Y Y Y ; N N
			YKLTVEGDHQDDICEVT		2	Nt_005952;Nt_010248	8.1744e+06																																			Y Y Y Y ; N N
			YKLTVEGDHQDDICEVTVVK		2	Nt_005952;Nt_010248	3.44669e+06																																			Y Y Y Y ; N N
																																										Y Y Y Y ; N N
3	30	Nt_001153	TCL6_3591 nbEST:25 NbBlast:192 BlastBestHits:gi|20026|emb|CAA38302.1|/0.0/190-1242/1-351/glucan endo-1,3-beta-glucosidase [Nicotiana tabacum] //		39.2	6.4	1948000000	0.5242	1	37	30	279	351	True	35	32	137	142	0.5214	0.4957	2572.55	570.66	37	Master		49	37	49	53	86	92		23 (49)	30 (37)	21 (49)	22 (53)	35 (86)	39 (92)		Y Y Y Y ; Y Y		Y Y Y Y ; Y Y		Y	Y	Y	Y	Y	Y
																																										Y Y Y Y ; Y Y
			Sequence		# Protein Groups	Protein Groups Accessions	Area																																			Y Y Y Y ; Y Y
			AGGPNVEIIVSESGWPSEGNSAA		2	Nt_001153;Nt_018582	3.35406e+06																																			Y Y Y Y ; Y Y
			AGGPNVEIIVSESGWPSEGNSAATIENAQ		2	Nt_001153;Nt_018582	65955354																																			Y Y Y Y ; Y Y
			AGGPNVEIIVSESGWPSEGNSAATIENAQTYYR		2	Nt_001153;Nt_018582	1.56295e+08																																			Y Y Y Y ; Y Y
			ALAAAGLQDK		1	Nt_001153	3.66697e+06																																			Y Y Y Y ; Y Y
			AMENVYNALAAAGLQDK		1	Nt_001153	38185464																																			Y Y Y Y ; Y Y
			AMFDENEKNGEVTEK		1	Nt_001153	6.764e+06																																			Y Y Y Y ; Y Y
			ANNLPSEQDVINLYK		1	Nt_001153	6.19773e+06																																			Y Y Y Y ; Y Y
			ENVYNALAAAGLQDK		1	Nt_001153	1.89106e+06																																			Y Y Y Y ; Y Y
			FDENEKNGEVTEK		1	Nt_001153	3.78197e+06																																			Y Y Y Y ; Y Y
			IANNLPSEQDVI		1	Nt_001153	6.46416e+07																																			Y Y Y Y ; Y Y
			IANNLPSEQDVINLYK		1	Nt_001153	3.45885e+09																																			Y Y Y Y ; Y Y
			IANNLPSEQDVINLYKA		1	Nt_001153	3.25567e+06																																			Y Y Y Y ; Y Y
			IVETYLFAMFDENEK		1	Nt_001153	247720959																																			Y Y Y Y ; Y Y
			IVETYLFAMFDENEKNGEVTEK		1	Nt_001153	3.2212e+08																																			Y Y Y Y ; Y Y
			IYNSDTNIFK		1	Nt_001153	1909156840																																			Y Y Y Y ; Y Y
			MFDENEKNGEVTEK		1	Nt_001153	1.71053e+06																																			Y Y Y Y ; Y Y
			NLPSEQDVINLYK		1	Nt_001153	2.13678e+07																																			Y Y Y Y ; Y Y
			NNLPLLANIYPYFGH		1	Nt_001153	1.32526e+07																																			Y Y Y Y ; Y Y
			NNLPSEQDVINLYK		1	Nt_001153	6.88799e+06																																			Y Y Y Y ; Y Y
			SAATIENAQTYYR		2	Nt_001153;Nt_018582	8.13467e+06																																			Y Y Y Y ; Y Y
			SFINPIIEFLAR		1	Nt_001153	475201160																																			Y Y Y Y ; Y Y
			SGLLANTYPPK		2	Nt_001153;Nt_018582	3.63361e+06																																			Y Y Y Y ; Y Y
			TIENAQTYYR		2	Nt_001153;Nt_018582	8.23225e+06																																			Y Y Y Y ; Y Y
			TYSGILANTYPPK		2	Nt_001153;Nt_018582	30001518																																			Y Y Y Y ; Y Y
			VTTATYSGLLAN		1	Nt_001153	91969289																																			Y Y Y Y ; Y Y
			VTTATYSGLLANTYPPK		1	Nt_001153	320502808																																			Y Y Y Y ; Y Y
			VTTATYSGLLANTYPPKDSIFR		1	Nt_001153	3.57223e+07																																			Y Y Y Y ; Y Y
			VTTATYSGLLANTYPPKDSIFREEFK		1	Nt_001153	4.90245e+06																																			Y Y Y Y ; Y Y
			YISIGNEVSPSNN		1	Nt_001153	2.38856e+06																																			Y Y Y Y ; Y Y
			YISIGNEVSPSNNGQ		1	Nt_001153	7.9452e+06																																			Y Y Y Y ; Y Y
			YISIGNEVSPSNNGQYSQ		1	Nt_001153	4.64582e+07																																			Y Y Y Y ; Y Y
			YISIGNEVSPSNNGQYSQF		1	Nt_001153	10368223																																			Y Y Y Y ; Y Y
			YISIGNEVSPSNNGQYSQFL		1	Nt_001153	1.76872e+06																																			Y Y Y Y ; Y Y
			YISIGNEVSPSNNGQYSQFLL		1	Nt_001153	3.80625e+06																																			Y Y Y Y ; Y Y
			YISIGNEVSPSNNGQYSQFLLH		1	Nt_001153	3.97207e+07																																			Y Y Y Y ; Y Y
			YISIGNEVSPSNNGQYSQFLLHAMENVYNALAAAGLQDK		1	Nt_001153	7.8098e+06																																			Y Y Y Y ; Y Y
			YQLNFMYSDT		1	Nt_001153	2.22236e+07																																			Y Y Y Y ; Y Y
																																										Y Y Y Y ; Y Y
4	91	Q9ST99	Profilin-2 n=1 Tax=Nicotiana tabacum RepID=PROF2_TOBAC		14.5	5.02	1932000000	0.6567	1	20	1	216	134	True	19	19	85	131	0.6567	0.6567	1130.75	495.55	20	Master		16	20	8	10	0	0		1 (16)	1 (20)	1 (8)	1 (10)	-	-		Y Y Y Y ; N N		Y Y Y Y ; N N		Y	Y	Y	Y	N	N
																																										Y Y Y Y ; N N
			Sequence		# Protein Groups	Protein Groups Accessions	Area																																			Y Y Y Y ; N N
			AILGNDGSVWAQSTTFPK		2	Q9ST99;Nt_012972_1	2.84413e+06																																			Y Y Y Y ; N N
			DFDEPGHLAPTGL		2	Q9ST99;Nt_012972_1	2.6507e+07																																			Y Y Y Y ; N N
			DFDEPGHLAPTGLF		2	Q9ST99;Nt_012972_1	1025906183																																			Y Y Y Y ; N N
			DFDEPGHLAPTGLFL		2	Q9ST99;Nt_012972_1	7.40566e+06																																			Y Y Y Y ; N N
			DFDEPGHLAPTGLFLGGAK		1	Q9ST99	5.36461e+08																																			Y Y Y Y ; N N
			FKPEEITNIMK		4	Q9ST99;Nt_021938;Nt_021757;Nt_012972_1	1.42135e+09																																			Y Y Y Y ; N N
			GLYEEPVTPGQCNMVVEK		4	Nt_021938;Nt_021757;Q9ST99;Nt_012972_1	2.3882e+07																																			Y Y Y Y ; N N
			GNDGSVWAQSTTFPK		2	Q9ST99;Nt_012972_1	7.37217e+06																																			Y Y Y Y ; N N
			IFGIYEEPVTPGQCNMVVEK		4	Q9ST99;Nt_021938;Nt_021757;Nt_012972_1	7655732																																			Y Y Y Y ; N N
			ILGNDGSVWAQSTTFPK		2	Q9ST99;Nt_012972_1	2.88856e+06																																			Y Y Y Y ; N N
			KTNQALIFGIYEEPVTPGQCNM		4	Q9ST99;Nt_012972_1;Nt_021757;Nt_021938	1.80679e+07																																			Y Y Y Y ; N N
			KTNQALIFGIYEEPVTPGQCNMVVEK		4	Q9ST99;Nt_012972_1;Nt_021757;Nt_021938	3.19109e+08																																			Y Y Y Y ; N N
			KTNQALIFGLYEEPVTPG		4	Nt_021938;Nt_021757;Q9ST99;Nt_012972_1	5.20556e+07																																			Y Y Y Y ; N N
			KTNQALIFGLYEEPVTPGQCN		4	Nt_021938;Nt_021757;Q9ST99;Nt_012972_1	3.90795e+07																																			Y Y Y Y ; N N
			MVIQGEPGAVIR		5	Q9ST99;Nt_012972_1;Nt_021938;Nt_002736;Nt_021757	4.88826e+06																																			Y Y Y Y ; N N
			TNQALIFGLYEEPVTPGQCN		4	Nt_021938;Nt_021757;Q9ST99;Nt_012972_1	2.27846e+07																																			Y Y Y Y ; N N
			TNQALIFGLYEEPVTPGQCNM		4	Nt_021938;Nt_021757;Q9ST99;Nt_012972_1	1.02193e+07																																			Y Y Y Y ; N N
			TNQALIFGLYEEPVTPGQCNMVVEK		4	Nt_021938;Nt_021757;Q9ST99;Nt_012972_1	2.26231e+08																																			Y Y Y Y ; N N
			YMVIQGEPGAVIR		5	Q9ST99;Nt_012972_1;Nt_021938;Nt_002736;Nt_021757	3349329625																																			Y Y Y Y ; N N
			YMVIQGEPGAVIRG		5	Q9ST99;Nt_012972_1;Nt_021938;Nt_002736;Nt_021757	1.35627e+07																																			Y Y Y Y ; N N
																																										Y Y Y Y ; N N
5	597	Nt_012972_1	TCL6_9369 nbEST:5 NbBlast:106 BlastBestHits:gi|5708217|emb|CAA63751.1|/1e-64/75-476/1-134/profilin [Nicotiana tabacum] //		17.3	5.35	1932000000	0.557	1	20	1	219	158	True	19	19	86	133	0.557	0.557	1135.53	503.17	20	Master		16	20	8	10	0	0		1 (16)	1 (20)	1 (8)	1 (10)	-	-		Y Y Y Y ; N N		Y Y Y Y ; N N		Y	Y	Y	Y	N	N
																																										Y Y Y Y ; N N
			Sequence		# Protein Groups	Protein Groups Accessions	Area																																			Y Y Y Y ; N N
			AILGNDGSVWAQSTTFPK		2	Q9ST99;Nt_012972_1	2.84413e+06																																			Y Y Y Y ; N N
			DFDEPGHLAPTGL		2	Q9ST99;Nt_012972_1	2.6507e+07																																			Y Y Y Y ; N N
			DFDEPGHLAPTGLF		2	Q9ST99;Nt_012972_1	1025906183																																			Y Y Y Y ; N N
			DFDEPGHLAPTGLFL		2	Q9ST99;Nt_012972_1	7.40566e+06																																			Y Y Y Y ; N N
			DFDEPGHLAPTGLFLAGAK		1	Nt_012972_1	1.8138e+08																																			Y Y Y Y ; N N
			FKPEEITNIMK		4	Q9ST99;Nt_021938;Nt_021757;Nt_012972_1	1.42135e+09																																			Y Y Y Y ; N N
			GLYEEPVTPGQCNMVVEK		4	Nt_021938;Nt_021757;Q9ST99;Nt_012972_1	2.3882e+07																																			Y Y Y Y ; N N
			GNDGSVWAQSTTFPK		2	Q9ST99;Nt_012972_1	7.37217e+06																																			Y Y Y Y ; N N
			IFGIYEEPVTPGQCNMVVEK		4	Q9ST99;Nt_021938;Nt_021757;Nt_012972_1	7655732																																			Y Y Y Y ; N N
			ILGNDGSVWAQSTTFPK		2	Q9ST99;Nt_012972_1	2.88856e+06																																			Y Y Y Y ; N N
			KTNQALIFGIYEEPVTPGQCNM		4	Q9ST99;Nt_012972_1;Nt_021757;Nt_021938	1.80679e+07																																			Y Y Y Y ; N N
			KTNQALIFGIYEEPVTPGQCNMVVEK		4	Q9ST99;Nt_012972_1;Nt_021757;Nt_021938	3.19109e+08																																			Y Y Y Y ; N N
			KTNQALIFGLYEEPVTPG		4	Nt_021938;Nt_021757;Q9ST99;Nt_012972_1	5.20556e+07																																			Y Y Y Y ; N N
			KTNQALIFGLYEEPVTPGQCN		4	Nt_021938;Nt_021757;Q9ST99;Nt_012972_1	3.90795e+07																																			Y Y Y Y ; N N
			MVIQGEPGAVIR		5	Q9ST99;Nt_012972_1;Nt_021938;Nt_002736;Nt_021757	4.88826e+06																																			Y Y Y Y ; N N
			TNQALIFGLYEEPVTPGQCN		4	Nt_021938;Nt_021757;Q9ST99;Nt_012972_1	2.27846e+07																																			Y Y Y Y ; N N
			TNQALIFGLYEEPVTPGQCNM		4	Nt_021938;Nt_021757;Q9ST99;Nt_012972_1	1.02193e+07																																			Y Y Y Y ; N N
			TNQALIFGLYEEPVTPGQCNMVVEK		4	Nt_021938;Nt_021757;Q9ST99;Nt_012972_1	2.26231e+08																																			Y Y Y Y ; N N
			YMVIQGEPGAVIR		5	Q9ST99;Nt_012972_1;Nt_021938;Nt_002736;Nt_021757	3349329625																																			Y Y Y Y ; N N
			YMVIQGEPGAVIRG		5	Q9ST99;Nt_012972_1;Nt_021938;Nt_002736;Nt_021757	1.35627e+07																																			Y Y Y Y ; N N
																																										Y Y Y Y ; N N
6	814	Nt_021938	TCL5_5286 nbEST:3 NbBlast:107 BlastBestHits:gi|5708219|emb|CAA63752.1|/4e-64/167-565/1-133/profilin [Nicotiana tabacum] //		20.9	6.93	1697000000	0.4656	1	17	2	208	189	True	16	17	79	129	0.4656	0.4656	1022.35	489.29	17	Master		13	17	7	10	0	0		1 (13)	2 (17)	1 (7)	2 (10)	-	-		Y Y Y Y ; N N		Y Y Y Y ; N N		Y	Y	Y	Y	N	N
																																										Y Y Y Y ; N N
			Sequence		# Protein Groups	Protein Groups Accessions	Area																																			Y Y Y Y ; N N
			AILGHDGSVWAQSPAFPK		1	Nt_021938	0																																			Y Y Y Y ; N N
			DFDEPGFLAPTGLF		2	Nt_021938;Nt_021757	8.3628e+07																																			Y Y Y Y ; N N
			DFDEPGFLAPTGLFL		2	Nt_021938;Nt_021757	4.74911e+06																																			Y Y Y Y ; N N
			DFDEPGFLAPTGLFLAGIK		1	Nt_021938	2.088e+08																																			Y Y Y Y ; N N
			FKPEEITNIMK		4	Q9ST99;Nt_021938;Nt_021757;Nt_012972_1	1.42135e+09																																			Y Y Y Y ; N N
			GLYEEPVTPGQCNMVVEK		4	Nt_021938;Nt_021757;Q9ST99;Nt_012972_1	2.3882e+07																																			Y Y Y Y ; N N
			IFGIYEEPVTPGQCNMVVEK		4	Q9ST99;Nt_021938;Nt_021757;Nt_012972_1	7655732																																			Y Y Y Y ; N N
			KTNQALIFGIYEEPVTPGQCNM		4	Q9ST99;Nt_012972_1;Nt_021757;Nt_021938	1.80679e+07																																			Y Y Y Y ; N N
			KTNQALIFGIYEEPVTPGQCNMVVEK		4	Q9ST99;Nt_012972_1;Nt_021757;Nt_021938	3.19109e+08																																			Y Y Y Y ; N N
			KTNQALIFGLYEEPVTPG		4	Nt_021938;Nt_021757;Q9ST99;Nt_012972_1	5.20556e+07																																			Y Y Y Y ; N N
			KTNQALIFGLYEEPVTPGQCN		4	Nt_021938;Nt_021757;Q9ST99;Nt_012972_1	3.90795e+07																																			Y Y Y Y ; N N
			MVIQGEPGAVIR		5	Q9ST99;Nt_012972_1;Nt_021938;Nt_002736;Nt_021757	4.88826e+06																																			Y Y Y Y ; N N
			TNQALIFGLYEEPVTPGQCN		4	Nt_021938;Nt_021757;Q9ST99;Nt_012972_1	2.27846e+07																																			Y Y Y Y ; N N
			TNQALIFGLYEEPVTPGQCNM		4	Nt_021938;Nt_021757;Q9ST99;Nt_012972_1	1.02193e+07																																			Y Y Y Y ; N N
			TNQALIFGLYEEPVTPGQCNMVVEK		4	Nt_021938;Nt_021757;Q9ST99;Nt_012972_1	2.26231e+08																																			Y Y Y Y ; N N
			YMVIQGEPGAVIR		5	Q9ST99;Nt_012972_1;Nt_021938;Nt_002736;Nt_021757	3349329625																																			Y Y Y Y ; N N
			YMVIQGEPGAVIRG		5	Q9ST99;Nt_012972_1;Nt_021938;Nt_002736;Nt_021757	1.35627e+07																																			Y Y Y Y ; N N
																																										Y Y Y Y ; N N
7	942	Nt_021757	TCL6_7693 nbEST:3 NbBlast:107 BlastBestHits:gi|5708219|emb|CAA63752.1|/8e-61/236-634/1-133/profilin [Nicotiana tabacum] //		13.1	4.7	1697000000	0.5738	1	17	2	196	122	True	15	17	72	124	0.5738	0.5738	868.99	466.21	17	Master		13	17	0	0	0	0		1 (13)	2 (17)	-	-	-	-		Y Y N N ; N N		Y Y N N ; N N		Y	Y	N	N	N	N
																																										Y Y N N ; N N
			Sequence		# Protein Groups	Protein Groups Accessions	Area																																			Y Y N N ; N N
			DFDEPGFLAPTGLF		2	Nt_021938;Nt_021757	8.3628e+07																																			Y Y N N ; N N
			DFDEPGFLAPTGLFL		2	Nt_021938;Nt_021757	4.74911e+06																																			Y Y N N ; N N
			DFDEPGFLAPTGLFLC		1	Nt_021757	2.47182e+06																																			Y Y N N ; N N
			DFDEPGFLAPTGLFLCGTK		1	Nt_021757	1.19115e+07																																			Y Y N N ; N N
			FKPEEITNIMK		4	Q9ST99;Nt_021938;Nt_021757;Nt_012972_1	1.42135e+09																																			Y Y N N ; N N
			GLYEEPVTPGQCNMVVEK		4	Nt_021938;Nt_021757;Q9ST99;Nt_012972_1	2.3882e+07																																			Y Y N N ; N N
			IFGIYEEPVTPGQCNMVVEK		4	Q9ST99;Nt_021938;Nt_021757;Nt_012972_1	7655732																																			Y Y N N ; N N
			KTNQALIFGIYEEPVTPGQCNM		4	Q9ST99;Nt_012972_1;Nt_021757;Nt_021938	1.80679e+07																																			Y Y N N ; N N
			KTNQALIFGIYEEPVTPGQCNMVVEK		4	Q9ST99;Nt_012972_1;Nt_021757;Nt_021938	3.19109e+08																																			Y Y N N ; N N
			KTNQALIFGLYEEPVTPG		4	Nt_021938;Nt_021757;Q9ST99;Nt_012972_1	5.20556e+07																																			Y Y N N ; N N
			KTNQALIFGLYEEPVTPGQCN		4	Nt_021938;Nt_021757;Q9ST99;Nt_012972_1	3.90795e+07																																			Y Y N N ; N N
			MVIQGEPGAVIR		5	Q9ST99;Nt_012972_1;Nt_021938;Nt_002736;Nt_021757	4.88826e+06																																			Y Y N N ; N N
			TNQALIFGLYEEPVTPGQCN		4	Nt_021938;Nt_021757;Q9ST99;Nt_012972_1	2.27846e+07																																			Y Y N N ; N N
			TNQALIFGLYEEPVTPGQCNM		4	Nt_021938;Nt_021757;Q9ST99;Nt_012972_1	1.02193e+07																																			Y Y N N ; N N
			TNQALIFGLYEEPVTPGQCNMVVEK		4	Nt_021938;Nt_021757;Q9ST99;Nt_012972_1	2.26231e+08																																			Y Y N N ; N N
			YMVIQGEPGAVIR		5	Q9ST99;Nt_012972_1;Nt_021938;Nt_002736;Nt_021757	3349329625																																			Y Y N N ; N N
			YMVIQGEPGAVIRG		5	Q9ST99;Nt_012972_1;Nt_021938;Nt_002736;Nt_021757	1.35627e+07																																			Y Y N N ; N N
																																										Y Y N N ; N N
8	418	Nt_032802	TCL6_3638 nbEST:2 NbBlast:18 BlastBestHits:gi|295812|emb|CAA33854.1|/8e-62/60-533/5-161/LAT52 [Solanum lycopersicum] //		18	4.89	1564000000	0.8098	1	31	5	218	163	True	31	28	100	118	0.8098	0.8098	2474.69	474.37	31	Master		27	31	5	8	0	0		5 (27)	5 (31)	1 (5)	1 (8)	-	-		Y Y Y Y ; N N		Y Y Y Y ; N N		Y	Y	Y	Y	N	N
																																										Y Y Y Y ; N N
			Sequence		# Protein Groups	Protein Groups Accessions	Area																																			Y Y Y Y ; N N
			DIETEKETYSVE		2	Nt_012905;Nt_032802	1.26579e+08																																			Y Y Y Y ; N N
			DIETEKETYSVEGVTD		2	Nt_012905;Nt_032802	2.06387e+07																																			Y Y Y Y ; N N
			DIETEKETYSVEGVTDK		2	Nt_012905;Nt_032802	6.77922e+08																																			Y Y Y Y ; N N
			DIETEKETYSVEGVTDKNGK		2	Nt_012905;Nt_032802	1.36335e+08																																			Y Y Y Y ; N N
			DSQAINVEGSVYCDTCR		2	Nt_012905;Nt_032802	5.79393e+06																																			Y Y Y Y ; N N
			DVLDELGLFP		2	Nt_012905;Nt_032802	2.1268e+06																																			Y Y Y Y ; N N
			DVLDELGLFPLE		2	Nt_012905;Nt_032802	1.44976e+07																																			Y Y Y Y ; N N
			DVLDELGLFPLEFN		2	Nt_012905;Nt_032802	1.78468e+08																																			Y Y Y Y ; N N
			EDCKESAIGFENSR		1	Nt_032802	2.8452e+08																																			Y Y Y Y ; N N
			ESAIGFENSR		1	Nt_032802	5.4834e+08																																			Y Y Y Y ; N N
			ETYSVEGVTDK		2	Nt_012905;Nt_032802	1.79437e+08																																			Y Y Y Y ; N N
			ETYSVEGVTDKNGK		2	Nt_012905;Nt_032802	1.4111e+07																																			Y Y Y Y ; N N
			HDSQAINVEGSVYCDTCR		2	Nt_012905;Nt_032802	189820876																																			Y Y Y Y ; N N
			LACKDIETEK		2	Nt_012905;Nt_032802	9.98508e+06																																			Y Y Y Y ; N N
			LACKDIETEKETYSVE		2	Nt_012905;Nt_032802	1.87276e+06																																			Y Y Y Y ; N N
			LACKDIETEKETYSVEGVTDK		2	Nt_012905;Nt_032802	2.67173e+07																																			Y Y Y Y ; N N
			LSEYIEGATVR		2	Nt_012905;Nt_032802	3.28149e+09																																			Y Y Y Y ; N N
			SEYIEGATVR		2	Nt_012905;Nt_032802	1.31852e+07																																			Y Y Y Y ; N N
			TEAVSGCKDVLD		2	Nt_012905;Nt_032802	2.31075e+07																																			Y Y Y Y ; N N
			TEAVSGCKDVLDE		2	Nt_012905;Nt_032802	2.24858e+06																																			Y Y Y Y ; N N
			TEAVSGCKDVLDEL		2	Nt_012905;Nt_032802	2.7614e+08																																			Y Y Y Y ; N N
			TEAVSGCKDVLDELG		2	Nt_012905;Nt_032802	2.41982e+07																																			Y Y Y Y ; N N
			TEAVSGCKDVLDELGLFPLE		2	Nt_012905;Nt_032802	4.77347e+06																																			Y Y Y Y ; N N
			TEAVSGCKDVLDELGLFPLEFN		2	Nt_012905;Nt_032802	3.68754e+07																																			Y Y Y Y ; N N
			VEGDHENELCEVSIVK		2	Nt_012905;Nt_032802	732787946																																			Y Y Y Y ; N N
			VEGSVYCDTCR		2	Nt_012905;Nt_032802	6.41887e+06																																			Y Y Y Y ; N N
			VVCSANVGIH		1	Nt_032802	5.99279e+07																																			Y Y Y Y ; N N
			VVCSANVGIHNPT		1	Nt_032802	3.40814e+06																																			Y Y Y Y ; N N
			VVCSANVGIHNPTR		1	Nt_032802	2.8647e+07																																			Y Y Y Y ; N N
			YANPLFFMK		4	Nt_012905;Nt_032802;Nt_005952;M1BWW0	8.40486e+07																																			Y Y Y Y ; N N
			YIIKVEGDHENELCEVSIVK		2	Nt_012905;Nt_032802	4622130																																			Y Y Y Y ; N N
																																										Y Y Y Y ; N N
9	402	Nt_012905	TCL5_854 nbEST:5 NbBlast:18 BlastBestHits:gi|295812|emb|CAA33854.1|/2e-63/66-551/1-161/LAT52 [Solanum lycopersicum] //		18	4.89	1564000000	0.8098	1	30	4	206	163	True	30	26	92	114	0.8098	0.8098	2405.4	466.29	30	Master		28	30	5	8	0	0		6 (28)	4 (30)	1 (5)	1 (8)	-	-		Y Y Y Y ; N N		Y Y Y Y ; N N		Y	Y	Y	Y	N	N
																																										Y Y Y Y ; N N
			Sequence		# Protein Groups	Protein Groups Accessions	Area																																			Y Y Y Y ; N N
			DIETEKETYSVE		2	Nt_012905;Nt_032802	1.26579e+08																																			Y Y Y Y ; N N
			DIETEKETYSVEGVTD		2	Nt_012905;Nt_032802	2.06387e+07																																			Y Y Y Y ; N N
			DIETEKETYSVEGVTDK		2	Nt_012905;Nt_032802	6.77922e+08																																			Y Y Y Y ; N N
			DIETEKETYSVEGVTDKNGK		2	Nt_012905;Nt_032802	1.36335e+08																																			Y Y Y Y ; N N
			DSQAINVEGSVYCDTCR		2	Nt_012905;Nt_032802	5.79393e+06																																			Y Y Y Y ; N N
			DVLDELGLFP		2	Nt_012905;Nt_032802	2.1268e+06																																			Y Y Y Y ; N N
			DVLDELGLFPLE		2	Nt_012905;Nt_032802	1.44976e+07																																			Y Y Y Y ; N N
			DVLDELGLFPLEFN		2	Nt_012905;Nt_032802	1.78468e+08																																			Y Y Y Y ; N N
			EDCKEPAIGFENSR		1	Nt_012905	5.77986e+08																																			Y Y Y Y ; N N
			ETYSVEGVTDK		2	Nt_012905;Nt_032802	1.79437e+08																																			Y Y Y Y ; N N
			ETYSVEGVTDKNGK		2	Nt_012905;Nt_032802	1.4111e+07																																			Y Y Y Y ; N N
			HDSQAINVEGSVYCDTCR		2	Nt_012905;Nt_032802	189820876																																			Y Y Y Y ; N N
			LACKDIETEK		2	Nt_012905;Nt_032802	9.98508e+06																																			Y Y Y Y ; N N
			LACKDIETEKETYSVE		2	Nt_012905;Nt_032802	1.87276e+06																																			Y Y Y Y ; N N
			LACKDIETEKETYSVEGVTDK		2	Nt_012905;Nt_032802	2.67173e+07																																			Y Y Y Y ; N N
			LSEYIEGATVR		2	Nt_012905;Nt_032802	3.28149e+09																																			Y Y Y Y ; N N
			SEYIEGATVR		2	Nt_012905;Nt_032802	1.31852e+07																																			Y Y Y Y ; N N
			TEAVSGCKDVLD		2	Nt_012905;Nt_032802	2.31075e+07																																			Y Y Y Y ; N N
			TEAVSGCKDVLDE		2	Nt_012905;Nt_032802	2.24858e+06																																			Y Y Y Y ; N N
			TEAVSGCKDVLDEL		2	Nt_012905;Nt_032802	2.7614e+08																																			Y Y Y Y ; N N
			TEAVSGCKDVLDELG		2	Nt_012905;Nt_032802	2.41982e+07																																			Y Y Y Y ; N N
			TEAVSGCKDVLDELGLFPLE		2	Nt_012905;Nt_032802	4.77347e+06																																			Y Y Y Y ; N N
			TEAVSGCKDVLDELGLFPLEFN		2	Nt_012905;Nt_032802	3.68754e+07																																			Y Y Y Y ; N N
			VEGDHENELCEVSIVK		2	Nt_012905;Nt_032802	732787946																																			Y Y Y Y ; N N
			VEGSVYCDTCR		2	Nt_012905;Nt_032802	6.41887e+06																																			Y Y Y Y ; N N
			VVCSGNVGIH		1	Nt_012905	1.59595e+08																																			Y Y Y Y ; N N
			VVCSGNVGIHNPT		1	Nt_012905	2.24515e+07																																			Y Y Y Y ; N N
			VVCSGNVGIHNPTR		1	Nt_012905	22036306																																			Y Y Y Y ; N N
			YANPLFFMK		4	Nt_012905;Nt_032802;Nt_005952;M1BWW0	8.40486e+07																																			Y Y Y Y ; N N
			YIIKVEGDHENELCEVSIVK		2	Nt_012905;Nt_032802	4622130																																			Y Y Y Y ; N N
																																										Y Y Y Y ; N N
10	14	Q9ZP52	Thaumatin-like protein SE39b n=2 Tax=Nicotiana tabacum RepID=Q9ZP52_TOBAC		25.8	4.79	1171000000	0.5252	2	25	25	100	238	True	20	23	45	55	0.4874	0.5252	1030.32	194.53	25	Master		27	25	29	30	41	52		27 (27)	25 (25)	29 (29)	30 (30)	41 (41)	51 (52)		Y Y Y Y ; Y Y		Y Y Y Y ; Y Y		Y	Y	Y	Y	Y	Y
10	14	Nt_005690	TCL6_2758 nbEST:9 NbBlast:188 BlastBestHits:gi|4586372|dbj|BAA74546.2|/6e-134/25-726/1-234/thaumatin-like protein SE39b [Nicotiana tabacum] //		26.7	4.91	1171000000	0.5081	2	25	25	100	246	False	20	23	45	55	0.4715	0.5081	1030.32	194.53	25	OK		27	25	29	30	41	52		27 (27)	25 (25)	29 (29)	30 (30)	41 (41)	51 (52)		Y Y Y Y ; Y Y		Y Y Y Y ; Y Y		Y	Y	Y	Y	Y	Y
																																										Y Y Y Y ; Y Y
			Sequence		# Protein Groups	Protein Groups Accessions	Area																																			Y Y Y Y ; Y Y
			ACPDAYSYPYDDATST		1	Q9ZP52	1.00953e+08																																			Y Y Y Y ; Y Y
			ACPDAYSYPYDDATSTFTCK		1	Q9ZP52	2.80954e+09																																			Y Y Y Y ; Y Y
			AFNKPEYCCTEEFNDPNICKPTK		1	Q9ZP52	1.01286e+07																																			Y Y Y Y ; Y Y
			AYSYPYDDATSTFTCK		1	Q9ZP52	4.82931e+06																																			Y Y Y Y ; Y Y
			CTEEFNDPNICKPTK		1	Q9ZP52	3.0013e+06																																			Y Y Y Y ; Y Y
			CVSDLNLQCPPELQVK		1	Q9ZP52	1.28946e+07																																			Y Y Y Y ; Y Y
			EFNDPNICKPTK		1	Q9ZP52	2.9146e+06																																			Y Y Y Y ; Y Y
			GTCATADCGGVLECN		1	Q9ZP52	8.61247e+06																																			Y Y Y Y ; Y Y
			GTCATADCGGVLECNGAGGNPPA		1	Q9ZP52	0																																			Y Y Y Y ; Y Y
			IWPGILSGGGHPL		1	Q9ZP52	164752034																																			Y Y Y Y ; Y Y
			IWPGILSGGGHPLLM		1	Q9ZP52	3.46005e+06																																			Y Y Y Y ; Y Y
			IWPGILSGGGHPLLMN		1	Q9ZP52	3.88225e+06																																			Y Y Y Y ; Y Y
			KACPDAYSYPYDDATSTF		1	Q9ZP52	1.71394e+08																																			Y Y Y Y ; Y Y
			KACPDAYSYPYDDATSTFTCK		1	Q9ZP52	124039115																																			Y Y Y Y ; Y Y
			SACLAFNKPEYCCTE		1	Q9ZP52	3.41245e+06																																			Y Y Y Y ; Y Y
			SACLAFNKPEYCCTEEFND		1	Q9ZP52	4.00952e+06																																			Y Y Y Y ; Y Y
			SACLAFNKPEYCCTEEFNDPN		1	Q9ZP52	6.79897e+06																																			Y Y Y Y ; Y Y
			SACLAFNKPEYCCTEEFNDPNIC		1	Q9ZP52	8.43466e+06																																			Y Y Y Y ; Y Y
			SACLAFNKPEYCCTEEFNDPNICKPT		1	Q9ZP52	2.39556e+07																																			Y Y Y Y ; Y Y
			SACLAFNKPEYCCTEEFNDPNICKPTK		1	Q9ZP52	5.30648e+08																																			Y Y Y Y ; Y Y
			SQCNFDTSGK		1	Q9ZP52	1.43874e+08																																			Y Y Y Y ; Y Y
			SYPYDDATSTFTCK		1	Q9ZP52	5.78218e+07																																			Y Y Y Y ; Y Y
			TNNDTVIACK		1	Q9ZP52	1.381e+08																																			Y Y Y Y ; Y Y
			VQCVSDLNLQCPPELQVK		1	Q9ZP52	0																																			Y Y Y Y ; Y Y
			VSDLNLQCPPELQVK		1	Q9ZP52	3.54167e+06																																			Y Y Y Y ; Y Y
																																										Y Y Y Y ; Y Y
11	835	Nt_002736	CL10810Contig1 nbEST:15 NbBlast:109 BlastBestHits:gi|77416979|gb|ABA81885.1|/2e-61/117-509/1-131/profilin-like [Solanum tuberosum] //		14.2	4.84	1131000000	0.2519	1	4	1	48	131	True	3	4	23	25	0.2519	0.2519	306.84	85.25	4	Master		3	4	0	0	0	0		1 (3)	1 (4)	-	-	-	-		Y Y N N ; N N		Y Y N N ; N N		Y	Y	N	N	N	N
																																										Y Y N N ; N N
			Sequence		# Protein Groups	Protein Groups Accessions	Area																																			Y Y N N ; N N
			DFVEPGTLAPTGLYLGGTK		1	Nt_002736	3.00325e+07																																			Y Y N N ; N N
			MVIQGEPGAVIR		5	Q9ST99;Nt_012972_1;Nt_021938;Nt_002736;Nt_021757	4.88826e+06																																			Y Y N N ; N N
			YMVIQGEPGAVIR		5	Q9ST99;Nt_012972_1;Nt_021938;Nt_002736;Nt_021757	3349329625																																			Y Y N N ; N N
			YMVIQGEPGAVIRG		5	Q9ST99;Nt_012972_1;Nt_021938;Nt_002736;Nt_021757	1.35627e+07																																			Y Y N N ; N N
																																										Y Y N N ; N N
12	783	Nt_015094	TCL6_9085 nbEST:4 NbBlast:1 BlastBestHits:gi|4105784|gb|AAD02549.1|/4e-33/235-642/76-209/PGPS/D7 [Petunia x hybrida] //		20.2	4.44	1045000000	0.5543	1	14	14	138	184	True	13	14	68	70	0.5543	0.5543	1468.34	261.4	14	Master		8	14	12	13	0	0		8 (8)	14 (14)	12 (12)	13 (13)	-	-		Y Y Y Y ; N N		Y Y Y Y ; N N		Y	Y	Y	Y	N	N
																																										Y Y Y Y ; N N
			Sequence		# Protein Groups	Protein Groups Accessions	Area																																			Y Y Y Y ; N N
			DAVNHYVDSLMEK		1	Nt_015094	3.8653e+08																																			Y Y Y Y ; N N
			EIYGDDQEFMSFDDWAGK		1	Nt_015094	401786057																																			Y Y Y Y ; N N
			EVYENAVDAMK		1	Nt_015094	9.28157e+08																																			Y Y Y Y ; N N
			EVYENAVDAMKK		1	Nt_015094	2.63673e+08																																			Y Y Y Y ; N N
			GSYYSANVDLSALTTDLETC		1	Nt_015094	5.5504e+06																																			Y Y Y Y ; N N
			GSYYSANVDLSALTTDLETCMDCIK		1	Nt_015094	73037767																																			Y Y Y Y ; N N
			LSDPAADPFAK		1	Nt_015094	1.32688e+09																																			Y Y Y Y ; N N
			LSDPAADPFAKD		1	Nt_015094	6.87091e+06																																			Y Y Y Y ; N N
			LSDPAADPFAKDCL		1	Nt_015094	8902453																																			Y Y Y Y ; N N
			LSDPAADPFAKDCLLVCK		1	Nt_015094	3.64189e+06																																			Y Y Y Y ; N N
			RLSDPAADPFAK		1	Nt_015094	1.605e+07																																			Y Y Y Y ; N N
			TENFIDSVVEK		1	Nt_015094	8.78931e+08																																			Y Y Y Y ; N N
			TENFIDSVVEKR		1	Nt_015094	2.45509e+08																																			Y Y Y Y ; N N
			TVSKTENFIDSVVEK		1	Nt_015094	0																																			Y Y Y Y ; N N
																																										Y Y Y Y ; N N
13	26	Q1WL44	Trypsin proteinase inhibitor n=1 Tax=Nicotiana sylvestris RepID=Q1WL44_NICSY		43.5	6.77	909400000	0.5013	4	12	6	60	397	True	9	11	28	32	0.4736	0.5013	818.82	123.75	12	Master		9	12	6	5	5	6		5 (9)	6 (12)	6 (6)	5 (5)	3 (5)	6 (6)		Y Y Y Y ; Y Y		Y Y Y Y ; Y Y		Y	Y	Y	Y	Y	Y
13	26	Q1WL43	Trypsin proteinase inhibitor n=2 Tax=Nicotiana tabacum RepID=Q1WL43_TOBAC		43.6	5.97	909400000	0.4509	4	12	6	60	397	False	9	11	28	32	0.4282	0.4509	818.82	123.75	12	OK		9	12	6	5	5	6		5 (9)	6 (12)	6 (6)	5 (5)	3 (5)	6 (6)		Y Y Y Y ; Y Y		Y Y Y Y ; Y Y		Y	Y	Y	Y	Y	Y
13	26	Q2XVY5	Six domain proteinase inhibitor n=1 Tax=Nicotiana tabacum RepID=Q2XVY5_TOBAC		43.6	6.77	909400000	0.4509	4	12	6	60	397	False	9	11	28	32	0.4282	0.4509	818.82	123.75	12	OK		9	12	6	5	5	6		5 (9)	6 (12)	6 (6)	5 (5)	3 (5)	6 (6)		Y Y Y Y ; Y Y		Y Y Y Y ; Y Y		Y	Y	Y	Y	Y	Y
13	26	Nt_000208	TCL6_122 nbEST:63 NbBlast:569 BlastBestHits:gi|76446056|gb|ABA42899.1|/0.0/71-1261/1-397/trypsin proteinase inhibitor precursor [Nicotiana tabacum] //		43.6	6.49	909400000	0.4509	4	12	6	60	397	False	9	11	28	32	0.4282	0.4509	818.82	123.75	12	OK		9	12	6	5	5	6		5 (9)	6 (12)	6 (6)	5 (5)	3 (5)	6 (6)		Y Y Y Y ; Y Y		Y Y Y Y ; Y Y		Y	Y	Y	Y	Y	Y
																																										Y Y Y Y ; Y Y
			Sequence		# Protein Groups	Protein Groups Accessions	Area																																			Y Y Y Y ; Y Y
			DRICTNCCAGTK		1	Q1WL44	866348																																			Y Y Y Y ; Y Y
			IAYGLCPLSEEK		3	Nt_019560;Q1WL44;Q1WL49	4.27881e+06																																			Y Y Y Y ; Y Y
			SDDGTFVCEGESDPR		2	Q1WL44;Q1WL49	2.34192e+07																																			Y Y Y Y ; Y Y
			SNDGTFVCEGESDPR		1	Q1WL44	2.34192e+07																																			Y Y Y Y ; Y Y
			YFSDDGTFICEGESE		1	Q1WL44	1.76839e+07																																			Y Y Y Y ; Y Y
			YFSDDGTFVCEGE		2	Q1WL44;Q1WL49	5.26103e+06																																			Y Y Y Y ; Y Y
			YFSDDGTFVCEGESDPR		2	Q1WL44;Q1WL49	2.39351e+09																																			Y Y Y Y ; Y Y
			YFSDDGTFVCEGESDPRN		2	Q1WL44;Q1WL49	1.04737e+07																																			Y Y Y Y ; Y Y
			YFSDDGTFVCEGESDPRNPK		2	Q1WL44;Q1WL49	0																																			Y Y Y Y ; Y Y
			YFSNDGTFVCEGESDPR		1	Q1WL44	3.11164e+08																																			Y Y Y Y ; Y Y
			YFSNDGTFVCEGESDPRN		1	Q1WL44	9.41534e+06																																			Y Y Y Y ; Y Y
			YFSNDGTFVCEGESDPRNPK		1	Q1WL44	2.10732e+06																																			Y Y Y Y ; Y Y
																																										Y Y Y Y ; Y Y
14	27	Q1WL49	Trypsin proteinase inhibitor n=1 Tax=Nicotiana occidentalis subsp. hesperis RepID=Q1WL49_9SOLA		43.4	7.62	815100000	0.3241	2	7	1	33	395	True	6	6	16	17	0.3139	0.3241	557.09	68.53	7	Master		5	7	0	0	4	0		1 (5)	1 (7)	-	-	1 (4)	-		Y Y N N ; Y N		Y Y N N ; Y N		Y	Y	N	N	Y	N
14	27	Q1WL50	Trypsin proteinase inhibitor n=1 Tax=Nicotiana benthamiana RepID=Q1WL50_NICBE		30.8	7.34	815100000	0.3011	2	7	1	33	279	False	6	6	16	17	0.2867	0.3011	557.09	68.53	7	OK		5	7	0	0	4	0		1 (5)	1 (7)	-	-	1 (4)	-		Y Y N N ; Y N		Y Y N N ; Y N		Y	Y	N	N	Y	N
																																										Y Y N N ; Y N
			Sequence		# Protein Groups	Protein Groups Accessions	Area																																			Y Y N N ; Y N
			GCNYFSADGTFVCEGESDPR		1	Q1WL49	2.82731e+07																																			Y Y N N ; Y N
			IAYGLCPLSEEK		3	Nt_019560;Q1WL44;Q1WL49	4.27881e+06																																			Y Y N N ; Y N
			SDDGTFVCEGESDPR		2	Q1WL44;Q1WL49	2.34192e+07																																			Y Y N N ; Y N
			YFSDDGTFVCEGE		2	Q1WL44;Q1WL49	5.26103e+06																																			Y Y N N ; Y N
			YFSDDGTFVCEGESDPR		2	Q1WL44;Q1WL49	2.39351e+09																																			Y Y N N ; Y N
			YFSDDGTFVCEGESDPRN		2	Q1WL44;Q1WL49	1.04737e+07																																			Y Y N N ; Y N
			YFSDDGTFVCEGESDPRNPK		2	Q1WL44;Q1WL49	0																																			Y Y N N ; Y N
																																										Y Y N N ; Y N
15	917	Nt_118605	TOBAC-EST#6331302#1 nbEST:1 NbBlast:0 BlastBestHits:		8.9	5.38	725000000	0.6104	1	7	7	44	77	True	7	7	22	22	0.6104	0.6104	312.29	78.68	7	Master		6	7	4	4	0	0		6 (6)	7 (7)	4 (4)	4 (4)	-	-		Y Y Y Y ; N N		Y Y Y Y ; N N		Y	Y	Y	Y	N	N
																																										Y Y Y Y ; N N
			Sequence		# Protein Groups	Protein Groups Accessions	Area																																			Y Y Y Y ; N N
			DSVNHYVDSLMEK		1	Nt_118605	2.65169e+08																																			Y Y Y Y ; N N
			LSDPAADPFTK		1	Nt_118605	1.24032e+09																																			Y Y Y Y ; N N
			LSDPAADPFTKD		1	Nt_118605	2.24969e+07																																			Y Y Y Y ; N N
			LSDPAADPFTKDCLLVCK		1	Nt_118605	2.95301e+07																																			Y Y Y Y ; N N
			SVSKTEDFLDTVVEK		1	Nt_118605	1.51618e+07																																			Y Y Y Y ; N N
			TEDFLDTVVEK		1	Nt_118605	6.69651e+08																																			Y Y Y Y ; N N
			TEDFLDTVVEKR		1	Nt_118605	1.53357e+08																																			Y Y Y Y ; N N
																																										Y Y Y Y ; N N
16	164	Q8VWY6	Polcalcin Nic t 1 n=1 Tax=Nicotiana tabacum RepID=POLC1_TOBAC		9.5	4.5	620700000	0.3929	4	6	6	28	84	True	5	6	13	15	0.3929	0.3929	175.88	48.5	6	Master		3	6	1	1	0	0		3 (3)	6 (6)	1 (1)	1 (1)	-	-		Y Y N N ; N N		Y Y N N ; N N		Y	Y	N	N	N	N
16	164	Nt_036502	TCL2_17278 nbEST:2 NbBlast:26 BlastBestHits:gi|18146862|dbj|BAB82487.1|/6e-40/542-291/1-84/pollen-specific calcium-binding protein [Nicotiana tabacum] //		12.4	6.92	620700000	0.3028	4	6	6	28	109	False	5	6	13	15	0.3028	0.3028	175.88	48.5	6	OK		3	6	1	1	0	0		3 (3)	6 (6)	1 (1)	1 (1)	-	-		Y Y N N ; N N		Y Y N N ; N N		Y	Y	N	N	N	N
16	164	Nt_083417	TOBAC-mRNA#6423575#1 nbEST:1 NbBlast:26 BlastBestHits:gi|18146862|dbj|BAB82487.1|/3e-41/83-334/1-84/pollen-specific calcium-binding protein [Nicotiana tabacum] //		12.6	8.6	620700000	0.2973	4	6	6	28	111	False	5	6	13	15	0.2973	0.2973	175.88	48.5	6	OK		3	6	1	1	0	0		3 (3)	6 (6)	1 (1)	1 (1)	-	-		Y Y N N ; N N		Y Y N N ; N N		Y	Y	N	N	N	N
16	164	U6C0A8	Predicted calcium binding protein ortholog n=1 Tax=Nicotiana alata RepID=U6C0A8_NICAL		9.4	4.5	620700000	0.3929	4	6	6	28	84	False	5	6	13	15	0.3929	0.3929	175.88	48.5	6	OK		3	6	1	1	0	0		3 (3)	6 (6)	1 (1)	1 (1)	-	-		Y Y N N ; N N		Y Y N N ; N N		Y	Y	N	N	N	N
																																										Y Y N N ; N N
			Sequence		# Protein Groups	Protein Groups Accessions	Area																																			Y Y N N ; N N
			FDINGDGK		1	Q8VWY6	2.6113e+08																																			Y Y N N ; N N
			FDLNGDGKISSAELGETLK		1	Q8VWY6	9.78227e+06																																			Y Y N N ; N N
			ISSAELGETLK		1	Q8VWY6	1.3276e+09																																			Y Y N N ; N N
			MLGSVTSEEVQH		1	Q8VWY6	0																																			Y Y N N ; N N
			MLGSVTSEEVQHM		1	Q8VWY6	5.68961e+06																																			Y Y N N ; N N
			RFDLNGDGK		1	Q8VWY6	273444314																																			Y Y N N ; N N
																																										Y Y N N ; N N
17	676	Nt_000421	TCL5_7062 nbEST:43 NbBlast:134 BlastBestHits:sp|P93508|CALR_RICCO/2e-159/1142-453/30-259/Calreticulin OS=Ricinus communis PE=2 SV=1 //		47.5	4.58	571400000	0.5457	1	38	3	142	416	True	32	34	64	78	0.5337	0.5457	917.65	306.51	38	Master		29	38	28	29	10	15		2 (29)	3 (38)	5 (28)	3 (29)	1 (10)	0 (15)		Y Y Y Y ; Y Y		Y Y Y Y ; Y Y		Y	Y	Y	Y	Y	Y
																																										Y Y Y Y ; Y Y
			Sequence		# Protein Groups	Protein Groups Accessions	Area																																			Y Y Y Y ; Y Y
			AAFEEAEK		3	Nt_000421;K4B172;Q40567	5.85438e+08																																			Y Y Y Y ; Y Y
			AIAEETWGK		2	Q40567;Nt_000421	6.06317e+08																																			Y Y Y Y ; Y Y
			APLIDNPDFKDDPDIY		2	Nt_000421;Q40567	4353525																																			Y Y Y Y ; Y Y
			APLIDNPDFKDDPDIYV		2	Nt_000421;Q40567	1.14642e+07																																			Y Y Y Y ; Y Y
			APLIDNPDFKDDPDLYVF		2	Nt_000421;Q40567	7.132e+07																																			Y Y Y Y ; Y Y
			APLIDNPDFKDDPDLYVFPNLK		2	Nt_000421;Q40567	4.45455e+08																																			Y Y Y Y ; Y Y
			ATYSILIDNVEK		3	K4B172;Nt_000421;Q40567	6.78956e+06																																			Y Y Y Y ; Y Y
			EVFFEESFNDGWESR		2	Q40567;Nt_000421	0																																			Y Y Y Y ; Y Y
			EVPCETDQLTHVY		3	K4B172;Q40567;Nt_000421	1.11551e+07																																			Y Y Y Y ; Y Y
			EVPCETDQLTHVYT		3	K4B172;Q40567;Nt_000421	6.08952e+06																																			Y Y Y Y ; Y Y
			EVPCETDQLTHVYTFILRPDATYSILIDNVEK		3	K4B172;Q40567;Nt_000421	6.3105e+06																																			Y Y Y Y ; Y Y
			FEESFNDGWESR		2	Q40567;Nt_000421	6.64266e+06																																			Y Y Y Y ; Y Y
			FFAISAEFPE		3	Q40567;Nt_000421;Nt_044545	3.45531e+07																																			Y Y Y Y ; Y Y
			FFAISAEFPEFSNK		3	Q40567;Nt_000421;Nt_044545	3.92362e+08																																			Y Y Y Y ; Y Y
			FGGDTPYSIMFGPDICGYSTK		3	K4B172;Nt_000421;V7BGH4	8.64136e+07																																			Y Y Y Y ; Y Y
			FGGDTPYSLMFGPDLC		3	K4B172;Nt_000421;V7BGH4	2.81334e+07																																			Y Y Y Y ; Y Y
			FGGDTPYSLMFGPDLCG		3	K4B172;Nt_000421;V7BGH4	4.43502e+06																																			Y Y Y Y ; Y Y
			FGPDICGYSTK		4	K4B172;Nt_000421;Q40567;V7BGH4	2.10672e+07																																			Y Y Y Y ; Y Y
			GIQTSEDYR		5	K4B172;Nt_000421;Q40567;V7BGH4;Nt_044545	5.08897e+08																																			Y Y Y Y ; Y Y
			IIRPDATYSILIDNVEK		3	K4B172;Nt_000421;Q40567	50204833																																			Y Y Y Y ; Y Y
			KFGGDTPYSIMFGPD		3	K4B172;Nt_000421;V7BGH4	5566977																																			Y Y Y Y ; Y Y
			KFGGDTPYSIMFGPDICGYSTK		3	K4B172;Nt_000421;V7BGH4	2.30243e+07																																			Y Y Y Y ; Y Y
			KFGGDTPYSLMFGPDLC		3	K4B172;Nt_000421;V7BGH4	6.55526e+07																																			Y Y Y Y ; Y Y
			KFGGDTPYSLMFGPDLCG		3	K4B172;Nt_000421;V7BGH4	1.94557e+07																																			Y Y Y Y ; Y Y
			KPEDWDEKEFIDDPEDK		2	Q40567;Nt_000421	4859902																																			Y Y Y Y ; Y Y
			KPEDYDDIPEEITDPDAK		1	Nt_000421	1.31105e+06																																			Y Y Y Y ; Y Y
			KQSGSLYSDWDLLPPEK		1	Nt_000421	3.42673e+06																																			Y Y Y Y ; Y Y
			LLSGDVDQK		4	K4B172;Nt_000421;Q40567;Nt_044545	5.22513e+08																																			Y Y Y Y ; Y Y
			LLSGDVDQKK		4	K4B172;Nt_000421;Q40567;Nt_044545	1.66975e+08																																			Y Y Y Y ; Y Y
			PDATYSILIDNVEK		3	K4B172;Nt_000421;Q40567	3.07638e+06																																			Y Y Y Y ; Y Y
			QSGSLYSDWDLLPPEK		1	Nt_000421	2.17637e+08																																			Y Y Y Y ; Y Y
			SFNDGWESR		3	K4B172;Q40567;Nt_000421	1.48175e+07																																			Y Y Y Y ; Y Y
			SGTLFDNIVICDDPEYAK		2	Q40567;Nt_000421	2.64899e+08																																			Y Y Y Y ; Y Y
			SIMFGPDICGYSTK		3	K4B172;Nt_000421;V7BGH4	3.34927e+06																																			Y Y Y Y ; Y Y
			TFIIRPDATYSILIDNVEK		3	K4B172;Nt_000421;Q40567	7.74003e+06																																			Y Y Y Y ; Y Y
			WNGDANDKGIQTS		3	K4B172;Q40567;Nt_000421	5.25368e+06																																			Y Y Y Y ; Y Y
			WNGDANDKGIQTSEDYR		3	Nt_000421;K4B172;Q40567	5086315																																			Y Y Y Y ; Y Y
			YVGVELWQVK		3	K4B172;Q40567;Nt_000421	2.71565e+08																																			Y Y Y Y ; Y Y
																																										Y Y Y Y ; Y Y
18	43	Q40567	Tobacco calretulin (Fragment) n=1 Tax=Nicotiana tabacum RepID=Q40567_TOBAC		44.5	4.55	571400000	0.617	1	31	3	120	389	True	26	28	55	65	0.6041	0.617	745.29	245.87	31	Master		23	31	0	22	0	0		2 (23)	3 (31)	-	2 (22)	-	-		Y Y N Y ; N N		Y Y N Y ; N N		Y	Y	N	Y	N	N
																																										Y Y N Y ; N N
			Sequence		# Protein Groups	Protein Groups Accessions	Area																																			Y Y N Y ; N N
			AAFEEAEK		3	Nt_000421;K4B172;Q40567	5.85438e+08																																			Y Y N Y ; N N
			AIAEETWGK		2	Q40567;Nt_000421	6.06317e+08																																			Y Y N Y ; N N
			APLIDNPDFKDDPDIY		2	Nt_000421;Q40567	4353525																																			Y Y N Y ; N N
			APLIDNPDFKDDPDIYV		2	Nt_000421;Q40567	1.14642e+07																																			Y Y N Y ; N N
			APLIDNPDFKDDPDLYVF		2	Nt_000421;Q40567	7.132e+07																																			Y Y N Y ; N N
			APLIDNPDFKDDPDLYVFPNLK		2	Nt_000421;Q40567	4.45455e+08																																			Y Y N Y ; N N
			ATYSILIDNVEK		3	K4B172;Nt_000421;Q40567	6.78956e+06																																			Y Y N Y ; N N
			EVFFEESFNDGWESR		2	Q40567;Nt_000421	0																																			Y Y N Y ; N N
			EVPCETDQLTHVY		3	K4B172;Q40567;Nt_000421	1.11551e+07																																			Y Y N Y ; N N
			EVPCETDQLTHVYT		3	K4B172;Q40567;Nt_000421	6.08952e+06																																			Y Y N Y ; N N
			EVPCETDQLTHVYTFILRPDATYSILIDNVEK		3	K4B172;Q40567;Nt_000421	6.3105e+06																																			Y Y N Y ; N N
			FEESFNDGWESR		2	Q40567;Nt_000421	6.64266e+06																																			Y Y N Y ; N N
			FFAISAEFPE		3	Q40567;Nt_000421;Nt_044545	3.45531e+07																																			Y Y N Y ; N N
			FFAISAEFPEFSNK		3	Q40567;Nt_000421;Nt_044545	3.92362e+08																																			Y Y N Y ; N N
			FGPDICGYSTK		4	K4B172;Nt_000421;Q40567;V7BGH4	2.10672e+07																																			Y Y N Y ; N N
			GIQTSEDYR		5	K4B172;Nt_000421;Q40567;V7BGH4;Nt_044545	5.08897e+08																																			Y Y N Y ; N N
			GYDDIPEEITDPDAK		1	Q40567	2.15541e+06																																			Y Y N Y ; N N
			IIRPDATYSILIDNVEK		3	K4B172;Nt_000421;Q40567	50204833																																			Y Y N Y ; N N
			KPEDWDDQEDGEWTAPTIPNPEYK		1	Q40567	1.16658e+08																																			Y Y N Y ; N N
			KPEDWDEKEFIDDPEDK		2	Q40567;Nt_000421	4859902																																			Y Y N Y ; N N
			KPEGYDDIPXEITDPDAK		1	Q40567	1.11997e+07																																			Y Y N Y ; N N
			LLSGDVDQK		4	K4B172;Nt_000421;Q40567;Nt_044545	5.22513e+08																																			Y Y N Y ; N N
			LLSGDVDQKK		4	K4B172;Nt_000421;Q40567;Nt_044545	1.66975e+08																																			Y Y N Y ; N N
			PDATYSILIDNVEK		3	K4B172;Nt_000421;Q40567	3.07638e+06																																			Y Y N Y ; N N
			QSGSLYSDWDLLPPK		3	Q40567;K4B172;V7BGH4	2.49032e+08																																			Y Y N Y ; N N
			SFNDGWESR		3	K4B172;Q40567;Nt_000421	1.48175e+07																																			Y Y N Y ; N N
			SGTLFDNIVICDDPEYAK		2	Q40567;Nt_000421	2.64899e+08																																			Y Y N Y ; N N
			TFIIRPDATYSILIDNVEK		3	K4B172;Nt_000421;Q40567	7.74003e+06																																			Y Y N Y ; N N
			WNGDANDKGIQTS		3	K4B172;Q40567;Nt_000421	5.25368e+06																																			Y Y N Y ; N N
			WNGDANDKGIQTSEDYR		3	Nt_000421;K4B172;Q40567	5086315																																			Y Y N Y ; N N
			YVGVELWQVK		3	K4B172;Q40567;Nt_000421	2.71565e+08																																			Y Y N Y ; N N
																																										Y Y N Y ; N N
19	575	Nt_005548	TCL6_2249 nbEST:9 NbBlast:245 BlastBestHits:gi|60101707|gb|AAX13972.1|/4e-167/141-1034/1-298/pectin methylesterase [Nicotiana tabacum] //		41.3	7.53	561100000	0.5447	1	23	7	160	380	True	20	21	77	83	0.4947	0.5079	1260.18	327.4	23	Master		20	23	12	16	0	0		6 (20)	7 (23)	3 (12)	4 (16)	-	-		Y Y Y Y ; N N		Y Y Y Y ; N N		Y	Y	Y	Y	N	N
																																										Y Y Y Y ; N N
			Sequence		# Protein Groups	Protein Groups Accessions	Area																																			Y Y Y Y ; N N
			AMCQPTPYK		2	Nt_002105;Nt_005548	2.53543e+08																																			Y Y Y Y ; N N
			AVVAQDGSGQYK		2	Nt_002105;Nt_005548	2.91864e+07																																			Y Y Y Y ; N N
			DALHACEELFDLAIEDLR		2	Nt_002105;Nt_005548	6.01831e+07																																			Y Y Y Y ; N N
			DETSSTGQVTTSTK		1	Nt_005548	3.19707e+06																																			Y Y Y Y ; N N
			ELSINGLAMVNSFGEMITQ		2	Nt_002105;Nt_005548	8.44755e+07																																			Y Y Y Y ; N N
			ELSINGLAMVNSFGEMITQT		2	Nt_002105;Nt_005548	2.23599e+06																																			Y Y Y Y ; N N
			ELSINGLAMVNSFGEMITQTT		2	Nt_002105;Nt_005548	5242376																																			Y Y Y Y ; N N
			EPGIGSTWHTCTVGVSGEGFVAR		1	Nt_005548	4.98556e+06																																			Y Y Y Y ; N N
			GMTNVVFIGEGSTK		2	Nt_002105;Nt_005548	6.64943e+07																																			Y Y Y Y ; N N
			IKDIVDDLK		2	Nt_002105;Nt_005548	5.64989e+08																																			Y Y Y Y ; N N
			KNTEPFVILIK		2	Nt_002105;Nt_005548	1.808e+07																																			Y Y Y Y ; N N
			NAIMNTDLIMK		1	Nt_005548	1.80234e+08																																			Y Y Y Y ; N N
			NAIMNTDLIMKAASDPK		1	Nt_005548	0																																			Y Y Y Y ; N N
			PNAVVAQDGSGQYK		2	Nt_002105;Nt_005548	4.2944e+06																																			Y Y Y Y ; N N
			SVEAMCQPTPYK		1	Nt_005548	4.68571e+08																																			Y Y Y Y ; N N
			SVEAMCQPTPYKQ		1	Nt_005548	4.84984e+06																																			Y Y Y Y ; N N
			TKDALHACEELFDLAIEDLR		2	Nt_002105;Nt_005548	1.34153e+06																																			Y Y Y Y ; N N
			TSVSKLESFDLTK		2	Nt_002105;Nt_005548	3.2861e+07																																			Y Y Y Y ; N N
			TVGVSGEGFVAR		2	Nt_002105;Nt_005548	8.53888e+06																																			Y Y Y Y ; N N
			TWLSAVVAYEETCLD		2	Nt_002105;Nt_005548	4.47147e+06																																			Y Y Y Y ; N N
			TWLSAVVAYEETCLDAFEK		2	Nt_002105;Nt_005548	1.11321e+07																																			Y Y Y Y ; N N
			TWLSAVVAYEETCLDAFEKTDGDTGEK		2	Nt_002105;Nt_005548	0																																			Y Y Y Y ; N N
			VAFEATVTDIK		1	Nt_005548	6.49732e+08																																			Y Y Y Y ; N N
																																										Y Y Y Y ; N N
20	42	K4B172	Uncharacterized protein n=1 Tax=Solanum lycopersicum RepID=K4B172_SOLLC		47.6	4.67	538900000	0.3405	2	29	4	121	417	True	25	26	53	68	0.3381	0.3405	880.88	252.1	29	Master		22	29	21	20	9	12		2 (22)	4 (29)	2 (21)	3 (20)	1 (9)	1 (12)		Y Y Y Y ; Y Y		Y Y Y Y ; Y Y		Y	Y	Y	Y	Y	Y
20	42	UPI0002BCC150	PREDICTED: calreticulin-like isoform 1 n=1 Tax=Solanum lycopersicum RepID=UPI0002BCC150		48.1	4.72	538900000	0.3373	2	29	4	121	421	False	25	26	53	68	0.3349	0.3373	880.88	252.1	29	OK		22	29	21	20	9	12		2 (22)	4 (29)	2 (21)	3 (20)	1 (9)	1 (12)		Y Y Y Y ; Y Y		Y Y Y Y ; Y Y		Y	Y	Y	Y	Y	Y
																																										Y Y Y Y ; Y Y
			Sequence		# Protein Groups	Protein Groups Accessions	Area																																			Y Y Y Y ; Y Y
			AAFEEAEK		3	Nt_000421;K4B172;Q40567	5.85438e+08																																			Y Y Y Y ; Y Y
			ATYSILIDNVEK		3	K4B172;Nt_000421;Q40567	6.78956e+06																																			Y Y Y Y ; Y Y
			EVFFQESFNDGWESR		1	K4B172	187198954																																			Y Y Y Y ; Y Y
			EVPCETDQLTHVY		3	K4B172;Q40567;Nt_000421	1.11551e+07																																			Y Y Y Y ; Y Y
			EVPCETDQLTHVYT		3	K4B172;Q40567;Nt_000421	6.08952e+06																																			Y Y Y Y ; Y Y
			EVPCETDQLTHVYTFILRPDATYSILIDNVEK		3	K4B172;Q40567;Nt_000421	6.3105e+06																																			Y Y Y Y ; Y Y
			FGGDTPYSIMFGPDICGYSTK		3	K4B172;Nt_000421;V7BGH4	8.64136e+07																																			Y Y Y Y ; Y Y
			FGGDTPYSLMFGPDLC		3	K4B172;Nt_000421;V7BGH4	2.81334e+07																																			Y Y Y Y ; Y Y
			FGGDTPYSLMFGPDLCG		3	K4B172;Nt_000421;V7BGH4	4.43502e+06																																			Y Y Y Y ; Y Y
			FGPDICGYSTK		4	K4B172;Nt_000421;Q40567;V7BGH4	2.10672e+07																																			Y Y Y Y ; Y Y
			FQESFNDGWESR		1	K4B172	6.64266e+06																																			Y Y Y Y ; Y Y
			FYAISAEFPE		1	K4B172	1.41859e+07																																			Y Y Y Y ; Y Y
			FYAISAEFPEFSNK		1	K4B172	3.41033e+08																																			Y Y Y Y ; Y Y
			GIQTSEDYR		5	K4B172;Nt_000421;Q40567;V7BGH4;Nt_044545	5.08897e+08																																			Y Y Y Y ; Y Y
			IIRPDATYSILIDNVEK		3	K4B172;Nt_000421;Q40567	50204833																																			Y Y Y Y ; Y Y
			KFGGDTPYSIMFGPD		3	K4B172;Nt_000421;V7BGH4	5566977																																			Y Y Y Y ; Y Y
			KFGGDTPYSIMFGPDICGYSTK		3	K4B172;Nt_000421;V7BGH4	2.30243e+07																																			Y Y Y Y ; Y Y
			KFGGDTPYSLMFGPDLC		3	K4B172;Nt_000421;V7BGH4	6.55526e+07																																			Y Y Y Y ; Y Y
			KFGGDTPYSLMFGPDLCG		3	K4B172;Nt_000421;V7BGH4	1.94557e+07																																			Y Y Y Y ; Y Y
			LLSGDVDQK		4	K4B172;Nt_000421;Q40567;Nt_044545	5.22513e+08																																			Y Y Y Y ; Y Y
			LLSGDVDQKK		4	K4B172;Nt_000421;Q40567;Nt_044545	1.66975e+08																																			Y Y Y Y ; Y Y
			PDATYSILIDNVEK		3	K4B172;Nt_000421;Q40567	3.07638e+06																																			Y Y Y Y ; Y Y
			QSGSLYSDWDLLPPK		3	Q40567;K4B172;V7BGH4	2.49032e+08																																			Y Y Y Y ; Y Y
			SFNDGWESR		3	K4B172;Q40567;Nt_000421	1.48175e+07																																			Y Y Y Y ; Y Y
			SIMFGPDICGYSTK		3	K4B172;Nt_000421;V7BGH4	3.34927e+06																																			Y Y Y Y ; Y Y
			TFIIRPDATYSILIDNVEK		3	K4B172;Nt_000421;Q40567	7.74003e+06																																			Y Y Y Y ; Y Y
			WNGDANDKGIQTS		3	K4B172;Q40567;Nt_000421	5.25368e+06																																			Y Y Y Y ; Y Y
			WNGDANDKGIQTSEDYR		3	Nt_000421;K4B172;Q40567	5086315																																			Y Y Y Y ; Y Y
			YVGVELWQVK		3	K4B172;Q40567;Nt_000421	2.71565e+08																																			Y Y Y Y ; Y Y
																																										Y Y Y Y ; Y Y
21	869	Nt_016449_1	TCL2_11073 nbEST:4 NbBlast:32 BlastBestHits:gi|295812|emb|CAA33854.1|/2e-49/224-487/61-148/LAT52 [Solanum lycopersicum] //		18	4.73	491200000	0.4634	1	11	5	46	164	True	8	8	21	25	0.4024	0.4634	663.97	97.73	11	Master		7	11	1	1	0	0		3 (7)	5 (11)	1 (1)	1 (1)	-	-		Y Y N N ; N N		Y Y N N ; N N		Y	Y	N	N	N	N
																																										Y Y N N ; N N
			Sequence		# Protein Groups	Protein Groups Accessions	Area																																			Y Y N N ; N N
			DIETHNETYSTEGK		2	Nt_036321;Nt_016449_1	4840355																																			Y Y N N ; N N
			EDCKEIVSELVK		2	Nt_036321;Nt_016449_1	2.08823e+08																																			Y Y N N ; N N
			EPEVFDVEGR		2	Nt_036321;Nt_016449_1	1.09869e+09																																			Y Y N N ; N N
			LGFATSLSEAIQ		1	Nt_016449_1	5.56224e+07																																			Y Y N N ; N N
			LGFATSLSEAIQG		1	Nt_016449_1	3.84255e+07																																			Y Y N N ; N N
			LGFATSLSEAIQGA		1	Nt_016449_1	2.18269e+07																																			Y Y N N ; N N
			LGFATSLSEAIQGATVR		1	Nt_016449_1	1.66077e+08																																			Y Y N N ; N N
			SLSEAIQGATVR		1	Nt_016449_1	3.8249e+07																																			Y Y N N ; N N
			YTLTVEGDHENDIC		2	Nt_036321;Nt_016449_1	3799272																																			Y Y N N ; N N
			YTLTVEGDHENDICEVT		2	Nt_036321;Nt_016449_1	3.92506e+06																																			Y Y N N ; N N
			YTLTVEGDHENDICEVTVVNSPR		2	Nt_036321;Nt_016449_1	7.36289e+07																																			Y Y N N ; N N
																																										Y Y N N ; N N
22	796	Nt_044545	TOBAC-EST#6349982#1 nbEST:1 NbBlast:49 BlastBestHits:gi|1419088|emb|CAA95999.1|/2e-58/114-635/35-206/calreticulin [Nicotiana plumbaginifolia] //		26.3	6.29	474600000	0.2213	1	7	2	21	235	True	7	4	14	7	0.2213	0.1021	179.31	22.22	7	Master		0	7	0	0	0	0		-	2 (7)	-	-	-	-		N Y N N ; N N		N Y N N ; N N		N	Y	N	N	N	N
																																										N Y N N ; N N
			Sequence		# Protein Groups	Protein Groups Accessions	Area																																			N Y N N ; N N
			FFAISAEFPE		3	Q40567;Nt_000421;Nt_044545	3.45531e+07																																			N Y N N ; N N
			FFAISAEFPEFSNK		3	Q40567;Nt_000421;Nt_044545	3.92362e+08																																			N Y N N ; N N
			FGGDTPYSIMFGPXTSVAT		1	Nt_044545	0																																			N Y N N ; N N
			GIQTSEDYR		5	K4B172;Nt_000421;Q40567;V7BGH4;Nt_044545	5.08897e+08																																			N Y N N ; N N
			KFGGDTPYSIMFGPX		1	Nt_044545	5566977																																			N Y N N ; N N
			LLSGDVDQK		4	K4B172;Nt_000421;Q40567;Nt_044545	5.22513e+08																																			N Y N N ; N N
			LLSGDVDQKK		4	K4B172;Nt_000421;Q40567;Nt_044545	1.66975e+08																																			N Y N N ; N N
																																										N Y N N ; N N
23	745	Nt_036321	CL8485Contig1 nbEST:2 NbBlast:18 BlastBestHits:gi|295812|emb|CAA33854.1|/9e-52/88-513/6-147/LAT52 [Solanum lycopersicum] //		18.1	4.65	460400000	0.4878	1	12	6	52	164	True	10	10	24	28	0.4268	0.4878	630.05	105.3	12	Master		6	12	0	0	0	0		2 (6)	6 (12)	-	-	-	-		Y Y N N ; N N		Y Y N N ; N N		Y	Y	N	N	N	N
																																										Y Y N N ; N N
			Sequence		# Protein Groups	Protein Groups Accessions	Area																																			Y Y N N ; N N
			DIETHNETYSTEGK		2	Nt_036321;Nt_016449_1	4840355																																			Y Y N N ; N N
			EDCKEIVSELVK		2	Nt_036321;Nt_016449_1	2.08823e+08																																			Y Y N N ; N N
			EPEVFDVEGR		2	Nt_036321;Nt_016449_1	1.09869e+09																																			Y Y N N ; N N
			LGFATSLSEVIQ		1	Nt_036321	6.81943e+07																																			Y Y N N ; N N
			LGFATSLSEVIQGA		1	Nt_036321	2.30249e+07																																			Y Y N N ; N N
			LGFATSLSEVIQGATV		1	Nt_036321	46782999																																			Y Y N N ; N N
			LGFATSLSEVIQGATVG		1	Nt_036321	5.02867e+07																																			Y Y N N ; N N
			LGFATSLSEVIQGATVGLTCR		1	Nt_036321	3.01739e+07																																			Y Y N N ; N N
			SLSEVIQGATVGLTCR		1	Nt_036321	3916697																																			Y Y N N ; N N
			YTLTVEGDHENDIC		2	Nt_036321;Nt_016449_1	3799272																																			Y Y N N ; N N
			YTLTVEGDHENDICEVT		2	Nt_036321;Nt_016449_1	3.92506e+06																																			Y Y N N ; N N
			YTLTVEGDHENDICEVTVVNSPR		2	Nt_036321;Nt_016449_1	7.36289e+07																																			Y Y N N ; N N
																																										Y Y N N ; N N
24	156	Nt_002105	TCL2_3339 nbEST:17 NbBlast:244 BlastBestHits:gi|60101707|gb|AAX13972.1|/0.0/154-1818/1-555/pectin methylesterase [Nicotiana tabacum] //		60.3	6.95	417700000	0.4865	1	29	11	190	555	True	27	27	88	102	0.4721	0.4703	1682.68	424.04	29	Master		35	29	23	28	0	0		15 (35)	11 (29)	9 (23)	11 (28)	-	-		Y Y Y Y ; N N		Y Y Y Y ; N N		Y	Y	Y	Y	N	N
																																										Y Y Y Y ; N N
			Sequence		# Protein Groups	Protein Groups Accessions	Area																																			Y Y Y Y ; N N
			AEPEFLAAKPQ		1	Nt_002105	2.70306e+07																																			Y Y Y Y ; N N
			AMCQPTPYK		2	Nt_002105;Nt_005548	2.53543e+08																																			Y Y Y Y ; N N
			AVVAQDGSGQYK		2	Nt_002105;Nt_005548	2.91864e+07																																			Y Y Y Y ; N N
			DALHACEELFDLAIEDLR		2	Nt_002105;Nt_005548	6.01831e+07																																			Y Y Y Y ; N N
			DIGFENTAGPAQEQ		1	Nt_002105	2.48685e+06																																			Y Y Y Y ; N N
			DIGFENTAGPAQEQA		1	Nt_002105	7.22213e+06																																			Y Y Y Y ; N N
			DIGFENTAGPAQEQAVALR		1	Nt_002105	6.79951e+07																																			Y Y Y Y ; N N
			ELSINGLAMVNSFGEMITQ		2	Nt_002105;Nt_005548	8.44755e+07																																			Y Y Y Y ; N N
			ELSINGLAMVNSFGEMITQT		2	Nt_002105;Nt_005548	2.23599e+06																																			Y Y Y Y ; N N
			ELSINGLAMVNSFGEMITQTT		2	Nt_002105;Nt_005548	5242376																																			Y Y Y Y ; N N
			GAFVIQNCEIK		1	Nt_002105	1.39952e+07																																			Y Y Y Y ; N N
			GISGDVANSFTAGVFINPTDNSFLPK		1	Nt_002105	1.42521e+07																																			Y Y Y Y ; N N
			GMTNVVFIGEGSTK		2	Nt_002105;Nt_005548	6.64943e+07																																			Y Y Y Y ; N N
			GPGIGSTWHTCTVGVSGEGFVAR		1	Nt_002105	5.43326e+06																																			Y Y Y Y ; N N
			IDGYQDTLYAH		2	Nt_002105;Nt_006898	45796737																																			Y Y Y Y ; N N
			IDGYQDTLYAHSGR		2	Nt_002105;Nt_006898	30423566																																			Y Y Y Y ; N N
			IKDIVDDLK		2	Nt_002105;Nt_005548	5.64989e+08																																			Y Y Y Y ; N N
			KNTEPFVILIK		2	Nt_002105;Nt_005548	1.808e+07																																			Y Y Y Y ; N N
			NAIMNTDLIMQAA		1	Nt_002105	4.60044e+07																																			Y Y Y Y ; N N
			NAIMNTDLIMQAASD		1	Nt_002105	1.63361e+06																																			Y Y Y Y ; N N
			NAIMNTDLIMQAASDPK		1	Nt_002105	1.304e+08																																			Y Y Y Y ; N N
			PNAVVAQDGSGQYK		2	Nt_002105;Nt_005548	4.2944e+06																																			Y Y Y Y ; N N
			TKDALHACEELFDLAIEDLR		2	Nt_002105;Nt_005548	1.34153e+06																																			Y Y Y Y ; N N
			TSVSKLESFDLTK		2	Nt_002105;Nt_005548	3.2861e+07																																			Y Y Y Y ; N N
			TVGVSGEGFVAR		2	Nt_002105;Nt_005548	8.53888e+06																																			Y Y Y Y ; N N
			TWLSAVVAYEETCLD		2	Nt_002105;Nt_005548	4.47147e+06																																			Y Y Y Y ; N N
			TWLSAVVAYEETCLDAFEK		2	Nt_002105;Nt_005548	1.11321e+07																																			Y Y Y Y ; N N
			TWLSAVVAYEETCLDAFEKTDGDTGEK		2	Nt_002105;Nt_005548	0																																			Y Y Y Y ; N N
			VAFEATVTDIR		1	Nt_002105	434471761																																			Y Y Y Y ; N N
																																										Y Y Y Y ; N N
25	573	Nt_003549	TCL2_1722 nbEST:12 NbBlast:158 BlastBestHits:gi|4704762|gb|AAD28258.1|AF128404_1/0.0/78-1535/1-481/cellulase homolog [Nicotiana alata] //		56.7	6.01	413500000	0.5773	1	41	11	194	511	True	39	38	94	100	0.5421	0.5616	2453.67	404.31	41	Master		54	41	79	73	75	121		16 (54)	11 (41)	26 (79)	27 (73)	31 (75)	41 (121)		Y Y Y Y ; Y Y		Y Y Y Y ; Y Y		Y	Y	Y	Y	Y	Y
																																										Y Y Y Y ; Y Y
			Sequence		# Protein Groups	Protein Groups Accessions	Area																																			Y Y Y Y ; Y Y
			ATQDKTYLDYINDQATS		2	Nt_003549;Nt_056968	0																																			Y Y Y Y ; Y Y
			ATQDKTYLDYINDQATSS		2	Nt_003549;Nt_056968	1.59826e+06																																			Y Y Y Y ; Y Y
			ATQDKTYLDYINDQATSSGGTR		2	Nt_003549;Nt_056968	4.28921e+07																																			Y Y Y Y ; Y Y
			DAGIDLTGGYYDAGDNVK		2	Q9XF22;Nt_003549	5.95281e+08																																			Y Y Y Y ; Y Y
			DRTTVSCSEGFSL		1	Nt_003549	7.78043e+06																																			Y Y Y Y ; Y Y
			GDSALQDGKDAGIDLTGGYYDAGDNVK		1	Nt_003549	3.45588e+06																																			Y Y Y Y ; Y Y
			ILDGAIVGGPDISDNYNDSR		3	Nt_003549;Nt_056968;Q9XF22	7.33735e+06																																			Y Y Y Y ; Y Y
			KELTNTLNAIK		1	Nt_003549	10939556																																			Y Y Y Y ; Y Y
			LPPNQLVQWR		1	Nt_003549	3.49825e+07																																			Y Y Y Y ; Y Y
			MSYMVGFGTNYPQK		3	Q9XF22;Nt_003549;Nt_056968	76013036																																			Y Y Y Y ; Y Y
			NAEEFICNCIQK		2	Q9XF22;Nt_003549	2.06318e+08																																			Y Y Y Y ; Y Y
			NAPNPNILDGAIVGGPDLSDNYNDSR		2	Q9XF22;Nt_003549	1.57733e+07																																			Y Y Y Y ; Y Y
			NSLQCATGTVESS		2	Nt_003549;Nt_056968	1.48467e+07																																			Y Y Y Y ; Y Y
			NSLQCATGTVESSNLIT		1	Nt_003549	7.66915e+07																																			Y Y Y Y ; Y Y
			NSLQCATGTVESSNLITFVK		1	Nt_003549	71608710																																			Y Y Y Y ; Y Y
			SDSNYSSQLLIH		1	Nt_003549	3660976																																			Y Y Y Y ; Y Y
			SDSNYSSQLLIHAK		1	Nt_003549	3.23019e+07																																			Y Y Y Y ; Y Y
			SIDYGIALTK		2	Q9XF22;Nt_003549	1.32282e+08																																			Y Y Y Y ; Y Y
			SLLYFEAQR		2	Q9XF22;Nt_003549	2.36698e+08																																			Y Y Y Y ; Y Y
			SMFSWDDKYVGAQ		3	Q9XF22;Nt_003549;Nt_056968	4.62874e+07																																			Y Y Y Y ; Y Y
			SMFSWDDKYVGAQV		3	Q9XF22;Nt_003549;Nt_056968	1.08057e+07																																			Y Y Y Y ; Y Y
			SMFSWDDKYVGAQVL		3	Q9XF22;Nt_003549;Nt_056968	1.23366e+08																																			Y Y Y Y ; Y Y
			SNFQQAEAATAN		2	Nt_003549;Nt_056968	1.27158e+08																																			Y Y Y Y ; Y Y
			SNFQQAEAATANTAPL		2	Nt_003549;Nt_056968	1.40992e+08																																			Y Y Y Y ; Y Y
			SNFQQAEAATANTAPLV		2	Nt_003549;Nt_056968	1.82266e+07																																			Y Y Y Y ; Y Y
			SNFQQAEAATANTAPLVG		2	Nt_003549;Nt_056968	23329886																																			Y Y Y Y ; Y Y
			SNFQQAEAATANTAPLVGVL		2	Nt_003549;Nt_056968	1.09119e+08																																			Y Y Y Y ; Y Y
			SNFQQAEAATANTAPLVGVLA		2	Nt_003549;Nt_056968	1.02741e+08																																			Y Y Y Y ; Y Y
			SQVDYILGENPK		2	Q9XF22;Nt_003549	1.82302e+08																																			Y Y Y Y ; Y Y
			SQVDYILGENPKK		2	Q9XF22;Nt_003549	1.38729e+08																																			Y Y Y Y ; Y Y
			TTVSCSEGFSL		1	Nt_003549	4.04423e+07																																			Y Y Y Y ; Y Y
			TTVSCSEGFSLWFYK		1	Nt_003549	1.68933e+07																																			Y Y Y Y ; Y Y
			TVTMLAWSVVEFGEELEAK		1	Nt_003549	1.79783e+06																																			Y Y Y Y ; Y Y
			TYLDYINDQATS		2	Nt_003549;Nt_056968	3.35319e+07																																			Y Y Y Y ; Y Y
			TYLDYINDQATSS		2	Nt_003549;Nt_056968	2.23196e+07																																			Y Y Y Y ; Y Y
			TYLDYINDQATSSGGTR		2	Nt_003549;Nt_056968	408579194																																			Y Y Y Y ; Y Y
			VDEQHPGSDLVGETAAAF		2	Q9XF22;Nt_003549	1.36729e+07																																			Y Y Y Y ; Y Y
			VDEQHPGSDLVGETAAAFAA		2	Q9XF22;Nt_003549	5.51809e+06																																			Y Y Y Y ; Y Y
			VDEQHPGSDLVGETAAAFAAAAIAFNK		2	Q9XF22;Nt_003549	2.52692e+06																																			Y Y Y Y ; Y Y
			WGTDYFLK		2	Q9XF22;Nt_003549	102295623																																			Y Y Y Y ; Y Y
			YINDQATSSGGTR		2	Nt_003549;Nt_056968	1.96755e+06																																			Y Y Y Y ; Y Y
																																										Y Y Y Y ; Y Y
26	1017	V7BGH4	Uncharacterized protein n=1 Tax=Phaseolus vulgaris RepID=V7BGH4_PHAVU		48.2	4.67	401100000	0.1857	1	18	7	67	420	True	15	13	34	33	0.1619	0.1857	721.17	141.74	18	Master		14	18	14	13	4	8		4 (14)	7 (18)	4 (14)	3 (13)	1 (4)	1 (8)		Y Y Y Y ; Y Y		Y Y Y Y ; Y Y		Y	Y	Y	Y	Y	Y
																																										Y Y Y Y ; Y Y
			Sequence		# Protein Groups	Protein Groups Accessions	Area																																			Y Y Y Y ; Y Y
			APIIDNPDFKDDPNLY		1	V7BGH4	4353525																																			Y Y Y Y ; Y Y
			APIIDNPDFKDDPNLYV		1	V7BGH4	1.22669e+07																																			Y Y Y Y ; Y Y
			APIIDNPDFKDDPNLYVF		1	V7BGH4	7.40423e+07																																			Y Y Y Y ; Y Y
			APIIDNPDFKDDPNLYVFPN		1	V7BGH4	3.47214e+07																																			Y Y Y Y ; Y Y
			APIIDNPDFKDDPNLYVFPNLK		1	V7BGH4	4.45455e+08																																			Y Y Y Y ; Y Y
			FGGDTPYSIMFGPDICGYSTK		3	K4B172;Nt_000421;V7BGH4	8.64136e+07																																			Y Y Y Y ; Y Y
			FGGDTPYSLMFGPDLC		3	K4B172;Nt_000421;V7BGH4	2.81334e+07																																			Y Y Y Y ; Y Y
			FGGDTPYSLMFGPDLCG		3	K4B172;Nt_000421;V7BGH4	4.43502e+06																																			Y Y Y Y ; Y Y
			FGPDICGYSTK		4	K4B172;Nt_000421;Q40567;V7BGH4	2.10672e+07																																			Y Y Y Y ; Y Y
			GIQTSEDYR		5	K4B172;Nt_000421;Q40567;V7BGH4;Nt_044545	5.08897e+08																																			Y Y Y Y ; Y Y
			KFGGDTPYSIMFGPD		3	K4B172;Nt_000421;V7BGH4	5566977																																			Y Y Y Y ; Y Y
			KFGGDTPYSIMFGPDICGYSTK		3	K4B172;Nt_000421;V7BGH4	2.30243e+07																																			Y Y Y Y ; Y Y
			KFGGDTPYSLMFGPDLC		3	K4B172;Nt_000421;V7BGH4	6.55526e+07																																			Y Y Y Y ; Y Y
			KFGGDTPYSLMFGPDLCG		3	K4B172;Nt_000421;V7BGH4	1.94557e+07																																			Y Y Y Y ; Y Y
			QSGSLYSDWDLLPPK		3	Q40567;K4B172;V7BGH4	2.49032e+08																																			Y Y Y Y ; Y Y
			SIMFGPDICGYSTK		3	K4B172;Nt_000421;V7BGH4	3.34927e+06																																			Y Y Y Y ; Y Y
			WKAPIIDNPDFKDDPNLYVFPNLK		1	V7BGH4	2275309																																			Y Y Y Y ; Y Y
			WNGNANDKGIQTSEDYR		1	V7BGH4	5086315																																			Y Y Y Y ; Y Y
																																										Y Y Y Y ; Y Y
27	928	Nt_002740	NRCL4_1905 nbEST:15 NbBlast:6 BlastBestHits:gi|10798750|dbj|BAB16427.1|/2e-76/111-632/1-175/NtEIG-E80 [Nicotiana tabacum] //		23.2	7.14	399300000	0.4811	1	9	4	254	212	True	9	9	125	129	0.4811	0.4811	5368.56	548.9	9	Master		8	9	3	4	0	0		3 (8)	4 (9)	1 (3)	1 (4)	-	-		Y Y Y Y ; N N		Y Y Y Y ; N N		Y	Y	Y	Y	N	N
																																										Y Y Y Y ; N N
			Sequence		# Protein Groups	Protein Groups Accessions	Area																																			Y Y Y Y ; N N
			AAGEGVYLPDLCK		2	Nt_003056;Nt_002740	1.50033e+07																																			Y Y Y Y ; N N
			CPNVVDLYFNLAAGEGVYLPD		2	Nt_003056;Nt_002740	1.01124e+07																																			Y Y Y Y ; N N
			EIICENLPTNVCAFSIASSGK		1	Nt_002740	2.25374e+07																																			Y Y Y Y ; N N
			EYIETDECVNAC		3	Nt_082271;Nt_003056;Nt_002740	4.2892e+07																																			Y Y Y Y ; N N
			EYIETDECVNACGVDR		4	Nt_002974;Nt_082271;Nt_003056;Nt_002740	1.74377e+08																																			Y Y Y Y ; N N
			NSIGISSDSLLEAQ		1	Nt_002740	1.46078e+08																																			Y Y Y Y ; N N
			NSIGISSDSLLEAQFTSK		1	Nt_002740	2.39596e+07																																			Y Y Y Y ; N N
			SALEDGKSEYQCK		1	Nt_002740	2.31199e+08																																			Y Y Y Y ; N N
			TSEVIVGNMR		3	Nt_082271;Nt_003056;Nt_002740	7.92291e+08																																			Y Y Y Y ; N N
																																										Y Y Y Y ; N N
28	405	Nt_000033	CL413Contig1 nbEST:125 NbBlast:250 BlastBestHits:gi|238814974|gb|ACR56690.1|/0.0/93-1424/1-444/enolase [Nicotiana tabacum] //		51.1	6.16	378600000	0.6392	1	32	4	259	474	True	30	32	123	136	0.6392	0.6392	3435.49	563.18	32	Master		32	32	18	21	1	2		4 (32)	4 (32)	3 (18)	3 (21)	1 (1)	2 (2)		Y Y Y Y ; N N		Y Y Y Y ; N N		Y	Y	Y	Y	N	N
																																										Y Y Y Y ; N N
			Sequence		# Protein Groups	Protein Groups Accessions	Area																																			Y Y Y Y ; N N
			AAVPSGASTGIYEALELR		7	M0ZSD6;C5J0G6;M4E2S1;I1NAI7;I1JPW5;Nt_000033;Nt_057477	2.72901e+08																																			Y Y Y Y ; N N
			AVNNVNSIIGPA		3	M0ZSD6;C5J0G6;Nt_000033	1.02577e+08																																			Y Y Y Y ; N N
			AVNNVNSIIGPALIGK		3	C5J0G6;M0ZSD6;Nt_000033	6.34078e+07																																			Y Y Y Y ; N N
			AVPSGASTGIYEALELR		8	K4BKV2;M0ZSD6;C5J0G6;M4E2S1;I1NAI7;I1JPW5;Nt_000033;Nt_057477	0																																			Y Y Y Y ; N N
			DATDQTGLDNFMVH		2	C5J0G6;Nt_000033	3.59497e+06																																			Y Y Y Y ; N N
			DATDQTGLDNFMVHELDGTQNEWGWCK		2	C5J0G6;Nt_000033	2.15474e+07																																			Y Y Y Y ; N N
			GASTGIYEALELR		8	K4BKV2;M0ZSD6;C5J0G6;M4E2S1;I1NAI7;I1JPW5;Nt_000033;Nt_057477	3.40247e+06																																			Y Y Y Y ; N N
			GNPTVEVDVTLSNGVFAR		2	C5J0G6;Nt_000033	3.36925e+06																																			Y Y Y Y ; N N
			HIADLAGNK		3	M0ZSD6;C5J0G6;Nt_000033	6.50149e+07																																			Y Y Y Y ; N N
			IEEELGSDAVYAGASFR		2	C5J0G6;Nt_000033	9.40058e+07																																			Y Y Y Y ; N N
			ISGDQLKDLYK		3	M0ZSD6;C5J0G6;Nt_000033	8.65618e+06																																			Y Y Y Y ; N N
			IVLPVPAFNVIN		6	M4E2S1;C5J0G6;M0ZSD6;I1NAI7;I1JPW5;Nt_000033	2.51656e+08																																			Y Y Y Y ; N N
			KYGQDATNVGDEGGFAPN		5	M0ZSD6;C5J0G6;M4E2S1;V7C660;Nt_000033	2.16259e+07																																			Y Y Y Y ; N N
			KYGQDATNVGDEGGFAPNIQENK		5	M0ZSD6;C5J0G6;M4E2S1;V7C660;Nt_000033	62869431																																			Y Y Y Y ; N N
			LAMQEFMILPTGASSFK		2	C5J0G6;Nt_000033	1.9158e+07																																			Y Y Y Y ; N N
			LTTEIGEPVQIVGDDLL		1	Nt_000033	1.98723e+06																																			Y Y Y Y ; N N
			LTTEIGEPVQIVGDDLLVTNPK		1	Nt_000033	8.21219e+07																																			Y Y Y Y ; N N
			LVLPVPAFNVINGGS		6	M0ZSD6;C5J0G6;M4E2S1;I1NAI7;I1JPW5;Nt_000033	1.76768e+07																																			Y Y Y Y ; N N
			LVLPVPAFNVINGGSH		6	M0ZSD6;C5J0G6;M4E2S1;I1NAI7;I1JPW5;Nt_000033	6.89872e+07																																			Y Y Y Y ; N N
			QIGSVTESIEAVK		4	M0ZSD6;C5J0G6;M4E2S1;Nt_000033	5.45304e+06																																			Y Y Y Y ; N N
			SGETEDTFIADLAVGL		5	M0ZSD6;C5J0G6;Nt_000033;Nt_021228;V7C660	6.4043e+06																																			Y Y Y Y ; N N
			SGETEDTFIADLAVGLSTGQIK		5	M0ZSD6;C5J0G6;Nt_000033;Nt_021228;V7C660	2.56737e+07																																			Y Y Y Y ; N N
			SYDLNFKEENNDGSQR		1	Nt_000033	9.8046e+07																																			Y Y Y Y ; N N
			TFVSEYPIVSIEDPFDQDDWETYAK		2	C5J0G6;Nt_000033	5.30026e+07																																			Y Y Y Y ; N N
			VNQIGSVTESIEAVK		4	M0ZSD6;C5J0G6;M4E2S1;Nt_000033	5.91742e+08																																			Y Y Y Y ; N N
			VQIVGDDLLVTNPK		7	M0ZSD6;C5J0G6;M4E2S1;I1NAI7;I1JPW5;Nt_000033;V7C660	9.45891e+07																																			Y Y Y Y ; N N
			VVIGMDVAASEF		7	M0ZSD6;C5J0G6;M4E2S1;I1NAI7;I1JPW5;V7C660;Nt_000033	1.0995e+07																																			Y Y Y Y ; N N
			VVIGMDVAASEFF		2	C5J0G6;Nt_000033	9.8591e+06																																			Y Y Y Y ; N N
			VVIGMDVAASEFFLK		1	Nt_000033	1.96708e+07																																			Y Y Y Y ; N N
			XGGSEYLGK		4	Nt_056763;C5J0G6;Nt_000033;Nt_048601	2.68404e+08																																			Y Y Y Y ; N N
			YGQDATNVGDEGGFAPNIQENK		5	M0ZSD6;C5J0G6;M4E2S1;V7C660;Nt_000033	1.23874e+08																																			Y Y Y Y ; N N
			YGQDATNVGDEGGFAPNIQENKEGLELLK		5	M0ZSD6;C5J0G6;M4E2S1;V7C660;Nt_000033	0																																			Y Y Y Y ; N N
																																										Y Y Y Y ; N N
29	23	C5J0G6	Enolase n=1 Tax=Nicotiana tabacum RepID=C5J0G6_TOBAC		47.8	5.57	378600000	0.6869	2	31	3	272	444	True	29	31	127	145	0.6869	0.6869	3481.66	610.69	31	Master		31	31	18	21	1	2		3 (31)	3 (31)	3 (18)	3 (21)	1 (1)	2 (2)		Y Y Y Y ; N N		Y Y Y Y ; N N		Y	Y	Y	Y	N	N
29	23	Nt_000071_1	CL411Contig1 nbEST:99 NbBlast:250 BlastBestHits:gi|238814974|gb|ACR56690.1|/0.0/76-1407/1-444/enolase [Nicotiana tabacum] //		50.7	6.11	378600000	0.6503	2	31	3	272	469	False	29	31	127	145	0.6503	0.6503	3481.66	610.69	31	OK		31	31	18	21	1	2		3 (31)	3 (31)	3 (18)	3 (21)	1 (1)	2 (2)		Y Y Y Y ; N N		Y Y Y Y ; N N		Y	Y	Y	Y	N	N
																																										Y Y Y Y ; N N
			Sequence		# Protein Groups	Protein Groups Accessions	Area																																			Y Y Y Y ; N N
			AAVPSGASTGIYEALELR		7	M0ZSD6;C5J0G6;M4E2S1;I1NAI7;I1JPW5;Nt_000033;Nt_057477	2.72901e+08																																			Y Y Y Y ; N N
			AVNNVNSIIGPA		3	M0ZSD6;C5J0G6;Nt_000033	1.02577e+08																																			Y Y Y Y ; N N
			AVNNVNSIIGPALIGK		3	C5J0G6;M0ZSD6;Nt_000033	6.34078e+07																																			Y Y Y Y ; N N
			AVPSGASTGIYEALELR		8	K4BKV2;M0ZSD6;C5J0G6;M4E2S1;I1NAI7;I1JPW5;Nt_000033;Nt_057477	0																																			Y Y Y Y ; N N
			DATDQTGLDNFMVH		2	C5J0G6;Nt_000033	3.59497e+06																																			Y Y Y Y ; N N
			DATDQTGLDNFMVHELDGTQNEWGWCK		2	C5J0G6;Nt_000033	2.15474e+07																																			Y Y Y Y ; N N
			GASTGIYEALELR		8	K4BKV2;M0ZSD6;C5J0G6;M4E2S1;I1NAI7;I1JPW5;Nt_000033;Nt_057477	3.40247e+06																																			Y Y Y Y ; N N
			GNPTVEVDVTLSNGVFAR		2	C5J0G6;Nt_000033	3.36925e+06																																			Y Y Y Y ; N N
			HIADLAGNK		3	M0ZSD6;C5J0G6;Nt_000033	6.50149e+07																																			Y Y Y Y ; N N
			IEEELGSDAVYAGASFR		2	C5J0G6;Nt_000033	9.40058e+07																																			Y Y Y Y ; N N
			ISGDQLKDLYK		3	M0ZSD6;C5J0G6;Nt_000033	8.65618e+06																																			Y Y Y Y ; N N
			IVLPVPAFNVIN		6	M4E2S1;C5J0G6;M0ZSD6;I1NAI7;I1JPW5;Nt_000033	2.51656e+08																																			Y Y Y Y ; N N
			KYGQDATNVGDEGGFAPN		5	M0ZSD6;C5J0G6;M4E2S1;V7C660;Nt_000033	2.16259e+07																																			Y Y Y Y ; N N
			KYGQDATNVGDEGGFAPNIQENK		5	M0ZSD6;C5J0G6;M4E2S1;V7C660;Nt_000033	62869431																																			Y Y Y Y ; N N
			LAMQEFMILPTGASSFK		2	C5J0G6;Nt_000033	1.9158e+07																																			Y Y Y Y ; N N
			LTTEMGEQVQIVGDDLLVTNPK		1	C5J0G6	3.07691e+07																																			Y Y Y Y ; N N
			LVLPVPAFNVINGGS		6	M0ZSD6;C5J0G6;M4E2S1;I1NAI7;I1JPW5;Nt_000033	1.76768e+07																																			Y Y Y Y ; N N
			LVLPVPAFNVINGGSH		6	M0ZSD6;C5J0G6;M4E2S1;I1NAI7;I1JPW5;Nt_000033	6.89872e+07																																			Y Y Y Y ; N N
			QIGSVTESIEAVK		4	M0ZSD6;C5J0G6;M4E2S1;Nt_000033	5.45304e+06																																			Y Y Y Y ; N N
			SGETEDTFIADLAVGL		5	M0ZSD6;C5J0G6;Nt_000033;Nt_021228;V7C660	6.4043e+06																																			Y Y Y Y ; N N
			SGETEDTFIADLAVGLSTGQIK		5	M0ZSD6;C5J0G6;Nt_000033;Nt_021228;V7C660	2.56737e+07																																			Y Y Y Y ; N N
			SYDLNFKEENNDGSQK		1	C5J0G6	1.53144e+08																																			Y Y Y Y ; N N
			TFVSEYPIVSIEDPFDQDDWETYAK		2	C5J0G6;Nt_000033	5.30026e+07																																			Y Y Y Y ; N N
			VNQIGSVTESIEAVK		4	M0ZSD6;C5J0G6;M4E2S1;Nt_000033	5.91742e+08																																			Y Y Y Y ; N N
			VQIVGDDLLVTNPK		7	M0ZSD6;C5J0G6;M4E2S1;I1NAI7;I1JPW5;Nt_000033;V7C660	9.45891e+07																																			Y Y Y Y ; N N
			VVIGMDVAASEF		7	M0ZSD6;C5J0G6;M4E2S1;I1NAI7;I1JPW5;V7C660;Nt_000033	1.0995e+07																																			Y Y Y Y ; N N
			VVIGMDVAASEFF		2	C5J0G6;Nt_000033	9.8591e+06																																			Y Y Y Y ; N N
			VVIGMDVAASEFFLNDK		1	C5J0G6	2.85466e+07																																			Y Y Y Y ; N N
			XGGSEYLGK		4	Nt_056763;C5J0G6;Nt_000033;Nt_048601	2.68404e+08																																			Y Y Y Y ; N N
			YGQDATNVGDEGGFAPNIQENK		5	M0ZSD6;C5J0G6;M4E2S1;V7C660;Nt_000033	1.23874e+08																																			Y Y Y Y ; N N
			YGQDATNVGDEGGFAPNIQENKEGLELLK		5	M0ZSD6;C5J0G6;M4E2S1;V7C660;Nt_000033	0																																			Y Y Y Y ; N N
																																										Y Y Y Y ; N N
30	24	M0ZSD6	Uncharacterized protein n=1 Tax=Solanum tuberosum RepID=M0ZSD6_SOLTU		47.8	5.81	372100000	0.4257	1	23	2	150	444	True	20	22	73	77	0.3941	0.4054	1975.05	302.24	23	Master		25	23	0	0	1	2		1 (25)	2 (23)	-	-	1 (1)	2 (2)		Y Y N N ; N N		Y Y N N ; N N		Y	Y	N	N	N	N
																																										Y Y N N ; N N
			Sequence		# Protein Groups	Protein Groups Accessions	Area																																			Y Y N N ; N N
			AAVPSGASTGIYEALELR		7	M0ZSD6;C5J0G6;M4E2S1;I1NAI7;I1JPW5;Nt_000033;Nt_057477	2.72901e+08																																			Y Y N N ; N N
			AVNNVNSIIGPA		3	M0ZSD6;C5J0G6;Nt_000033	1.02577e+08																																			Y Y N N ; N N
			AVNNVNSIIGPALIGK		3	C5J0G6;M0ZSD6;Nt_000033	6.34078e+07																																			Y Y N N ; N N
			AVPSGASTGIYEALELR		8	K4BKV2;M0ZSD6;C5J0G6;M4E2S1;I1NAI7;I1JPW5;Nt_000033;Nt_057477	0																																			Y Y N N ; N N
			DGGSDYLGK		5	M0ZSD6;M4E2S1;I1NAI7;I1JPW5;V7C660	4.03791e+07																																			Y Y N N ; N N
			DPTDQTGLDNFMVH		1	M0ZSD6	2.09646e+06																																			Y Y N N ; N N
			GASTGIYEALELR		8	K4BKV2;M0ZSD6;C5J0G6;M4E2S1;I1NAI7;I1JPW5;Nt_000033;Nt_057477	3.40247e+06																																			Y Y N N ; N N
			HIADLAGNK		3	M0ZSD6;C5J0G6;Nt_000033	6.50149e+07																																			Y Y N N ; N N
			ISGDQLKDLYK		3	M0ZSD6;C5J0G6;Nt_000033	8.65618e+06																																			Y Y N N ; N N
			IVLPVPAFNVIN		6	M4E2S1;C5J0G6;M0ZSD6;I1NAI7;I1JPW5;Nt_000033	2.51656e+08																																			Y Y N N ; N N
			KYGQDATNVGDEGGFAPN		5	M0ZSD6;C5J0G6;M4E2S1;V7C660;Nt_000033	2.16259e+07																																			Y Y N N ; N N
			KYGQDATNVGDEGGFAPNIQENK		5	M0ZSD6;C5J0G6;M4E2S1;V7C660;Nt_000033	62869431																																			Y Y N N ; N N
			LVLPVPAFNVINGGS		6	M0ZSD6;C5J0G6;M4E2S1;I1NAI7;I1JPW5;Nt_000033	1.76768e+07																																			Y Y N N ; N N
			LVLPVPAFNVINGGSH		6	M0ZSD6;C5J0G6;M4E2S1;I1NAI7;I1JPW5;Nt_000033	6.89872e+07																																			Y Y N N ; N N
			QIGSVTESIEAVK		4	M0ZSD6;C5J0G6;M4E2S1;Nt_000033	5.45304e+06																																			Y Y N N ; N N
			SGETEDTFIADLAVGL		5	M0ZSD6;C5J0G6;Nt_000033;Nt_021228;V7C660	6.4043e+06																																			Y Y N N ; N N
			SGETEDTFIADLAVGLSTGQIK		5	M0ZSD6;C5J0G6;Nt_000033;Nt_021228;V7C660	2.56737e+07																																			Y Y N N ; N N
			VNQIGSVTESIEAVK		4	M0ZSD6;C5J0G6;M4E2S1;Nt_000033	5.91742e+08																																			Y Y N N ; N N
			VQIVGDDLLVTNPK		7	M0ZSD6;C5J0G6;M4E2S1;I1NAI7;I1JPW5;Nt_000033;V7C660	9.45891e+07																																			Y Y N N ; N N
			VVIGMDVAASEF		7	M0ZSD6;C5J0G6;M4E2S1;I1NAI7;I1JPW5;V7C660;Nt_000033	1.0995e+07																																			Y Y N N ; N N
			VVIGMDVAASEFYGK		1	M0ZSD6	1.53688e+07																																			Y Y N N ; N N
			YGQDATNVGDEGGFAPNIQENK		5	M0ZSD6;C5J0G6;M4E2S1;V7C660;Nt_000033	1.23874e+08																																			Y Y N N ; N N
			YGQDATNVGDEGGFAPNIQENKEGLELLK		5	M0ZSD6;C5J0G6;M4E2S1;V7C660;Nt_000033	0																																			Y Y N N ; N N
																																										Y Y N N ; N N
31	102	M4E2S1	Uncharacterized protein n=1 Tax=Brassica rapa subsp. pekinensis RepID=M4E2S1_BRARP		47.5	5.78	372100000	0.3311	2	17	1	87	444	True	16	16	42	45	0.3311	0.3108	1175.69	167.51	17	Master		0	17	0	0	1	2		-	1 (17)	-	-	1 (1)	2 (2)		N Y N N ; N N		N Y N N ; N N		N	Y	N	N	N	N
31	102	Q6W7E8	Enolase n=1 Tax=Brassica campestris RepID=Q6W7E8_BRACM		47.3	5.66	372100000	0.3311	2	17	1	87	444	False	16	16	42	45	0.3311	0.3108	1175.69	167.51	17	OK		0	17	0	0	1	2		-	1 (17)	-	-	1 (1)	2 (2)		N Y N N ; N N		N Y N N ; N N		N	Y	N	N	N	N
																																										N Y N N ; N N
			Sequence		# Protein Groups	Protein Groups Accessions	Area																																			N Y N N ; N N
			AAVPSGASTGIYEALELR		7	M0ZSD6;C5J0G6;M4E2S1;I1NAI7;I1JPW5;Nt_000033;Nt_057477	2.72901e+08																																			N Y N N ; N N
			AVPSGASTGIYEALELR		8	K4BKV2;M0ZSD6;C5J0G6;M4E2S1;I1NAI7;I1JPW5;Nt_000033;Nt_057477	0																																			N Y N N ; N N
			DGGSDYLGK		5	M0ZSD6;M4E2S1;I1NAI7;I1JPW5;V7C660	4.03791e+07																																			N Y N N ; N N
			GASTGIYEALELR		8	K4BKV2;M0ZSD6;C5J0G6;M4E2S1;I1NAI7;I1JPW5;Nt_000033;Nt_057477	3.40247e+06																																			N Y N N ; N N
			IVLPVPAFNVIN		6	M4E2S1;C5J0G6;M0ZSD6;I1NAI7;I1JPW5;Nt_000033	2.51656e+08																																			N Y N N ; N N
			KYGQDATNVGDEGGFAPN		5	M0ZSD6;C5J0G6;M4E2S1;V7C660;Nt_000033	2.16259e+07																																			N Y N N ; N N
			KYGQDATNVGDEGGFAPNIQENK		5	M0ZSD6;C5J0G6;M4E2S1;V7C660;Nt_000033	62869431																																			N Y N N ; N N
			LAMQEFMILPVGASSFK		3	M4E2S1;V7C660;Nt_057477	5.58955e+06																																			N Y N N ; N N
			LVLPVPAFNVINGGS		6	M0ZSD6;C5J0G6;M4E2S1;I1NAI7;I1JPW5;Nt_000033	1.76768e+07																																			N Y N N ; N N
			LVLPVPAFNVINGGSH		6	M0ZSD6;C5J0G6;M4E2S1;I1NAI7;I1JPW5;Nt_000033	6.89872e+07																																			N Y N N ; N N
			QIGSVTESIEAVK		4	M0ZSD6;C5J0G6;M4E2S1;Nt_000033	5.45304e+06																																			N Y N N ; N N
			TYDLNFKEENNNGSQK		1	M4E2S1	1.96222e+07																																			N Y N N ; N N
			VNQIGSVTESIEAVK		4	M0ZSD6;C5J0G6;M4E2S1;Nt_000033	5.91742e+08																																			N Y N N ; N N
			VQIVGDDLLVTNPK		7	M0ZSD6;C5J0G6;M4E2S1;I1NAI7;I1JPW5;Nt_000033;V7C660	9.45891e+07																																			N Y N N ; N N
			VVIGMDVAASEF		7	M0ZSD6;C5J0G6;M4E2S1;I1NAI7;I1JPW5;V7C660;Nt_000033	1.0995e+07																																			N Y N N ; N N
			YGQDATNVGDEGGFAPNIQENK		5	M0ZSD6;C5J0G6;M4E2S1;V7C660;Nt_000033	1.23874e+08																																			N Y N N ; N N
			YGQDATNVGDEGGFAPNIQENKEGLELLK		5	M0ZSD6;C5J0G6;M4E2S1;V7C660;Nt_000033	0																																			N Y N N ; N N
																																										N Y N N ; N N
32	810	Nt_003056	TCL6_948 nbEST:14 NbBlast:6 BlastBestHits:gi|10798750|dbj|BAB16427.1|/5e-75/95-616/1-175/NtEIG-E80 [Nicotiana tabacum] //		22.8	6.95	371500000	0.4976	1	9	2	124	205	True	9	9	62	62	0.4976	0.4976	2405.19	281.13	9	Master		9	9	3	4	0	0		2 (9)	2 (9)	1 (3)	1 (4)	-	-		Y Y Y Y ; N N		Y Y Y Y ; N N		Y	Y	Y	Y	N	N
																																										Y Y Y Y ; N N
			Sequence		# Protein Groups	Protein Groups Accessions	Area																																			Y Y Y Y ; N N
			AAGEGVYLPDLCK		2	Nt_003056;Nt_002740	1.50033e+07																																			Y Y Y Y ; N N
			CPNVVDLYFNLAAGEGVYLPD		2	Nt_003056;Nt_002740	1.01124e+07																																			Y Y Y Y ; N N
			EIICENLPTNICAFSIASSGK		1	Nt_003056	1.37463e+07																																			Y Y Y Y ; N N
			EYIETDECVNAC		3	Nt_082271;Nt_003056;Nt_002740	4.2892e+07																																			Y Y Y Y ; N N
			EYIETDECVNACGVDR		4	Nt_002974;Nt_082271;Nt_003056;Nt_002740	1.74377e+08																																			Y Y Y Y ; N N
			NSVGISSDSLLEAQ		2	Nt_082271;Nt_003056	7.67868e+07																																			Y Y Y Y ; N N
			NSVGISSDSLLEAQFTSK		2	Nt_082271;Nt_003056	2.33834e+07																																			Y Y Y Y ; N N
			STLEDGKSEYQCK		1	Nt_003056	1.47885e+08																																			Y Y Y Y ; N N
			TSEVIVGNMR		3	Nt_082271;Nt_003056;Nt_002740	7.92291e+08																																			Y Y Y Y ; N N
																																										Y Y Y Y ; N N
33	962	Nt_001456	TCL2_1528 nbEST:22 NbBlast:77 BlastBestHits:gi|169551|gb|AAA03019.1|/3e-67/229-705/1-154/pSTH-2 protein [Solanum tuberosum] //		17.9	5.82	363500000	0.7188	1	17	17	164	160	True	16	17	75	89	0.7188	0.7188	1263.02	318.91	17	Master		17	17	7	10	3	11		17 (17)	17 (17)	7 (7)	10 (10)	3 (3)	11 (11)		Y Y Y Y ; Y Y		Y Y Y Y ; Y Y		Y	Y	Y	Y	Y	Y
																																										Y Y Y Y ; Y Y
			Sequence		# Protein Groups	Protein Groups Accessions	Area																																			Y Y Y Y ; Y Y
			AIVLDSENLVPK		1	Nt_001456	6.85584e+08																																			Y Y Y Y ; Y Y
			FEASGNGGCICK		1	Nt_001456	1.79275e+08																																			Y Y Y Y ; Y Y
			GDYVFKEEEHNEGK		1	Nt_001456	1.1692e+07																																			Y Y Y Y ; Y Y
			GVTTYTHEVTTSVAPTR		1	Nt_001456	1.77153e+08																																			Y Y Y Y ; Y Y
			IVLDSENLVPK		1	Nt_001456	2.57198e+07																																			Y Y Y Y ; Y Y
			KAIVLDSENLVPK		1	Nt_001456	2.72415e+06																																			Y Y Y Y ; Y Y
			LEFVTYEIK		1	Nt_001456	1.81264e+07																																			Y Y Y Y ; Y Y
			LHVIDDKNLVTK		1	Nt_001456	1.27995e+07																																			Y Y Y Y ; Y Y
			MNFVEGSPNK		1	Nt_001456	1.84733e+08																																			Y Y Y Y ; Y Y
			NIEIIEGDGGAGSIK		1	Nt_001456	2.202e+08																																			Y Y Y Y ; Y Y
			NIEIIEGDGGAGSIKK		1	Nt_001456	1.69484e+08																																			Y Y Y Y ; Y Y
			YSLIEGDVLGDK		1	Nt_001456	3.0351e+07																																			Y Y Y Y ; Y Y
			YSLIEGDVLGDKL		1	Nt_001456	19346537																																			Y Y Y Y ; Y Y
			YSLIEGDVLGDKLE		1	Nt_001456	6.1002e+06																																			Y Y Y Y ; Y Y
			YSLIEGDVLGDKLEFVTY		1	Nt_001456	4907545																																			Y Y Y Y ; Y Y
			YSLIEGDVLGDKLEFVTYEIK		1	Nt_001456	4836358																																			Y Y Y Y ; Y Y
			YTHEVTTSVAPTR		1	Nt_001456	2.54486e+06																																			Y Y Y Y ; Y Y
																																										Y Y Y Y ; Y Y
34	586	Nt_082271	TOBAC-EST#6107553#1 nbEST:1 NbBlast:6 BlastBestHits:gi|10798750|dbj|BAB16427.1|/1e-56/389-6/9-136/NtEIG-E80 [Nicotiana tabacum] //		18.8	7.78	347800000	0.3256	1	6	1	104	172	True	6	6	53	51	0.3256	0.3256	2187.96	239.2	6	Master		7	6	0	0	0	0		1 (7)	1 (6)	-	-	-	-		Y Y N N ; N N		Y Y N N ; N N		Y	Y	N	N	N	N
																																										Y Y N N ; N N
			Sequence		# Protein Groups	Protein Groups Accessions	Area																																			Y Y N N ; N N
			CLLENSANNDGK		1	Nt_082271	7.65051e+06																																			Y Y N N ; N N
			EYIETDECVNAC		3	Nt_082271;Nt_003056;Nt_002740	4.2892e+07																																			Y Y N N ; N N
			EYIETDECVNACGVDR		4	Nt_002974;Nt_082271;Nt_003056;Nt_002740	1.74377e+08																																			Y Y N N ; N N
			NSVGISSDSLLEAQ		2	Nt_082271;Nt_003056	7.67868e+07																																			Y Y N N ; N N
			NSVGISSDSLLEAQFTSK		2	Nt_082271;Nt_003056	2.33834e+07																																			Y Y N N ; N N
			TSEVIVGNMR		3	Nt_082271;Nt_003056;Nt_002740	7.92291e+08																																			Y Y N N ; N N
																																										Y Y N N ; N N
35	16	Q9XF22	Cellulase homolog n=1 Tax=Nicotiana alata RepID=Q9XF22_NICAL		53.4	5.91	346100000	0.3347	1	17	1	84	481	True	16	15	40	44	0.3202	0.3181	754.1	172.8	17	Master		28	17	40	34	33	67		3 (28)	1 (17)	4 (40)	3 (34)	3 (33)	7 (67)		Y Y Y Y ; Y Y		Y Y Y Y ; Y Y		Y	Y	Y	Y	Y	Y
																																										Y Y Y Y ; Y Y
			Sequence		# Protein Groups	Protein Groups Accessions	Area																																			Y Y Y Y ; Y Y
			DAGIDLTGGYYDAGDNVK		2	Q9XF22;Nt_003549	5.95281e+08																																			Y Y Y Y ; Y Y
			GDSALNDGKDAGIDLTGGYYDAGDNVK		1	Q9XF22	6.23762e+06																																			Y Y Y Y ; Y Y
			ILDGAIVGGPDISDNYNDSR		3	Nt_003549;Nt_056968;Q9XF22	7.33735e+06																																			Y Y Y Y ; Y Y
			MSYMVGFGTNYPQK		3	Q9XF22;Nt_003549;Nt_056968	76013036																																			Y Y Y Y ; Y Y
			NAEEFICNCIQK		2	Q9XF22;Nt_003549	2.06318e+08																																			Y Y Y Y ; Y Y
			NAPNPNILDGAIVGGPDLSDNYNDSR		2	Q9XF22;Nt_003549	1.57733e+07																																			Y Y Y Y ; Y Y
			SIDYGIALTK		2	Q9XF22;Nt_003549	1.32282e+08																																			Y Y Y Y ; Y Y
			SLLYFEAQR		2	Q9XF22;Nt_003549	2.36698e+08																																			Y Y Y Y ; Y Y
			SMFSWDDKYVGAQ		3	Q9XF22;Nt_003549;Nt_056968	4.62874e+07																																			Y Y Y Y ; Y Y
			SMFSWDDKYVGAQV		3	Q9XF22;Nt_003549;Nt_056968	1.08057e+07																																			Y Y Y Y ; Y Y
			SMFSWDDKYVGAQVL		3	Q9XF22;Nt_003549;Nt_056968	1.23366e+08																																			Y Y Y Y ; Y Y
			SQVDYILGENPK		2	Q9XF22;Nt_003549	1.82302e+08																																			Y Y Y Y ; Y Y
			SQVDYILGENPKK		2	Q9XF22;Nt_003549	1.38729e+08																																			Y Y Y Y ; Y Y
			VDEQHPGSDLVGETAAAF		2	Q9XF22;Nt_003549	1.36729e+07																																			Y Y Y Y ; Y Y
			VDEQHPGSDLVGETAAAFAA		2	Q9XF22;Nt_003549	5.51809e+06																																			Y Y Y Y ; Y Y
			VDEQHPGSDLVGETAAAFAAAAIAFNK		2	Q9XF22;Nt_003549	2.52692e+06																																			Y Y Y Y ; Y Y
			WGTDYFLK		2	Q9XF22;Nt_003549	102295623																																			Y Y Y Y ; Y Y
																																										Y Y Y Y ; Y Y
36	694	Nt_030281	TCL2_18221 nbEST:2 NbBlast:18 BlastBestHits:sp|O49813|OLEE1_BETPN/2e-30/94-588/1-162/Olee1-like protein OS=Betula pendula PE=2 SV=1 //		19	4.73	333500000	0.6221	1	13	13	142	172	True	11	12	51	91	0.6221	0.6221	1364.31	357.81	13	Master		11	13	5	7	0	0		11 (11)	13 (13)	5 (5)	7 (7)	-	-		Y Y Y Y ; N N		Y Y Y Y ; N N		Y	Y	Y	Y	N	N
																																										Y Y Y Y ; N N
			Sequence		# Protein Groups	Protein Groups Accessions	Area																																			Y Y Y Y ; N N
			DMQYIPELK		1	Nt_030281	6.72143e+06																																			Y Y Y Y ; N N
			EANALFFLAK		1	Nt_030281	3.11154e+08																																			Y Y Y Y ; N N
			EDCSEIPDEVH		1	Nt_030281	5.95076e+06																																			Y Y Y Y ; N N
			EDCSEIPDEVHTK		1	Nt_030281	2.46546e+08																																			Y Y Y Y ; N N
			FIVEGIVYCDPCR		1	Nt_030281	1.91121e+07																																			Y Y Y Y ; N N
			NASSECAQEFEDMQ		1	Nt_030281	2.6078e+06																																			Y Y Y Y ; N N
			NASSECAQEFEDMQYIPELK		1	Nt_030281	1.37896e+07																																			Y Y Y Y ; N N
			SEKPQFIVEGIVYCDPCR		1	Nt_030281	3.36143e+08																																			Y Y Y Y ; N N
			SSKEDCSEIPDEVHTK		1	Nt_030281	3.53176e+08																																			Y Y Y Y ; N N
			TNLSQPLAGAGVR		1	Nt_030281	5.09889e+07																																			Y Y Y Y ; N N
			TNNNGIAGNLR		1	Nt_030281	4.26981e+07																																			Y Y Y Y ; N N
			VEGDHENEICETYLTK		1	Nt_030281	15861215																																			Y Y Y Y ; N N
			VTLTNNNGIAGNLR		1	Nt_030281	2.23787e+08																																			Y Y Y Y ; N N
																																										Y Y Y Y ; N N
37	554	Nt_005615	TCL2_3246 nbEST:9 NbBlast:16 BlastBestHits:gi|15230560|ref|NP_187872.1|/3e-34/176-607/25-169/FLA14 (FASCICLIN-LIKE ARABINOGALACTAN PROTEIN 14 PRECURSOR) [Arabidopsis thaliana] //		29.1	4.78	329400000	0.296	1	12	6	85	277	True	12	11	40	45	0.296	0.2599	697.63	162.3	12	Master		11	12	7	8	0	0		5 (11)	6 (12)	4 (7)	4 (8)	-	-		Y Y Y Y ; N N		Y Y Y Y ; N N		Y	Y	Y	Y	N	N
																																										Y Y Y Y ; N N
			Sequence		# Protein Groups	Protein Groups Accessions	Area																																			Y Y Y Y ; N N
			ATITVLAVPNGAIGDLTSK		1	Nt_005615	2.62593e+08																																			Y Y Y Y ; N N
			DGSFVFGSAVK		3	Nt_004829;Nt_005615;Nt_016813	244607979																																			Y Y Y Y ; N N
			DLSTHVVLDYYDPM		1	Nt_005615	1.05331e+07																																			Y Y Y Y ; N N
			DLSTHVVLDYYDPMK		1	Nt_005615	1.19925e+08																																			Y Y Y Y ; N N
			ILSQYSDYSTF		2	Nt_004829;Nt_005615	51074785																																			Y Y Y Y ; N N
			ILSQYSDYSTFNE		2	Nt_004829;Nt_005615	7.2739e+06																																			Y Y Y Y ; N N
			ILSQYSDYSTFNELLSK		2	Nt_004829;Nt_005615	4.8101e+08																																			Y Y Y Y ; N N
			LTNMYQQSGK		1	Nt_005615	1.46238e+07																																			Y Y Y Y ; N N
			SGLATEINKR		3	Nt_005615;Nt_016813;Nt_007555	1.11059e+08																																			Y Y Y Y ; N N
			VLAVPNGAIGDLTSK		1	Nt_005615	1.91294e+07																																			Y Y Y Y ; N N
			VPNGAIGDLTSK		4	Nt_004829;Nt_005615;Nt_016813;Nt_007555	0																																			Y Y Y Y ; N N
			VVLDYYDPMK		1	Nt_005615	1.96028e+07																																			Y Y Y Y ; N N
																																										Y Y Y Y ; N N
38	738	Nt_002238	TCL5_3853 nbEST:17 NbBlast:5 BlastBestHits:gi|18410388|ref|NP_565067.1|/2e-13/200-418/29-103/protease inhibitor/seed storage/lipid transfer protein (LTP) family protein [Arabidopsis thaliana] //		13.7	8.05	317600000	0.0963	1	2	2	9	135	True	2	2	5	4	0.0963	0.0963	108.3	13.21	2	Master		2	2	0	1	0	1		2 (2)	2 (2)	-	1 (1)	-	1 (1)		N N N N ; N N		N N N N ; N N		N	N	N	N	N	N
																																										N N N N ; N N
			Sequence		# Protein Groups	Protein Groups Accessions	Area																																			N N N N ; N N
			ACNIPGDISACK		1	Nt_002238	6.30045e+08																																			N N N N ; N N
			ACNIPGDISACKA		1	Nt_002238	5.24493e+06																																			N N N N ; N N
																																										N N N N ; N N
39	930	Nt_002277_1	TCL5_8233 nbEST:17 NbBlast:33 BlastBestHits:sp|O04066|ACBP_RICCO/3e-36/98-340/1-81/Acyl-CoA-binding protein OS=Ricinus communis PE=3 SV=1 //		13.6	6.13	317000000	0.3388	1	5	1	100	121	True	5	4	45	55	0.3388	0.3388	510.1	192.95	5	Master		6	5	1	2	0	1		1 (6)	1 (5)	1 (1)	2 (2)	-	1 (1)		Y Y N N ; N N		Y Y N N ; N N		Y	Y	N	N	N	N
																																										Y Y N N ; N N
			Sequence		# Protein Groups	Protein Groups Accessions	Area																																			Y Y N N ; N N
			EDFEEHAELAK		2	Nt_000815;Nt_002277_1	6.25969e+06																																			Y Y N N ; N N
			GLKEDFEEHAELAK		2	Nt_000815;Nt_002277_1	5.79499e+06																																			Y Y N N ; N N
			QATVGNVDTSRPG		2	Nt_002277_1;Nt_000815	4.23945e+08																																			Y Y N N ; N N
			QATVGNVDTSRPGIF		1	Nt_002277_1	153378068																																			Y Y N N ; N N
			SKDEAMNDYITK		2	Nt_000815;Nt_002277_1	3.7356e+08																																			Y Y N N ; N N
																																										Y Y N N ; N N
40	359	Nt_000302_1	TCL6_632 nbEST:52 NbBlast:207 BlastBestHits:gi|19713|emb|CAA39444.1|/5e-84/272-727/1-152/superoxide dismutase [Nicotiana plumbaginifolia] //		15.2	5.87	313300000	0.5724	3	11	2	316	152	True	11	11	149	167	0.5724	0.5724	3766.46	685.08	11	Master		8	11	8	8	4	7		4 (8)	2 (11)	8 (8)	2 (8)	4 (4)	7 (7)		Y Y Y Y ; Y Y		Y Y Y Y ; Y Y		Y	Y	Y	Y	Y	Y
40	359	P27082	Superoxide dismutase [Cu-Zn] n=1 Tax=Nicotiana plumbaginifolia RepID=SODC_NICPL		15.2	5.87	313300000	0.5724	3	11	2	316	152	False	11	11	149	167	0.5724	0.5724	3766.46	685.08	11	OK		8	11	8	8	4	7		4 (8)	2 (11)	8 (8)	2 (8)	4 (4)	7 (7)		Y Y Y Y ; Y Y		Y Y Y Y ; Y Y		Y	Y	Y	Y	Y	Y
40	359	Nt_000909	TCL6_12023 nbEST:29 NbBlast:207 BlastBestHits:gi|19713|emb|CAA39444.1|/4e-84/196-651/1-152/superoxide dismutase [Nicotiana plumbaginifolia] //		22.5	7.36	313300000	0.4009	3	11	2	316	217	False	11	11	149	167	0.4009	0.4009	3766.46	685.08	11	OK		8	11	8	8	4	7		4 (8)	2 (11)	8 (8)	2 (8)	4 (4)	7 (7)		Y Y Y Y ; Y Y		Y Y Y Y ; Y Y		Y	Y	Y	Y	Y	Y
																																										Y Y Y Y ; Y Y
			Sequence		# Protein Groups	Protein Groups Accessions	Area																																			Y Y Y Y ; Y Y
			ALGDTTNGCMSTGPHYNPAGK		2	Nt_000302_1;M1AQ00	3.48245e+07																																			Y Y Y Y ; Y Y
			AVVVHADPD		3	M1AQ00;Nt_000302_1;UPI0002BC9338	1.00634e+07																																			Y Y Y Y ; Y Y
			AVVVHADPDDLGK		2	M1AQ00;Nt_000302_1	7.00068e+08																																			Y Y Y Y ; Y Y
			AVVVHADPDDLGKGGHELSK		2	Nt_000302_1;M1AQ00	2.96408e+07																																			Y Y Y Y ; Y Y
			AVVVHADPDDLXKGGH		2	M1AQ00;Nt_000302_1	2.05925e+06																																			Y Y Y Y ; Y Y
			EHGAPEDEVR		2	Nt_000302_1;M1AQ00	6.67405e+07																																			Y Y Y Y ; Y Y
			HAGDLGNITVGEDGTA		2	Nt_000302_1;M1AQ00	1.17112e+07																																			Y Y Y Y ; Y Y
			HAGDLGNITVGEDGTASF		2	Nt_000302_1;M1AQ00	8.12159e+06																																			Y Y Y Y ; Y Y
			HAGDLGNITVGEDGTASFT		2	Nt_000302_1;M1AQ00	38019250																																			Y Y Y Y ; Y Y
			HAGDLGNITVGEDGTASFTLTDK		1	Nt_000302_1	2.67708e+06																																			Y Y Y Y ; Y Y
			QIPLAGPQSIIGR		1	Nt_000302_1	1.73181e+08																																			Y Y Y Y ; Y Y
																																										Y Y Y Y ; Y Y
41	529	Nt_001936	TCL6_11228 nbEST:18 NbBlast:245 BlastBestHits:gi|60101707|gb|AAX13972.1|/1e-166/223-1719/44-555/pectin methylesterase [Nicotiana tabacum] //		60.1	7.78	299600000	0.2473	1	17	10	83	546	True	17	16	42	41	0.2473	0.2308	986.74	167.21	17	Master		23	17	5	12	0	0		12 (23)	10 (17)	5 (5)	12 (12)	-	-		Y Y Y Y ; N N		Y Y Y Y ; N N		Y	Y	Y	Y	N	N
																																										Y Y Y Y ; N N
			Sequence		# Protein Groups	Protein Groups Accessions	Area																																			Y Y Y Y ; N N
			AEQGFLAAQPPIK		1	Nt_001936	1.50434e+07																																			Y Y Y Y ; N N
			AGVYNEHVEIPR		1	Nt_001936	3.94646e+06																																			Y Y Y Y ; N N
			DALQTCQGLVDVAIDDLTR		1	Nt_001936	6.02568e+07																																			Y Y Y Y ; N N
			DIGFENTAGPVK		1	Nt_001936	1.35528e+07																																			Y Y Y Y ; N N
			GLVDVAIDDLTR		1	Nt_001936	3.24771e+06																																			Y Y Y Y ; N N
			IKDYTDDLK		3	Nt_056673;Nt_001936;Nt_012391	2.79942e+08																																			Y Y Y Y ; N N
			ITGSLNYADGTGTFK		1	Nt_001936	2.07442e+07																																			Y Y Y Y ; N N
			NSASLIDEAK		2	Nt_001936;Nt_012391	4.11002e+08																																			Y Y Y Y ; N N
			QGLVDVAIDDLTR		1	Nt_001936	4.3588e+06																																			Y Y Y Y ; N N
			SINEALNAVPK		2	Nt_001936;Nt_012391	1.43547e+07																																			Y Y Y Y ; N N
			SVQAICQPTDYK		2	Nt_001936;Nt_012391	1.32933e+08																																			Y Y Y Y ; N N
			SVQAICQPTDYKE		2	Nt_001936;Nt_012391	9.65873e+06																																			Y Y Y Y ; N N
			SVQAICQPTDYKET		2	Nt_001936;Nt_012391	1.80481e+06																																			Y Y Y Y ; N N
			SVQAICQPTDYKETCEK		2	Nt_001936;Nt_012391	2.07802e+08																																			Y Y Y Y ; N N
			TKDALQTCQGLVDVAID		1	Nt_001936	6.89175e+06																																			Y Y Y Y ; N N
			TKDALQTCQGLVDVAIDDLTR		1	Nt_001936	8.12819e+07																																			Y Y Y Y ; N N
			VAFNATINDLSDVIK		1	Nt_001936	1.94074e+06																																			Y Y Y Y ; N N
																																										Y Y Y Y ; N N
42	567	Nt_012391	TCL2_26968 nbEST:5 NbBlast:95 BlastBestHits:gi|60101707|gb|AAX13972.1|/4e-64/222-869/44-266/pectin methylesterase [Nicotiana tabacum] //		28.8	6.79	299600000	0.2576	1	9	2	41	264	True	9	8	22	19	0.2576	0.2235	487.75	77.13	9	Master		9	9	0	0	0	0		3 (9)	2 (9)	-	-	-	-		Y Y N N ; N N		Y Y N N ; N N		Y	Y	N	N	N	N
																																										Y Y N N ; N N
			Sequence		# Protein Groups	Protein Groups Accessions	Area																																			Y Y N N ; N N
			DALQTCQGLLDVAIDDLTR		1	Nt_012391	2.35603e+07																																			Y Y N N ; N N
			IKDYTDDLK		3	Nt_056673;Nt_001936;Nt_012391	2.79942e+08																																			Y Y N N ; N N
			NSASLIDEAK		2	Nt_001936;Nt_012391	4.11002e+08																																			Y Y N N ; N N
			SINEALNAVPK		2	Nt_001936;Nt_012391	1.43547e+07																																			Y Y N N ; N N
			SVQAICQPTDYK		2	Nt_001936;Nt_012391	1.32933e+08																																			Y Y N N ; N N
			SVQAICQPTDYKE		2	Nt_001936;Nt_012391	9.65873e+06																																			Y Y N N ; N N
			SVQAICQPTDYKET		2	Nt_001936;Nt_012391	1.80481e+06																																			Y Y N N ; N N
			SVQAICQPTDYKETCEK		2	Nt_001936;Nt_012391	2.07802e+08																																			Y Y N N ; N N
			TKDALQTCQGLLDVAIDDLTR		1	Nt_012391	2.02952e+07																																			Y Y N N ; N N
																																										Y Y N N ; N N
43	1033	M1D1L1	Uncharacterized protein n=1 Tax=Solanum tuberosum RepID=M1D1L1_SOLTU		10.1	6.09	288700000	0.1667	1	2	2	2	90	True		2		2		0.1667		6.18	2	Master		2	2	0	0	0	0		2 (2)	2 (2)	-	-	-	-		N N N N ; N N		N N N N ; N N		N	N	N	N	N	N
																																										N N N N ; N N
			Sequence		# Protein Groups	Protein Groups Accessions	Area																																			N N N N ; N N
			QATVGNVNTSRPG		1	M1D1L1	4.23945e+08																																			N N N N ; N N
			QATVGNVNTSRPGIF		1	M1D1L1	153378068																																			N N N N ; N N
																																										N N N N ; N N
44	421	Nt_004829	TCL2_9493 nbEST:10 NbBlast:16 BlastBestHits:gi|15230560|ref|NP_187872.1|/5e-32/911-477/25-170/FLA14 (FASCICLIN-LIKE ARABINOGALACTAN PROTEIN 14 PRECURSOR) [Arabidopsis thaliana] //		28.9	4.77	286100000	0.2982	1	11	5	57	275	True	11	10	29	28	0.2982	0.2982	550.81	96.7	11	Master		8	11	7	8	0	0		4 (8)	5 (11)	4 (7)	4 (8)	-	-		Y Y Y Y ; N N		Y Y Y Y ; N N		Y	Y	Y	Y	N	N
																																										Y Y Y Y ; N N
			Sequence		# Protein Groups	Protein Groups Accessions	Area																																			Y Y Y Y ; N N
			ATITILAVPNGAIGDLTSK		1	Nt_004829	1.03897e+08																																			Y Y Y Y ; N N
			DGSFVFGSAVK		3	Nt_004829;Nt_005615;Nt_016813	244607979																																			Y Y Y Y ; N N
			ELSTYVILDYYDIPK		1	Nt_004829	1.32764e+08																																			Y Y Y Y ; N N
			ILAVPNGAIGDLTSK		3	Nt_004829;Nt_016813;Nt_007555	1.08886e+07																																			Y Y Y Y ; N N
			ILSQYSDYSTF		2	Nt_004829;Nt_005615	51074785																																			Y Y Y Y ; N N
			ILSQYSDYSTFNE		2	Nt_004829;Nt_005615	7.2739e+06																																			Y Y Y Y ; N N
			ILSQYSDYSTFNELLSK		2	Nt_004829;Nt_005615	4.8101e+08																																			Y Y Y Y ; N N
			MTNMYQQSGK		1	Nt_004829	6.35559e+06																																			Y Y Y Y ; N N
			SGLAAEINK		1	Nt_004829	7.49378e+06																																			Y Y Y Y ; N N
			SGLAAEINKR		1	Nt_004829	1.55526e+07																																			Y Y Y Y ; N N
			VPNGAIGDLTSK		4	Nt_004829;Nt_005615;Nt_016813;Nt_007555	0																																			Y Y Y Y ; N N
																																										Y Y Y Y ; N N
45	494	Nt_000815	TCL5_7356 nbEST:31 NbBlast:32 BlastBestHits:sp|O04066|ACBP_RICCO/1e-36/79-321/1-81/Acyl-CoA-binding protein OS=Ricinus communis PE=3 SV=1 //		13	7.18	279900000	0.3826	1	8	4	105	115	True	7	7	46	59	0.3652	0.3826	508	201.17	8	Master		6	8	1	2	0	1		1 (6)	4 (8)	1 (1)	2 (2)	-	1 (1)		Y Y N N ; N N		Y Y N N ; N N		Y	Y	N	N	N	N
																																										Y Y N N ; N N
			Sequence		# Protein Groups	Protein Groups Accessions	Area																																			Y Y N N ; N N
			EDFEEHAELAK		2	Nt_000815;Nt_002277_1	6.25969e+06																																			Y Y N N ; N N
			GLKEDFEEHAELAK		2	Nt_000815;Nt_002277_1	5.79499e+06																																			Y Y N N ; N N
			QATVGNVDTSRPG		2	Nt_002277_1;Nt_000815	4.23945e+08																																			Y Y N N ; N N
			QATVGNVDTSRPGM		1	Nt_000815	7.64997e+06																																			Y Y N N ; N N
			QATVGNVDTSRPGMF		1	Nt_000815	7.66585e+06																																			Y Y N N ; N N
			QATVGNVDTSRPGMFN		1	Nt_000815	8.46766e+06																																			Y Y N N ; N N
			QATVGNVDTSRPGMFNMR		1	Nt_000815	4.2183e+07																																			Y Y N N ; N N
			SKDEAMNDYITK		2	Nt_000815;Nt_002277_1	3.7356e+08																																			Y Y N N ; N N
																																										Y Y N N ; N N
46	844	Nt_048601	TOBAC-EST#6341855#1 nbEST:1 NbBlast:542 BlastBestHits:gi|19281|emb|CAA41115.1|/1e-29/45-188/1-48/enolase [Solanum lycopersicum] //		26.9	8.6	271100000	0.1116	1	2	1	6	242	True	2	1	3	3	0.1116	0.0372	91.75	8.06	2	Master		2	2	0	0	0	0		1 (2)	1 (2)	-	-	-	-		N N N N ; N N		N N N N ; N N		N	N	N	N	N	N
																																										N N N N ; N N
			Sequence		# Protein Groups	Protein Groups Accessions	Area																																			N N N N ; N N
			GNPTVEVDVTLSNGVFXN		1	Nt_048601	0																																			N N N N ; N N
			XGGSEYLGK		4	Nt_056763;C5J0G6;Nt_000033;Nt_048601	2.68404e+08																																			N N N N ; N N
																																										N N N N ; N N
47	873	Nt_056763	TOBAC-EST#6341076#1 nbEST:1 NbBlast:11 BlastBestHits:gi|5669648|gb|AAD46409.1|AF096253_1/2e-13/36-113/19-44/ethylene-responsive enolase [Solanum lycopersicum] //		16.7	8.92	271100000	0.0588	1	2	1	3	153	True	2		3		0.0588		77.13		2	Master		0	2	0	0	0	0		-	1 (2)	-	-	-	-		N N N N ; N N		N N N N ; N N		N	N	N	N	N	N
																																										N N N N ; N N
			Sequence		# Protein Groups	Protein Groups Accessions	Area																																			N N N N ; N N
			XGGSEYLGK		4	Nt_056763;C5J0G6;Nt_000033;Nt_048601	2.68404e+08																																			N N N N ; N N
			XGGSEYLGK		1	Nt_056763	2.71144e+08																																			N N N N ; N N
																																										N N N N ; N N
48	78	M1AQ00	Superoxide dismutase [Cu-Zn] n=1 Tax=Solanum tuberosum RepID=M1AQ00_SOLTU		15.3	5.62	268300000	0.4868	1	10	1	68	152	True	9	10	30	38	0.4605	0.4868	622.41	133.53	10	Master		5	10	0	7	0	0		1 (5)	1 (10)	-	1 (7)	-	-		Y Y N Y ; N N		Y Y N Y ; N N		Y	Y	N	Y	N	N
																																										Y Y N Y ; N N
			Sequence		# Protein Groups	Protein Groups Accessions	Area																																			Y Y N Y ; N N
			ALGDTTNGCMSTGPHYNPAGK		2	Nt_000302_1;M1AQ00	3.48245e+07																																			Y Y N Y ; N N
			AVVVHADPD		3	M1AQ00;Nt_000302_1;UPI0002BC9338	1.00634e+07																																			Y Y N Y ; N N
			AVVVHADPDDLGK		2	M1AQ00;Nt_000302_1	7.00068e+08																																			Y Y N Y ; N N
			AVVVHADPDDLGKGGHELSK		2	Nt_000302_1;M1AQ00	2.96408e+07																																			Y Y N Y ; N N
			AVVVHADPDDLXKGGH		2	M1AQ00;Nt_000302_1	2.05925e+06																																			Y Y N Y ; N N
			EHGAPEDEVR		2	Nt_000302_1;M1AQ00	6.67405e+07																																			Y Y N Y ; N N
			HAGDLGNITVGEDGTA		2	Nt_000302_1;M1AQ00	1.17112e+07																																			Y Y N Y ; N N
			HAGDLGNITVGEDGTASF		2	Nt_000302_1;M1AQ00	8.12159e+06																																			Y Y N Y ; N N
			HAGDLGNITVGEDGTASFT		2	Nt_000302_1;M1AQ00	38019250																																			Y Y N Y ; N N
			HAGDLGNITVGEDGTASFTITDQ		1	M1AQ00	1.49042e+06																																			Y Y N Y ; N N
																																										Y Y N Y ; N N
49	857	Nt_005942	CL11720Contig1 nbEST:9 NbBlast:5 BlastBestHits:gi|15221052|ref|NP_173264.1|/2e-13/168-374/41-110/protease inhibitor/seed storage/lipid transfer protein (LTP) family protein [Arabidopsis thaliana] //		18.3	8.38	259300000	0.0682	1	1	1	6	176	True	1	1	3	3	0.0682	0.0682	67.1	9.33	1	Master		2	1	0	1	0	0		2 (2)	1 (1)	-	1 (1)	-	-		N N N N ; N N		N N N N ; N N		N	N	N	N	N	N
																																										N N N N ; N N
			Sequence		# Protein Groups	Protein Groups Accessions	Area																																			N N N N ; N N
			ACNIPGDVSACK		1	Nt_005942	259278885																																			N N N N ; N N
																																										N N N N ; N N
50	577	Nt_016813	TCL2_10442 nbEST:4 NbBlast:16 BlastBestHits:gi|15224141|ref|NP_180021.1|/7e-37/163-693/8-183/FLA3 (FASCICLIN-LIKE ARABINOGALACTAN PROTEIN 3 PRECURSOR) [Arabidopsis thaliana] //		21.6	8.84	251900000	0.4428	1	10	5	68	201	True	10	9	36	32	0.4428	0.393	864.4	123.69	10	Master		8	10	10	10	0	0		4 (8)	5 (10)	5 (10)	5 (10)	-	-		Y Y Y Y ; N N		Y Y Y Y ; N N		Y	Y	Y	Y	N	N
																																										Y Y Y Y ; N N
			Sequence		# Protein Groups	Protein Groups Accessions	Area																																			Y Y Y Y ; N N
			DGSFVFGSAVK		3	Nt_004829;Nt_005615;Nt_016813	244607979																																			Y Y Y Y ; N N
			ILAVPNGAIGDLTSK		3	Nt_004829;Nt_016813;Nt_007555	1.08886e+07																																			Y Y Y Y ; N N
			ILSQFSDYSTFNDLLSK		1	Nt_016813	2.67818e+08																																			Y Y Y Y ; N N
			MTTMYQQSGK		1	Nt_016813	7.7513e+06																																			Y Y Y Y ; N N
			SDDVLNSVLSTY		1	Nt_016813	8.97864e+06																																			Y Y Y Y ; N N
			SDDVLNSVLSTYVVLDYYDIPK		1	Nt_016813	4.49252e+07																																			Y Y Y Y ; N N
			SGLATEINKR		3	Nt_005615;Nt_016813;Nt_007555	1.11059e+08																																			Y Y Y Y ; N N
			SVLSTYVVLDYYDIPK		2	Nt_016813;Nt_007555	3.13505e+07																																			Y Y Y Y ; N N
			TTITILAVPNGAIGDLTSK		1	Nt_016813	2.43311e+08																																			Y Y Y Y ; N N
			VPNGAIGDLTSK		4	Nt_004829;Nt_005615;Nt_016813;Nt_007555	0																																			Y Y Y Y ; N N
																																										Y Y Y Y ; N N
51	934	Nt_003559	CL9226Contig1 nbEST:12 NbBlast:248 BlastBestHits:gi|1345548|emb|CAA50334.1|/0.0/142-1251/9-378/polygalacturonase [Nicotiana tabacum] //		42.4	7.05	244200000	0.4394	1	16	16	69	396	True	14	15	32	37	0.4394	0.4116	832.28	140.88	16	Master		14	16	8	8	0	0		14 (14)	16 (16)	8 (8)	8 (8)	-	-		Y Y Y Y ; N N		Y Y Y Y ; N N		Y	Y	Y	Y	N	N
																																										Y Y Y Y ; N N
			Sequence		# Protein Groups	Protein Groups Accessions	Area																																			Y Y Y Y ; N N
			EACQSTSPSTIVIPK		1	Nt_003559	3.45351e+08																																			Y Y Y Y ; N N
			FNVSAPANSPNTDGIH		1	Nt_003559	1370997																																			Y Y Y Y ; N N
			GKQNPPVCTAS		1	Nt_003559	1.53611e+06																																			Y Y Y Y ; N N
			GVPCEGIEVGDIDIT		1	Nt_003559	2.72932e+07																																			Y Y Y Y ; N N
			GVPCEGIEVGDIDITYSGK		1	Nt_003559	162192904																																			Y Y Y Y ; N N
			IDQFTMSGGGILDGQAAAAWECK		1	Nt_003559	7.89616e+06																																			Y Y Y Y ; N N
			LDQFTMSGGGILDGQAAAA		1	Nt_003559	3.17724e+06																																			Y Y Y Y ; N N
			SNADISEALLNAFK		1	Nt_003559	1.89637e+06																																			Y Y Y Y ; N N
			SPLELQIQATLK		1	Nt_003559	2.56516e+06																																			Y Y Y Y ; N N
			SSCENIKPSLK		1	Nt_003559	2.25079e+08																																			Y Y Y Y ; N N
			TQDAVSLLCSK		1	Nt_003559	1.11477e+08																																			Y Y Y Y ; N N
			VGEWLTVNK		1	Nt_003559	6.21949e+07																																			Y Y Y Y ; N N
			VTCGPGHGISVGSLGGNPDEKPVVG		1	Nt_003559	3.6317e+07																																			Y Y Y Y ; N N
			VTCGPGHGISVGSLGGNPDEKPVVGVF		1	Nt_003559	3.96383e+07																																			Y Y Y Y ; N N
			VTCGPGHGISVGSLGGNPDEKPVVGVFVR		1	Nt_003559	50807915																																			Y Y Y Y ; N N
			YGANSNADISEALLNAFK		1	Nt_003559	138365955																																			Y Y Y Y ; N N
																																										Y Y Y Y ; N N
52	531	Nt_000019_2	CL847Contig1 nbEST:148 NbBlast:2 BlastBestHits:gi|270313164|gb|ACZ73649.1|/2e-12/287-132/1-52/glycine-rich protein precursor [Nicotiana tabacum] //		16.5	3.61	240000000	0.589	1	23	8	63	163	True	22	21	31	32	0.5583	0.589	654.98	117.54	23	Master		16	23	12	18	8	19		5 (16)	8 (23)	6 (12)	4 (18)	8 (8)	5 (19)		Y Y Y Y ; Y Y		Y Y Y Y ; Y Y		Y	Y	Y	Y	Y	Y
																																										Y Y Y Y ; Y Y
			Sequence		# Protein Groups	Protein Groups Accessions	Area																																			Y Y Y Y ; Y Y
			AAVETAPAEVEVK		2	Nt_110209;Nt_000019_2	1.70075e+07																																			Y Y Y Y ; Y Y
			AEAELEAAPVEEPETEK		2	Nt_000019_2;Nt_000105	12665467																																			Y Y Y Y ; Y Y
			AELEAAPVEEPETEK		2	Nt_000019_2;Nt_000105	6.54907e+06																																			Y Y Y Y ; Y Y
			APVAAVETAPAEVEVK		2	Nt_110209;Nt_000019_2	0																																			Y Y Y Y ; Y Y
			ASVEVESAPVAAVETAPAEVEVK		1	Nt_000019_2	6.88634e+06																																			Y Y Y Y ; Y Y
			AVETAPAEVEVK		2	Nt_110209;Nt_000019_2	2.28681e+07																																			Y Y Y Y ; Y Y
			AVPVADESAPVTE		1	Nt_000019_2	371371057																																			Y Y Y Y ; Y Y
			AVPVADESAPVTEE		1	Nt_000019_2	124897645																																			Y Y Y Y ; Y Y
			AVPVADESAPVTEEAVAEK		1	Nt_000019_2	2.23863e+08																																			Y Y Y Y ; Y Y
			AVPVADESAPVTEEAVAEKT		1	Nt_000019_2	2.4063e+06																																			Y Y Y Y ; Y Y
			DESAPVTEEAVAEK		1	Nt_000019_2	3.63979e+06																																			Y Y Y Y ; Y Y
			EAAPVEEPETEK		2	Nt_000019_2;Nt_000105	13957472																																			Y Y Y Y ; Y Y
			ELEAAPVEEPETEK		2	Nt_000019_2;Nt_000105	4.45347e+06																																			Y Y Y Y ; Y Y
			LEAAPVEEPETEK		2	Nt_000019_2;Nt_000105	1.70037e+07																																			Y Y Y Y ; Y Y
			SAPVAAVETAPAEVEVK		2	Nt_110209;Nt_000019_2	2.00286e+06																																			Y Y Y Y ; Y Y
			TTDAAAEEPVAAAE		1	Nt_000019_2	2.25819e+07																																			Y Y Y Y ; Y Y
			TTDAAAEEPVAAAESVEEK		1	Nt_000019_2	1.56496e+07																																			Y Y Y Y ; Y Y
			TTPEETKVEEPTPVV		2	Nt_110209;Nt_000019_2	5.70087e+06																																			Y Y Y Y ; Y Y
			TTPEETKVEEPTPVVE		2	Nt_110209;Nt_000019_2	5.18443e+07																																			Y Y Y Y ; Y Y
			TTPEETKVEEPTPVVESE		2	Nt_110209;Nt_000019_2	1.35046e+07																																			Y Y Y Y ; Y Y
			VAAVETAPAEVEVK		2	Nt_110209;Nt_000019_2	5.75212e+06																																			Y Y Y Y ; Y Y
			VESAPVAAVETAPAEVEVK		2	Nt_110209;Nt_000019_2	22918993																																			Y Y Y Y ; Y Y
			VETAPAEVEVK		2	Nt_110209;Nt_000019_2	3.62616e+07																																			Y Y Y Y ; Y Y
																																										Y Y Y Y ; Y Y
53	241	A8Y7S8	Z-box binding factor 3 n=1 Tax=Arabidopsis thaliana RepID=A8Y7S8_ARATH		16.1	4.34	234400000	0.8099	22	15	3	90	142	True	13	15	45	45	0.5423	0.8099	854.48	181.19	15	Master		8	15	4	5	0	0		1 (8)	3 (15)	1 (4)	1 (5)	-	-		Y Y Y Y ; N N		Y Y Y Y ; N N		Y	Y	Y	Y	N	N
53	241	Nt_000612_1	CL2517Contig1 nbEST:36 NbBlast:339 BlastBestHits:gi|14625405|dbj|BAB61909.1|/2e-79/126-569/1-148/calmodulin NtCaM3 [Nicotiana tabacum] //		16.8	4.27	234400000	0.7718	22	15	3	90	149	False	13	15	45	45	0.5168	0.7718	854.48	181.19	15	OK		8	15	4	5	0	0		1 (8)	3 (15)	1 (4)	1 (5)	-	-		Y Y Y Y ; N N		Y Y Y Y ; N N		Y	Y	Y	Y	N	N
53	241	P27164	Calmodulin-related protein n=1 Tax=Petunia hybrida RepID=CALM3_PETHY		21.1	4.78	234400000	0.625	22	15	3	90	184	False	13	15	45	45	0.4185	0.625	854.48	181.19	15	OK		8	15	4	5	0	0		1 (8)	3 (15)	1 (4)	1 (5)	-	-		Y Y Y Y ; N N		Y Y Y Y ; N N		Y	Y	Y	Y	N	N
53	241	P17928	Calmodulin n=6 Tax=Papilionoideae RepID=CALM_MEDSA		16.9	4.27	234400000	0.7718	22	15	3	90	149	False	13	15	45	45	0.5168	0.7718	854.48	181.19	15	OK		8	15	4	5	0	0		1 (8)	3 (15)	1 (4)	1 (5)	-	-		Y Y Y Y ; N N		Y Y Y Y ; N N		Y	Y	Y	Y	N	N
53	241	Q0JNS6	Calmodulin-1 n=44 Tax=Spermatophyta RepID=CALM1_ORYSJ		16.8	4.27	234400000	0.7718	22	15	3	90	149	False	13	15	45	45	0.5168	0.7718	854.48	181.19	15	OK		8	15	4	5	0	0		1 (8)	3 (15)	1 (4)	1 (5)	-	-		Y Y Y Y ; N N		Y Y Y Y ; N N		Y	Y	Y	Y	N	N
53	241	C6T4C0	Putative uncharacterized protein n=1 Tax=Glycine max RepID=C6T4C0_SOYBN		16.9	4.28	234400000	0.7718	22	15	3	90	149	False	13	15	45	45	0.5168	0.7718	854.48	181.19	15	OK		8	15	4	5	0	0		1 (8)	3 (15)	1 (4)	1 (5)	-	-		Y Y Y Y ; N N		Y Y Y Y ; N N		Y	Y	Y	Y	N	N
53	241	C6TIR2	Putative uncharacterized protein n=1 Tax=Glycine max RepID=C6TIR2_SOYBN		16.9	4.27	234400000	0.7718	22	15	3	90	149	False	13	15	45	45	0.5168	0.7718	854.48	181.19	15	OK		8	15	4	5	0	0		1 (8)	3 (15)	1 (4)	1 (5)	-	-		Y Y Y Y ; N N		Y Y Y Y ; N N		Y	Y	Y	Y	N	N
53	241	I1N8I7	Uncharacterized protein n=1 Tax=Glycine max RepID=I1N8I7_SOYBN		16.8	4.28	234400000	0.7718	22	15	3	90	149	False	13	15	45	45	0.5168	0.7718	854.48	181.19	15	OK		8	15	4	5	0	0		1 (8)	3 (15)	1 (4)	1 (5)	-	-		Y Y Y Y ; N N		Y Y Y Y ; N N		Y	Y	Y	Y	N	N
53	241	F2CS21	Predicted protein n=10 Tax=Mesangiospermae RepID=F2CS21_HORVD		16.8	4.27	234400000	0.7718	22	15	3	90	149	False	13	15	45	45	0.5168	0.7718	854.48	181.19	15	OK		8	15	4	5	0	0		1 (8)	3 (15)	1 (4)	1 (5)	-	-		Y Y Y Y ; N N		Y Y Y Y ; N N		Y	Y	Y	Y	N	N
53	241	M4EZS4	Uncharacterized protein n=1 Tax=Brassica rapa subsp. pekinensis RepID=M4EZS4_BRARP		20.5	4.83	234400000	0.6425	22	15	3	90	179	False	13	15	45	45	0.4302	0.6425	854.48	181.19	15	OK		8	15	4	5	0	0		1 (8)	3 (15)	1 (4)	1 (5)	-	-		Y Y Y Y ; N N		Y Y Y Y ; N N		Y	Y	Y	Y	N	N
53	241	Q0PRR6	Calmodulin (Fragment) n=1 Tax=Vigna radiata var. radiata RepID=Q0PRR6_VIGRR		16.7	4.22	234400000	0.777	22	15	3	90	148	False	13	15	45	45	0.5203	0.777	854.48	181.19	15	OK		8	15	4	5	0	0		1 (8)	3 (15)	1 (4)	1 (5)	-	-		Y Y Y Y ; N N		Y Y Y Y ; N N		Y	Y	Y	Y	N	N
53	241	Q6R2U4	Calmodulin n=1 Tax=Arachis hypogaea RepID=Q6R2U4_ARAHY		16.6	4.25	234400000	0.777	22	15	3	90	148	False	13	15	45	45	0.5203	0.777	854.48	181.19	15	OK		8	15	4	5	0	0		1 (8)	3 (15)	1 (4)	1 (5)	-	-		Y Y Y Y ; N N		Y Y Y Y ; N N		Y	Y	Y	Y	N	N
53	241	R0HKF9	Uncharacterized protein n=1 Tax=Capsella rubella RepID=R0HKF9_9BRAS		24.7	5.19	234400000	0.5349	22	15	3	90	215	False	13	15	45	45	0.3581	0.5349	854.48	181.19	15	OK		8	15	4	5	0	0		1 (8)	3 (15)	1 (4)	1 (5)	-	-		Y Y Y Y ; N N		Y Y Y Y ; N N		Y	Y	Y	Y	N	N
53	241	Nt_002442	TCL2_768 nbEST:16 NbBlast:271 BlastBestHits:gi|14625405|dbj|BAB61909.1|/5e-80/165-611/1-149/calmodulin NtCaM3 [Nicotiana tabacum] //		26	4.55	234400000	0.4957	22	15	3	90	232	False	13	15	45	45	0.3319	0.4957	854.48	181.19	15	OK		8	15	4	5	0	0		1 (8)	3 (15)	1 (4)	1 (5)	-	-		Y Y Y Y ; N N		Y Y Y Y ; N N		Y	Y	Y	Y	N	N
53	241	Nt_001268_1	TCL6_6023 nbEST:24 NbBlast:264 BlastBestHits:gi|14625405|dbj|BAB61909.1|/5e-80/97-543/1-149/calmodulin NtCaM3 [Nicotiana tabacum] //		20.7	4.36	234400000	0.6354	22	15	3	90	181	False	13	15	45	45	0.4254	0.6354	854.48	181.19	15	OK		8	15	4	5	0	0		1 (8)	3 (15)	1 (4)	1 (5)	-	-		Y Y Y Y ; N N		Y Y Y Y ; N N		Y	Y	Y	Y	N	N
53	241	Nt_001880	TCL5_7197 nbEST:19 NbBlast:262 BlastBestHits:gi|14625405|dbj|BAB61909.1|/5e-80/100-546/1-149/calmodulin NtCaM3 [Nicotiana tabacum] //		24.6	4.5	234400000	0.53	22	15	3	90	217	False	13	15	45	45	0.3548	0.53	854.48	181.19	15	OK		8	15	4	5	0	0		1 (8)	3 (15)	1 (4)	1 (5)	-	-		Y Y Y Y ; N N		Y Y Y Y ; N N		Y	Y	Y	Y	N	N
53	241	Nt_001857	TCL6_3659 nbEST:19 NbBlast:291 BlastBestHits:gi|14625405|dbj|BAB61909.1|/6e-80/234-680/1-149/calmodulin NtCaM3 [Nicotiana tabacum] //		18.6	4.18	234400000	0.7012	22	15	3	90	164	False	13	15	45	45	0.4695	0.7012	854.48	181.19	15	OK		8	15	4	5	0	0		1 (8)	3 (15)	1 (4)	1 (5)	-	-		Y Y Y Y ; N N		Y Y Y Y ; N N		Y	Y	Y	Y	N	N
53	241	Nt_012575_1	TCL5_4633 nbEST:5 NbBlast:271 BlastBestHits:gi|14625405|dbj|BAB61909.1|/5e-80/70-516/1-149/calmodulin NtCaM3 [Nicotiana tabacum] //		23.8	4.72	234400000	0.5529	22	15	3	90	208	False	13	15	45	45	0.3702	0.5529	854.48	181.19	15	OK		8	15	4	5	0	0		1 (8)	3 (15)	1 (4)	1 (5)	-	-		Y Y Y Y ; N N		Y Y Y Y ; N N		Y	Y	Y	Y	N	N
53	241	Nt_002727	CL8010Contig1 nbEST:15 NbBlast:274 BlastBestHits:gi|14625405|dbj|BAB61909.1|/5e-80/73-519/1-149/calmodulin NtCaM3 [Nicotiana tabacum] //		19.6	4.45	234400000	0.6647	22	15	3	90	173	False	13	15	45	45	0.4451	0.6647	854.48	181.19	15	OK		8	15	4	5	0	0		1 (8)	3 (15)	1 (4)	1 (5)	-	-		Y Y Y Y ; N N		Y Y Y Y ; N N		Y	Y	Y	Y	N	N
53	241	Nt_000137_2	CL897Contig1 nbEST:73 NbBlast:423 BlastBestHits:gi|14625405|dbj|BAB61909.1|/4e-79/777-334/1-148/calmodulin NtCaM3 [Nicotiana tabacum] //		18	4.18	234400000	0.7188	22	15	3	90	160	False	13	15	45	45	0.4813	0.7188	854.48	181.19	15	OK		8	15	4	5	0	0		1 (8)	3 (15)	1 (4)	1 (5)	-	-		Y Y Y Y ; N N		Y Y Y Y ; N N		Y	Y	Y	Y	N	N
53	241	K4A231	Uncharacterized protein n=15 Tax=Eukaryota RepID=K4A231_SETIT		48.5	4.73	234400000	0.2656	22	15	3	90	433	False	13	15	45	45	0.1778	0.2656	854.48	181.19	15	OK		8	15	4	5	0	0		1 (8)	3 (15)	1 (4)	1 (5)	-	-		Y Y Y Y ; N N		Y Y Y Y ; N N		Y	Y	Y	Y	N	N
53	241	U5Y4L6	Calmodulin n=1 Tax=Arachis hypogaea RepID=U5Y4L6_ARAHY		16.8	4.27	234400000	0.7718	22	15	3	90	149	False	13	15	45	45	0.5168	0.7718	854.48	181.19	15	OK		8	15	4	5	0	0		1 (8)	3 (15)	1 (4)	1 (5)	-	-		Y Y Y Y ; N N		Y Y Y Y ; N N		Y	Y	Y	Y	N	N
																																										Y Y Y Y ; N N
			Sequence		# Protein Groups	Protein Groups Accessions	Area																																			Y Y Y Y ; N N
			DQNGFISAAELR		3	A8Y7S8;C5IJ81;P93087	5563146																																			Y Y Y Y ; N N
			DTDSEEELKEAFR		2	A8Y7S8;P93087	1.39887e+08																																			Y Y Y Y ; N N
			EADVDGDGQINYEE		1	A8Y7S8	3.49915e+06																																			Y Y Y Y ; N N
			EADVDGDGQINYEEFVK		1	A8Y7S8	1.82211e+08																																			Y Y Y Y ; N N
			EADVDGDGQINYEEFVKV		1	A8Y7S8	3.97589e+06																																			Y Y Y Y ; N N
			EAFSLFDKDGDGCITTK		3	A8Y7S8;C5IJ81;P93087	6.21025e+07																																			Y Y Y Y ; N N
			KMKDTDSEEELK		3	A8Y7S8;C5IJ81;P93087	0																																			Y Y Y Y ; N N
			LTDEEVDEMIR		3	A8Y7S8;C5IJ81;P93087	1.43877e+07																																			Y Y Y Y ; N N
			MKDTDSEEEIK		3	A8Y7S8;P93087;C5IJ81	4.14197e+07																																			Y Y Y Y ; N N
			MKDTDSEEELKEAFR		2	A8Y7S8;P93087	8.77358e+07																																			Y Y Y Y ; N N
			SLFDKDGDGCITTK		3	A8Y7S8;C5IJ81;P93087	2.90079e+06																																			Y Y Y Y ; N N
			SLGQNPTEAELQDMINEVDADGNGTIDFPEFLNLMAR		2	A8Y7S8;P93087	0																																			Y Y Y Y ; N N
			VFDKDQNGFISA		3	A8Y7S8;C5IJ81;P93087	1.73667e+08																																			Y Y Y Y ; N N
			VFDKDQNGFISAA		3	A8Y7S8;C5IJ81;P93087	1.64021e+07																																			Y Y Y Y ; N N
			VFDKDQNGFISAAELR		3	A8Y7S8;C5IJ81;P93087	347398024																																			Y Y Y Y ; N N
																																										Y Y Y Y ; N N
54	46	M0ZRR7	Uncharacterized protein n=1 Tax=Solanum tuberosum RepID=M0ZRR7_SOLTU		64	6.7	227100000	0.1489	1	6	4	39	571	True	5	6	19	20	0.1278	0.1489	276.02	75	6	Master		9	6	8	4	7	7		6 (9)	4 (6)	5 (8)	3 (4)	4 (7)	4 (7)		Y Y Y Y ; Y Y		Y Y Y Y ; Y Y		Y	Y	Y	Y	Y	Y
																																										Y Y Y Y ; Y Y
			Sequence		# Protein Groups	Protein Groups Accessions	Area																																			Y Y Y Y ; Y Y
			GGIGPFGLLVLASK		2	M0ZRR7;Nt_036524	1.51675e+07																																			Y Y Y Y ; Y Y
			GWAGLQGIPR		1	M0ZRR7	3.92521e+06																																			Y Y Y Y ; Y Y
			SGNQLLQWPIVEIEK		1	M0ZRR7	4.07368e+08																																			Y Y Y Y ; Y Y
			SSLHLPSSDYDK		1	M0ZRR7	2.667e+07																																			Y Y Y Y ; Y Y
			STSTDLVNWTPQPPALLR		2	M0ZRR7;Nt_061772	3.94123e+06																																			Y Y Y Y ; Y Y
			TLIDHSIVESFGGEGK		1	M0ZRR7	2.47335e+08																																			Y Y Y Y ; Y Y
																																										Y Y Y Y ; Y Y
55	627	Nt_000105	TCL6_910 nbEST:84 NbBlast:0 BlastBestHits:		16.2	3.46	226600000	0.3125	1	8	3	22	160	True	8	7	12	10	0.3125	0.3063	205.6	34.17	8	Master		6	8	8	9	0	8		2 (6)	3 (8)	2 (8)	3 (9)	-	3 (8)		Y Y Y Y ; N Y		Y Y Y Y ; N Y		Y	Y	Y	Y	N	Y
																																										Y Y Y Y ; N Y
			Sequence		# Protein Groups	Protein Groups Accessions	Area																																			Y Y Y Y ; N Y
			AEAELEAAPVEEPETEK		2	Nt_000019_2;Nt_000105	12665467																																			Y Y Y Y ; N Y
			AELEAAPVEEPETEK		2	Nt_000019_2;Nt_000105	6.54907e+06																																			Y Y Y Y ; N Y
			AVPVAEESAPVTE		1	Nt_000105	499090062																																			Y Y Y Y ; N Y
			AVPVAEESAPVTEE		1	Nt_000105	163770208																																			Y Y Y Y ; N Y
			EAAPVEEPETEK		2	Nt_000019_2;Nt_000105	13957472																																			Y Y Y Y ; N Y
			ELEAAPVEEPETEK		2	Nt_000019_2;Nt_000105	4.45347e+06																																			Y Y Y Y ; N Y
			LEAAPVEEPETEK		2	Nt_000019_2;Nt_000105	1.70037e+07																																			Y Y Y Y ; N Y
			TTNAAAEEPVAAAESVEEK		1	Nt_000105	1.56496e+07																																			Y Y Y Y ; N Y
																																										Y Y Y Y ; N Y
56	963	Nt_056968	TOBAC-EST#6232305#1 nbEST:1 NbBlast:273 BlastBestHits:gi|4704762|gb|AAD28258.1|AF128404_1/5e-117/728-288/245-386/cellulase homolog [Nicotiana alata] //		27	8.57	225600000	0.4815	1	20	1	105	243	True	20	20	51	54	0.4815	0.4815	1342.95	220.44	20	Master		30	20	39	36	32	63		7 (30)	1 (20)	9 (39)	8 (36)	8 (32)	14 (63)		Y Y Y Y ; Y Y		Y Y Y Y ; Y Y		Y	Y	Y	Y	Y	Y
																																										Y Y Y Y ; Y Y
			Sequence		# Protein Groups	Protein Groups Accessions	Area																																			Y Y Y Y ; Y Y
			ATQDKTYLDYINDQATS		2	Nt_003549;Nt_056968	0																																			Y Y Y Y ; Y Y
			ATQDKTYLDYINDQATSS		2	Nt_003549;Nt_056968	1.59826e+06																																			Y Y Y Y ; Y Y
			ATQDKTYLDYINDQATSSGGTR		2	Nt_003549;Nt_056968	4.28921e+07																																			Y Y Y Y ; Y Y
			ILDGAIVGGPDISDNYNDSR		3	Nt_003549;Nt_056968;Q9XF22	7.33735e+06																																			Y Y Y Y ; Y Y
			MSYMVGFGTNYPQK		3	Q9XF22;Nt_003549;Nt_056968	76013036																																			Y Y Y Y ; Y Y
			NAEEFICNCIHK		1	Nt_056968	2.28984e+06																																			Y Y Y Y ; Y Y
			NSLQCATGTVESS		2	Nt_003549;Nt_056968	1.48467e+07																																			Y Y Y Y ; Y Y
			SMFSWDDKYVGAQ		3	Q9XF22;Nt_003549;Nt_056968	4.62874e+07																																			Y Y Y Y ; Y Y
			SMFSWDDKYVGAQV		3	Q9XF22;Nt_003549;Nt_056968	1.08057e+07																																			Y Y Y Y ; Y Y
			SMFSWDDKYVGAQVL		3	Q9XF22;Nt_003549;Nt_056968	1.23366e+08																																			Y Y Y Y ; Y Y
			SNFQQAEAATAN		2	Nt_003549;Nt_056968	1.27158e+08																																			Y Y Y Y ; Y Y
			SNFQQAEAATANTAPL		2	Nt_003549;Nt_056968	1.40992e+08																																			Y Y Y Y ; Y Y
			SNFQQAEAATANTAPLV		2	Nt_003549;Nt_056968	1.82266e+07																																			Y Y Y Y ; Y Y
			SNFQQAEAATANTAPLVG		2	Nt_003549;Nt_056968	23329886																																			Y Y Y Y ; Y Y
			SNFQQAEAATANTAPLVGVL		2	Nt_003549;Nt_056968	1.09119e+08																																			Y Y Y Y ; Y Y
			SNFQQAEAATANTAPLVGVLA		2	Nt_003549;Nt_056968	1.02741e+08																																			Y Y Y Y ; Y Y
			TYLDYINDQATS		2	Nt_003549;Nt_056968	3.35319e+07																																			Y Y Y Y ; Y Y
			TYLDYINDQATSS		2	Nt_003549;Nt_056968	2.23196e+07																																			Y Y Y Y ; Y Y
			TYLDYINDQATSSGGTR		2	Nt_003549;Nt_056968	408579194																																			Y Y Y Y ; Y Y
			YINDQATSSGGTR		2	Nt_003549;Nt_056968	1.96755e+06																																			Y Y Y Y ; Y Y
																																										Y Y Y Y ; Y Y
57	243	P93087	Calmodulin n=15 Tax=Mesangiospermae RepID=CALM_CAPAN		16.8	4.27	223100000	0.7718	6	14	2	96	149	True	12	14	48	48	0.5168	0.7718	948.64	194.88	14	Master		8	14	4	5	0	0		1 (8)	2 (14)	1 (4)	1 (5)	-	-		Y Y Y Y ; N N		Y Y Y Y ; N N		Y	Y	Y	Y	N	N
57	243	Q7DMN9	Calmodulin-5/6/7/8 n=4 Tax=Solanum RepID=CALM5_SOLTU		16.8	4.27	223100000	0.7718	6	14	2	96	149	False	12	14	48	48	0.5168	0.7718	948.64	194.88	14	OK		8	14	4	5	0	0		1 (8)	2 (14)	1 (4)	1 (5)	-	-		Y Y Y Y ; N N		Y Y Y Y ; N N		Y	Y	Y	Y	N	N
57	243	Nt_034156	CL659Contig1 nbEST:2 NbBlast:281 BlastBestHits:gi|14625417|dbj|BAB61915.1|/3e-80/138-584/1-149/calmodulin NtCaM9 [Nicotiana tabacum] //		25	4.45	223100000	0.5204	6	14	2	96	221	False	12	14	48	48	0.3484	0.5204	948.64	194.88	14	OK		8	14	4	5	0	0		1 (8)	2 (14)	1 (4)	1 (5)	-	-		Y Y Y Y ; N N		Y Y Y Y ; N N		Y	Y	Y	Y	N	N
57	243	Nt_001044	TCL6_6261 nbEST:27 NbBlast:340 BlastBestHits:gi|14625417|dbj|BAB61915.1|/4e-80/95-541/1-149/calmodulin NtCaM9 [Nicotiana tabacum] //		19.6	4.27	223100000	0.6609	6	14	2	96	174	False	12	14	48	48	0.4425	0.6609	948.64	194.88	14	OK		8	14	4	5	0	0		1 (8)	2 (14)	1 (4)	1 (5)	-	-		Y Y Y Y ; N N		Y Y Y Y ; N N		Y	Y	Y	Y	N	N
57	243	Nt_000969	TCL2_936 nbEST:28 NbBlast:275 BlastBestHits:gi|14625417|dbj|BAB61915.1|/4e-80/125-571/1-149/calmodulin NtCaM9 [Nicotiana tabacum] //		24.3	4.39	223100000	0.5349	6	14	2	96	215	False	12	14	48	48	0.3581	0.5349	948.64	194.88	14	OK		8	14	4	5	0	0		1 (8)	2 (14)	1 (4)	1 (5)	-	-		Y Y Y Y ; N N		Y Y Y Y ; N N		Y	Y	Y	Y	N	N
57	243	UPI0002BC92C1	PREDICTED: calmodulin-like isoform 2 n=1 Tax=Solanum lycopersicum RepID=UPI0002BC92C1		17.4	4.25	223100000	0.7516	6	14	2	96	153	False	12	14	48	48	0.5033	0.7516	948.64	194.88	14	OK		8	14	4	5	0	0		1 (8)	2 (14)	1 (4)	1 (5)	-	-		Y Y Y Y ; N N		Y Y Y Y ; N N		Y	Y	Y	Y	N	N
																																										Y Y Y Y ; N N
			Sequence		# Protein Groups	Protein Groups Accessions	Area																																			Y Y Y Y ; N N
			DQNGFISAAELR		3	A8Y7S8;C5IJ81;P93087	5563146																																			Y Y Y Y ; N N
			DTDSEEELKEAFR		2	A8Y7S8;P93087	1.39887e+08																																			Y Y Y Y ; N N
			EADVDGDGQINYDEFVK		1	P93087	1.48189e+08																																			Y Y Y Y ; N N
			EADVDGDGQINYDEFVKV		1	P93087	6.96047e+06																																			Y Y Y Y ; N N
			EAFSLFDKDGDGCITTK		3	A8Y7S8;C5IJ81;P93087	6.21025e+07																																			Y Y Y Y ; N N
			KMKDTDSEEELK		3	A8Y7S8;C5IJ81;P93087	0																																			Y Y Y Y ; N N
			LTDEEVDEMIR		3	A8Y7S8;C5IJ81;P93087	1.43877e+07																																			Y Y Y Y ; N N
			MKDTDSEEEIK		3	A8Y7S8;P93087;C5IJ81	4.14197e+07																																			Y Y Y Y ; N N
			MKDTDSEEELKEAFR		2	A8Y7S8;P93087	8.77358e+07																																			Y Y Y Y ; N N
			SLFDKDGDGCITTK		3	A8Y7S8;C5IJ81;P93087	2.90079e+06																																			Y Y Y Y ; N N
			SLGQNPTEAELQDMINEVDADGNGTIDFPEFLNLMAR		2	A8Y7S8;P93087	0																																			Y Y Y Y ; N N
			VFDKDQNGFISA		3	A8Y7S8;C5IJ81;P93087	1.73667e+08																																			Y Y Y Y ; N N
			VFDKDQNGFISAA		3	A8Y7S8;C5IJ81;P93087	1.64021e+07																																			Y Y Y Y ; N N
			VFDKDQNGFISAAELR		3	A8Y7S8;C5IJ81;P93087	347398024																																			Y Y Y Y ; N N
																																										Y Y Y Y ; N N
[truncated: 9,935 more rows]

## Sheet: SIV-PS3
					Identifications Details																					Comparison of Protein Identification in All Samples							Comparison of Protein Identification in All Samples								threshold	3
[truncated: 6,520 more rows]

[truncated: 7 more sheets: SIV-PS4, Control #1, Control #2, SIV_PP1, SIV_PP2, SIV_PP3, SIV_PP4]
