# Supplementary material for: Quantitative proteomics of the tobacco pollen tube secretome identifies novel pollen tube guidance proteins important for fertilization
Source: Genome Biol. 2016 May 3;17:81. doi: 10.1186/s13059-016-0928-x (PMC4853860; doi:10.1186/s13059-016-0928-x)
Supplement: Additional file 6: Table S3. — Identified protein families and domains of semi-in vivo pollen tube-secreted proteins. (XLSX 515 kb) [file 13059_2016_928_MOESM6_ESM.xlsx]

## Sheet: family_domain summary
Table S3. Identified families and domains of pollen tube secreted proteins
Nt_in-house mapped-Conventionally secreted					UniProt_mapped_Conventionally secreted					UniProt_mapped_unconventionally secreted					Nt_in-house mapped-unconventionally secreted					5 min in vitro					30 min in vitro
name	type	bit score	E-value		name	type	bit score	E-value		name	type	bit score	E-value		name	type	bit score	E-value		name	type	bit score	E-value		name	type	bit score	E-value
2OG-FeII_Oxy_3	Domain	52.9	3.9e-14		Abhydrolase_5	Domain	45.4	6.5e-12		14-3-3	Domain	343.7	3.6e-103		14-3-3	Domain	387.3	1.7e-116		2-Hacid_dh	Domain	119.4	6.7e-35		Profilin	Domain	159.9	2.6e-47
Abhydrolase_2	Domain	170.4	3.4e-50		Abhydrolase_5	Domain	46.7	2.6e-12		14-3-3	Domain	365.5	7.6e-110		14-3-3	Domain	384.5	1.2e-115		2-Hacid_dh	Domain	119.1	8.5e-35		14-3-3	Domain	381.5	1e-114
ACBP	Domain	108.2	1.2e-31		Abhydrolase_6	Domain	56.1	4.4e-15		14-3-3	Domain	365.1	1e-109		14-3-3	Domain	387.0	2.1e-116		2-Hacid_dh_C	Domain	204.5	6.5e-61		14-3-3	Domain	385.5	5.9e-116
Acid_phosphat_B	Family	248.7	4.4e-74		Abhydrolase_6	Domain	55.0	9.7e-15		14-3-3	Domain	377.2	2.1e-113		14-3-3	Domain	381.7	9e-115		2-Hacid_dh_C	Domain	206.1	2.1e-61		14-3-3	Domain	381.1	1.4e-114
Acid_phosphat_B	Family	35.9	4.9e-09		Abhydrolase_6	Domain	57.0	2.4e-15		14-3-3	Domain	379.9	3.1e-114		14-3-3	Domain	384.7	1.1e-115		ACT	Domain	25.4	6.7e-06		14-3-3	Domain	387.3	1.7e-116
AdoHcyase	Domain	474.3	7e-143		Abhydrolase_6	Domain	46.5	4e-12		14-3-3	Domain	385.9	4.6e-116		14-3-3	Domain	385.3	6.8e-116		ACT	Domain	25.1	8.3e-06		Abhydrolase_3	Domain	151.3	2.5e-44
AdoHcyase	Domain	476.3	1.8e-143		Abhydrolase_6	Domain	48.4	1e-12		14-3-3	Domain	362.5	6.4e-109		14-3-3	Domain	384.0	1.7e-115		Actin	Family	530.3	1.9e-159		ACBP	Domain	108.5	9.6e-32
AdoHcyase_NAD	Domain	274.8	2e-82		Acid_phosphat_B	Family	248.5	4.9e-74		14-3-3	Domain	262.0	3.3e-78		14-3-3	Domain	380.1	2.6e-114		Actin	Family	533.6	1.8e-160		ACBP	Domain	110.6	2e-32
AdoHcyase_NAD	Domain	276.0	8.7e-83		Acid_phosphat_B	Family	247.7	8.4e-74		14-3-3	Domain	362.8	5.2e-109		14-3-3	Domain	383.9	1.9e-115		Actin	Family	529.9	2.4e-159		ACBP	Domain	106.8	3.3e-31
Alpha-amyl_C2	Domain	81.1	3.8e-23		Alba	Family	59.6	1.6e-16		14-3-3	Domain	363.6	3e-109		14-3-3	Domain	384.4	1.3e-115		Actin	Family	485.3	8.4e-146		ACBP	Domain	107.4	2.1e-31
Alpha-amylase	Domain	90.2	1.5e-25		Alpha-amyl_C2	Domain	75.1	2.8e-21		14-3-3	Domain	384.0	1.8e-115		14-3-3	Domain	385.3	6.8e-116		Actin	Family	503.3	3.1e-151		ACBP	Domain	44.3	9.7e-12
Amidase	Family	88.5	4.1e-25		Alpha-amylase	Domain	89.8	2.1e-25		14-3-3	Domain	384.6	1.2e-115		14-3-3	Domain	384.3	1.4e-115		Actin	Family	531.2	9.7e-160		ACBP	Domain	107.9	1.5e-31
AP_endonuc_2	Domain	77.3	9.6e-22		Alpha-amylase	Domain	89.8	2e-25		14-3-3	Domain	386.4	3.2e-116		14-3-3	Domain	381.1	1.4e-114		Actin	Family	527.7	1.1e-158		COX17	Family	80.1	8.3e-23
Arf	Domain	265.8	1e-79		Alpha-mann_mid	Domain	64.5	7.5e-18		14-3-3	Domain	384.4	1.3e-115		14-3-3	Domain	384.8	9.8e-116		Actin	Family	531.1	1e-159		COX17	Family	82.5	1.5e-23
Asp	Family	21.8	8.8e-05		Alpha-mann_mid	Domain	67.4	9e-19		14-3-3	Domain	390.6	1.7e-117		14-3-3	Domain	382.4	5.4e-115		Actin	Family	494.0	2e-148		COX17	Family	84.6	3.4e-24
Barwin	Domain	221.1	1.9e-66		Amidohydro_1	Domain	166.3	1.3e-48		14-3-3	Domain	362.5	6.4e-109		14-3-3	Domain	384.4	1.3e-115		Actin	Family	445.5	1.1e-133		COX17	Family	81.8	2.5e-23
BBE	Domain	76.7	9.1e-22		Aminotran_1_2	Domain	84.1	8.3e-24		14-3-3	Domain	388.6	6.8e-117		14-3-3	Domain	354.4	1.9e-106		Actin	Family	527.4	1.4e-158		COX17	Family	82.8	1.2e-23
BBE	Domain	68.1	4.2e-19		AP_endonuc_2	Domain	79.3	2.2e-22		14-3-3	Domain	386.3	3.3e-116		1-cysPrx_C	Domain	44.2	1.1e-11		Actin	Family	511.4	1e-153		COX17	Family	83.6	7e-24
BSD	Domain	43.1	2.5e-11		AP_endonuc_2	Domain	74.2	8.6e-21		14-3-3	Domain	388.9	5.6e-117		1-cysPrx_C	Domain	41.1	9.8e-11		Actin	Family	529.0	4.7e-159		Cu_bind_like	Domain	89.7	7.3e-26
Calreticulin	Family	390.0	7.3e-117		AP_endonuc_2	Domain	67.2	1.1e-18		14-3-3	Domain	387.5	1.5e-116		1-cysPrx_C	Domain	41.0	1e-10		Actin	Family	530.9	1.2e-159		Cyt-b5	Domain	41.7	7.4e-11
Calreticulin	Family	99.7	1.3e-28		AP_endonuc_2	Domain	79.4	2.1e-22		14-3-3	Domain	386.6	2.7e-116		1-cysPrx_C	Domain	27.6	1.6e-06		Actin	Family	515.3	6.5e-155		Cyt-b5	Domain	44.4	1e-11
Carb_anhydrase	Domain	106.0	1.5e-30		Asp_protease_2	Domain	25.6	1.3e-05		14-3-3	Domain	385.6	5.7e-116		2-Hacid_dh	Domain	54.8	6.1e-15		Actin	Family	531.3	9.2e-160		Cyt-b5	Domain	44.5	9.4e-12
cEGF	Domain	31.1	1.3e-07		B_lectin	Domain	110.9	2.8e-32		14-3-3	Domain	386.6	2.7e-116		2-Hacid_dh	Domain	64.3	7.3e-18		Actin	Family	526.0	3.9e-158		DELLA	Domain	31.0	1.4e-07
Chitin_bind_1	Domain	34.2	1.7e-08		Barwin	Domain	221.3	1.6e-66		14-3-3	Domain	386.6	2.7e-116		2-Hacid_dh	Domain	64.6	5.9e-18		Actin	Family	525.1	7e-158		Dimer_Tnp_hAT	Domain	48.0	6.6e-13
Clp_N	Family	65.7	2.5e-18		Barwin	Domain	214.0	3e-64		14-3-3	Domain	382.5	5e-115		2-Hacid_dh	Domain	88.6	2.3e-25		Actin	Family	515.3	6.9e-155		DUF4413	Family	105.2	1.4e-30
Clp_N	Family	70.3	9.2e-20		BBE	Domain	72.6	1.7e-20		14-3-3	Domain	385.9	4.6e-116		2-Hacid_dh	Domain	89.0	1.7e-25		Actin	Family	528.1	8.5e-159		DUF707	Family	126.1	1.4e-36
Cu_bind_like	Domain	84.2	3.8e-24		BBE	Domain	68.4	3.4e-19		14-3-3	Domain	385.0	8.7e-116		2-Hacid_dh	Domain	73.2	1.3e-20		Actin	Family	511.4	1e-153		EF-hand_1	Domain	30.1	1.5e-07
Cu_bind_like	Domain	25.3	9.6e-06		BBE	Domain	72.8	1.5e-20		14-3-3	Domain	382.3	5.6e-115		2-Hacid_dh	Domain	79.9	1.1e-22		Actin	Family	522.6	4.1e-157		EF-hand_7	Domain	47.9	1.1e-12
Cu_bind_like	Domain	87.5	3.5e-25		BBE	Domain	76.9	7.6e-22		14-3-3	Domain	357.7	1.8e-107		2-Hacid_dh_C	Domain	179.7	2.8e-53		Actin	Family	522.6	4.1e-157		Enolase_C	Domain	540.0	1e-162
Cu_bind_like	Domain	107.4	2.2e-31		BBE	Domain	60.6	9.6e-17		14-3-3	Domain	366.8	3.1e-110		2-Hacid_dh_C	Domain	160.5	2.1e-47		Actin	Family	359.9	1.1e-107		Enolase_C	Domain	539.1	2e-162
Cu_bind_like	Domain	108.2	1.2e-31		BBE	Domain	58.6	3.9e-16		14-3-3	Domain	298.7	2e-89		2-Hacid_dh_C	Domain	174.5	1.1e-51		Actin	Family	529.7	2.9e-159		Enolase_N	Domain	183.0	2e-54
Cu_bind_like	Domain	80.5	5.7e-23		BBE	Domain	72.7	1.6e-20		14-3-3	Domain	361.7	1.1e-108		2-Hacid_dh_C	Domain	161.2	1.3e-47		Actin	Family	529.0	4.5e-159		Enolase_N	Domain	189.2	2.5e-56
Cu_bind_like	Domain	85.5	1.5e-24		BBE	Domain	72.2	2.2e-20		1-cysPrx_C	Domain	41.4	8e-11		2-Hacid_dh_C	Domain	177.8	1.1e-52		Actin	Family	530.6	1.5e-159		Epimerase	Family	179.8	5.5e-53
Cu_bind_like	Domain	83.9	5e-24		BBE	Domain	69.4	1.7e-19		1-cysPrx_C	Domain	41.5	7.4e-11		2-Hacid_dh_C	Domain	178.1	8.1e-53		Actin	Family	528.8	5.5e-159		Epimerase	Family	181.6	1.5e-53
Cu_bind_like	Domain	92.5	1e-26		BBE	Domain	70.4	8.2e-20		1-cysPrx_C	Domain	44.5	8.2e-12		2-Hacid_dh_C	Domain	76.6	1.3e-21		Actin	Family	293.5	1.6e-87		Epimerase	Family	183.3	4.6e-54
Cu_bind_like	Domain	96.4	6e-28		BBE	Domain	75.1	2.9e-21		1-cysPrx_C	Domain	44.5	8.4e-12		2-Hacid_dh_C	Domain	111.7	2e-32		Actin	Family	523.6	2e-157		Epimerase	Family	176.0	7.6e-52
Cu_bind_like	Domain	83.3	7.7e-24		BBE	Domain	72.7	1.6e-20		1-cysPrx_C	Domain	43.3	2e-11		2-oxoacid_dh	Domain	264.6	5.4e-79		Actin	Family	529.6	3.1e-159		Epimerase	Family	180.8	2.6e-53
Cu_bind_like	Domain	82.8	1e-23		BBE	Domain	68.4	3.5e-19		2-Hacid_dh	Domain	89.7	1e-25		2-oxoacid_dh	Domain	221.9	6.3e-66		Actin	Family	533.1	2.6e-160		Epimerase	Family	179.8	5.5e-53
Cu_bind_like	Domain	85.7	1.3e-24		BBE	Domain	71.3	4.3e-20		2-Hacid_dh_C	Domain	179.8	2.4e-53		2OG-FeII_Oxy	Domain	88.3	3.1e-25		Actin	Family	530.1	2.1e-159		Epimerase	Family	184.1	2.6e-54
Cu_bind_like	Domain	82.9	1e-23		BetaGal_dom4_5	Domain	25.8	9.4e-06		2-oxoacid_dh	Domain	276.8	1e-82		2OG-FeII_Oxy	Domain	89.2	1.7e-25		Actin	Family	138.9	1.4e-40		Epimerase	Family	174.7	1.9e-51
Cu_bind_like	Domain	80.5	5.6e-23		Calreticulin	Family	395.3	1.8e-118		2-oxoacid_dh	Domain	266.7	1.3e-79		2OG-FeII_Oxy	Domain	89.1	1.8e-25		Actin	Family	528.7	5.6e-159		Epimerase	Family	175.2	1.4e-51
Cu_bind_like	Domain	88.4	1.9e-25		Calreticulin	Family	352.2	2.3e-105		2-oxoacid_dh	Domain	272.2	2.7e-81		2OG-FeII_Oxy	Domain	89.0	1.9e-25		Actin	Family	512.6	4.5e-154		Epimerase	Family	178.8	1.1e-52
Cu_bind_like	Domain	90.8	3.4e-26		Calreticulin	Family	390.7	4.5e-117		2-oxoacid_dh	Domain	267.6	6.8e-80		6PGD	Domain	437.0	2.8e-131		Actin	Family	526.7	2.3e-158		Epimerase	Family	180.1	4.3e-53
Cu_bind_like	Domain	84.9	2.3e-24		Calreticulin	Family	389.4	1.2e-116		2-oxoacid_dh	Domain	268.1	4.8e-80		6PGD	Domain	440.3	2.8e-132		Actin	Family	522.4	4.5e-157		Epimerase	Family	107.9	5.1e-31
Cu_bind_like	Domain	83.4	6.8e-24		Calreticulin	Family	354.0	6.6e-106		2OG-FeII_Oxy	Domain	88.5	2.7e-25		6PGD	Domain	241.0	1.4e-71		Actin	Family	499.5	4.1e-150		Epimerase	Family	68.3	6.2e-19
Cu_bind_like	Domain	63.6	1e-17		Calreticulin	Family	395.3	1.8e-118		2OG-FeII_Oxy	Domain	88.4	3e-25		6PGD	Domain	45.4	5.6e-12		Actin	Family	527.6	1.3e-158		Epimerase	Family	181.4	1.7e-53
Cu_bind_like	Domain	87.8	2.9e-25		Calreticulin	Family	388.3	2.5e-116		2OG-FeII_Oxy	Domain	90.2	7.8e-26		6PGD	Domain	198.3	1.5e-58		Actin	Family	522.9	3.2e-157		Epimerase	Family	178.7	1.1e-52
Cu_bind_like	Domain	83.1	8.4e-24		CAP	Domain	65.7	5.1e-18		2OG-FeII_Oxy	Domain	87.3	6.4e-25		6PGD	Domain	38.3	8.3e-10		Actin	Family	529.6	3e-159		ERp29	Domain	105.0	2.3e-30
Cu-oxidase	Domain	127.9	3.1e-37		CAP	Domain	65.1	7.7e-18		3Beta_HSD	Family	26.7	2e-06		AAA	Family	161.1	1.4e-47		Actin	Family	528.5	6.6e-159		ERp29	Domain	106.0	1.2e-30
Cu-oxidase	Domain	142.0	1.4e-41		cEGF	Domain	31.7	8.1e-08		3HCDH	Domain	67.3	1.1e-18		AAA	Family	159.7	3.8e-47		Actin	Family	534.1	1.3e-160		ERp29	Domain	104.3	4e-30
Cu-oxidase	Domain	134.4	3e-39		cEGF	Domain	31.8	7.6e-08		3HCDH	Domain	67.5	1e-18		AAA	Family	44.4	1.7e-11		Actin	Family	481.4	1.3e-144		ERp29	Domain	100.9	4.4e-29
Cu-oxidase	Domain	126.9	6.4e-37		cEGF	Domain	32.4	4.8e-08		3HCDH_N	Domain	194.2	1.4e-57		AAA	Family	160.7	1.9e-47		Actin	Family	531.7	7.1e-160		ERp29	Domain	105.3	1.9e-30
Cu-oxidase	Domain	149.6	6.2e-44		Cellulase	Domain	66.2	2.6e-18		3HCDH_N	Domain	194.4	1.2e-57		AAA	Family	159.3	5e-47		Actin	Family	534.8	8.2e-161		ERp29	Domain	103.4	7.5e-30
Cu-oxidase	Domain	123.9	5.2e-36		Chitin_bind_1	Domain	62.2	3.1e-17		6PGD	Domain	429.4	5.8e-129		AAA	Family	135.7	1e-39		Actin	Family	533.8	1.6e-160		ESCRT-II	Family	143.2	4.6e-42
Cu-oxidase	Domain	124.4	3.7e-36		Chitin_bind_1	Domain	62.2	3.1e-17		6PGD	Domain	429.0	7.5e-129		AAA	Family	39.0	8.1e-10		Actin	Family	525.3	6.2e-158		Fasciclin	Family	45.2	8.2e-12
Cu-oxidase	Domain	132.8	9.7e-39		Chloroplast_duf	Family	384.1	3.5e-115		6PGD	Domain	428.6	1e-128		AAA	Family	161.9	7.9e-48		Actin	Family	530.9	1.2e-159		FKBP_C	Domain	120.2	2.6e-35
Cu-oxidase	Domain	148.3	1.6e-43		CTDII	Domain	37.0	2.3e-09		6PGD	Domain	431.1	1.7e-129		AAA	Family	28.3	1.6e-06		Actin	Family	528.4	7.2e-159		FKBP_C	Domain	120.2	2.6e-35
Cu-oxidase	Domain	132.2	1.4e-38		Cu_bind_like	Domain	87.5	3.5e-25		6PGD	Domain	433.0	4.6e-130		AAA	Family	148.3	1.3e-43		Actin	Family	520.1	2.4e-156		FKBP_C	Domain	78.0	3.9e-22
Cu-oxidase	Domain	54.2	1.5e-14		Cu_bind_like	Domain	89.7	7.3e-26		6PGD	Domain	438.4	1e-131		AAA	Family	29.5	6.9e-07		Actin	Family	469.9	4.2e-141		FKBP_C	Domain	120.2	2.6e-35
Cu-oxidase_2	Domain	84.2	5.4e-24		Cu-oxidase	Domain	145.1	1.6e-42		6PGD	Domain	438.0	1.4e-131		AAA	Family	138.3	1.6e-40		Actin	Family	527.3	1.5e-158		FKBP_C	Domain	120.2	2.6e-35
Cu-oxidase_2	Domain	92.8	1.2e-26		Cu-oxidase	Domain	144.7	2e-42		6PGD	Domain	429.0	7.4e-129		AAA	Family	55.0	8.9e-15		Actin	Family	498.4	9.1e-150		FKBP_C	Domain	120.2	2.6e-35
Cu-oxidase_2	Domain	87.1	6.7e-25		Cu-oxidase	Domain	145.4	1.3e-42		6PGD	Domain	431.6	1.2e-129		AAA	Family	23.7	4.1e-05		Actin	Family	485.6	7e-146		Fn3-like	Family	33.6	2.7e-08
Cu-oxidase_2	Domain	86.6	9.6e-25		Cu-oxidase	Domain	142.5	9.9e-42		6PGD	Domain	421.5	1.5e-126		AAA	Family	163.8	2.2e-48		Actin	Family	369.3	1.5e-110		Gamma-thionin	Domain	63.2	1.6e-17
Cu-oxidase_2	Domain	88.4	2.8e-25		Cu-oxidase	Domain	142.7	8.7e-42		AA_permease_2	Family	154.2	3.7e-45		AAA	Family	162.9	4.1e-48		Actin	Family	524.0	1.5e-157		GASA	Family	77.7	4.7e-22
Cu-oxidase_2	Domain	85.7	1.8e-24		Cu-oxidase	Domain	126.9	6.4e-37		AA_permease_C	Domain	62.5	2.3e-17		ABA_WDS	Family	132.7	3.7e-39		Actin	Family	517.9	1.1e-155		GASA	Family	77.5	5.2e-22
Cu-oxidase_2	Domain	82.7	1.6e-23		Cu-oxidase	Domain	145.3	1.3e-42		AAA	Family	138.9	1.1e-40		Abhydrolase_2	Domain	146.7	6.2e-43		Actin	Family	529.2	4e-159		Glutaredoxin	Domain	73.7	8.5e-21
Cu-oxidase_2	Domain	78.1	4.1e-22		Cu-oxidase	Domain	141.9	1.5e-41		AAA	Family	163.7	2.2e-48		Abhydrolase_2	Domain	148.4	1.9e-43		Actin	Family	527.9	1e-158		Glutaredoxin	Domain	77.3	6.4e-22
Cu-oxidase_2	Domain	87.7	4.5e-25		Cu-oxidase	Domain	147.5	2.8e-43		AAA	Family	158.1	1.2e-46		Abhydrolase_2	Domain	171.3	1.8e-50		Actin	Family	535.2	5.9e-161		Glyco_hydro_28	Domain	318.9	3e-95
Cu-oxidase_2	Domain	34.3	1.4e-08		Cu-oxidase	Domain	147.8	2.3e-43		AAA	Family	160.7	1.9e-47		Abhydrolase_3	Domain	164.9	1.7e-48		Actin	Family	189.4	6.5e-56		Glyco_hydro_3	Family	199.2	7.1e-59
Cu-oxidase_3	Domain	126.8	3.2e-37		Cu-oxidase	Domain	125.0	2.4e-36		AAA	Family	159.7	4e-47		Abhydrolase_3	Domain	157.7	2.8e-46		Actin	Family	525.7	4.7e-158		Glyco_hydro_3_C	Domain	178.1	1.8e-52
Cu-oxidase_3	Domain	112.9	6.5e-33		Cu-oxidase	Domain	148.3	1.6e-43		AAA	Family	160.7	1.9e-47		Abhydrolase_3	Domain	159.7	6.7e-47		Actin	Family	528.6	6e-159		Glycolytic	Domain	558.0	4.5e-168
Cu-oxidase_3	Domain	127.0	2.8e-37		Cu-oxidase	Domain	142.0	1.4e-41		AAA	Family	157.3	2.2e-46		Abhydrolase_5	Domain	34.1	1.9e-08		Actin	Family	533.0	2.9e-160		Glycolytic	Domain	569.7	1.3e-171
Cu-oxidase_3	Domain	127.1	2.6e-37		Cu-oxidase	Domain	149.7	5.9e-44		AAA	Family	160.7	2e-47		Abhydrolase_5	Domain	77.7	6.8e-22		Actin	Family	224.6	1.3e-66		Glycolytic	Domain	562.1	2.5e-169
Cu-oxidase_3	Domain	134.8	1.1e-39		Cu-oxidase	Domain	149.8	5.4e-44		AAA	Family	157.2	2.3e-46		Abhydrolase_6	Domain	44.5	1.6e-11		Actin	Family	535.4	5.2e-161		Glycolytic	Domain	568.7	2.6e-171
Cu-oxidase_3	Domain	128.6	8.8e-38		Cu-oxidase	Domain	144.0	3.4e-42		AAA	Family	160.7	1.9e-47		Abhydrolase_6	Domain	115.7	2.8e-33		Actin	Family	527.4	1.4e-158		Glycolytic	Domain	573.1	1.2e-172
Cu-oxidase_3	Domain	124.7	1.4e-36		Cu-oxidase_2	Domain	99.8	8.1e-29		AAA	Family	157.3	2.2e-46		Abhydrolase_6	Domain	49.9	3.7e-13		Actin	Family	531.1	1.1e-159		Glycolytic	Domain	567.0	8.3e-171
Cu-oxidase_3	Domain	121.7	1.2e-35		Cu-oxidase_2	Domain	99.3	1.2e-28		AAA	Family	54.3	1.4e-14		Abhydrolase_6	Domain	33.1	4.9e-08		Actin	Family	388.1	2.9e-116		Glycolytic	Domain	579.6	1.3e-174
Cu-oxidase_3	Domain	134.2	1.7e-39		Cu-oxidase_2	Domain	90.1	8.2e-26		AAA	Family	54.1	1.7e-14		Abhydrolase_6	Domain	87.1	1.6e-24		Actin	Family	381.9	2.2e-114		Glycolytic	Domain	572.1	2.3e-172
Cu-oxidase_3	Domain	120.3	3.3e-35		Cu-oxidase_2	Domain	89.8	1e-25		AAA	Family	161.1	1.4e-47		Abhydrolase_6	Domain	52.2	7e-14		Actin	Family	529.4	3.6e-159		Glycolytic	Domain	566.6	1.1e-170
Cu-oxidase_3	Domain	125.2	9.9e-37		Cu-oxidase_2	Domain	85.0	3.1e-24		AAA	Family	158.0	1.3e-46		ACBP	Domain	106.1	5.3e-31		Actin	Family	525.3	6.2e-158		Glycolytic	Domain	539.2	2.4e-162
Cu-oxidase_3	Domain	129.3	5.4e-38		Cu-oxidase_2	Domain	85.4	2.3e-24		AAA	Family	163.3	3e-48		ACBP	Domain	78.5	2.1e-22		Actin	Family	526.4	2.9e-158		Glycolytic	Domain	575.4	2.4e-173
Cupin_1	Domain	106.3	8.3e-31		Cu-oxidase_2	Domain	88.2	3.3e-25		AAA	Family	159.7	4e-47		Acid_phosphat_B	Family	129.8	9.3e-38		Actin	Family	522.8	3.6e-157		Glycolytic	Domain	579.5	1.4e-174
Cyclase	Family	82.3	3.1e-23		Cu-oxidase_2	Domain	97.0	5.9e-28		AAA	Family	160.7	1.9e-47		Aconitase	Family	222.0	1e-65		Actin	Family	522.4	4.8e-157		Glycolytic	Domain	572.9	1.3e-172
Cystatin	Domain	49.6	3.1e-13		Cu-oxidase_2	Domain	91.4	3.3e-26		AAA	Family	161.4	1.2e-47		Aconitase	Family	502.4	9.1e-151		Actin	Family	525.6	4.9e-158		Glycolytic	Domain	564.1	6.5e-170
Cystatin	Domain	22.7	7.9e-05		Cu-oxidase_2	Domain	88.2	3.2e-25		AAA	Family	53.9	2e-14		Aconitase	Family	280.6	1.8e-83		Actin	Family	528.3	7.3e-159		Glycolytic	Domain	538.6	3.5e-162
Cystatin	Domain	50.0	2.3e-13		Cu-oxidase_2	Domain	84.0	6.2e-24		AAA	Family	161.1	1.4e-47		Aconitase	Family	344.3	8.4e-103		Actin	Family	517.7	1.3e-155		Glycolytic	Domain	395.0	1.7e-118
Cystatin	Domain	26.0	7.3e-06		Cu-oxidase_2	Domain	99.5	1e-28		AAA	Family	159.0	6.5e-47		Aconitase_C	Domain	147.8	1.8e-43		Actin	Family	527.8	1e-158		Glycolytic	Domain	390.5	3.8e-117
Cystatin	Domain	45.6	5.6e-12		Cu-oxidase_2	Domain	89.7	1.1e-25		AAA	Family	160.7	1.9e-47		Aconitase_C	Domain	156.3	3.9e-46		Actin	Family	529.4	3.4e-159		Glycolytic	Domain	575.7	1.8e-173
Cystatin	Domain	39.0	6.3e-10		Cu-oxidase_2	Domain	100.5	5.3e-29		AAA	Family	160.1	3e-47		Aconitase_C	Domain	57.8	1.1e-15		Actin	Family	527.9	1e-158		Glycolytic	Domain	573.7	7.4e-173
DEAD	Domain	137.0	4.1e-40		Cu-oxidase_2	Domain	61.9	4.2e-17		AAA	Family	53.2	3.3e-14		Aconitase_C	Domain	155.8	5.7e-46		Actin	Family	518.0	1e-155		Glycolytic	Domain	583.4	8.6e-176
DEAD	Domain	134.3	2.7e-39		Cu-oxidase_2	Domain	101.4	2.7e-29		AAA	Family	160.7	1.9e-47		Aconitase_C	Domain	157.8	1.4e-46		Actin	Family	524.1	1.4e-157		Glycolytic	Domain	572.7	1.5e-172
DPBB_1	Domain	72.3	2.3e-20		Cu-oxidase_3	Domain	115.6	9.7e-34		AAA	Family	159.4	5e-47		ACP_syn_III	Domain	99.9	4.5e-29		Actin	Family	530.9	1.2e-159		Glycolytic	Domain	552.0	3e-166
DPBB_1	Domain	60.2	1.4e-16		Cu-oxidase_3	Domain	114.4	2.2e-33		AAA	Family	161.1	1.4e-47		Actin	Family	515.5	5.7e-155		Actin	Family	530.2	1.9e-159		Glycolytic	Domain	572.5	1.7e-172
DPBB_1	Domain	64.3	7.5e-18		Cu-oxidase_3	Domain	116.6	4.8e-34		AAA	Family	158.0	1.3e-46		Actin	Family	515.5	5.9e-155		Actin	Family	523.4	2.2e-157		Glycolytic	Domain	574.6	4.2e-173
DUF303	Family	102.4	2.3e-29		Cu-oxidase_3	Domain	117.8	2e-34		AAA	Family	53.5	2.5e-14		Actin	Family	530.4	1.8e-159		Actin	Family	364.8	3.5e-109		Glycolytic	Domain	551.8	3.5e-166
DUF538	Family	110.6	4.4e-32		Cu-oxidase_3	Domain	124.0	2.3e-36		AAA	Family	159.3	5.1e-47		Actin	Family	533.5	2e-160		Actin	Family	533.5	2e-160		Glycolytic	Domain	554.1	7.1e-167
DUF538	Family	110.9	3.3e-32		Cu-oxidase_3	Domain	130.8	1.8e-38		AAA	Family	160.1	3e-47		Actin	Family	399.3	1.2e-119		Actin	Family	531.4	8.6e-160		Glycolytic	Domain	577.5	5.3e-174
DUF538	Family	110.9	3.3e-32		Cu-oxidase_3	Domain	119.9	4.4e-35		AAA	Family	161.1	1.4e-47		Actin	Family	529.4	3.6e-159		Actin	Family	529.4	3.6e-159		Glycolytic	Domain	577.9	3.9e-174
DUF538	Family	110.6	4.4e-32		Cu-oxidase_3	Domain	110.1	4.9e-32		AAA	Family	159.3	5.2e-47		Actin	Family	530.7	1.5e-159		Actin	Family	534.8	7.7e-161		Glycolytic	Domain	570.9	5.5e-172
DUF568	Family	124.1	2.3e-36		Cu-oxidase_3	Domain	137.9	1.2e-40		AAA	Family	53.9	2e-14		Actin	Family	305.9	2.6e-91		Actin	Family	530.7	1.4e-159		Glycolytic	Domain	507.4	1.1e-152
DUF568	Family	121.6	1.4e-35		Cu-oxidase_3	Domain	138.0	1.1e-40		AAA	Family	133.9	3.7e-39		Actin	Family	531.0	1.1e-159		Actin	Family	523.6	2e-157		Glycolytic	Domain	557.5	6.4e-168
E1_DerP2_DerF2	Domain	24.2	3.1e-05		Cu-oxidase_3	Domain	130.9	1.7e-38		AAA	Family	158.5	8.9e-47		Actin	Family	274.6	8.4e-82		Actin	Family	529.5	3.2e-159		Glycolytic	Domain	573.2	1.1e-172
EF-hand_7	Domain	53.5	1.9e-14		Cu-oxidase_3	Domain	113.2	5.3e-33		AAA	Family	161.1	1.4e-47		Actin	Family	530.2	2e-159		Actin	Family	529.0	4.5e-159		Glycolytic	Domain	583.9	6.1e-176
EF-hand_7	Domain	73.9	8.2e-21		Cu-oxidase_3	Domain	112.1	1.2e-32		AAA	Family	160.4	2.3e-47		Actin	Family	532.9	3.1e-160		Actin	Family	529.4	3.5e-159		Glycolytic	Domain	574.3	4.9e-173
EF-hand_7	Domain	55.6	4.2e-15		Cu-oxidase_3	Domain	116.5	5e-34		AAA	Family	63.2	2.6e-17		Actin	Family	522.6	4.2e-157		Actin	Family	531.6	7.7e-160		Glycolytic	Domain	584.0	5.6e-176
EF-hand_7	Domain	55.5	4.4e-15		Cu-oxidase_3	Domain	116.6	4.6e-34		AAA	Family	135.9	8.7e-40		Actin	Family	530.6	1.5e-159		Actin	Family	530.6	1.6e-159		Glycolytic	Domain	566.2	1.5e-170
EF-hand_8	Domain	54.6	5.9e-15		Cu-oxidase_3	Domain	113.2	5.4e-33		AAA	Family	163.3	3e-48		Actin	Family	220.9	1.8e-65		Actin	Family	526.1	3.4e-158		Glycolytic	Domain	575.3	2.4e-173
EF-hand_8	Domain	49.2	2.9e-13		Cyclase	Family	82.3	3.1e-23		AAA	Family	157.3	2.1e-46		Actin	Family	292.7	2.7e-87		Actin	Family	512.4	5.2e-154		Glycolytic	Domain	518.5	4.7e-156
Epimerase	Family	178.3	1.5e-52		Cyclase	Family	88.7	3.3e-25		AAA	Family	161.6	1e-47		Actin	Family	528.7	5.8e-159		ADH_N	Domain	26.7	3.6e-06		Glycolytic	Domain	91.5	3.2e-26
ERp29	Domain	104.0	4.9e-30		Cystatin	Domain	60.8	1e-16		AAA	Family	159.9	3.3e-47		Actin	Family	321.8	3.8e-96		ADH_N	Domain	26.6	3.7e-06		Glycolytic	Domain	578.9	2e-174
FAD_binding_4	Domain	94.1	4.8e-27		Cystatin	Domain	57.1	1.4e-15		AAA	Family	161.5	1.1e-47		Actin	Family	216.2	4.8e-64		ADH_zinc_N	Family	55.0	5.5e-15		Glycolytic	Domain	581.8	2.6e-175
FAD_binding_4	Domain	91.7	2.6e-26		Cystatin	Domain	55.2	5.7e-15		AAA	Family	159.9	3.3e-47		Actin	Family	99.9	9.8e-29		ADH_zinc_N	Family	55.9	2.8e-15		Glycolytic	Domain	575.9	1.6e-173
FAD_binding_4	Domain	93.9	5.5e-27		Cystatin	Domain	58.1	7e-16		AAA	Family	163.3	3e-48		Actin	Family	229.4	4.7e-68		CSD	Domain	98.8	1.1e-28		Glycolytic	Domain	573.6	7.9e-173
Fasciclin	Family	76.9	1.3e-21		Cystatin	Domain	50.6	1.5e-13		AAA	Family	157.3	2.2e-46		Actin	Family	365.0	3e-109		Cu_bind_like	Domain	89.7	7.3e-26		Glycolytic	Domain	576.2	1.3e-173
Fasciclin	Family	30.4	3.1e-07		DEAD	Domain	138.5	1.4e-40		AAA	Family	163.3	3e-48		Actin	Family	268.1	8.1e-80		Dimer_Tnp_hAT	Domain	48.0	6.6e-13		Glycolytic	Domain	567.1	7.8e-171
Fasciclin	Family	22.7	7.4e-05		DnaJ	Domain	26.8	3e-06		AAA	Family	159.7	4e-47		Actin	Family	297.1	1.3e-88		DUF4413	Family	105.2	1.4e-30		Glycolytic	Domain	583.7	7e-176
Fasciclin	Family	65.5	4.3e-18		DnaJ_CXXCXGXG	Domain	53.3	2e-14		AAA	Family	149.7	4.9e-44		Actin	Family	359.2	1.7e-107		DUF707	Family	126.1	1.4e-36		Glycolytic	Domain	573.8	7e-173
Fasciclin	Family	21.3	0.00019		DPBB_1	Domain	24.8	1.5e-05		AAA	Family	163.3	3e-48		Actin	Family	252.8	3.5e-75		EF-hand_1	Domain	30.4	1.3e-07		Glycolytic	Domain	578.1	3.4e-174
Fasciclin	Family	55.7	4.7e-15		DPBB_1	Domain	63.3	1.5e-17		AAA	Family	157.3	2.2e-46		Actin	Family	326.1	1.9e-97		EF-hand_5	Domain	15.0	0.011		Glycolytic	Domain	572.2	2.2e-172
Fasciclin	Family	75.0	4.8e-21		DPBB_1	Domain	60.5	1.1e-16		AAA	Family	163.3	3e-48		Actin	Family	271.1	9.7e-81		EF-hand_5	Domain	17.1	0.0023		Glycolytic	Domain	578.0	3.8e-174
Fasciclin	Family	74.2	8.6e-21		DUF1635	Family	337.6	2.3e-101		AAA	Family	157.3	2.1e-46		Actin	Family	54.9	4.7e-15		EF-hand_6	Domain	18.3	0.0014		Glycolytic	Domain	578.1	3.4e-174
Fasciclin	Family	72.9	2.2e-20		DUF303	Family	106.2	1.6e-30		AAA	Family	160.7	1.9e-47		Actin	Family	90.2	8.8e-26		EF-hand_7	Domain	54.4	9.6e-15		Glycolytic	Domain	576.1	1.4e-173
Fasciclin	Family	23.1	5.7e-05		DUF3403	Family	29.0	9.1e-07		AAA	Family	161.4	1.2e-47		Acyl_transf_1	Domain	101.1	7.2e-29		EF-hand_7	Domain	74.5	5.4e-21		Got1	Family	80.9	7e-23
Fasciclin	Family	74.9	5.2e-21		DUF642	Domain	200.5	1.1e-59		AAA	Family	160.0	3.2e-47		Acyl_transf_1	Domain	24.8	1.2e-05		EF-hand_7	Domain	54.4	9.6e-15		Got1	Family	81.0	6.8e-23
Fasciclin	Family	73.8	1.1e-20		DUF642	Domain	73.0	2e-20		AAA	Family	158.9	7e-47		Acyl-CoA_dh_1	Domain	144.7	2e-42		EF-hand_7	Domain	74.5	5.4e-21		Gp_dh_C	Domain	134.3	2.4e-39
Fasciclin	Family	75.3	3.9e-21		DUF642	Domain	201.3	6.6e-60		AAA	Family	161.1	1.4e-47		Acyl-CoA_dh_M	Domain	67.0	7e-19		EF-hand_7	Domain	54.4	9.6e-15		Gp_dh_C	Domain	148.0	1.4e-43
Fasciclin	Family	54.2	1.3e-14		DUF642	Domain	64.1	1.1e-17		AAA	Family	162.2	6.7e-48		Acyl-CoA_dh_N	Domain	72.1	5.2e-20		EF-hand_7	Domain	74.8	4.3e-21		Gp_dh_C	Domain	150.0	3.5e-44
Fasciclin	Family	76.5	1.7e-21		DUF642	Domain	202.5	2.8e-60		AAA	Family	160.7	1.9e-47		Adap_comp_sub	Family	96.4	1.4e-27		EF-hand_7	Domain	54.4	1e-14		Gp_dh_C	Domain	145.0	1.2e-42
Fasciclin	Family	23.5	4.1e-05		DUF642	Domain	65.3	4.6e-18		AAA	Family	161.4	1.2e-47		Adap_comp_sub	Family	91.4	4.7e-26		EF-hand_7	Domain	74.4	5.5e-21		Gp_dh_C	Domain	150.6	2.3e-44
Fasciclin	Family	75.1	4.6e-21		DUF642	Domain	198.6	4.6e-59		AAA	Family	54.3	1.4e-14		Adap_comp_sub	Family	69.3	2.6e-19		EF-hand_7	Domain	54.3	1.1e-14		Gp_dh_C	Domain	223.2	1e-66
Fasciclin	Family	31.0	2e-07		DUF642	Domain	74.6	6.5e-21		AAA	Family	163.3	3e-48		ADH_N	Domain	91.7	2.2e-26		EF-hand_7	Domain	74.5	5.4e-21		Gp_dh_C	Domain	228.3	2.6e-68
Fasciclin	Family	74.8	5.9e-21		DUF642	Domain	201.8	4.6e-60		AAA	Family	159.0	6.3e-47		ADH_N	Domain	43.1	2.7e-11		EF-hand_7	Domain	51.8	6.2e-14		Gp_dh_C	Domain	225.3	2.3e-67
Fasciclin	Family	74.9	5.4e-21		DUF642	Domain	74.4	7.3e-21		AAA	Family	102.7	1.6e-29		ADH_N	Domain	86.4	9.6e-25		EF-hand_7	Domain	74.5	5.4e-21		Gp_dh_C	Domain	228.0	3.3e-68
FKBP_C	Domain	123.1	3.3e-36		DUF642	Domain	212.2	2.9e-63		AAA	Family	103.4	9.6e-30		ADH_N	Domain	41.6	7.9e-11		EF-hand_7	Domain	47.2	1.8e-12		Gp_dh_C	Domain	226.5	1e-67
FKBP_C	Domain	122.7	4.5e-36		DUF642	Domain	64.8	6.9e-18		AAA	Family	161.1	1.4e-47		ADH_N	Domain	91.8	2.1e-26		EF-hand_7	Domain	74.5	5.4e-21		Gp_dh_C	Domain	228.0	3.3e-68
Gal_Lectin	Family	62.4	3.6e-17		DUF642	Domain	206.9	1.2e-61		AAA	Family	162.2	6.7e-48		ADH_N	Domain	85.1	2.5e-24		EF-hand_7	Domain	54.4	1e-14		Gp_dh_C	Domain	103.1	9.3e-30
Gal_mutarotas_2	Domain	31.4	1.2e-07		DUF642	Domain	64.9	6.1e-18		AAA	Family	160.7	1.9e-47		ADH_N	Domain	90.3	5.8e-26		EF-hand_7	Domain	74.5	5.4e-21		Gp_dh_C	Domain	224.4	4.3e-67
Gamma-thionin	Domain	63.2	1.6e-17		DUF642	Domain	205.6	3.3e-61		AAA	Family	162.2	6.7e-48		ADH_N	Domain	43.4	2.2e-11		EF-hand_7	Domain	54.4	1e-14		Gp_dh_C	Domain	228.0	3.5e-68
Gamma-thionin	Domain	63.4	1.4e-17		DUF642	Domain	62.9	2.5e-17		AAA	Family	53.9	1.9e-14		ADH_N	Domain	38.7	6.7e-10		EF-hand_7	Domain	74.2	6.3e-21		Gp_dh_C	Domain	224.7	3.5e-67
Gamma-thionin	Domain	63.2	1.6e-17		DUF642	Domain	205.1	4.4e-61		AAA	Family	54.3	1.4e-14		adh_short	Domain	95.8	2.4e-27		EF-hand_7	Domain	54.6	8.5e-15		Gp_dh_C	Domain	226.0	1.4e-67
GDPD	Family	30.6	2.2e-07		DUF642	Domain	68.4	5e-19		AAA	Family	160.7	1.9e-47		adh_short	Domain	92.7	2.2e-26		EF-hand_7	Domain	67.2	9.7e-19		Gp_dh_C	Domain	229.0	1.7e-68
GDPD	Family	91.2	7.1e-26		EF-hand_7	Domain	53.4	2e-14		AAA	Family	162.2	6.7e-48		adh_short_C2	Domain	337.8	3.9e-101		EF-hand_7	Domain	54.4	9.5e-15		Gp_dh_C	Domain	149.8	4e-44
GILT	Family	101.2	2.6e-29		EF-hand_7	Domain	50.2	2e-13		AAA	Family	160.7	1.9e-47		adh_short_C2	Domain	297.5	7.8e-89		EF-hand_7	Domain	74.4	5.5e-21		Gp_dh_C	Domain	150.5	2.4e-44
Glyco_hydro_16	Domain	216.4	1.8e-64		EF-hand_7	Domain	52.6	3.5e-14		AAA	Family	159.8	3.8e-47		ADH_zinc_N	Family	81.1	4.8e-23		EF-hand_7	Domain	54.4	1e-14		Gp_dh_C	Domain	147.7	1.7e-43
Glyco_hydro_16	Domain	216.7	1.4e-64		EF-hand_7	Domain	50.8	1.4e-13		AAA	Family	161.1	1.4e-47		ADH_zinc_N	Family	76.3	1.4e-21		EF-hand_7	Domain	71.5	4.6e-20		Gp_dh_C	Domain	151.4	1.3e-44
Glyco_hydro_16	Domain	178.9	5.6e-53		FAD_binding_4	Domain	87.7	4.6e-25		AAA	Family	158.2	1.2e-46		ADH_zinc_N	Family	80.1	9.8e-23		EF-hand_7	Domain	54.4	9.8e-15		Gp_dh_C	Domain	153.3	3.4e-45
Glyco_hydro_16	Domain	215.8	2.7e-64		FAD_binding_4	Domain	88.3	2.9e-25		AAA	Family	156.1	5.2e-46		ADH_zinc_N	Family	82.3	2e-23		EF-hand_7	Domain	74.6	4.8e-21		Gp_dh_C	Domain	149.9	3.7e-44
Glyco_hydro_16	Domain	217.5	8.2e-65		FAD_binding_4	Domain	86.2	1.3e-24		AAA	Family	160.4	2.3e-47		ADH_zinc_N	Family	77.4	6.5e-22		EF-hand_7	Domain	54.1	1.2e-14		Gp_dh_C	Domain	228.5	2.3e-68
Glyco_hydro_16	Domain	203.9	1.2e-60		FAD_binding_4	Domain	94.5	3.5e-27		AAA	Family	145.1	1.3e-42		ADH_zinc_N_2	Domain	80.1	2.4e-22		EF-hand_7	Domain	74.5	5.4e-21		Gp_dh_C	Domain	228.0	3.3e-68
Glyco_hydro_16	Domain	121.4	2.4e-35		FAD_binding_4	Domain	96.9	6.6e-28		AAA	Family	54.4	1.4e-14		ADH_zinc_N_2	Domain	82.2	5.5e-23		EF-hand_7	Domain	54.3	1.1e-14		Gp_dh_C	Domain	175.2	5.8e-52
Glyco_hydro_17	Domain	258.2	8.3e-77		FAD_binding_4	Domain	97.4	4.6e-28		AAA	Family	161.1	1.4e-47		ADK	Domain	195.8	3.4e-58		EF-hand_7	Domain	74.4	5.8e-21		Gp_dh_C	Domain	202.0	3.3e-60
Glyco_hydro_17	Domain	455.9	5.4e-137		FAD_binding_4	Domain	88.4	2.7e-25		AAA	Family	158.0	1.3e-46		ADK	Domain	167.2	2.2e-49		EF-hand_7	Domain	54.4	1e-14		Gp_dh_C	Domain	200.1	1.3e-59
Glyco_hydro_17	Domain	453.4	3.1e-136		FAD_binding_4	Domain	85.4	2.2e-24		AAA	Family	161.1	1.4e-47		ADK	Domain	133.9	3.9e-39		EF-hand_7	Domain	74.5	5.4e-21		Gp_dh_C	Domain	198.1	5.3e-59
Glyco_hydro_17	Domain	352.3	1.8e-105		FAD_binding_4	Domain	89.8	1e-25		AAA	Family	158.2	1.2e-46		ADK	Domain	197.4	1e-58		EF-hand_7	Domain	51.8	6.3e-14		Gp_dh_C	Domain	198.7	3.6e-59
Glyco_hydro_17	Domain	273.2	2.3e-81		FAD_binding_4	Domain	80.4	7.9e-23		AAA	Family	135.7	1e-39		ADK	Domain	196.7	1.8e-58		EF-hand_7	Domain	71.9	3.3e-20		Gp_dh_N	Domain	68.5	5.8e-19
Glyco_hydro_17	Domain	188.6	1.3e-55		FAD_binding_4	Domain	89.5	1.2e-25		AAA	Family	39.0	8.1e-10		ADK	Domain	155.5	8.3e-46		EF-hand_7	Domain	54.2	1.1e-14		Gp_dh_N	Domain	68.1	7.4e-19
Glyco_hydro_17	Domain	189.9	5.2e-56		FAD_binding_4	Domain	82.2	2.3e-23		AAA	Family	53.1	3.5e-14		ADK	Domain	160.9	1.9e-47		EF-hand_7	Domain	74.5	5.4e-21		Gp_dh_N	Domain	66.4	2.6e-18
Glyco_hydro_17	Domain	118.5	2.9e-34		FAD_binding_4	Domain	94.9	2.7e-27		AAA	Family	53.6	2.4e-14		ADK	Domain	196.4	2.2e-58		EF-hand_7	Domain	74.1	7.1e-21		Gp_dh_N	Domain	66.6	2.1e-18
Glyco_hydro_17	Domain	202.0	1.1e-59		FAD_binding_4	Domain	83.6	8.5e-24		AAA	Family	161.2	1.4e-47		ADK	Domain	145.6	9.9e-43		EF-hand_7	Domain	74.2	6.3e-21		Gp_dh_N	Domain	68.1	7.4e-19
Glyco_hydro_17	Domain	276.6	2.2e-82		FAD_binding_4	Domain	102.4	1.3e-29		AAA	Family	160.0	3.2e-47		ADK	Domain	128.0	2.5e-37		EF-hand_7	Domain	54.3	1.1e-14		Gp_dh_N	Domain	67.7	9.9e-19
Glyco_hydro_17	Domain	139.9	8.7e-41		Fasciclin	Family	63.3	2e-17		AAA	Family	53.9	2e-14		ADK	Domain	164.8	1.2e-48		EF-hand_7	Domain	73.5	1e-20		Gp_dh_N	Domain	68.1	7.5e-19
Glyco_hydro_17	Domain	134.6	3.5e-39		Fasciclin	Family	32.0	9.9e-08		AAA	Family	161.0	1.6e-47		ADK	Domain	104.3	5e-30		EF-hand_7	Domain	56.4	2.3e-15		Gp_dh_N	Domain	63.9	1.5e-17
Glyco_hydro_17	Domain	446.1	5.3e-134		Fasciclin	Family	23.9	3.2e-05		AAA	Family	159.3	5e-47		ADK	Domain	197.2	1.2e-58		EF-hand_7	Domain	74.5	5.4e-21		Gp_dh_N	Domain	68.1	7.4e-19
Glyco_hydro_17	Domain	119.1	1.9e-34		Fasciclin	Family	70.6	1.1e-19		AAA	Family	161.1	1.4e-47		ADK	Domain	195.2	4.9e-58		EF-hand_7	Domain	75.3	2.9e-21		Gp_dh_N	Domain	68.0	8.4e-19
Glyco_hydro_18	Domain	90.9	1e-25		Fasciclin	Family	30.8	2.3e-07		AAA	Family	157.8	1.5e-46		ADK	Domain	55.7	4.7e-15		EF-hand_7	Domain	75.3	2.9e-21		Gp_dh_N	Domain	65.9	3.5e-18
Glyco_hydro_18	Domain	107.2	1.2e-30		Fasciclin	Family	27.2	3e-06		AAA	Family	161.1	1.4e-47		ADK	Domain	134.5	2.6e-39		EF-hand_7	Domain	72.6	2e-20		Gp_dh_N	Domain	68.1	7.4e-19
Glyco_hydro_18	Domain	88.7	4.6e-25		Fasciclin	Family	47.5	1.6e-12		AAA	Family	159.3	5e-47		ADK	Domain	92.0	3.1e-26		EF-hand_7	Domain	74.5	5.1e-21		Gp_dh_N	Domain	66.2	3e-18
Glyco_hydro_19	Domain	344.4	3.1e-103		Fasciclin	Family	76.3	2e-21		AAA	Family	161.1	1.4e-47		ADK	Domain	146.0	7.3e-43		EF-hand_7	Domain	54.3	1.1e-14		Gp_dh_N	Domain	68.7	5.1e-19
Glyco_hydro_19	Domain	341.9	1.8e-102		Fasciclin	Family	31.5	1.4e-07		AAA	Family	157.5	1.8e-46		ADK	Domain	144.6	2e-42		EF-hand_7	Domain	74.4	5.7e-21		GRAS	Family	324.2	8.1e-97
Glyco_hydro_19	Domain	261.3	7.7e-78		Fasciclin	Family	72.4	3.1e-20		AAA	Family	53.9	2e-14		ADK	Domain	116.9	6.5e-34		EF-hand_7	Domain	55.4	4.7e-15		HMG_CoA_synt_C	Family	403.6	4.5e-121
Glyco_hydro_28	Domain	420.5	3.5e-126		Fasciclin	Family	31.0	2e-07		AAA	Family	163.3	3e-48		ADK	Domain	96.3	1.5e-27		EF-hand_7	Domain	73.5	1.1e-20		HMG_CoA_synt_C	Family	189.1	1.1e-55
Glyco_hydro_28	Domain	320.6	8.7e-96		Fasciclin	Family	73.4	1.6e-20		AAA	Family	159.7	4e-47		ADK	Domain	60.0	2.3e-16		EF-hand_7	Domain	54.4	9.6e-15		HMG_CoA_synt_C	Family	385.5	1.5e-115
Glyco_hydro_28	Domain	394.1	3.8e-118		Fasciclin	Family	74.2	8.7e-21		AAA	Family	161.6	1e-47		ADK	Domain	51.7	8.4e-14		EF-hand_7	Domain	74.5	5.4e-21		HMG_CoA_synt_C	Family	325.9	2.1e-97
Glyco_hydro_28	Domain	320.3	1.1e-95		Fasciclin	Family	29.3	6.7e-07		AAA	Family	159.9	3.3e-47		ADK_lid	Domain	60.4	9.3e-17		EF-hand_7	Domain	74.2	6.5e-21		HMG_CoA_synt_C	Family	325.4	3.2e-97
Glyco_hydro_3	Family	301.9	3.7e-90		Fasciclin	Family	48.1	1.1e-12		AAA	Family	163.3	3e-48		ADK_lid	Domain	55.9	2.3e-15		EF-hand_7	Domain	53.8	1.5e-14		HMG_CoA_synt_C	Family	77.0	1.5e-21
Glyco_hydro_3	Family	299.6	1.8e-89		Fasciclin	Family	71.9	4.6e-20		AAA	Family	157.3	2.2e-46		ADK_lid	Domain	60.8	6.7e-17		EF-hand_7	Domain	73.8	8.4e-21		HMG_CoA_synt_C	Family	382.2	1.5e-114
Glyco_hydro_3	Family	33.8	1.6e-08		Fasciclin	Family	22.4	8.9e-05		AAA	Family	149.7	4.8e-44		ADK_lid	Domain	60.4	9.3e-17		EF-hand_7	Domain	54.3	1e-14		HMG_CoA_synt_C	Family	387.4	4e-116
Glyco_hydro_3_C	Domain	138.0	3.2e-40		FKBP_C	Domain	123.5	2.6e-36		AAA_2	Domain	186.5	3.4e-55		ADK_lid	Domain	61.8	3.4e-17		EF-hand_7	Domain	74.4	5.6e-21		HMG_CoA_synt_C	Family	390.8	3.5e-117
Glyco_hydro_3_C	Domain	78.1	6.5e-22		FKBP_C	Domain	120.5	2.1e-35		AAA_2	Domain	175.0	1.2e-51		ADK_lid	Domain	58.6	3.3e-16		EF-hand_7	Domain	54.4	1e-14		HMG_CoA_synt_C	Family	348.9	2.2e-104
Glyco_hydro_32C	Domain	68.5	4.8e-19		FKBP_C	Domain	123.5	2.6e-36		AAA_2	Domain	186.5	3.4e-55		ADK_lid	Domain	54.4	6.8e-15		EF-hand_7	Domain	74.5	5.4e-21		HMG_CoA_synt_C	Family	348.2	3.5e-104
Glyco_hydro_32N	Domain	378.7	2.1e-113		Fn3-like	Family	27.2	2.7e-06		AAA_2	Domain	183.9	2.2e-54		ADK_lid	Domain	58.7	3.1e-16		EF-hand_7	Domain	54.4	1e-14		HMG_CoA_synt_C	Family	389.5	8.8e-117
Glyco_hydro_32N	Domain	206.0	8e-61		Fn3-like	Family	33.2	3.5e-08		AAA_2	Domain	183.9	2.2e-54		ADK_lid	Domain	45.5	4.1e-12		EF-hand_7	Domain	74.5	5.4e-21		HMG_CoA_synt_C	Family	391.3	2.5e-117
Glyco_hydro_35	Family	376.6	1e-112		Fn3-like	Family	44.8	8.3e-12		AAA_2	Domain	186.5	3.4e-55		AdoHcyase	Domain	481.0	6.7e-145		EF-hand_7	Domain	54.7	7.8e-15		HMG_CoA_synt_C	Family	386.6	6.9e-116
Glyco_hydro_35	Family	400.1	7.2e-120		Fn3-like	Family	47.9	9.3e-13		AAA_2	Domain	186.5	3.4e-55		AdoHcyase	Domain	445.7	3.7e-134		EF-hand_7	Domain	54.4	1e-14		HMG_CoA_synt_C	Family	390.4	4.7e-117
Glyco_hydro_79n	Domain	279.3	2.5e-83		Fn3-like	Family	35.1	9.1e-09		AAA_2	Domain	185.5	7.2e-55		AdoHcyase_NAD	Domain	275.9	9.2e-83		EF-hand_7	Domain	71.5	4.6e-20		HMG_CoA_synt_C	Family	382.3	1.4e-114
Glyco_hydro_79n	Domain	65.6	2.7e-18		Fn3-like	Family	37.7	1.3e-09		AAA_2	Domain	186.4	3.7e-55		AdoHcyase_NAD	Domain	245.4	2.2e-73		EF-hand_7	Domain	54.6	8.6e-15		HMG_CoA_synt_C	Family	382.3	1.4e-114
Glyco_hydro_79n	Domain	53.4	1.4e-14		Fn3-like	Family	34.1	1.8e-08		AAA_2	Domain	186.5	3.4e-55		Aha1_N	Domain	102.2	1.9e-29		EF-hand_7	Domain	74.5	5.4e-21		HMG_CoA_synt_C	Family	384.9	2.3e-115
Glyco_hydro_9	Domain	166.3	1.1e-48		Fn3-like	Family	31.6	1.1e-07		AAA_2	Domain	183.8	2.3e-54		AhpC-TSA	Domain	141.2	1.2e-41		EF-hand_7	Domain	55.4	4.7e-15		HMG_CoA_synt_C	Family	386.0	1.1e-115
Glycolytic	Domain	580.5	6.3e-175		Gal_Lectin	Family	60.7	1.2e-16		AAA_2	Domain	63.8	1.7e-17		AhpC-TSA	Domain	139.8	3.3e-41		EF-hand_7	Domain	74.5	5.4e-21		HMG_CoA_synt_C	Family	387.2	4.4e-116
Glyoxalase_2	Domain	41.4	1.8e-10		Gal_Lectin	Family	63.5	1.6e-17		AAA_2	Domain	185.8	5.6e-55		AhpC-TSA	Domain	142.4	5.3e-42		EF-hand_7	Domain	51.8	6.2e-14		HMG_CoA_synt_C	Family	127.7	5.6e-37
Granulin	Family	47.0	1.8e-12		Gal_mutarotas_2	Domain	59.0	3e-16		AAA_2	Domain	186.5	3.4e-55		AhpC-TSA	Domain	58.5	4.8e-16		EF-hand_7	Domain	72.1	2.9e-20		HMG_CoA_synt_C	Family	391.8	1.8e-117
Helicase_C	Family	87.5	3.7e-25		Gal_mutarotas_2	Domain	59.8	1.7e-16		ABC_membrane	Family	190.4	4.1e-56		AhpC-TSA	Domain	33.8	2.1e-08		EF-hand_7	Domain	54.4	9.6e-15		HMG_CoA_synt_C	Family	378.1	2.6e-113
Helicase_C	Family	87.5	3.8e-25		Gal_mutarotas_2	Domain	59.8	1.7e-16		ABC_membrane	Family	151.5	2.9e-44		AHSA1	Family	53.9	1.7e-14		EF-hand_7	Domain	70.2	1.2e-19		HMG_CoA_synt_C	Family	395.2	1.7e-118
Histone	Domain	79.1	1.9e-22		Gal_mutarotas_2	Domain	59.0	3e-16		ABC_membrane	Family	187.5	3e-55		AHSA1	Family	52.6	4.2e-14		EF-hand_7	Domain	53.7	1.6e-14		HMG_CoA_synt_C	Family	386.1	9.8e-116
Histone	Domain	83.2	1e-23		Gamma-thionin	Domain	63.2	1.6e-17		ABC_membrane	Family	147.4	5.2e-43		AIG1	Family	101.1	4.2e-29		EF-hand_7	Domain	74.4	5.7e-21		HMG_CoA_synt_C	Family	389.9	6.9e-117
HMG_CoA_synt_N	Family	210.4	1.3e-62		GDPD	Family	36.8	2.8e-09		ABC_membrane	Family	190.3	4.2e-56		AIRS	Domain	58.6	5.2e-16		EF-hand_7	Domain	54.4	1e-14		HMG_CoA_synt_C	Family	384.8	2.5e-115
HSP70	Family	894.9	1.6e-269		GDPD	Family	107.1	9.6e-31		ABC_membrane	Family	151.4	3e-44		AIRS	Domain	64.8	6e-18		EF-hand_7	Domain	72.8	1.7e-20		HMG_CoA_synt_C	Family	373.4	7.2e-112
Inhibitor_I29	Domain	46.3	3.7e-12		GDPD	Family	34.9	1.1e-08		ABC_tran	Domain	124.4	3.8e-36		AIRS	Domain	41.1	1.5e-10		EF-hand_7	Domain	54.2	1.1e-14		HMG_CoA_synt_C	Family	382.3	1.4e-114
Inhibitor_I29	Domain	46.2	3.8e-12		GDPD	Family	93.2	1.7e-26		ABC_tran	Domain	115.5	2.1e-33		AIRS	Domain	64.1	1e-17		EF-hand_7	Domain	71.4	4.8e-20		HMG_CoA_synt_C	Family	401.6	1.8e-120
Inhibitor_I29	Domain	65.5	3.7e-18		GDPD	Family	27.3	2.2e-06		ABC_tran	Domain	83.4	1.7e-23		AIRS_C	Domain	121.4	3.1e-35		EF-hand_7	Domain	54.4	1e-14		HMG_CoA_synt_C	Family	249.9	3.1e-74
Inhibitor_I29	Domain	61.0	9.2e-17		GDPD	Family	107.3	8.9e-31		ABC_tran	Domain	103.0	1.5e-29		Ala_racemase_N	Domain	160.6	3.9e-47		EF-hand_7	Domain	73.1	1.4e-20		HMG_CoA_synt_C	Family	389.4	9.5e-117
Inhibitor_I29	Domain	62.0	4.4e-17		GDPD	Family	34.9	1.1e-08		ABC_tran	Domain	125.6	1.6e-36		Ala_racemase_N	Domain	159.8	6.5e-47		EF-hand_7	Domain	41.0	1.4e-10		HMG_CoA_synt_C	Family	351.7	2.9e-105
Inhibitor_I9	Domain	60.1	2.2e-16		GDPD	Family	93.2	1.7e-26		ABC_tran	Domain	119.4	1.3e-34		Ala_racemase_N	Domain	110.0	1.2e-31		EF-hand_7	Domain	73.6	9.9e-21		HMG_CoA_synt_C	Family	352.3	1.9e-105
Inhibitor_I9	Domain	60.3	2e-16		GDPD	Family	37.4	1.8e-09		ABC_tran	Domain	124.3	3.9e-36		Aldedh	Family	540.4	2.4e-162		EF-hand_7	Domain	54.4	1e-14		HMG_CoA_synt_C	Family	314.6	6.3e-94
Inhibitor_I9	Domain	55.7	5.2e-15		GDPD	Family	103.7	1.1e-29		ABC_tran	Domain	115.5	2.1e-33		Aldedh	Family	466.3	7.3e-140		EF-hand_7	Domain	73.5	1.1e-20		HMG_CoA_synt_C	Family	318.8	3.2e-95
Inhibitor_I9	Domain	56.6	2.8e-15		GDPD	Family	37.5	1.8e-09		ABC_tran	Domain	51.0	1.7e-13		Aldedh	Family	438.6	1.9e-131		EF-hand_7	Domain	51.9	6e-14		HMG_CoA_synt_C	Family	385.1	2e-115
Kunitz_legume	Domain	118.2	2.6e-34		GDPD	Family	103.8	1e-29		ABC_tran	Domain	68.6	6.3e-19		Aldedh	Family	442.5	1.2e-132		EF-hand_7	Domain	74.5	5.4e-21		HMG_CoA_synt_C	Family	388.4	1.9e-116
Kunitz_legume	Domain	108.9	1.9e-31		Glyco_hydro_16	Domain	210.0	1.7e-62		ABC_trans_N	Domain	60.9	9.2e-17		Aldedh	Family	573.4	2.4e-172		EF-hand_7	Domain	54.4	1e-14		HMG_CoA_synt_C	Family	322.5	2.5e-96
Kunitz_legume	Domain	141.8	1.5e-41		Glyco_hydro_16	Domain	207.0	1.4e-61		ABC2_membrane	Family	135.9	1e-39		Aldedh	Family	68.3	3.7e-19		EF-hand_7	Domain	74.5	5.4e-21		HMG_CoA_synt_C	Family	391.4	2.4e-117
Kunitz_legume	Domain	158.1	1.6e-46		Glyco_hydro_16	Domain	170.3	2.6e-50		ABC2_membrane	Family	132.3	1.2e-38		Aldedh	Family	615.4	4.4e-185		EF-hand_7	Domain	51.4	8.6e-14		HMG_CoA_synt_C	Family	387.6	3.4e-116
Kunitz_legume	Domain	113.6	6.9e-33		Glyco_hydro_16	Domain	216.5	1.6e-64		ABC2_membrane	Family	141.8	1.5e-41		Aldedh	Family	70.5	8e-20		EF-hand_7	Domain	74.5	5.4e-21		HMG_CoA_synt_C	Family	387.4	4e-116
Kunitz_legume	Domain	151.5	1.5e-44		Glyco_hydro_16	Domain	216.2	2e-64		ABC2_membrane	Family	177.9	1.4e-52		Aldedh	Family	199.7	5.4e-59		EF-hand_7	Domain	54.4	1e-14		HMG_CoA_synt_C	Family	382.1	1.6e-114
Kunitz_legume	Domain	139.3	9.1e-41		Glyco_hydro_16	Domain	212.0	3.9e-63		Abhydrolase_2	Domain	169.3	7.4e-50		Aldedh	Family	114.8	3.1e-33		EF-hand_7	Domain	74.4	5.5e-21		HMG_CoA_synt_C	Family	246.4	3.7e-73
Kunitz_legume	Domain	111.6	2.9e-32		Glyco_hydro_16	Domain	214.8	5.7e-64		Abhydrolase_3	Domain	161.8	1.6e-47		Aldedh	Family	23.5	1.5e-05		EF-hand_7	Domain	53.7	1.6e-14		HMG_CoA_synt_C	Family	377.9	3e-113
Kunitz_legume	Domain	154.7	1.7e-45		Glyco_hydro_16	Domain	213.6	1.3e-63		Abhydrolase_6	Domain	55.0	9.6e-15		Aldedh	Family	339.0	3e-101		EF-hand_7	Domain	74.5	5.4e-21		HMG_CoA_synt_C	Family	388.7	1.6e-116
Kunitz_legume	Domain	118.3	2.5e-34		Glyco_hydro_16	Domain	215.9	2.6e-64		Abhydrolase_6	Domain	26.7	4.3e-06		Aldedh	Family	170.1	5e-50		EF-hand_7	Domain	44.7	1e-11		HMG_CoA_synt_C	Family	384.3	3.4e-115
Kunitz_legume	Domain	125.2	1.9e-36		Glyco_hydro_16	Domain	209.8	1.9e-62		Abhydrolase_6	Domain	53.7	2.5e-14		Aldo_ket_red	Domain	187.4	2.3e-55		EF-hand_7	Domain	71.3	5.3e-20		HMG_CoA_synt_C	Family	387.8	3.1e-116
Lipase_GDSL	Family	116.9	1.1e-33		Glyco_hydro_16	Domain	39.9	2.4e-10		Abhydrolase_6	Domain	55.9	5.1e-15		Aldo_ket_red	Domain	223.2	2.9e-66		EF-hand_7	Domain	75.6	2.3e-21		HMG_CoA_synt_C	Family	387.8	2.9e-116
Lipase_GDSL	Family	120.1	1.2e-34		Glyco_hydro_16	Domain	148.5	1.2e-43		Abhydrolase_6	Domain	49.8	3.9e-13		Aldo_ket_red	Domain	189.1	6.7e-56		EF-hand_7	Domain	54.4	1e-14		HMG_CoA_synt_C	Family	384.0	4.3e-115
Lipase_GDSL	Family	68.4	7.6e-19		Glyco_hydro_16	Domain	216.5	1.7e-64		ACBP	Domain	109.8	3.6e-32		Aldo_ket_red	Domain	237.4	1.3e-70		EF-hand_7	Domain	72.3	2.5e-20		HMG_CoA_synt_C	Family	387.4	3.9e-116
Lipase_GDSL	Family	38.4	1.2e-09		Glyco_hydro_16	Domain	211.5	5.8e-63		ACBP	Domain	104.9	1.2e-30		Aldo_ket_red	Domain	188.9	8.1e-56		EF-hand_7	Domain	54.3	1.1e-14		HMG_CoA_synt_C	Family	386.2	9.1e-116
Longin	Domain	86.7	5.5e-25		Glyco_hydro_16	Domain	208.1	6.3e-62		ACBP	Domain	105.6	7.4e-31		Aldo_ket_red	Domain	226.9	2.1e-67		EF-hand_7	Domain	71.2	5.5e-20		HMG_CoA_synt_C	Family	43.1	3.5e-11
Longin	Domain	88.6	1.4e-25		Glyco_hydro_16	Domain	208.4	5.1e-62		Aconitase	Family	498.0	2e-149		Aldo_ket_red	Domain	118.0	3.2e-34		EF-hand_8	Domain	48.4	5e-13		HMG_CoA_synt_C	Family	213.1	5.4e-63
LRR_1	Repeat	13.3	0.064		Glyco_hydro_17	Domain	351.5	3.2e-105		Aconitase	Family	498.9	1.1e-149		Aldolase_II	Domain	130.8	4e-38		EF-hand_8	Domain	48.4	5e-13		HMG_CoA_synt_C	Family	382.5	1.2e-114
LRR_1	Repeat	10.4	0.54		Glyco_hydro_17	Domain	342.8	1.5e-102		Aconitase	Family	500.4	3.8e-150		Aldolase_II	Domain	124.2	4.2e-36		EF-hand_8	Domain	41.1	9.2e-11		HMG_CoA_synt_C	Family	404.2	3.1e-121
LRR_1	Repeat	10.5	0.52		Glyco_hydro_17	Domain	492.1	5e-148		Aconitase	Family	497.9	2.2e-149		Aldose_epim	Family	189.8	5.8e-56		EF-hand_8	Domain	36.0	3.6e-09		HMG_CoA_synt_C	Family	242.2	6.9e-72
LRR_1	Repeat	10.2	0.65		Glyco_hydro_17	Domain	372.4	1.4e-111		Aconitase	Family	499.4	7.5e-150		Aldose_epim	Family	320.6	8.2e-96		EF-hand_8	Domain	41.0	1e-10		HMG_CoA_synt_C	Family	381.2	3e-114
LRR_1	Repeat	11.2	0.31		Glyco_hydro_17	Domain	325.5	2.8e-97		Aconitase	Family	493.6	4.4e-148		Aldose_epim	Family	199.0	9.1e-59		EF-hand_8	Domain	41.1	9.2e-11		HMG_CoA_synt_C	Family	391.0	3.1e-117
LRR_1	Repeat	12.4	0.12		Glyco_hydro_17	Domain	268.3	6.8e-80		Aconitase	Family	497.7	2.5e-149		Aldose_epim	Family	151.3	3e-44		EF-hand_8	Domain	48.1	6.3e-13		HMG_CoA_synt_C	Family	391.3	2.5e-117
LRR_1	Repeat	11.3	0.29		Glyco_hydro_17	Domain	341.8	3e-102		Aconitase	Family	224.9	1.4e-66		Aldose_epim	Family	102.0	3e-29		EF-hand_8	Domain	49.4	2.5e-13		HMG_CoA_synt_C	Family	388.0	2.7e-116
LRR_1	Repeat	9.8	0.86		Glyco_hydro_17	Domain	351.4	3.5e-105		Aconitase	Family	497.7	2.5e-149		Aldose_epim	Family	150.4	5.6e-44		EF-hand_8	Domain	34.1	1.5e-08		HMG_CoA_synt_C	Family	387.0	5.4e-116
LRR_1	Repeat	10.8	0.41		Glyco_hydro_17	Domain	346.5	1.1e-103		Aconitase	Family	494.1	3e-148		Aldose_epim	Family	146.9	6.7e-43		Enolase_C	Domain	535.9	1.9e-161		HMG_CoA_synt_C	Family	392.6	1e-117
LRR_1	Repeat	16.2	0.0067		Glyco_hydro_17	Domain	429.9	4.4e-129		Aconitase	Family	502.8	7.2e-151		Aldose_epim	Family	100.2	1.1e-28		Enolase_C	Domain	539.1	2e-162		HMG_CoA_synt_C	Family	392.3	1.3e-117
LRR_1	Repeat	12.7	0.097		Glyco_hydro_17	Domain	305.1	4.5e-91		Aconitase	Family	498.4	1.5e-149		Aldose_epim	Family	321.6	4.1e-96		Enolase_C	Domain	532.8	1.6e-160		HMG_CoA_synt_C	Family	367.9	3.4e-110
LRR_1	Repeat	14.3	0.029		Glyco_hydro_17	Domain	255.3	6.3e-76		Aconitase	Family	469.7	7.4e-141		Aldose_epim	Family	62.2	3.9e-17		Enolase_C	Domain	532.0	2.8e-160		HMG_CoA_synt_C	Family	393.7	4.8e-118
LRR_1	Repeat	14.3	0.03		Glyco_hydro_17	Domain	242.1	6.7e-72		Aconitase	Family	494.6	2.2e-148		Aldose_epim	Family	99.5	1.7e-28		Enolase_N	Domain	182.0	4.1e-54		HMG_CoA_synt_C	Family	395.9	1e-118
LRR_1	Repeat	14.2	0.03		Glyco_hydro_17	Domain	243.6	2.4e-72		Aconitase_C	Domain	154.1	2e-45		Allene_ox_cyc	Family	339.6	2.8e-102		Enolase_N	Domain	189.2	2.5e-56		HMG_CoA_synt_C	Family	395.0	1.9e-118
LRR_1	Repeat	13.8	0.042		Glyco_hydro_17	Domain	337.3	6.8e-101		Aconitase_C	Domain	152.6	5.6e-45		Amidase	Family	21.7	7.6e-05		Enolase_N	Domain	180.0	1.8e-53		HMG_CoA_synt_N	Family	263.9	4.6e-79
LRR_4	Family	30.0	2.7e-07		Glyco_hydro_17	Domain	241.7	8.6e-72		Aconitase_C	Domain	151.2	1.5e-44		Amidase	Family	21.7	7.5e-05		Enolase_N	Domain	182.5	2.9e-54		HMG_CoA_synt_N	Family	270.7	3.8e-81
LRR_4	Family	27.1	2.3e-06		Glyco_hydro_17	Domain	342.8	1.5e-102		Aconitase_C	Domain	156.1	4.8e-46		Amidase	Family	77.8	7.2e-22		Epimerase	Family	184.9	1.5e-54		HMG_CoA_synt_N	Family	265.5	1.5e-79
LRR_4	Family	32.6	4e-08		Glyco_hydro_17	Domain	244.7	1.1e-72		Aconitase_C	Domain	152.7	5.4e-45		Amidohydro_1	Domain	132.9	2e-38		FBPase	Family	447.8	1.5e-134		HMG_CoA_synt_N	Family	285.3	1.3e-85
LRR_4	Family	32.8	3.6e-08		Glyco_hydro_17	Domain	245.0	8.7e-73		Aconitase_C	Domain	151.1	1.7e-44		Amidohydro_1	Domain	38.1	1.3e-09		FBPase	Family	458.5	8.6e-138		HMG_CoA_synt_N	Family	285.3	1.3e-85
LRR_4	Family	30.8	1.5e-07		Glyco_hydro_17	Domain	200.5	3.1e-59		Aconitase_C	Domain	153.9	2.2e-45		Aminotran_1_2	Domain	328.2	5.6e-98		Fer2	Domain	69.6	1.4e-19		HMG_CoA_synt_N	Family	54.1	1.3e-14
LRR_4	Family	33.1	2.8e-08		Glyco_hydro_17	Domain	439.2	6.6e-132		Aconitase_C	Domain	153.9	2.2e-45		Aminotran_1_2	Domain	178.8	1.4e-52		FGGY_C	Domain	200.5	2e-59		HMG_CoA_synt_N	Family	239.2	1.9e-71
LRR_4	Family	35.6	4.8e-09		Glyco_hydro_17	Domain	249.5	3.6e-74		Aconitase_C	Domain	151.3	1.5e-44		Aminotran_1_2	Domain	321.2	7.5e-96		FGGY_N	Domain	229.6	3.3e-68		HMG_CoA_synt_N	Family	277.9	2.4e-83
LRR_6	Repeat	11.4	0.27		Glyco_hydro_17	Domain	170.9	3.1e-50		Aconitase_C	Domain	155.8	5.9e-46		Aminotran_1_2	Domain	319.3	2.8e-95		FSH1	Family	173.8	3e-51		HMG_CoA_synt_N	Family	275.9	9.7e-83
LRR_6	Repeat	9.9	0.78		Glyco_hydro_17	Domain	267.3	1.4e-79		Aconitase_C	Domain	147.9	1.6e-43		Aminotran_1_2	Domain	22.8	3.8e-05		Gamma-thionin	Domain	65.7	2.6e-18		HMG_CoA_synt_N	Family	287.3	3e-86
LRR_6	Repeat	9.1	1.5		Glyco_hydro_17	Domain	268.4	6.6e-80		Aconitase_C	Domain	144.6	1.7e-42		Aminotran_1_2	Domain	241.3	1.5e-71		Gamma-thionin	Domain	65.7	2.6e-18		HMG_CoA_synt_N	Family	290.0	4.5e-87
LRR_6	Repeat	11.8	0.2		Glyco_hydro_17	Domain	337.9	4.5e-101		Aconitase_C	Domain	41.7	1.1e-10		Aminotran_1_2	Domain	173.3	6.8e-51		Gamma-thionin	Domain	65.4	3.2e-18		HMG_CoA_synt_N	Family	267.9	2.8e-80
LRR_8	Repeat	32.4	5.4e-08		Glyco_hydro_17	Domain	333.8	8.3e-100		ACP_syn_III	Domain	97.2	3.1e-28		Aminotran_1_2	Domain	242.6	5.7e-72		Gamma-thionin	Domain	65.4	3.1e-18		HMG_CoA_synt_N	Family	271.1	2.9e-81
LRR_8	Repeat	34.4	1.3e-08		Glyco_hydro_17	Domain	269.3	3.6e-80		ACP_syn_III_C	Domain	122.3	6.1e-36		Aminotran_1_2	Domain	130.3	7.7e-38		Gamma-thionin	Domain	65.6	2.8e-18		HMG_CoA_synt_N	Family	269.4	9.4e-81
LRR_8	Repeat	32.9	3.8e-08		Glyco_hydro_17	Domain	268.9	4.6e-80		Actin	Family	527.1	1.7e-158		Aminotran_1_2	Domain	135.7	1.8e-39		Gamma-thionin	Domain	67.1	9.6e-19		HMG_CoA_synt_N	Family	268.4	2e-80
LRRNT_2	Family	46.6	2.3e-12		Glyco_hydro_17	Domain	348.8	2.2e-104		Actin	Family	526.6	2.4e-158		Aminotran_1_2	Domain	29.0	4.7e-07		Gamma-thionin	Domain	63.9	9.2e-18		HMG_CoA_synt_N	Family	269.4	9.3e-81
LRRNT_2	Family	44.8	8.7e-12		Glyco_hydro_17	Domain	268.9	4.6e-80		Actin	Family	524.3	1.3e-157		Aminotran_1_2	Domain	90.6	9.1e-26		Gamma-thionin	Domain	62.6	2.5e-17		HMG_CoA_synt_N	Family	269.4	9.3e-81
LRRNT_2	Family	44.4	1.1e-11		Glyco_hydro_17	Domain	390.9	3.3e-117		Actin	Family	523.6	2e-157		Aminotran_1_2	Domain	105.1	3.7e-30		Gamma-thionin	Domain	63.2	1.6e-17		HMG_CoA_synt_N	Family	279.6	7.1e-84
LRRNT_2	Family	31.9	9.4e-08		Glyco_hydro_17	Domain	270.6	1.4e-80		Actin	Family	526.3	3.1e-158		Aminotran_1_2	Domain	149.8	9.4e-44		GASA	Family	85.2	2.1e-24		HMG_CoA_synt_N	Family	279.6	6.9e-84
LRRNT_2	Family	20.0	0.00048		Glyco_hydro_17	Domain	379.2	1.3e-113		Actin	Family	525.7	4.7e-158		Aminotran_1_2	Domain	219.4	6.5e-65		GASA	Family	85.2	2.1e-24		HMG_CoA_synt_N	Family	67.4	1e-18
LRRNT_2	Family	21.6	0.00015		Glyco_hydro_17	Domain	287.8	8e-86		Actin	Family	485.3	8.4e-146		Aminotran_1_2	Domain	94.8	4.7e-27		GASA	Family	81.6	2.7e-23		HMG_CoA_synt_N	Family	253.4	8.2e-76
LRRNT_2	Family	39.4	4.2e-10		Glyco_hydro_17	Domain	272.9	2.9e-81		Actin	Family	531.1	1e-159		Aminotran_1_2	Domain	158.0	2.9e-46		GASA	Family	85.2	2.1e-24		HMG_CoA_synt_N	Family	233.6	9.4e-70
LRRNT_2	Family	43.3	2.4e-11		Glyco_hydro_17	Domain	346.7	9.4e-104		Actin	Family	527.4	1.4e-158		Aminotran_1_2	Domain	27.8	1.2e-06		GHMP_kinases_N	Family	31.2	1.6e-07		HMG_CoA_synt_N	Family	275.9	9.7e-83
LRRNT_2	Family	21.7	0.00014		Glyco_hydro_19	Domain	395.4	8e-119		Actin	Family	511.4	1e-153		Aminotran_1_2	Domain	36.7	2.3e-09		GHMP_kinases_N	Family	32.7	5.7e-08		HMG_CoA_synt_N	Family	273.5	5.2e-82
LRRNT_2	Family	45.4	5.3e-12		Glyco_hydro_19	Domain	397.1	2.5e-119		Actin	Family	529.0	4.7e-159		Aminotran_1_2	Domain	100.8	7.1e-29		Glyco_trans_4_4	Domain	38.0	1.7e-09		HMG_CoA_synt_N	Family	272.2	1.3e-81
LRRNT_2	Family	21.1	0.00021		Glyco_hydro_28	Domain	123.7	7.2e-36		Actin	Family	530.9	1.2e-159		Aminotran_1_2	Domain	22.3	5.1e-05		Glyco_trans_4_4	Domain	28.9	1e-06		HMG_CoA_synt_N	Family	283.0	6.5e-85
LTP_2	Family	73.0	1.5e-20		Glyco_hydro_28	Domain	314.8	5.2e-94		Actin	Family	515.3	6.5e-155		Aminotran_1_2	Domain	43.5	1.9e-11		Glyco_trans_4_4	Domain	30.8	2.8e-07		HMG_CoA_synt_N	Family	281.4	2e-84
LTP_2	Family	56.2	2.8e-15		Glyco_hydro_28	Domain	63.8	1.2e-17		Actin	Family	531.3	9.2e-160		Aminotran_1_2	Domain	67.2	1.2e-18		Glyco_trans_4_4	Domain	40.4	3.1e-10		HMG_CoA_synt_N	Family	270.6	4e-81
LTP_2	Family	52.4	4.2e-14		Glyco_hydro_28	Domain	320.4	1.1e-95		Actin	Family	526.0	3.9e-158		Aminotran_3	Domain	239.5	4.3e-71		Glyco_trans_4_4	Domain	30.7	2.9e-07		HMG_CoA_synt_N	Family	275.4	1.3e-82
LTP_2	Family	73.8	8.9e-21		Glyco_hydro_28	Domain	122.6	1.6e-35		Actin	Family	529.1	4.3e-159		Aminotran_3	Domain	341.4	4.3e-102		Glyco_trans_4_4	Domain	30.6	3.1e-07		HMG_CoA_synt_N	Family	271.4	2.4e-81
LTP_2	Family	56.7	1.9e-15		Glyco_hydro_3	Family	212.9	4.8e-63		Actin	Family	525.1	7e-158		Aminotran_3	Domain	299.0	3.3e-89		Glyco_trans_4_4	Domain	37.8	1.9e-09		HMG_CoA_synt_N	Family	249.3	1.4e-74
LTP_2	Family	54.2	1.2e-14		Glyco_hydro_3	Family	208.3	1.2e-61		Actin	Family	458.9	8.7e-138		Aminotran_3	Domain	302.1	3.9e-90		Glyco_trans_4_4	Domain	29.8	5.7e-07		HMG_CoA_synt_N	Family	263.9	4.6e-79
LTP_2	Family	29.1	7.7e-07		Glyco_hydro_3	Family	208.5	1e-61		Actin	Family	457.9	1.8e-137		Aminotran_3	Domain	110.3	8.5e-32		Glyco_trans_4_4	Domain	34.3	2.2e-08		HMG_CoA_synt_N	Family	179.2	4.9e-53
LTP_2	Family	37.0	2.6e-09		Glyco_hydro_3	Family	211.6	1.2e-62		Actin	Family	455.9	7.6e-137		Aminotran_3	Domain	211.2	1.7e-62		Glyco_trans_4_4	Domain	38.8	9.7e-10		HMG_CoA_synt_N	Family	270.6	4.1e-81
LTP_2	Family	47.7	1.2e-12		Glyco_hydro_3	Family	192.6	7e-57		Actin	Family	441.4	1.9e-132		Aminotran_3	Domain	87.6	6.8e-25		Glyco_trans_4_4	Domain	40.4	3e-10		HMG_CoA_synt_N	Family	268.1	2.4e-80
LTP_2	Family	33.0	4.9e-08		Glyco_hydro_3	Family	205.3	9.8e-61		Actin	Family	460.0	4.3e-138		Aminotran_3	Domain	168.9	1.2e-49		Glyco_trans_4_4	Domain	28.3	1.6e-06		HMG_CoA_synt_N	Family	274.2	3.3e-82
LTP_2	Family	41.9	8.2e-11		Glyco_hydro_3	Family	300.3	1.2e-89		Actin	Family	456.5	4.9e-137		Aminotran_3	Domain	211.0	1.9e-62		Glyco_trans_4_4	Domain	30.7	2.9e-07		HMG_CoA_synt_N	Family	273.5	5.5e-82
LTP_2	Family	38.2	1.2e-09		Glyco_hydro_3	Family	209.1	6.7e-62		Actin	Family	458.4	1.3e-137		Aminotran_4	Domain	119.6	1.3e-34		Glyco_trans_4_4	Domain	30.8	2.8e-07		HMG_CoA_synt_N	Family	258.5	2.1e-77
LysM	Domain	31.4	1.3e-07		Glyco_hydro_3	Family	208.7	9.1e-62		Actin	Family	458.0	1.6e-137		Aminotran_5	Domain	110.8	5.9e-32		Glyco_trans_4_4	Domain	34.1	2.6e-08		HMG_CoA_synt_N	Family	260.3	5.9e-78
LysM	Domain	32.0	8.3e-08		Glyco_hydro_3	Family	205.3	9.5e-61		Actin	Family	448.9	9.6e-135		Aminotran_5	Domain	44.4	8.9e-12		Glyco_trans_4_4	Domain	34.6	1.9e-08		HMG_CoA_synt_N	Family	269.9	6.7e-81
LysM	Domain	28.6	9.3e-07		Glyco_hydro_3	Family	214.2	1.9e-63		Actin	Family	450.1	4.2e-135		Aminotran_5	Domain	57.7	7.9e-16		Glyco_trans_4_4	Domain	40.8	2.3e-10		HMG_CoA_synt_N	Family	274.1	3.4e-82
LysM	Domain	30.5	2.4e-07		Glyco_hydro_3_C	Domain	183.7	3.5e-54		Actin	Family	448.8	1.1e-134		Aminotran_5	Domain	168.6	1.5e-49		Glyco_trans_4_4	Domain	29.9	5.3e-07		HMG_CoA_synt_N	Family	274.4	2.7e-82
Malectin_like	Domain	216.1	6.6e-64		Glyco_hydro_3_C	Domain	170.3	4.2e-50		Actin	Family	528.1	8.5e-159		Aminotran_5	Domain	53.7	1.3e-14		Glyco_trans_4_4	Domain	37.0	3.5e-09		HMG_CoA_synt_N	Family	284.5	2.2e-85
Malectin_like	Domain	87.0	1.2e-24		Glyco_hydro_3_C	Domain	180.9	2.4e-53		Actin	Family	522.6	4.1e-157		Aminotran_5	Domain	56.3	2.1e-15		Glyco_trans_4_4	Domain	36.7	4.2e-09		HMG_CoA_synt_N	Family	272.0	1.5e-81
Melibiase	Family	67.0	1.2e-18		Glyco_hydro_3_C	Domain	177.6	2.6e-52		Actin	Family	522.6	4.1e-157		Aminotran_5	Domain	33.8	1.5e-08		Glyco_trans_4_4	Domain	38.5	1.1e-09		HMG_CoA_synt_N	Family	275.3	1.5e-82
Metallophos	Domain	61.3	7.5e-17		Glyco_hydro_3_C	Domain	168.6	1.4e-49		Actin	Family	443.3	4.8e-133		AMP-binding	Family	127.3	4.7e-37		Glyco_trans_4_4	Domain	30.4	3.5e-07		HMG_CoA_synt_N	Family	269.8	7.5e-81
Metallophos	Domain	88.4	3.7e-25		Glyco_hydro_3_C	Domain	172.9	6.8e-51		Actin	Family	456.5	4.9e-137		AMP-binding	Family	92.3	2e-26		Glyco_trans_4_4	Domain	36.9	3.7e-09		HMG_CoA_synt_N	Family	274.1	3.5e-82
Metallophos_C	Domain	70.3	1.1e-19		Glyco_hydro_3_C	Domain	141.3	3.1e-41		Actin	Family	452.7	7e-136		AMP-binding	Family	44.8	5.1e-12		Glyco_trans_4_4	Domain	38.6	1.1e-09		HMG_CoA_synt_N	Family	274.8	2.1e-82
NAD_binding_5	Family	235.1	1.1e-69		Glyco_hydro_3_C	Domain	181.5	1.6e-53		Actin	Family	530.6	1.5e-159		AMP-binding	Family	134.0	4.5e-39		Glyco_trans_4_4	Domain	40.8	2.4e-10		HMG_CoA_synt_N	Family	273.1	7e-82
Ole-e-6	Domain	62.0	2.8e-17		Glyco_hydro_3_C	Domain	172.5	9.3e-51		Actin	Family	334.1	7.4e-100		Ank_2	Family	59.5	3e-16		Glyco_trans_4_4	Domain	39.5	5.6e-10		HMG_CoA_synt_N	Family	273.7	4.6e-82
Ole-e-6	Domain	62.4	2.1e-17		Glyco_hydro_3_C	Domain	136.6	8.5e-40		Actin	Family	528.7	5.6e-159		Ank_5	Domain	49.2	3.6e-13		Glyco_trans_4_4	Domain	28.6	1.3e-06		HMG_CoA_synt_N	Family	271.3	2.5e-81
Ole-e-6	Domain	69.2	1.6e-19		Glyco_hydro_3_C	Domain	170.3	4.1e-50		Actin	Family	515.5	5.8e-155		Ank_5	Domain	43.6	2.2e-11		Glyco_trans_4_4	Domain	35.1	1.3e-08		HMG_CoA_synt_N	Family	279.5	7.9e-84
Ole-e-6	Domain	67.8	4.4e-19		Glyco_hydro_31	Family	543.1	4.6e-163		Actin	Family	529.4	3.5e-159		Annexin	Family	75.1	2.8e-21		Glyco_trans_4_4	Domain	34.6	1.8e-08		HMG_CoA_synt_N	Family	270.4	4.8e-81
Ole-e-6	Domain	85.8	1.1e-24		Glyco_hydro_31	Family	544.3	2e-163		Actin	Family	526.2	3.2e-158		Annexin	Family	65.2	3.5e-18		Glyco_trans_4_4	Domain	36.0	7e-09		HMG_CoA_synt_N	Family	265.5	1.5e-79
Ole-e-6	Domain	69.0	1.9e-19		Glyco_hydro_31	Family	540.2	3.4e-162		Actin	Family	530.7	1.5e-159		Annexin	Family	50.4	1.5e-13		Glyco_trans_4_4	Domain	28.4	1.5e-06		HMG_CoA_synt_N	Family	271.9	1.6e-81
Ole-e-6	Domain	57.5	7.4e-16		Glyco_hydro_31	Family	543.0	5e-163		Actin	Family	527.0	1.9e-158		Annexin	Family	66.8	1.1e-18		Glyco_trans_4_4	Domain	31.0	2.4e-07		HMG_CoA_synt_N	Family	279.5	7.7e-84
Ole-e-6	Domain	90.7	3e-26		Glyco_hydro_32C	Domain	71.2	6.7e-20		Actin	Family	520.7	1.5e-156		Annexin	Family	75.1	2.8e-21		Glycolytic	Domain	566.2	1.4e-170		HMG_CoA_synt_N	Family	270.6	4.2e-81
Ole-e-6	Domain	49.5	2.3e-13		Glyco_hydro_32N	Domain	384.7	3.1e-115		Actin	Family	526.5	2.6e-158		Annexin	Family	68.9	2.5e-19		Glycolytic	Domain	567.2	7.2e-171		HMG_CoA_synt_N	Family	263.1	8e-79
PA	Family	42.4	4.1e-11		Glyco_hydro_35	Family	373.9	6.6e-112		Actin	Family	270.9	1.2e-80		Annexin	Family	50.1	1.8e-13		Glycolytic	Domain	569.7	1.3e-171		HMG_CoA_synt_N	Family	284.8	1.7e-85
PAE	Family	435.1	1.4e-130		Glyco_hydro_35	Family	376.1	1.4e-112		Actin	Family	524.1	1.5e-157		Annexin	Family	64.8	4.7e-18		Glycolytic	Domain	561.3	4.4e-169		HMG_CoA_synt_N	Family	275.1	1.7e-82
PAE	Family	376.7	7.9e-113		Glyco_hydro_38	Domain	242.4	5e-72		Actin	Family	525.4	5.6e-158		AP_endonuc_2	Domain	42.3	5e-11		Glycolytic	Domain	573.1	1.2e-172		HMG_CoA_synt_N	Family	265.5	1.5e-79
PAE	Family	388.6	1.9e-116		Glyco_hydro_38	Domain	285.2	4.4e-85		Actin	Family	524.8	8.6e-158		ARD	Family	229.3	1.9e-68		Glycolytic	Domain	572.0	2.5e-172		HMG_CoA_synt_N	Family	272.8	8.9e-82
PAE	Family	377.7	3.9e-113		Glyco_hydro_38C	Domain	339.3	3.3e-101		Actin	Family	214.6	1.5e-63		ARD	Family	229.3	1.9e-68		Glycolytic	Domain	569.3	1.7e-171		HMG_CoA_synt_N	Family	273.4	5.5e-82
PAE	Family	191.2	2e-56		Glyco_hydro_38C	Domain	339.3	3.3e-101		Actin	Family	505.3	7.1e-152		ARD	Family	123.2	8.7e-36		Glycolytic	Domain	579.6	1.3e-174		HMG_CoA_synt_N	Family	270.4	4.8e-81
PAE	Family	252.6	4.2e-75		Glyco_hydro_79n	Domain	517.5	8.3e-156		Actin	Family	528.7	5.6e-159		ARD	Family	95.3	3.4e-27		Glycolytic	Domain	569.5	1.5e-171		HMG_CoA_synt_N	Family	279.5	7.9e-84
PAE	Family	135.7	1.4e-39		Glyco_hydro_9	Domain	513.0	6.5e-154		Actin	Family	497.6	1.6e-149		ARD	Family	210.8	9.3e-63		Glycolytic	Domain	571.0	5.1e-172		HMG_CoA_synt_N	Family	267.9	2.8e-80
PAR1	Family	223.7	7.9e-67		Glyco_hydro_9	Domain	577.0	2.6e-173		Actin	Family	490.0	3.3e-147		Arf	Domain	266.6	5.8e-80		Glycolytic	Domain	572.1	2.3e-172		HMG_CoA_synt_N	Family	267.9	2.8e-80
Pec_lyase_C	Domain	194.6	1.2e-57		Glyco_hydro_9	Domain	576.4	3.8e-173		Actin	Family	522.4	4.5e-157		Arf	Domain	266.8	4.9e-80		Glycolytic	Domain	570.9	5.3e-172		HMG_CoA_synt_N	Family	263.2	7.6e-79
Pec_lyase_C	Domain	211.6	7.3e-63		Glyco_hydro_9	Domain	510.2	4.9e-153		Actin	Family	522.9	3.2e-157		Arf	Domain	266.5	6e-80		Glycolytic	Domain	237.1	1.7e-70		HMG_CoA_synt_N	Family	260.6	4.9e-78
Pec_lyase_C	Domain	53.7	1.7e-14		Glyco_hydro_9	Domain	515.1	1.6e-154		Actin	Family	529.5	3.2e-159		Arf	Domain	267.5	3e-80		Glycolytic	Domain	568.9	2.1e-171		HMG_CoA_synt_N	Family	259.5	1.1e-77
Pec_lyase_N	Family	51.4	8.2e-14		Granulin	Family	43.1	3.2e-11		Actin	Family	531.2	1e-159		Arf	Domain	266.3	7.1e-80		Glycolytic	Domain	572.6	1.7e-172		HMG_CoA_synt_N	Family	181.7	8.3e-54
Pec_lyase_N	Family	53.1	2.3e-14		Granulin	Family	43.1	3.2e-11		Actin	Family	528.5	6.6e-159		Arf	Domain	266.0	8.8e-80		Glycolytic	Domain	311.4	4.5e-93		HMG_CoA_synt_N	Family	263.1	8.3e-79
Pec_lyase_N	Family	76.6	1.1e-21		Granulin	Family	44.6	1e-11		Actin	Family	529.9	2.5e-159		Arf	Domain	265.6	1.2e-79		Glycolytic	Domain	508.5	5.3e-153		iPGM_N	Domain	231.8	5.7e-69
Pectinesterase	Family	471.6	5.6e-142		Granulin	Family	47.3	1.5e-12		Actin	Family	481.4	1.3e-144		Arf	Domain	234.4	4.4e-70		Glycolytic	Domain	566.6	1.1e-170		iPGM_N	Domain	225.3	5.7e-67
Pectinesterase	Family	476.6	1.7e-143		Granulin	Family	40.8	1.7e-10		Actin	Family	530.8	1.3e-159		Arf	Domain	265.7	1.1e-79		Glycolytic	Domain	539.2	2.4e-162		iPGM_N	Domain	229.7	2.5e-68
Pectinesterase	Family	439.2	4.1e-132		HAD_2	Family	87.5	1.1e-24		Actin	Family	525.6	4.8e-158		Arf	Domain	73.2	1.4e-20		Glycolytic	Domain	575.4	2.4e-173		Kunitz_legume	Domain	116.1	1.2e-33
Pectinesterase	Family	467.2	1.3e-140		HATPase_c_3	Domain	42.8	3.6e-11		Actin	Family	525.3	6.3e-158		Arf	Domain	243.8	5.6e-73		Glycolytic	Domain	579.5	1.4e-174		LTP_2	Family	37.2	2.3e-09
Pectinesterase	Family	90.6	6.3e-26		HATPase_c_3	Domain	42.8	3.6e-11		Actin	Family	267.9	9.4e-80		Arf	Domain	243.0	1e-72		Glycolytic	Domain	571.1	4.7e-172		LTP_2	Family	37.0	2.6e-09
Pectinesterase	Family	27.4	1.1e-06		HATPase_c_3	Domain	43.8	1.7e-11		Actin	Family	533.4	2.1e-160		Arf	Domain	208.4	4.3e-62		Glycolytic	Domain	564.1	6.5e-170		LTP_2	Family	41.9	8.2e-11
Pectinesterase	Family	63.5	1.1e-17		HATPase_c_3	Domain	42.8	3.7e-11		Actin	Family	462.9	5.3e-139		ArfGap	Domain	138.0	1.1e-40		Glycolytic	Domain	538.6	3.5e-162		MATH	Domain	68.1	7.1e-19
Peptidase_C1	Domain	239.5	3.5e-71		HATPase_c_3	Domain	42.7	3.8e-11		Actin	Family	528.9	5e-159		ArfGap	Domain	139.0	5.4e-41		Glycolytic	Domain	560.3	8.9e-169		Metalloenzyme	Family	315.0	3.2e-94
Peptidase_C1	Domain	236.0	4.2e-70		HATPase_c_3	Domain	42.6	4.3e-11		Actin	Family	527.6	1.3e-158		ArfGap	Domain	139.3	4.3e-41		Glycolytic	Domain	556.3	1.5e-167		Metalloenzyme	Family	223.3	3.1e-66
Peptidase_C1	Domain	275.7	2.9e-82		HATPase_c_3	Domain	42.6	4.1e-11		Actin	Family	530.3	1.9e-159		Arginase	Domain	224.0	2.1e-66		Glycolytic	Domain	551.5	4.4e-166		Metalloenzyme	Family	308.0	4.4e-92
Peptidase_C1	Domain	263.5	1.6e-78		HATPase_c_3	Domain	42.6	4.1e-11		Actin	Family	531.6	7.3e-160		ARID	Domain	67.2	8.1e-19		Glycolytic	Domain	568.0	4e-171		Metalloenzyme	Family	309.2	1.9e-92
Peptidase_C1	Domain	264.4	8.8e-79		HATPase_c_3	Domain	42.6	4.2e-11		Actin	Family	529.5	3.3e-159		Asp_protease	Family	187.2	6.3e-56		Glycolytic	Domain	568.5	2.9e-171		Metallothio_2	Family	66.9	1.7e-18
Peptidase_M20	Family	86.5	1.5e-24		HATPase_c_3	Domain	44.1	1.4e-11		Actin	Family	527.7	1.2e-158		Asp_protease	Family	97.8	3e-28		Glycolytic	Domain	567.5	5.9e-171		Metallothio_2	Family	88.2	3.8e-25
Peptidase_M20	Family	46.4	2.9e-12		HATPase_c_3	Domain	42.6	4.2e-11		Actin	Family	527.1	1.7e-158		Asparaginase_2	Domain	421.3	1.6e-126		Glycolytic	Domain	575.7	1.8e-173		Metallothio_2	Family	71.0	8.8e-20
Peptidase_M20	Family	86.0	2.1e-24		HATPase_c_3	Domain	43.5	2.2e-11		Actin	Family	526.0	3.7e-158		ATP-grasp_2	Domain	200.8	1.5e-59		Glycolytic	Domain	583.4	8.6e-176		Metallothio_2	Family	64.0	1.3e-17
Peptidase_M3	Family	443.9	7.5e-133		HATPase_c_3	Domain	42.1	6.2e-11		Actin	Family	528.3	7.7e-159		ATP-grasp_2	Domain	199.8	2.9e-59		Glycolytic	Domain	572.7	1.5e-172		Metallothio_2	Family	69.0	3.7e-19
Peptidase_S10	Domain	428.3	3.5e-128		Helicase_C	Family	87.9	2.8e-25		Actin	Family	531.3	9.2e-160		ATP-grasp_2	Domain	186.2	4.3e-55		Glycolytic	Domain	572.5	1.7e-172		Metallothio_2	Family	90.7	6.4e-26
Peptidase_S10	Domain	437.1	7.2e-131		Histone	Domain	89.1	1.4e-25		Actin	Family	524.7	9.4e-158		ATP-synt_ab	Family	191.4	1.4e-56		Glycolytic	Domain	574.6	4.2e-173		Metallothio_2	Family	69.2	3.2e-19
Peptidase_S10	Domain	323.1	3e-96		Histone	Domain	79.4	1.5e-22		Actin	Family	524.3	1.2e-157		ATP-synt_ab	Family	206.9	2.4e-61		Glycolytic	Domain	554.1	7.1e-167		Metallothio_2	Family	90.3	8e-26
Peptidase_S10	Domain	295.2	9e-88		HSBP1	Family	29.3	4.6e-07		Actin	Family	530.4	1.8e-159		ATP-synt_ab	Family	234.9	6.8e-70		Glycolytic	Domain	564.7	4.3e-170		Metallothio_2	Family	82.2	2.8e-23
Peptidase_S10	Domain	292.7	5e-87		HSP70	Family	894.9	1.5e-269		Actin	Family	526.8	2.2e-158		ATP-synt_ab	Family	367.5	1.8e-110		Glycolytic	Domain	577.9	3.9e-174		Metallothio_2	Family	84.5	5.5e-24
Peptidase_S10	Domain	279.2	6.2e-83		HSP70	Family	895.7	9.2e-270		Actin	Family	521.3	1e-156		ATP-synt_ab	Family	206.6	3.1e-61		Glycolytic	Domain	557.5	6.4e-168		Metallothio_2	Family	65.5	4.6e-18
Peptidase_S10	Domain	210.8	3.8e-62		HSP70	Family	883.3	5.1e-266		Actin	Family	288.0	7e-86		ATP-synt_ab	Family	35.4	7.5e-09		Glycolytic	Domain	565.8	1.9e-170		Metallothio_2	Family	86.6	1.2e-24
Peptidase_S8	Domain	57.5	1.1e-15		HSP90	Family	804.1	4.6e-242		Actin	Family	526.2	3.2e-158		ATP-synt_ab_C	Domain	58.5	7.7e-16		Glycolytic	Domain	583.9	6.1e-176		Metallothio_2	Family	76.7	1.5e-21
peroxidase	Family	229.5	3.5e-68		HSP90	Family	804.6	3.2e-242		Actin	Family	525.8	4.2e-158		ATP-synt_ab_C	Domain	87.6	7.4e-25		Glycolytic	Domain	566.3	1.3e-170		Metallothio_2	Family	89.8	1.2e-25
peroxidase	Family	229.0	5e-68		HSP90	Family	799.7	9.8e-241		Actin	Family	251.2	1.1e-74		ATP-synt_ab_C	Domain	90.7	7.9e-26		Glycolytic	Domain	584.0	5.6e-176		Metallothio_PEC	Family	83.4	1e-23
peroxidase	Family	250.4	1.5e-74		HSP90	Family	812.6	1.2e-244		Actin	Family	524.1	1.4e-157		ATP-synt_ab_C	Domain	94.5	5.2e-27		Glycolytic	Domain	576.2	1.3e-173		Ole-e-6	Domain	91.2	2.1e-26
peroxidase	Family	228.0	1e-67		HSP90	Family	811.7	2.3e-244		Actin	Family	504.8	1e-151		ATP-synt_ab_C	Domain	58.5	7.7e-16		Glycolytic	Domain	565.7	2e-170		Pfam-B_1388	Pfam-B	19.4	0.00066
peroxidase	Family	208.6	8.6e-62		HSP90	Family	728.2	4.6e-219		Actin	Family	530.8	1.3e-159		ATP-synt_ab_N	Domain	47.0	2.2e-12		Glycolytic	Domain	560.5	8e-169		Pfam-B_146	Pfam-B	32.1	1e-07
peroxidase	Family	251.4	7e-75		HSP90	Family	62.5	2.3e-17		Actin	Family	530.1	2.1e-159		ATP-synt_ab_N	Domain	76.4	1.4e-21		Glycolytic	Domain	570.6	6.6e-172		Pfam-B_146	Pfam-B	33.1	4.9e-08
peroxidase	Family	233.7	1.7e-69		HSP90	Family	808.8	1.7e-243		Actin	Family	529.3	3.7e-159		ATP-synt_ab_N	Domain	72.1	3.1e-20		Glycolytic	Domain	561.0	5.5e-169		Pfam-B_146	Pfam-B	34.0	2.7e-08
peroxidase	Family	159.4	9.2e-47		HSP90	Family	809.3	1.2e-243		Actin	Family	521.1	1.1e-156		ATP-synt_ab_N	Domain	51.3	9.7e-14		Glycolytic	Domain	518.5	4.7e-156		Pfam-B_146	Pfam-B	31.5	1.6e-07
peroxidase	Family	186.0	6.6e-55		HSP90	Family	806.8	7.1e-243		Actin	Family	530.3	1.8e-159		ATP-synt_ab_N	Domain	47.0	2.2e-12		Glycolytic	Domain	91.5	3.2e-26		Pfam-B_146	Pfam-B	32.2	9.5e-08
peroxidase	Family	124.8	3.3e-36		HSP90	Family	795.9	1.4e-239		Actin	Family	526.6	2.4e-158		ATP-synt_ab_N	Domain	78.0	4.3e-22		Glycolytic	Domain	538.5	3.7e-162		Pfam-B_146	Pfam-B	32.1	1e-07
peroxidase	Family	229.8	2.9e-68		HSP90	Family	807.3	5e-243		Actin	Family	525.9	4.1e-158		ATP-synt_ab_N	Domain	73.4	1.2e-20		Glycolytic	Domain	581.8	2.6e-175		Pfam-B_146	Pfam-B	32.4	8.2e-08
peroxidase	Family	165.9	9.7e-49		HSP90	Family	785.5	2e-236		Actin	Family	530.1	2.2e-159		BBE	Domain	61.0	6.9e-17		Glycolytic	Domain	510.7	1.1e-153		Pfam-B_146	Pfam-B	32.3	9.1e-08
peroxidase	Family	158.7	1.6e-46		HSP90	Family	801.5	2.9e-241		Actin	Family	527.4	1.4e-158		BBE	Domain	77.4	5.2e-22		Glycolytic	Domain	558.8	2.6e-168		Pfam-B_146	Pfam-B	32.2	9.9e-08
peroxidase	Family	134.1	5e-39		Inhibitor_I29	Domain	68.3	5.1e-19		Actin	Family	529.0	4.7e-159		BBE	Domain	56.0	2.7e-15		Glycolytic	Domain	582.1	2.2e-175		Pfam-B_146	Pfam-B	33.4	4.1e-08
peroxidase	Family	214.6	1.2e-63		Inhibitor_I29	Domain	68.2	5.1e-19		Actin	Family	346.2	1.5e-103		Bet_v_1	Domain	137.5	2.5e-40		Glycolytic	Domain	568.6	2.7e-171		Pfam-B_146	Pfam-B	33.3	4.5e-08
Pfam-B_10066	Pfam-B	155.9	1.8e-45		Inhibitor_I29	Domain	61.3	7.3e-17		Actin	Family	337.3	7.7e-101		Bet_v_1	Domain	127.2	3.7e-37		Glycolytic	Domain	575.9	1.6e-173		Pfam-B_146	Pfam-B	33.9	2.8e-08
Pfam-B_10066	Pfam-B	31.7	1.2e-07		Inhibitor_I29	Domain	62.2	3.9e-17		Actin	Family	525.0	7.6e-158		Bet_v_1	Domain	104.1	5e-30		Glycolytic	Domain	573.6	7.9e-173		Pfam-B_146	Pfam-B	35.5	8.9e-09
Pfam-B_10321	Pfam-B	25.0	1.3e-05		Inhibitor_I29	Domain	40.5	2.4e-10		Actin	Family	522.7	3.7e-157		Bet_v_1	Domain	146.8	3.4e-43		Glycolytic	Domain	482.5	4.2e-145		Pfam-B_146	Pfam-B	32.1	1.1e-07
Pfam-B_10321	Pfam-B	28.0	1.5e-06		Inhibitor_I29	Domain	60.1	1.8e-16		Actin	Family	526.6	2.6e-158		Bet_v_1	Domain	152.1	8.1e-45		Glycolytic	Domain	558.4	3.4e-168		Pfam-B_15135	Pfam-B	21.4	0.00024
Pfam-B_10321	Pfam-B	28.4	1.2e-06		Inhibitor_I29	Domain	40.5	2.4e-10		Actin	Family	530.2	2e-159		Bet_v_1	Domain	47.4	1.4e-12		Glycolytic	Domain	576.2	1.3e-173		Pfam-B_16677	Pfam-B	158.6	2.5e-46
Pfam-B_11516	Pfam-B	28.3	1.4e-06		Inhibitor_I29	Domain	59.9	2e-16		Actin	Family	530.2	2e-159		Bet_v_1	Domain	101.3	3.6e-29		Glycolytic	Domain	567.1	7.8e-171		Pfam-B_17353	Pfam-B	55.7	5.2e-15
Pfam-B_11516	Pfam-B	19.6	0.00065		Inhibitor_I29	Domain	42.1	7.2e-11		Actin	Family	256.8	2.2e-76		Biotin_lipoyl	Domain	64.0	6.8e-18		Glycolytic	Domain	583.7	7e-176		Pfam-B_17902	Pfam-B	21.7	9.7e-05
Pfam-B_11516	Pfam-B	20.2	0.00044		Inhibitor_I29	Domain	42.1	7.3e-11		Actin	Family	204.0	2.3e-60		Biotin_lipoyl	Domain	70.3	7.2e-20		Glycolytic	Domain	580.2	8.3e-175		Pfam-B_17911	Pfam-B	46.4	5.5e-12
Pfam-B_11516	Pfam-B	26.5	4.8e-06		Inhibitor_I29	Domain	44.6	1.2e-11		Actin	Family	529.0	4.5e-159		Biotin_lipoyl	Domain	57.5	7.7e-16		Glycos_transf_1	Family	87.4	6.8e-25		Pfam-B_17911	Pfam-B	43.0	6e-11
Pfam-B_11516	Pfam-B	20.4	0.00038		Inhibitor_I29	Domain	59.9	2.1e-16		Actin	Family	520.2	2.2e-156		Biotin_lipoyl	Domain	70.4	7e-20		Glycos_transf_1	Family	91.4	3.9e-26		Pfam-B_17911	Pfam-B	46.4	5.4e-12
Pfam-B_11516	Pfam-B	25.0	1.4e-05		Inhibitor_I29	Domain	58.4	6.1e-16		Actin	Family	344.8	4.1e-103		Biotin_lipoyl	Domain	87.9	2.4e-25		Glycos_transf_1	Family	92.4	2e-26		Pfam-B_2149	Pfam-B	70.4	1.5e-19
Pfam-B_11516	Pfam-B	27.0	3.5e-06		Inhibitor_I29	Domain	58.1	7.3e-16		Actin	Family	123.4	7e-36		Biotin_lipoyl	Domain	90.5	3.6e-26		Glycos_transf_1	Family	92.0	2.6e-26		Pfam-B_382	Pfam-B	43.8	2.5e-11
Pfam-B_11686	Pfam-B	30.7	2.3e-07		Inhibitor_I29	Domain	65.6	3.3e-18		Actin	Family	529.0	4.6e-159		Biotin_lipoyl	Domain	89.1	1.1e-25		Glycos_transf_1	Family	92.8	1.5e-26		Pfam-B_4567	Pfam-B	27.3	4.3e-06
Pfam-B_12106	Pfam-B	25.6	4.7e-06		Inhibitor_I29	Domain	62.5	3.2e-17		Actin	Family	529.9	2.5e-159		Biotin_lipoyl	Domain	70.6	6.3e-20		Glycos_transf_1	Family	88.9	2.4e-25		Pfam-B_4567	Pfam-B	36.0	9.6e-09
Pfam-B_12106	Pfam-B	19.2	0.00043		Inhibitor_I9	Domain	44.0	2.3e-11		Actin	Family	530.8	1.3e-159		Biotin_lipoyl	Domain	70.8	5.1e-20		Glycos_transf_1	Family	90.6	7.3e-26		Pfam-B_4567	Pfam-B	36.0	9.5e-09
Pfam-B_12106	Pfam-B	25.5	5.4e-06		Inhibitor_I9	Domain	39.8	5e-10		Actin	Family	527.0	1.9e-158		BolA	Family	66.1	1.9e-18		Glycos_transf_1	Family	91.6	3.5e-26		Pfam-B_4567	Pfam-B	35.9	9.7e-09
Pfam-B_12106	Pfam-B	23.2	2.7e-05		Inhibitor_I9	Domain	47.3	2.2e-12		Actin	Family	526.1	3.5e-158		BolA	Family	83.7	6.3e-24		Glycos_transf_1	Family	88.8	2.5e-25		Pfam-B_4567	Pfam-B	35.9	9.7e-09
Pfam-B_12106	Pfam-B	33.0	2.8e-08		Inhibitor_I9	Domain	60.0	2.4e-16		Actin	Family	524.8	8.9e-158		BSD	Domain	37.3	1.6e-09		Glycos_transf_1	Family	88.8	2.6e-25		Pfam-B_4567	Pfam-B	35.9	9.9e-09
Pfam-B_12106	Pfam-B	34.9	7.5e-09		Inhibitor_I9	Domain	52.2	6.4e-14		Actin	Family	388.8	1.8e-116		bZIP_1	Family	31.6	1.1e-07		Glycos_transf_1	Family	68.3	4.9e-19		Pfam-B_4567	Pfam-B	34.0	3.8e-08
Pfam-B_12106	Pfam-B	20.7	0.00014		Inhibitor_I9	Domain	54.3	1.4e-14		Actin	Family	230.8	1.7e-68		bZIP_1	Family	32.4	6.3e-08		Glycos_transf_1	Family	88.6	2.8e-25		Pfam-B_4567	Pfam-B	44.6	2.2e-11
Pfam-B_12106	Pfam-B	20.2	0.00021		Lipase_GDSL	Family	66.7	2.5e-18		Actin	Family	224.3	1.6e-66		C2	Domain	60.6	9.4e-17		Glycos_transf_1	Family	89.4	1.7e-25		Pfam-B_4567	Pfam-B	35.9	9.7e-09
Pfam-B_12106	Pfam-B	18.3	0.00079		Lipase_GDSL	Family	88.2	6.7e-25		Actin	Family	525.7	4.6e-158		C2	Domain	60.6	9.3e-17		Glycos_transf_1	Family	82.3	2.6e-23		Pfam-B_4567	Pfam-B	38.1	2.1e-09
Pfam-B_12281	Pfam-B	95.1	4.1e-27		Lipase_GDSL	Family	66.7	2.5e-18		Actin	Family	526.8	2.2e-158		Calreticulin	Family	466.7	3.8e-140		Glycos_transf_1	Family	43.7	1.8e-11		Pfam-B_4567	Pfam-B	42.6	8.7e-11
Pfam-B_12281	Pfam-B	183.5	4.6e-54		Lipase_GDSL	Family	107.1	1.1e-30		Actin	Family	528.6	6.2e-159		Calreticulin	Family	199.1	7.8e-59		Glycos_transf_1	Family	84.8	4.4e-24		Pfam-B_4567	Pfam-B	38.3	1.9e-09
Pfam-B_12417	Pfam-B	35.6	5.8e-09		Lipase_GDSL	Family	76.9	1.9e-21		Actin	Family	341.7	3.6e-102		Calreticulin	Family	189.9	5e-56		Glycos_transf_1	Family	92.4	2e-26		Pfam-B_4567	Pfam-B	35.7	1.1e-08
Pfam-B_12417	Pfam-B	31.1	1.4e-07		LRR_1	Repeat	10.9	0.38		Actin	Family	56.4	1.6e-15		Calreticulin	Family	310.9	8e-93		Glycos_transf_1	Family	88.6	3e-25		Pfam-B_4567	Pfam-B	40.7	3.4e-10
Pfam-B_132	Pfam-B	149.1	1.3e-43		LRR_1	Repeat	12.2	0.15		Actin	Family	209.4	5.4e-62		Calreticulin	Family	257.7	1.2e-76		Glycos_transf_1	Family	92.2	2.3e-26		Pfam-B_4567	Pfam-B	38.3	1.9e-09
Pfam-B_132	Pfam-B	236.7	4.3e-70		LRR_1	Repeat	12.5	0.11		Actin	Family	491.4	1.2e-147		Calreticulin	Family	167.7	2.7e-49		Glycos_transf_1	Family	95.7	2e-27		Pfam-B_4567	Pfam-B	38.5	1.6e-09
Pfam-B_13291	Pfam-B	161.2	1.3e-47		LRR_1	Repeat	11.6	0.22		Actin	Family	520.1	2.4e-156		CAP	Domain	60.9	1.5e-16		Glycos_transf_1	Family	91.2	4.6e-26		Pfam-B_4567	Pfam-B	38.3	1.9e-09
Pfam-B_13291	Pfam-B	155.2	9.3e-46		LRR_1	Repeat	13.0	0.077		Actin	Family	369.3	1.5e-110		CAP	Domain	57.7	1.5e-15		Glycos_transf_1	Family	96.9	8.4e-28		Pfam-B_4567	Pfam-B	38.3	1.9e-09
Pfam-B_14423	Pfam-B	25.3	1.1e-05		LRR_1	Repeat	10.4	0.55		Actin	Family	524.0	1.5e-157		CAP	Domain	59.6	4.1e-16		Glycos_transf_1	Family	88.7	2.7e-25		Pfam-B_4567	Pfam-B	36.0	9.6e-09
Pfam-B_14518	Pfam-B	41.4	1.6e-10		LRR_1	Repeat	13.8	0.043		Actin	Family	529.2	4e-159		CarbpepA_inh	Domain	43.6	1.5e-11		Glycos_transf_1	Family	98.4	2.8e-28		Pfam-B_4567	Pfam-B	36.0	9.6e-09
Pfam-B_146	Pfam-B	29.3	7.5e-07		LRR_1	Repeat	9.5	1.1		Actin	Family	513.0	3.4e-154		CarbpepA_inh	Domain	45.1	5.2e-12		Glycos_transf_1	Family	94.3	5.3e-27		Pfam-B_4567	Pfam-B	38.3	1.9e-09
Pfam-B_15135	Pfam-B	25.0	1.9e-05		LRR_1	Repeat	9.8	0.9		Actin	Family	510.2	2.3e-153		Catalase	Domain	596.1	2.2e-179		Glycos_transf_1	Family	54.2	1.1e-14		Pfam-B_4567	Pfam-B	38.3	1.9e-09
Pfam-B_15135	Pfam-B	21.8	0.00018		LRR_1	Repeat	10.4	0.56		Actin	Family	533.0	2.9e-160		Catalase-rel	Family	77.9	3.8e-22		Glycos_transf_1	Family	83.5	1e-23		Pfam-B_4567	Pfam-B	38.3	1.9e-09
Pfam-B_1542	Pfam-B	31.9	5.5e-08		LRR_1	Repeat	11.2	0.32		Actin	Family	224.6	1.3e-66		CDC48_2	Domain	39.0	4.5e-10		Glycos_transf_1	Family	88.9	2.4e-25		Pfam-B_4567	Pfam-B	35.8	1e-08
Pfam-B_1542	Pfam-B	21.9	5.8e-05		LRR_1	Repeat	10.0	0.76		Actin	Family	527.4	1.4e-158		CDC48_2	Domain	42.5	3.6e-11		Glycos_transf_1	Family	88.4	3.5e-25		Pfam-B_4567	Pfam-B	38.3	1.9e-09
Pfam-B_1545	Pfam-B	24.0	8.7e-06		LRR_1	Repeat	9.6	1		Actin	Family	381.9	2.2e-114		CDC48_2	Domain	26.8	2.8e-06		Glycos_transf_1	Family	90.1	1e-25		Pfam-B_4567	Pfam-B	35.9	9.9e-09
Pfam-B_1545	Pfam-B	22.7	2.2e-05		LRR_1	Repeat	10.5	0.52		Actin	Family	524.1	1.4e-157		CDC48_2	Domain	43.5	1.8e-11		Glycos_transf_1	Family	90.2	9.2e-26		Pfam-B_4567	Pfam-B	34.9	2e-08
Pfam-B_1545	Pfam-B	23.5	1.3e-05		LRR_1	Repeat	10.1	0.71		Actin	Family	523.4	2.2e-157		CDC48_2	Domain	44.5	8.4e-12		Glycos_transf_1	Family	91.6	3.5e-26		Pfam-B_4567	Pfam-B	41.7	1.7e-10
Pfam-B_1545	Pfam-B	17.9	0.00063		LRR_1	Repeat	10.5	0.53		Actin	Family	442.7	7.5e-133		CDC48_N	Domain	85.3	2e-24		Glycos_transf_1	Family	85.2	3.3e-24		Pfam-B_4567	Pfam-B	36.0	9.6e-09
Pfam-B_1545	Pfam-B	19.0	0.00029		LRR_1	Repeat	10.4	0.56		Actin	Family	451.1	2e-135		CDC48_N	Domain	25.3	1.1e-05		Glycos_transf_1	Family	90.2	9.4e-26		Pfam-B_4567	Pfam-B	44.6	2.2e-11
Pfam-B_1545	Pfam-B	27.5	7.7e-07		LRR_1	Repeat	10.5	0.51		Actin	Family	451.4	1.7e-135		CDC48_N	Domain	86.4	9.2e-25		Glycos_transf_1	Family	88.6	2.9e-25		Pfam-B_4567	Pfam-B	46.4	6e-12
Pfam-B_15590	Pfam-B	20.5	0.00026		LRR_1	Repeat	14.7	0.022		Actin	Family	454.6	1.9e-136		CDC48_N	Domain	84.0	4.9e-24		Glycos_transf_1	Family	86.1	1.8e-24		Pfam-B_4567	Pfam-B	38.9	1.2e-09
Pfam-B_15676	Pfam-B	29.0	1.3e-06		LRR_1	Repeat	9.5	1.1		Actin	Family	461.2	1.8e-138		cEGF	Domain	30.8	1.5e-07		Glycos_transf_1	Family	91.9	2.9e-26		Pfam-B_4567	Pfam-B	41.7	1.7e-10
Pfam-B_15676	Pfam-B	31.8	1.9e-07		LRR_1	Repeat	10.8	0.41		Actin	Family	211.0	1.8e-62		Cellulase	Domain	40.1	2.3e-10		Glycos_transf_1	Family	96.4	1.2e-27		Pfam-B_4567	Pfam-B	38.8	1.3e-09
Pfam-B_1569	Pfam-B	19.9	0.00033		LRR_4	Family	29.2	4.9e-07		Actin	Family	450.9	2.5e-135		CHCH	Domain	30.4	2.4e-07		Glycos_transf_1	Family	95.0	3.1e-27		Pfam-B_4567	Pfam-B	35.4	1.4e-08
Pfam-B_1725	Pfam-B	94.3	1.4e-26		LRR_4	Family	30.5	1.9e-07		Actin	Family	445.3	1.2e-133		CHCH	Domain	30.8	1.8e-07		Glycos_transf_1	Family	91.0	5.2e-26		Pfam-B_4567	Pfam-B	46.4	6e-12
Pfam-B_17454	Pfam-B	24.4	2.2e-05		LRR_4	Family	28.6	7.6e-07		Actin	Family	453.0	5.5e-136		CHCH	Domain	30.5	2.4e-07		Glycos_transf_1	Family	92.9	1.4e-26		Pfam-B_4567	Pfam-B	41.7	1.6e-10
Pfam-B_18358	Pfam-B	32.4	8.7e-08		LRR_4	Family	29.0	5.6e-07		Actin	Family	449.2	7.9e-135		CHCH	Domain	30.9	1.8e-07		Glycos_transf_1	Family	98.9	2e-28		Pfam-B_4567	Pfam-B	37.3	3.6e-09
Pfam-B_1838	Pfam-B	24.6	8.5e-06		LRR_4	Family	28.6	7.7e-07		Actin	Family	529.5	3.2e-159		Choline_kinase	Family	103.9	8.3e-30		Glycos_transf_1	Family	91.5	3.8e-26		Pfam-B_4567	Pfam-B	42.5	9.9e-11
Pfam-B_1851	Pfam-B	48.1	1e-12		LRR_4	Family	30.6	1.8e-07		Actin	Family	325.6	2.8e-97		Citrate_synt	Domain	351.4	4.2e-105		Glycos_transf_1	Family	90.8	6e-26		Pfam-B_4567	Pfam-B	36.0	9.6e-09
Pfam-B_1851	Pfam-B	49.0	5.6e-13		LRR_4	Family	29.2	4.7e-07		Actin	Family	529.4	3.5e-159		Citrate_synt	Domain	23.6	1.8e-05		Glycos_transf_1	Family	90.1	1e-25		Pfam-B_4567	Pfam-B	36.0	9.3e-09
Pfam-B_1851	Pfam-B	42.0	7e-11		LRR_4	Family	32.8	3.6e-08		Actin	Family	327.2	8.8e-98		Citrate_synt	Domain	193.8	3.2e-57		Glycos_transf_1	Family	99.1	1.7e-28		Pfam-B_4567	Pfam-B	35.0	1.9e-08
Pfam-B_18587	Pfam-B	24.9	1.6e-05		LRR_6	Repeat	8.8	1.9		Actin	Family	526.1	3.4e-158		Clp_N	Family	67.0	9.6e-19		Glycos_transf_1	Family	92.7	1.6e-26		Pfam-B_4567	Pfam-B	38.3	1.9e-09
Pfam-B_18587	Pfam-B	26.9	4.1e-06		LRR_6	Repeat	9.3	1.3		Actin	Family	525.3	6.1e-158		Clp_N	Family	71.6	3.5e-20		Glycos_transf_1	Family	88.7	2.7e-25		Pfam-B_4567	Pfam-B	38.9	1.2e-09
Pfam-B_19155	Pfam-B	20.1	0.0005		LRR_6	Repeat	8.8	1.8		Actin	Family	530.6	1.5e-159		CN_hydrolase	Family	113.2	8.5e-33		Glycos_transf_1	Family	92.7	1.6e-26		Pfam-B_4567	Pfam-B	36.3	7.6e-09
Pfam-B_19321	Pfam-B	90.3	5.5e-26		LRR_6	Repeat	8.8	1.9		Actin	Family	530.8	1.3e-159		CN_hydrolase	Family	116.7	7.2e-34		Glycos_transf_1	Family	96.5	1.1e-27		Pfam-B_4567	Pfam-B	38.3	1.9e-09
Pfam-B_2126	Pfam-B	154.8	3.8e-45		LRR_6	Repeat	12.8	0.095		Actin	Family	529.8	2.6e-159		CN_hydrolase	Family	122.1	1.6e-35		Glycos_transf_1	Family	92.2	2.3e-26		Pfam-B_4567	Pfam-B	40.8	3.3e-10
Pfam-B_2126	Pfam-B	180.6	6e-53		LRR_6	Repeat	9.0	1.6		Actin	Family	519.5	3.6e-156		CN_hydrolase	Family	115.9	1.3e-33		Glycos_transf_1	Family	90.2	9.2e-26		Pfam-B_4567	Pfam-B	40.6	3.7e-10
Pfam-B_2126	Pfam-B	158.2	3.6e-46		LRR_8	Repeat	30.4	2.2e-07		Actin	Family	527.1	1.7e-158		CN_hydrolase	Family	64.2	9.1e-18		Glycos_transf_1	Family	92.2	2.3e-26		Pfam-B_4567	Pfam-B	38.2	2e-09
Pfam-B_2149	Pfam-B	36.3	2.9e-09		LRR_8	Repeat	29.6	4.2e-07		Actin	Family	528.3	7.6e-159		CN_hydrolase	Family	122.4	1.3e-35		Glycos_transf_1	Family	91.8	3e-26		Pfam-B_4567	Pfam-B	35.9	9.7e-09
Pfam-B_2149	Pfam-B	34.6	9.5e-09		LRR_8	Repeat	35.8	4.9e-09		Actin	Family	527.5	1.4e-158		CoA_binding	Domain	107.4	3.9e-31		Glycos_transf_1	Family	92.4	2e-26		Pfam-B_4567	Pfam-B	38.3	1.9e-09
Pfam-B_2149	Pfam-B	29.1	4.4e-07		LRR_8	Repeat	33.8	2e-08		Actin	Family	528.5	6.7e-159		Cofilin_ADF	Domain	148.6	7.5e-44		Glycos_transf_1	Family	92.0	2.7e-26		Pfam-B_4567	Pfam-B	36.0	9.6e-09
Pfam-B_2199	Pfam-B	31.6	7.6e-08		LRR_8	Repeat	35.1	8.1e-09		Actin	Family	479.7	4.3e-144		Cofilin_ADF	Domain	149.8	3.1e-44		Glycos_transf_1	Family	88.0	4.4e-25		Pfam-B_4567	Pfam-B	33.5	5.4e-08
Pfam-B_2199	Pfam-B	31.4	8.4e-08		LRR_8	Repeat	34.7	1e-08		Actin	Family	524.7	9.4e-158		Cofilin_ADF	Domain	148.2	9.9e-44		Glycos_transf_1	Family	89.5	1.6e-25		Pfam-B_4567	Pfam-B	38.4	1.7e-09
Pfam-B_232	Pfam-B	53.3	3.7e-14		LRR_8	Repeat	30.9	1.6e-07		Actin	Family	526.1	3.6e-158		Cofilin_ADF	Domain	147.7	1.4e-43		Glycos_transf_1	Family	84.6	4.9e-24		Pfam-B_4567	Pfam-B	39.4	8.6e-10
Pfam-B_238	Pfam-B	47.7	8.1e-13		LRR_8	Repeat	29.6	4.1e-07		Actin	Family	525.6	4.9e-158		Copper-bind	Domain	124.7	1.3e-36		Glycos_transf_1	Family	93.6	8.3e-27		Pfam-B_4567	Pfam-B	37.6	3e-09
Pfam-B_238	Pfam-B	43.1	2.1e-11		LRR_8	Repeat	28.5	9.4e-07		Actin	Family	526.0	3.9e-158		Copper-bind	Domain	125.1	9.6e-37		Glycos_transf_1	Family	94.1	6.1e-27		Pfam-B_4567	Pfam-B	39.7	7.1e-10
Pfam-B_238	Pfam-B	51.0	8.4e-14		LRR_8	Repeat	27.8	1.6e-06		Actin	Family	527.4	1.4e-158		Copper-bind	Domain	121.6	1.2e-35		Glycos_transf_1	Family	91.2	4.5e-26		Pfam-B_4567	Pfam-B	35.9	9.7e-09
Pfam-B_238	Pfam-B	41.7	5.3e-11		LRR_8	Repeat	34.3	1.4e-08		Actin	Family	528.1	8.4e-159		Copper-bind	Domain	101.4	2.3e-29		Glycos_transf_1	Family	95.2	2.7e-27		Pfam-B_4567	Pfam-B	25.2	1.9e-05
Pfam-B_238	Pfam-B	43.4	1.7e-11		LRR_8	Repeat	32.5	5.1e-08		Actin	Family	524.2	1.3e-157		Coprogen_oxidas	Family	434.7	9.5e-131		Glycos_transf_1	Family	90.3	8.7e-26		Pfam-B_4567	Pfam-B	36.9	5.1e-09
Pfam-B_2673	Pfam-B	58.6	5.3e-16		LRR_8	Repeat	29.8	3.6e-07		Actin	Family	528.5	6.4e-159		Coprogen_oxidas	Family	126.9	5.2e-37		Glycos_transf_1	Family	91.0	5.5e-26		Pfam-B_4567	Pfam-B	38.3	1.9e-09
Pfam-B_2673	Pfam-B	31.8	6.6e-08		LRR_8	Repeat	35.6	5.6e-09		Acyl_transf_1	Domain	101.1	7.2e-29		Costars	Domain	103.3	4.9e-30		Got1	Family	80.9	7e-23		Pfam-B_4567	Pfam-B	38.3	1.9e-09
Pfam-B_2673	Pfam-B	50.6	1.4e-13		LRR_8	Repeat	32.9	3.8e-08		Acyl_transf_1	Domain	101.3	6.3e-29		Costars	Domain	90.5	4.7e-26		Got1	Family	81.0	6.8e-23		Pfam-B_4567	Pfam-B	38.3	1.9e-09
Pfam-B_2673	Pfam-B	32.5	4.1e-08		LRRNT_2	Family	34.9	1e-08		Acyl-CoA_dh_1	Domain	149.9	5.1e-44		Costars	Domain	97.6	2.9e-28		Gp_dh_C	Domain	244.9	2.1e-73		Pfam-B_4567	Pfam-B	38.3	1.9e-09
Pfam-B_2673	Pfam-B	29.8	2.6e-07		LRRNT_2	Family	22.2	9.7e-05		Acyl-CoA_dh_1	Domain	150.2	4.2e-44		COX17	Family	84.1	4.6e-24		Gp_dh_C	Domain	243.8	4.5e-73		Pfam-B_4567	Pfam-B	38.9	1.2e-09
Pfam-B_2673	Pfam-B	31.3	9.5e-08		LRRNT_2	Family	36.2	4.2e-09		Acyl-CoA_dh_1	Domain	150.2	4.2e-44		COX5B	Domain	78.2	4.4e-22		Gp_dh_C	Domain	134.3	2.4e-39		Pfam-B_4567	Pfam-B	44.6	2.2e-11
Pfam-B_2673	Pfam-B	27.8	1e-06		LRRNT_2	Family	46.4	2.7e-12		Acyl-CoA_dh_1	Domain	154.1	2.6e-45		COX5B	Domain	78.0	4.8e-22		Gp_dh_C	Domain	249.1	1.1e-74		Pfam-B_4567	Pfam-B	38.9	1.2e-09
Pfam-B_2673	Pfam-B	22.0	6.1e-05		LRRNT_2	Family	27.4	2.3e-06		Acyl-CoA_dh_1	Domain	153.5	4.3e-45		COX5B	Domain	75.5	3e-21		Gp_dh_C	Domain	148.0	1.4e-43		Pfam-B_4567	Pfam-B	19.8	0.00083
Pfam-B_2673	Pfam-B	20.6	0.00016		LRRNT_2	Family	21.8	0.00013		Acyl-CoA_dh_1	Domain	140.7	3.6e-41		COX5B	Domain	75.1	3.9e-21		Gp_dh_C	Domain	150.0	3.5e-44		Pfam-B_4567	Pfam-B	36.8	5.3e-09
Pfam-B_2673	Pfam-B	55.9	3.5e-15		LRRNT_2	Family	35.4	7.5e-09		Acyl-CoA_dh_1	Domain	140.7	3.6e-41		COX5B	Domain	59.0	3.7e-16		Gp_dh_C	Domain	145.0	1.2e-42		Pfam-B_4567	Pfam-B	36.8	5.4e-09
Pfam-B_2673	Pfam-B	37.7	1.1e-09		LRRNT_2	Family	37.2	2e-09		Acyl-CoA_dh_1	Domain	152.5	8.4e-45		COX5B	Domain	62.0	4.4e-17		Gp_dh_C	Domain	192.1	3.7e-57		Pfam-B_4567	Pfam-B	41.7	1.7e-10
Pfam-B_2673	Pfam-B	26.4	2.7e-06		LRRNT_2	Family	28.2	1.3e-06		Acyl-CoA_dh_M	Domain	68.5	2.5e-19		COX5B	Domain	76.0	2e-21		Gp_dh_C	Domain	149.9	3.7e-44		Pfam-B_4567	Pfam-B	38.3	1.9e-09
Pfam-B_2673	Pfam-B	29.4	3.5e-07		LRRNT_2	Family	35.0	1e-08		Acyl-CoA_dh_M	Domain	68.5	2.5e-19		COX6B	Domain	62.3	3.2e-17		Gp_dh_C	Domain	150.6	2.3e-44		Pfam-B_4567	Pfam-B	35.1	1.7e-08
Pfam-B_2673	Pfam-B	27.8	1.1e-06		LRRNT_2	Family	23.0	5.4e-05		Acyl-CoA_dh_M	Domain	68.4	2.6e-19		COX6B	Domain	62.1	3.6e-17		Gp_dh_C	Domain	212.4	2.2e-63		Pfam-B_4567	Pfam-B	38.1	2.1e-09
Pfam-B_2748	Pfam-B	24.1	2.1e-05		LRRNT_2	Family	14.8	0.02		Acyl-CoA_dh_M	Domain	68.4	2.6e-19		COX6B	Domain	62.2	3.4e-17		Gp_dh_C	Domain	210.2	1e-62		Pfam-B_4567	Pfam-B	38.6	1.5e-09
Pfam-B_2764	Pfam-B	20.5	0.00053		LRRNT_2	Family	46.5	2.4e-12		Acyl-CoA_dh_M	Domain	66.4	1.1e-18		COX6B	Domain	62.3	3.2e-17		Gp_dh_C	Domain	210.1	1.1e-62		Pfam-B_4567	Pfam-B	36.0	9.6e-09
Pfam-B_2910	Pfam-B	64.6	8.5e-18		LRRNT_2	Family	37.4	1.8e-09		Acyl-CoA_dh_M	Domain	66.4	1.1e-18		CP12	Family	21.6	0.00021		Gp_dh_C	Domain	207.9	5e-62		Pfam-B_4567	Pfam-B	38.3	1.9e-09
Pfam-B_2910	Pfam-B	25.1	7.6e-06		LRRNT_2	Family	37.2	2e-09		Acyl-CoA_dh_M	Domain	68.4	2.6e-19		CP12	Family	94.6	3.5e-27		Gp_dh_C	Domain	225.3	2.3e-67		Pfam-B_4567	Pfam-B	39.3	9.4e-10
Pfam-B_2910	Pfam-B	53.9	1.5e-14		LRRNT_2	Family	24.7	1.6e-05		Acyl-CoA_dh_N	Domain	117.1	5.4e-34		CP12	Family	94.1	4.9e-27		Gp_dh_C	Domain	228.0	3.3e-68		Pfam-B_4567	Pfam-B	37.9	2.4e-09
Pfam-B_2910	Pfam-B	27.5	1.4e-06		LRRNT_2	Family	18.6	0.0013		Acyl-CoA_dh_N	Domain	116.2	1e-33		CP12	Family	21.8	0.00019		Gp_dh_C	Domain	73.0	1.8e-20		Pfam-B_4567	Pfam-B	38.3	1.9e-09
Pfam-B_2910	Pfam-B	44.3	1.2e-11		LRRNT_2	Family	20.8	0.00027		Acyl-CoA_dh_N	Domain	120.7	4.3e-35		CP12	Family	93.0	1.1e-26		Gp_dh_C	Domain	59.4	2.6e-16		Pfam-B_4567	Pfam-B	37.2	4.1e-09
Pfam-B_2910	Pfam-B	27.5	1.4e-06		LRRNT_2	Family	24.0	2.8e-05		Acyl-CoA_dh_N	Domain	116.1	1.1e-33		CP12	Family	92.4	1.7e-26		Gp_dh_C	Domain	226.5	1e-67		Pfam-B_4567	Pfam-B	39.3	8.9e-10
Pfam-B_2910	Pfam-B	20.4	0.0002		LRRNT_2	Family	18.7	0.0012		Acyl-CoA_dh_N	Domain	114.8	2.8e-33		Cpn10	Domain	84.0	4.9e-24		Gp_dh_C	Domain	228.0	3.3e-68		Pfam-B_4567	Pfam-B	41.5	2e-10
Pfam-B_2910	Pfam-B	22.3	5.4e-05		LRRNT_2	Family	36.6	3.2e-09		Acyl-CoA_dh_N	Domain	115.9	1.3e-33		Cpn10	Domain	84.3	4.1e-24		Gp_dh_C	Domain	230.7	5e-69		Pfam-B_4567	Pfam-B	40.1	5.2e-10
Pfam-B_2910	Pfam-B	48.1	8.1e-13		LRRNT_2	Family	43.4	2.3e-11		Acyl-CoA_dh_N	Domain	118.4	2.1e-34		Cpn10	Domain	54.1	1e-14		Gp_dh_C	Domain	46.4	2.7e-12		Pfam-B_4567	Pfam-B	41.7	1.7e-10
Pfam-B_2910	Pfam-B	58.2	7.1e-16		LRRNT_2	Family	20.0	0.00048		ADH_N	Domain	85.4	2e-24		Cpn10	Domain	97.9	2.4e-28		Gp_dh_C	Domain	224.4	4.3e-67		Pfam-B_4567	Pfam-B	44.6	2.2e-11
Pfam-B_2910	Pfam-B	19.1	0.00049		LRRNT_2	Family	21.6	0.00015		ADH_N	Domain	91.8	2.1e-26		Cpn10	Domain	96.4	6.9e-28		Gp_dh_C	Domain	229.3	1.3e-68		Pfam-B_4567	Pfam-B	38.9	1.2e-09
Pfam-B_2910	Pfam-B	20.8	0.00015		LTP_2	Family	39.1	6.1e-10		ADH_N	Domain	29.6	4.5e-07		Cpn10	Domain	54.1	1.1e-14		Gp_dh_C	Domain	225.7	1.7e-67		Pfam-B_4567	Pfam-B	38.5	1.5e-09
Pfam-B_315	Pfam-B	30.3	2e-07		LTP_2	Family	37.2	2.3e-09		ADH_N	Domain	26.6	3.7e-06		Cpn10	Domain	95.1	1.8e-27		Gp_dh_C	Domain	224.7	3.5e-67		Pfam-B_4567	Pfam-B	38.5	1.6e-09
Pfam-B_3201	Pfam-B	18.6	0.00083		LTP_2	Family	40.5	2.2e-10		ADH_N	Domain	27.5	1.9e-06		Cpn10	Domain	96.3	7.1e-28		Gp_dh_C	Domain	229.0	1.7e-68		Pfam-B_4567	Pfam-B	39.7	6.8e-10
Pfam-B_3267	Pfam-B	26.8	3.3e-06		LTP_2	Family	40.5	2.2e-10		ADH_N	Domain	31.1	1.5e-07		Cpn10	Domain	97.1	4.1e-28		Gp_dh_C	Domain	245.8	1.1e-73		Pfam-B_4567	Pfam-B	36.0	9.6e-09
Pfam-B_3458	Pfam-B	33.0	5e-08		LTP_2	Family	51.7	7.1e-14		ADH_N	Domain	92.2	1.6e-26		Cpn10	Domain	94.1	3.4e-27		Gp_dh_C	Domain	149.8	4e-44		Pfam-B_4567	Pfam-B	23.1	8.4e-05
Pfam-B_3458	Pfam-B	99.8	6.5e-29		LTP_2	Family	52.8	3.1e-14		ADH_N	Domain	93.0	8.4e-27		Cpn10	Domain	92.1	1.5e-26		Gp_dh_C	Domain	150.5	2.4e-44		Pfam-B_4567	Pfam-B	38.4	1.7e-09
Pfam-B_3463	Pfam-B	19.0	0.00051		LTP_2	Family	50.2	2e-13		ADH_N	Domain	93.0	8.4e-27		Cpn10	Domain	86.6	7.6e-25		Gp_dh_C	Domain	147.7	1.7e-43		Pfam-B_4567	Pfam-B	33.5	5.4e-08
Pfam-B_382	Pfam-B	32.5	6.8e-08		LTP_2	Family	49.9	2.6e-13		ADH_N	Domain	64.9	4.5e-18		Cpn10	Domain	92.6	1.1e-26		Gp_dh_C	Domain	151.4	1.3e-44		Pfam-B_4567	Pfam-B	38.2	2e-09
Pfam-B_393	Pfam-B	40.9	2.6e-10		LTP_2	Family	49.3	4e-13		ADH_N	Domain	91.8	2.1e-26		Cpn10	Domain	85.8	1.4e-24		Gp_dh_C	Domain	153.3	3.4e-45		Pfam-B_4567	Pfam-B	38.2	2e-09
Pfam-B_4493	Pfam-B	35.7	7.7e-09		LTP_2	Family	51.0	1.1e-13		ADH_N	Domain	92.0	1.8e-26		Cpn60_TCP1	Family	392.7	2.1e-117		Gp_dh_C	Domain	149.9	3.7e-44		Pfam-B_4567	Pfam-B	38.5	1.6e-09
Pfam-B_4511	Pfam-B	24.6	1.2e-05		LTP_2	Family	43.8	2e-11		ADH_N	Domain	86.4	9.7e-25		Cpn60_TCP1	Family	238.7	1e-70		Gp_dh_C	Domain	228.5	2.3e-68		Pfam-B_4567	Pfam-B	41.6	1.8e-10
Pfam-B_4707	Pfam-B	41.6	5.7e-11		LTP_2	Family	56.1	2.9e-15		ADH_N	Domain	86.1	1.2e-24		Cpn60_TCP1	Family	182.7	9.9e-54		Gp_dh_C	Domain	228.0	3.3e-68		Pfam-B_4567	Pfam-B	34.0	3.8e-08
Pfam-B_4754	Pfam-B	102.8	3.5e-29		LysM	Domain	15.6	0.011		ADH_N	Domain	84.9	2.8e-24		Cpn60_TCP1	Family	166.1	1e-48		Gp_dh_C	Domain	149.5	5e-44		Pfam-B_4567	Pfam-B	38.9	1.2e-09
Pfam-B_4754	Pfam-B	158.1	5.6e-46		LysM	Domain	30.8	1.9e-07		adh_short_C2	Domain	140.3	8.2e-41		Cpn60_TCP1	Family	176.4	7.8e-52		Gp_dh_C	Domain	149.5	5e-44		Pfam-B_4567	Pfam-B	38.9	1.2e-09
Pfam-B_4754	Pfam-B	151.7	4.9e-44		LysM	Domain	16.7	0.0047		adh_short_C2	Domain	343.1	9.2e-103		CS	Domain	64.2	1.2e-17		Gp_dh_C	Domain	216.7	1e-64		Pfam-B_4567	Pfam-B	39.7	6.8e-10
Pfam-B_5052	Pfam-B	147.4	9.4e-43		LysM	Domain	30.8	1.9e-07		adh_short_C2	Domain	339.9	9.2e-102		CS	Domain	65.7	4.1e-18		Gp_dh_C	Domain	215.9	1.8e-64		Pfam-B_4567	Pfam-B	42.9	7.5e-11
Pfam-B_509	Pfam-B	22.9	3.9e-05		Malectin_like	Domain	199.2	9.1e-59		adh_short_C2	Domain	113.5	1.3e-32		CS	Domain	44.7	1.5e-11		Gp_dh_C	Domain	215.6	2.2e-64		Pfam-B_4567	Pfam-B	41.7	1.7e-10
Pfam-B_541	Pfam-B	182.4	2.6e-53		Melibiase	Family	66.7	1.5e-18		ADH_zinc_N	Family	68.7	3.2e-19		CS	Domain	70.8	1e-19		Gp_dh_C	Domain	232.7	1.2e-69		Pfam-B_4567	Pfam-B	34.0	3.8e-08
Pfam-B_5796	Pfam-B	29.8	5.5e-07		Melibiase	Family	67.4	9.1e-19		ADH_zinc_N	Family	84.0	6e-24		CS	Domain	42.5	7e-11		Gp_dh_N	Domain	170.7	1.9e-50		Pfam-B_4567	Pfam-B	38.9	1.2e-09
Pfam-B_5929	Pfam-B	22.8	4.6e-05		Melibiase	Family	66.1	2.2e-18		ADH_zinc_N	Family	76.8	1e-21		CS	Domain	70.2	1.6e-19		Gp_dh_N	Domain	179.8	2.9e-53		Pfam-B_4567	Pfam-B	41.7	1.7e-10
Pfam-B_6525	Pfam-B	40.8	2.6e-10		Melibiase	Family	22.9	2.8e-05		ADH_zinc_N	Family	80.6	6.8e-23		CS	Domain	42.9	5.3e-11		Gp_dh_N	Domain	190.6	1.5e-56		Pfam-B_4567	Pfam-B	38.2	1.9e-09
Pfam-B_6794	Pfam-B	16.8	0.001		Melibiase	Family	66.1	2.2e-18		ADH_zinc_N	Family	56.4	2e-15		CS	Domain	49.3	5.4e-13		Gp_dh_N	Domain	66.4	2.6e-18		Pfam-B_4567	Pfam-B	41.7	1.7e-10
Pfam-B_7033	Pfam-B	23.2	6.2e-05		Melibiase	Family	22.9	2.8e-05		ADH_zinc_N	Family	55.9	2.8e-15		CS	Domain	49.4	4.7e-13		Gp_dh_N	Domain	66.6	2.1e-18		Pfam-B_4567	Pfam-B	38.2	2e-09
Pfam-B_7160	Pfam-B	59.1	2.9e-16		Melibiase	Family	66.7	1.4e-18		ADH_zinc_N	Family	57.8	7.6e-16		CS	Domain	27.6	3e-06		Gp_dh_N	Domain	68.1	7.4e-19		Pfam-B_4567	Pfam-B	44.6	2.2e-11
Pfam-B_7178	Pfam-B	20.3	0.00066		Melibiase	Family	60.9	8e-17		ADH_zinc_N	Family	55.2	4.7e-15		CS	Domain	44.1	2.2e-11		Gp_dh_N	Domain	67.7	9.9e-19		Pfam-B_4567	Pfam-B	36.0	9.6e-09
Pfam-B_7194	Pfam-B	72.5	4.3e-20		Melibiase	Family	61.1	7.5e-17		ADH_zinc_N	Family	81.4	3.8e-23		CSD	Domain	95.6	1.1e-27		Gp_dh_N	Domain	68.1	7.5e-19		Pfam-B_4567	Pfam-B	33.9	4.2e-08
Pfam-B_726	Pfam-B	61.0	1.4e-16		Melibiase	Family	66.8	1.3e-18		ADH_zinc_N	Family	78.6	2.9e-22		CSD	Domain	95.5	1.1e-27		Gp_dh_N	Domain	60.2	2.1e-16		Pfam-B_4567	Pfam-B	38.2	2e-09
Pfam-B_726	Pfam-B	34.2	2e-08		Metallophos	Domain	63.7	1.4e-17		ADH_zinc_N	Family	78.6	2.9e-22		CSD	Domain	95.8	9.4e-28		Gp_dh_N	Domain	63.3	2.4e-17		Pfam-B_4567	Pfam-B	35.6	1.2e-08
Pfam-B_7405	Pfam-B	60.2	2.7e-16		Metallophos_C	Domain	45.5	5.7e-12		ADH_zinc_N	Family	78.2	3.7e-22		CSD	Domain	97.2	3.3e-28		Gp_dh_N	Domain	68.1	7.4e-19		Pfam-B_4567	Pfam-B	25.1	2e-05
Pfam-B_7543	Pfam-B	18.7	0.00089		NAGLU	Domain	486.0	3.9e-146		ADH_zinc_N	Family	80.6	6.9e-23		CTDII	Domain	70.4	8.3e-20		Gp_dh_N	Domain	65.9	3.5e-18		Pfam-B_4567	Pfam-B	34.0	3.8e-08
Pfam-B_8970	Pfam-B	56.8	2.2e-15		NAGLU	Domain	484.0	1.6e-145		ADH_zinc_N	Family	76.9	9.2e-22		CTDII	Domain	71.8	3e-20		Gp_dh_N	Domain	190.7	1.3e-56		Pfam-B_4567	Pfam-B	34.0	3.8e-08
Pfam-B_9167	Pfam-B	24.1	2.3e-05		NAGLU	Domain	460.1	3e-138		ADH_zinc_N	Family	80.1	9.5e-23		CTDII	Domain	63.4	1.3e-17		Gp_dh_N	Domain	68.1	7.4e-19		Pfam-B_4567	Pfam-B	35.9	9.7e-09
Pfam-B_9167	Pfam-B	25.1	1.1e-05		NAGLU_C	Domain	306.6	1.3e-91		ADH_zinc_N	Family	80.8	6e-23		CTDII	Domain	67.8	5.4e-19		Gp_dh_N	Domain	66.2	3e-18		Pfam-B_4567	Pfam-B	31.9	1.6e-07
Pfam-B_935	Pfam-B	140.4	7.5e-41		NAGLU_C	Domain	321.4	4.1e-96		ADH_zinc_N	Family	81.8	2.9e-23		CTDII	Domain	83.2	8.8e-24		Gp_dh_N	Domain	109.7	1.2e-31		Pfam-B_4567	Pfam-B	35.9	9.7e-09
Pfam-B_9556	Pfam-B	19.5	0.00047		NAGLU_C	Domain	322.3	2.2e-96		ADH_zinc_N	Family	79.7	1.3e-22		CTDII	Domain	70.9	5.8e-20		Gp_dh_N	Domain	114.4	4.2e-33		Pfam-B_4567	Pfam-B	34.0	3.8e-08
Pfam-B_9556	Pfam-B	19.8	0.00037		NAGLU_N	Domain	87.4	3.7e-25		ADH_zinc_N	Family	80.8	5.7e-23		CTP_transf_2	Domain	41.5	1.3e-10		Gp_dh_N	Domain	45.3	8.2e-12		Pfam-B_4567	Pfam-B	36.0	9.6e-09
Pfam-B_968	Pfam-B	45.4	5.2e-12		NAGLU_N	Domain	92.6	8.2e-27		ADH_zinc_N	Family	77.6	5.7e-22		Cu_bind_like	Domain	78.1	3.2e-22		GRAS	Family	324.2	8.1e-97		Pfam-B_4567	Pfam-B	38.9	1.2e-09
Pfam-B_9865	Pfam-B	18.3	0.00061		NAGLU_N	Domain	92.7	8.1e-27		ADH_zinc_N	Family	87.3	5.6e-25		Cu_bind_like	Domain	99.4	7.1e-29		GSHPx	Family	150.0	1.2e-44		Pfam-B_4567	Pfam-B	38.9	1.2e-09
Pkinase	Domain	173.8	3.5e-51		NB-ARC	Domain	203.0	4.1e-60		ADH_zinc_N	Family	77.6	5.7e-22		Cu_bind_like	Domain	97.0	3.8e-28		GSHPx	Family	153.1	1.4e-45		Pfam-B_4816	Pfam-B	23.7	2.4e-05
Pkinase_Tyr	Domain	92.1	2.9e-26		O-FucT	Family	231.7	1.2e-68		ADK	Domain	128.8	1.4e-37		Cu_bind_like	Domain	94.3	2.8e-27		GSHPx	Family	152.5	2e-45		Pfam-B_6082	Pfam-B	114.8	7.5e-33
PLAT	Domain	53.9	1.9e-14		O-FucT	Family	233.1	4.8e-69		ADK	Domain	45.4	6.9e-12		Cu_bind_like	Domain	89.6	8.3e-26		GSHPx	Family	157.4	6.4e-47		Pfam-B_6082	Pfam-B	148.8	3e-43
PLAT	Domain	55.5	6e-15		Ole-e-6	Domain	91.2	2.1e-26		ADK	Domain	182.0	5.7e-54		Cu_bind_like	Domain	88.3	2e-25		GSHPx	Family	156.3	1.4e-46		Pfam-B_6082	Pfam-B	35.7	1e-08
PMEI	Domain	46.3	3.8e-12		PA	Family	27.2	2.3e-06		ADK	Domain	158.4	1.1e-46		Cu_bind_like	Domain	87.6	3.3e-25		GSHPx	Family	153.5	1e-45		Pfam-B_6082	Pfam-B	50.3	3.6e-13
PMEI	Domain	117.5	4.6e-34		PA	Family	40.8	1.3e-10		ADK	Domain	125.4	1.6e-36		Cu_bind_like	Domain	89.5	8.5e-26		GSHPx	Family	157.0	8.1e-47		Pfam-B_6151	Pfam-B	23.4	4.1e-05
PMEI	Domain	55.9	4.3e-15		PA	Family	40.9	1.2e-10		ADK	Domain	165.9	5.5e-49		Cu_bind_like	Domain	81.7	2.3e-23		GSHPx	Family	154.7	4.2e-46		Pfam-B_6184	Pfam-B	22.5	9.8e-05
PMEI	Domain	109.3	1.5e-31		PA	Family	42.5	3.8e-11		ADK	Domain	166.3	3.9e-49		Cu_bind_like	Domain	89.5	8.7e-26		GSHPx	Family	157.0	8.1e-47		Pfam-B_726	Pfam-B	53.1	3.5e-14
PMEI	Domain	55.6	5.4e-15		PA	Family	39.6	3.1e-10		ADK	Domain	156.9	3.2e-46		Cu-oxidase	Domain	120.5	5.9e-35		GSHPx	Family	83.6	5.3e-24		Pfam-B_7805	Pfam-B	21.1	0.00041
PMEI	Domain	72.2	3.9e-20		PA	Family	41.3	9e-11		ADK	Domain	157.2	2.6e-46		Cu-oxidase_2	Domain	97.4	4.6e-28		GSHPx	Family	149.4	1.9e-44		Pfam-B_7805	Pfam-B	22.3	0.00017
PMEI	Domain	120.9	4e-35		Palm_thioest	Domain	149.6	7.9e-44		ADK	Domain	129.0	1.3e-37		Cu-oxidase_2	Domain	24.3	1.7e-05		GSHPx	Family	155.9	1.9e-46		Pfam-B_7805	Pfam-B	21.5	0.0003
PMEI	Domain	47.2	2.1e-12		Palm_thioest	Domain	114.2	5e-33		ADK	Domain	199.8	1.9e-59		Cu-oxidase_2	Domain	78.9	2.4e-22		GSHPx	Family	156.0	1.7e-46		Pfam-B_789	Pfam-B	46.9	2.2e-12
PMEI	Domain	51.5	9.7e-14		PAN_2	Family	65.4	3e-18		ADK	Domain	157.5	2.1e-46		Cu-oxidase_3	Domain	127.6	1.9e-37		GTP_EFTU	Domain	187.7	1.3e-55		Pfam-B_789	Pfam-B	48.8	5.7e-13
PMEI	Domain	114.5	3.6e-33		PAR1	Family	207.8	6.3e-62		ADK	Domain	157.4	2.2e-46		Cu-oxidase_3	Domain	126.0	5.7e-37		GTP_EFTU	Domain	172.2	7.3e-51		Pfam-B_789	Pfam-B	48.6	6.6e-13
PMEI	Domain	114.0	5.3e-33		Pec_lyase_C	Domain	215.7	4e-64		ADK	Domain	169.4	4.6e-50		Cu-oxidase_3	Domain	116.0	7.4e-34		GTP_EFTU	Domain	152.8	6.6e-45		Pfam-B_789	Pfam-B	46.8	2.4e-12
PMEI	Domain	76.5	1.9e-21		Pec_lyase_C	Domain	214.1	1.3e-63		ADK	Domain	198.3	5.5e-59		Cu-oxidase_3	Domain	117.7	2.2e-34		GTP_EFTU	Domain	166.1	5.7e-49		Pfam-B_789	Pfam-B	47.7	1.3e-12
Pollen_allerg_1	Domain	94.8	1.9e-27		Pec_lyase_C	Domain	216.0	3.3e-64		ADK	Domain	130.6	3.9e-38		Cupin_1	Domain	84.6	4.1e-24		GTP_EFTU	Domain	149.8	5.5e-44		Pfam-B_789	Pfam-B	48.3	8e-13
Pollen_allerg_1	Domain	42.1	5.3e-11		Pec_lyase_N	Family	47.7	1.1e-12		ADK	Domain	198.6	4.6e-59		Cupin_1	Domain	43.0	2.8e-11		GTP_EFTU	Domain	50.8	1.3e-13		Pfam-B_789	Pfam-B	49.0	4.9e-13
Pollen_allerg_1	Domain	36.4	3.2e-09		Pectate_lyase_3	Family	34.7	1.9e-08		ADK	Domain	134.7	2.1e-39		Cupin_1	Domain	89.1	1.6e-25		GTP_EFTU	Domain	50.0	2.2e-13		Pfam-B_789	Pfam-B	49.8	2.9e-13
Pollen_Ole_e_I	Family	66.3	1.5e-18		Pectate_lyase_3	Family	46.9	3.5e-12		ADK	Domain	169.2	5e-50		CutA1	Family	131.1	9.7e-39		GTP_EFTU	Domain	187.9	1.1e-55		Pfam-B_789	Pfam-B	44.0	1.6e-11
Pollen_Ole_e_I	Family	65.6	2.6e-18		Pectate_lyase_3	Family	39.4	6.7e-10		ADK	Domain	79.9	1.7e-22		CutA1	Family	130.7	1.3e-38		GTP_EFTU	Domain	169.7	4.5e-50		Pfam-B_789	Pfam-B	47.2	1.7e-12
Pollen_Ole_e_I	Family	68.7	2.8e-19		Pectate_lyase_3	Family	36.3	6e-09		ADK	Domain	165.4	7.8e-49		CutA1	Family	131.0	1.1e-38		GTP_EFTU	Domain	176.1	4.8e-52		Pfam-B_789	Pfam-B	44.7	1e-11
Pollen_Ole_e_I	Family	70.0	1.1e-19		Pectate_lyase_3	Family	40.3	3.7e-10		ADK	Domain	198.0	7.1e-59		Cyanate_lyase	Domain	108.6	7.9e-32		GTP_EFTU	Domain	152.0	1.2e-44		Pfam-B_789	Pfam-B	43.4	2.4e-11
Pollen_Ole_e_I	Family	72.7	1.6e-20		Pectinesterase	Family	453.3	2.2e-136		ADK	Domain	191.9	5.3e-57		Cyanate_lyase	Domain	108.6	7.6e-32		GTP_EFTU	Domain	118.5	2.2e-34		Pfam-B_789	Pfam-B	45.6	5.2e-12
Pollen_Ole_e_I	Family	73.4	9.5e-21		Pectinesterase	Family	484.7	5.8e-146		ADK	Domain	164.2	1.8e-48		Cyanate_lyase	Domain	103.7	2.6e-30		GTP_EFTU	Domain	181.6	9.5e-54		Pfam-B_789	Pfam-B	50.9	1.3e-13
Pollen_Ole_e_I	Family	73.6	8.4e-21		Pectinesterase	Family	414.4	1.5e-124		ADK	Domain	166.8	2.9e-49		Cys_Met_Meta_PP	Domain	280.0	1.7e-83		GTP_EFTU	Domain	185.0	9.1e-55		Pfam-B_789	Pfam-B	39.2	4.7e-10
Pollen_Ole_e_I	Family	55.3	4.1e-15		Pectinesterase	Family	419.3	4.7e-126		ADK	Domain	165.1	9.7e-49		Cystatin	Domain	68.6	3.7e-19		GTP_EFTU	Domain	181.2	1.3e-53		Pfam-B_789	Pfam-B	44.7	9.8e-12
Pollen_Ole_e_I	Family	66.7	1.2e-18		Pectinesterase	Family	460.9	1e-138		ADK	Domain	200.2	1.4e-59		Cystatin	Domain	38.4	1e-09		GTP_EFTU	Domain	183.3	2.9e-54		Pfam-B_789	Pfam-B	46.9	2.2e-12
Pollen_Ole_e_I	Family	71.8	3e-20		Pectinesterase	Family	461.6	6.4e-139		ADK	Domain	135.0	1.8e-39		Cystatin	Domain	67.3	9.1e-19		GTP_EFTU	Domain	183.1	3.3e-54		Pfam-B_789	Pfam-B	48.7	6.3e-13
Pollen_Ole_e_I	Family	63.8	9.5e-18		Pectinesterase	Family	387.1	3e-116		ADK	Domain	155.9	6.4e-46		Cystatin	Domain	43.6	2.4e-11		GTP_EFTU	Domain	188.2	9.3e-56		Pfam-B_789	Pfam-B	43.5	2.3e-11
PP-binding	Domain	40.9	1.8e-10		Pectinesterase	Family	382.6	7.4e-115		ADK	Domain	168.0	1.2e-49		Cystatin	Domain	69.0	2.8e-19		GTP_EFTU_D2	Domain	62.6	2.7e-17		Pfam-B_789	Pfam-B	44.2	1.4e-11
PRKCSH-like	Family	150.7	2.9e-44		Pectinesterase	Family	478.4	4.8e-144		ADK	Domain	159.7	4.5e-47		Cyt-b5	Domain	49.7	2.2e-13		GTP_EFTU_D2	Domain	64.4	7.2e-18		Pfam-B_789	Pfam-B	47.6	1.3e-12
Pro_isomerase	Domain	150.7	3.4e-44		Pectinesterase	Family	379.7	5.4e-114		ADK	Domain	198.0	7.1e-59		Cyt-b5	Domain	50.0	1.9e-13		GTP_EFTU_D2	Domain	61.1	8e-17		Pfam-B_789	Pfam-B	48.3	8.1e-13
Prot_inhib_II	Domain	91.3	2.7e-26		Pectinesterase	Family	230.3	1.8e-68		ADK	Domain	198.5	4.8e-59		Cyt-b5	Domain	97.8	2.3e-28		GTP_EFTU_D2	Domain	22.8	7.3e-05		Pfam-B_789	Pfam-B	45.9	4.3e-12
Prot_inhib_II	Domain	86.7	7.5e-25		Pectinesterase	Family	479.3	2.6e-144		ADK	Domain	165.1	9.4e-49		Cyt-b5	Domain	62.1	3.1e-17		GTP_EFTU_D2	Domain	59.7	2.1e-16		Pfam-B_789	Pfam-B	42.4	4.9e-11
Prot_inhib_II	Domain	92.5	1.1e-26		Pectinesterase	Family	456.2	2.8e-137		ADK	Domain	130.0	6.3e-38		Cyt-b5	Domain	62.7	1.9e-17		GTP_EFTU_D2	Domain	56.0	3.1e-15		Pfam-B_9438	Pfam-B	20.7	0.00045
Prot_inhib_II	Domain	93.8	4.5e-27		Pectinesterase	Family	464.9	6e-140		ADK	Domain	153.6	3.4e-45		Cyt-b5	Domain	99.2	7.8e-29		GTP_EFTU_D2	Domain	62.6	2.7e-17		PfkB	Family	247.6	1.4e-73
Prot_inhib_II	Domain	93.8	4.5e-27		Pectinesterase	Family	369.8	5.8e-111		ADK	Domain	127.0	5.1e-37		Cyt-b5	Domain	64.7	4.6e-18		GTP_EFTU_D2	Domain	53.3	2.2e-14		PMSR	Family	205.4	4.1e-61
Prot_inhib_II	Domain	88.7	1.7e-25		Pectinesterase	Family	394.8	1.4e-118		ADK	Domain	165.9	5.5e-49		Cyt-b5	Domain	99.3	7.4e-29		GTP_EFTU_D2	Domain	33.9	2.4e-08		PMSR	Family	198.6	4.9e-59
Prot_inhib_II	Domain	87.6	4e-25		Pectinesterase	Family	460.2	1.7e-138		ADK	Domain	119.2	1.3e-34		Cyt-b5	Domain	98.2	1.6e-28		GTP_EFTU_D2	Domain	35.8	6.4e-09		PMSR	Family	186.9	1.9e-55
Prot_inhib_II	Domain	88.8	1.6e-25		Pectinesterase	Family	408.8	7.6e-123		ADK	Domain	166.8	2.9e-49		Cyt-b5	Domain	62.7	1.9e-17		GTP_EFTU_D2	Domain	52.3	4.5e-14		PMSR	Family	203.4	1.6e-60
Prot_inhib_II	Domain	90.6	4.5e-26		Pectinesterase	Family	458.1	7.5e-138		ADK	Domain	156.8	3.3e-46		Cyt-b5	Domain	22.7	5.9e-05		GTP_EFTU_D2	Domain	61.1	8.1e-17		PMSR	Family	205.3	4.5e-61
Prot_inhib_II	Domain	83.0	1.1e-23		Peptidase_C1	Domain	290.5	9.2e-87		ADK	Domain	156.2	5.4e-46		Cyt-b5	Domain	29.6	4.3e-07		GTP_EFTU_D3	Domain	113.2	4.7e-33		PMSR	Family	203.3	1.8e-60
Prot_inhib_II	Domain	87.6	3.9e-25		Peptidase_C1	Domain	286.5	1.5e-85		ADK	Domain	129.7	7.5e-38		Cyt-b5	Domain	62.0	3.2e-17		GTP_EFTU_D3	Domain	92.7	1.2e-26		PMSR	Family	202.3	3.7e-60
Prot_inhib_II	Domain	89.1	1.3e-25		Peptidase_C1	Domain	264.1	1e-78		ADK	Domain	129.1	1.2e-37		Cyt-b5	Domain	99.4	6.9e-29		GTP_EFTU_D3	Domain	78.4	3.5e-22		PMSR	Family	200.5	1.3e-59
Prot_inhib_II	Domain	82.7	1.3e-23		Peptidase_C1	Domain	263.5	1.6e-78		ADK	Domain	75.6	3.5e-21		CYTH	Domain	86.0	2.4e-24		GTP_EFTU_D3	Domain	118.6	1e-34		PMSR	Family	201.9	4.9e-60
Prot_inhib_II	Domain	81.3	3.5e-23		Peptidase_C1	Domain	246.2	3.1e-73		ADK	Domain	144.3	2.5e-42		CYTH	Domain	80.0	1.6e-22		GTP_EFTU_D3	Domain	80.9	5.8e-23		PMSR	Family	203.9	1.2e-60
Prot_inhib_II	Domain	81.8	2.5e-23		Peptidase_C1	Domain	262.8	2.6e-78		ADK	Domain	181.1	1.1e-53		CYTH	Domain	45.3	7.4e-12		GTP_EFTU_D3	Domain	115.4	1e-33		PMSR	Family	203.8	1.2e-60
Prot_inhib_II	Domain	86.4	9e-25		Peptidase_C1	Domain	244.9	7.8e-73		ADK	Domain	164.5	1.4e-48		Cytochrom_C	Domain	49.9	4.3e-13		GTP_EFTU_D3	Domain	113.2	4.7e-33		PMSR	Family	200.6	1.2e-59
Prot_inhib_II	Domain	81.0	4.5e-23		Peptidase_C1	Domain	263.4	1.7e-78		ADK	Domain	75.7	3.3e-21		Cytochrom_C	Domain	46.3	5.4e-12		GTP_EFTU_D3	Domain	83.3	1.1e-23		PMSR	Family	206.2	2.3e-61
Prot_inhib_II	Domain	86.6	7.9e-25		Peptidase_C1	Domain	233.4	2.6e-69		ADK	Domain	130.3	4.8e-38		Cytochrom_C	Domain	50.6	2.5e-13		GTP_EFTU_D3	Domain	83.8	7e-24		PMSR	Family	196.2	2.7e-58
Prot_inhib_II	Domain	89.7	8.6e-26		Peptidase_C1	Domain	237.6	1.4e-70		ADK	Domain	165.1	9.2e-49		Cytochrom_C	Domain	46.8	4e-12		GTP_EFTU_D3	Domain	113.1	5.1e-33		PMSR	Family	198.6	5.2e-59
Prot_inhib_II	Domain	88.1	2.7e-25		Peptidase_C1	Domain	239.5	3.5e-71		ADK	Domain	156.1	5.4e-46		Dabb	Domain	76.5	1.6e-21		HMG_CoA_synt_C	Family	403.6	4.5e-121		PMSR	Family	202.3	3.5e-60
Prot_inhib_II	Domain	82.7	1.4e-23		Peptidase_C1	Domain	259.5	2.6e-77		ADK	Domain	196.2	2.6e-58		Dabb	Domain	73.4	1.5e-20		HMG_CoA_synt_C	Family	189.1	1.1e-55		PMSR	Family	205.0	5.2e-61
Prot_inhib_II	Domain	81.3	3.7e-23		Peptidase_C1	Domain	264.3	9.2e-79		ADK	Domain	198.4	5.1e-59		Dabb	Domain	50.2	2.6e-13		HMG_CoA_synt_C	Family	385.5	1.5e-115		PMSR	Family	195.6	4.1e-58
Prot_inhib_II	Domain	81.8	2.6e-23		Peptidase_C1	Domain	283.8	1e-84		ADK	Domain	108.2	3.2e-31		Dabb	Domain	77.1	1e-21		HMG_CoA_synt_C	Family	325.9	2.1e-97		Pro_isomerase	Domain	162.1	1.1e-47
Prot_inhib_II	Domain	83.1	1e-23		Peptidase_C1	Domain	276.7	1.5e-82		ADK	Domain	167.8	1.4e-49		Dabb	Domain	99.2	1.3e-28		HMG_CoA_synt_C	Family	325.4	3.2e-97		Pro_isomerase	Domain	166.7	4.2e-49
Prot_inhib_II	Domain	81.5	3.2e-23		Peptidase_C1	Domain	294.8	4.2e-88		ADK	Domain	154.0	2.4e-45		Dabb	Domain	69.1	3.2e-19		HMG_CoA_synt_C	Family	77.0	1.5e-21		Pro_isomerase	Domain	163.3	4.7e-48
Prot_inhib_II	Domain	77.2	6.8e-22		Peptidase_M20	Family	94.7	4.6e-27		ADK	Domain	195.4	4.4e-58		Dabb	Domain	49.8	3.4e-13		HMG_CoA_synt_C	Family	382.2	1.5e-114		Profilin	Domain	160.2	2e-47
Proteasome	Domain	156.3	5.2e-46		Peptidase_M20	Family	117.2	5.8e-34		ADK	Domain	129.1	1.1e-37		Dabb	Domain	29.5	7.4e-07		HMG_CoA_synt_C	Family	387.4	4e-116		Profilin	Domain	158.4	7.1e-47
Proteasome	Domain	121.7	2e-35		Peptidase_S10	Domain	436.3	1.3e-130		ADK	Domain	197.4	1.1e-58		DAGAT	Family	26.4	2.4e-06		HMG_CoA_synt_C	Family	390.8	3.5e-117		Profilin	Domain	161.1	1.1e-47
Proteasome	Domain	112.4	1.5e-32		Peptidase_S10	Domain	435.4	2.4e-130		ADK	Domain	163.8	2.3e-48		dCMP_cyt_deam_1	Family	79.8	9.1e-23		HMG_CoA_synt_C	Family	389.5	8.8e-117		Profilin	Domain	157.7	1.2e-46
Pyrid_oxidase_2	Domain	180.8	1.7e-53		Peptidase_S10	Domain	445.3	2.3e-133		ADK	Domain	130.7	3.6e-38		dCMP_cyt_deam_1	Family	79.6	1e-22		HMG_CoA_synt_C	Family	391.3	2.5e-117		Profilin	Domain	158.8	5.5e-47
Pyridoxal_deC	Family	359.2	1.6e-107		Peptidase_S10	Domain	348.2	7.1e-104		ADK	Domain	47.6	1.5e-12		DEAD	Domain	137.6	2.7e-40		HMG_CoA_synt_C	Family	386.6	6.9e-116		Profilin	Domain	157.8	1.1e-46
RALF	Family	80.5	1.1e-22		Peptidase_S10	Domain	432.8	1.4e-129		ADK	Domain	51.0	1.3e-13		DEAD	Domain	136.5	5.9e-40		HMG_CoA_synt_C	Family	382.3	1.4e-114		Profilin	Domain	160.5	1.7e-47
RALF	Family	80.2	1.4e-22		Peptidase_S10	Domain	440.6	6.4e-132		ADK	Domain	119.5	1e-34		DEAD	Domain	131.9	1.5e-38		HMG_CoA_synt_C	Family	382.3	1.4e-114		Profilin	Domain	159.1	4.4e-47
RRM_1	Domain	85.3	1.5e-24		Peptidase_S10	Domain	445.9	1.5e-133		ADK	Domain	167.3	2e-49		DEAD	Domain	135.6	1.1e-39		HMG_CoA_synt_C	Family	384.9	2.3e-115		Profilin	Domain	161.0	1.1e-47
RRM_1	Domain	28.5	8.5e-07		Peptidase_S10	Domain	451.7	2.7e-135		ADK	Domain	167.4	1.9e-49		DEAD	Domain	137.0	4.1e-40		HMG_CoA_synt_C	Family	386.0	1.1e-115		Profilin	Domain	161.1	1e-47
RRM_1	Domain	46.0	3e-12		Peptidase_S10	Domain	430.3	8.6e-129		ADK	Domain	108.2	3.2e-31		DEAD	Domain	136.8	4.6e-40		HMG_CoA_synt_C	Family	387.2	4.4e-116		Profilin	Domain	159.9	2.5e-47
RRM_1	Domain	85.4	1.4e-24		Peptidase_S8	Domain	123.0	1.2e-35		ADK	Domain	197.2	1.2e-58		DEAD	Domain	136.8	4.6e-40		HMG_CoA_synt_C	Family	127.7	5.6e-37		Profilin	Domain	155.8	4.7e-46
Seryl_tRNA_N	Domain	100.6	4.4e-29		Peptidase_S8	Domain	135.1	2.4e-39		ADK	Domain	168.4	9.1e-50		Dehydrin	Family	62.9	4.2e-17		HMG_CoA_synt_C	Family	391.8	1.8e-117		Profilin	Domain	158.3	7.8e-47
SOUL	Family	160.9	2.1e-47		Peptidase_S8	Domain	127.5	5.3e-37		ADK	Domain	195.0	5.7e-58		Dehydrin	Family	46.7	4e-12		HMG_CoA_synt_C	Family	378.1	2.6e-113		Profilin	Domain	159.3	4e-47
SOUL	Family	149.0	9.1e-44		Peptidase_S8	Domain	129.6	1.2e-37		ADK	Domain	152.0	1e-44		Dehydrin	Family	64.9	9.8e-18		HMG_CoA_synt_C	Family	395.2	1.7e-118		Profilin	Domain	160.8	1.3e-47
Stig1	Family	138.7	1.3e-40		Peptidase_S8	Domain	129.0	1.8e-37		ADK	Domain	126.8	5.9e-37		Dehydrin	Family	55.3	9e-15		HMG_CoA_synt_C	Family	386.1	9.8e-116		Profilin	Domain	157.9	1e-46
Stig1	Family	142.0	1.3e-41		peroxidase	Family	229.5	3.6e-68		ADK	Domain	155.4	9.4e-46		Dehydrin	Family	27.2	4e-06		HMG_CoA_synt_C	Family	389.9	6.9e-117		Profilin	Domain	157.8	1.1e-46
Synaptobrevin	Family	107.4	2e-31		peroxidase	Family	265.0	5e-79		ADK	Domain	155.4	9.3e-46		Dehydrin	Family	63.8	2.2e-17		HMG_CoA_synt_C	Family	384.8	2.5e-115		Profilin	Domain	159.8	2.6e-47
TAXi_C	Domain	95.4	2.4e-27		peroxidase	Family	222.1	6.3e-66		ADK	Domain	163.3	3.3e-48		Dehydrin	Family	34.3	2.5e-08		HMG_CoA_synt_C	Family	373.4	7.2e-112		Profilin	Domain	160.2	2e-47
TAXi_C	Domain	180.6	1.5e-53		peroxidase	Family	227.4	1.5e-67		ADK	Domain	165.9	5.2e-49		Dehydrin	Family	64.9	9.7e-18		HMG_CoA_synt_C	Family	382.3	1.4e-114		Profilin	Domain	153.6	2.3e-45
TAXi_N	Domain	150.5	3.7e-44		peroxidase	Family	230.1	2.3e-68		ADK	Domain	166.6	3.3e-49		DHHA1	Family	29.3	4.8e-07		HMG_CoA_synt_C	Family	401.6	1.8e-120		Profilin	Domain	159.5	3.4e-47
TAXi_N	Domain	105.6	2.4e-30		peroxidase	Family	278.8	3e-83		ADK	Domain	130.0	6.1e-38		DHHA1	Family	28.7	7.4e-07		HMG_CoA_synt_C	Family	249.9	3.1e-74		Profilin	Domain	158.9	4.9e-47
TAXi_N	Domain	143.5	5.4e-42		peroxidase	Family	261.7	5.1e-78		ADK	Domain	128.0	2.5e-37		DIOX_N	Family	65.1	7.3e-18		HMG_CoA_synt_C	Family	389.4	9.5e-117		Profilin	Domain	160.7	1.4e-47
TAXi_N	Domain	98.3	4.2e-28		peroxidase	Family	268.7	3.7e-80		ADK	Domain	198.7	4.3e-59		DIOX_N	Family	64.8	9.4e-18		HMG_CoA_synt_C	Family	351.7	2.9e-105		Profilin	Domain	156.2	3.5e-46
TAXi_N	Domain	47.6	1.6e-12		peroxidase	Family	250.7	1.1e-74		ADK	Domain	156.4	4.4e-46		DIOX_N	Family	65.5	5.7e-18		HMG_CoA_synt_C	Family	352.3	1.9e-105		Profilin	Domain	161.0	1.1e-47
TAXi_N	Domain	145.2	1.6e-42		peroxidase	Family	248.3	6.2e-74		ADK	Domain	168.9	6.5e-50		DIOX_N	Family	68.2	8.1e-19		HMG_CoA_synt_C	Family	314.6	6.3e-94		Profilin	Domain	158.8	5.5e-47
TCTP	Domain	136.0	1.1e-39		peroxidase	Family	255.9	3e-76		ADK	Domain	159.8	4e-47		DJ-1_PfpI	Family	102.2	1.7e-29		HMG_CoA_synt_C	Family	318.8	3.2e-95		Profilin	Domain	161.0	1.1e-47
Thaumatin	Domain	294.2	4.4e-88		peroxidase	Family	254.5	7.9e-76		ADK	Domain	134.3	2.9e-39		DJ-1_PfpI	Family	98.4	2.3e-28		HMG_CoA_synt_C	Family	385.1	2e-115		Profilin	Domain	159.6	3.1e-47
Thaumatin	Domain	250.9	7.9e-75		peroxidase	Family	258.4	4.9e-77		ADK	Domain	168.6	7.7e-50		DJ-1_PfpI	Family	117.6	2.9e-34		HMG_CoA_synt_C	Family	388.4	1.9e-116		Profilin	Domain	159.6	3.1e-47
Thaumatin	Domain	158.6	1.4e-46		peroxidase	Family	264.4	7.2e-79		ADK	Domain	135.1	1.7e-39		DJ-1_PfpI	Family	113.5	5.4e-33		HMG_CoA_synt_C	Family	322.5	2.5e-96		Profilin	Domain	159.8	2.7e-47
Thioredoxin	Domain	115.0	1e-33		peroxidase	Family	276.0	2.1e-82		ADK	Domain	197.0	1.4e-58		DJ-1_PfpI	Family	104.5	3.2e-30		HMG_CoA_synt_C	Family	391.4	2.4e-117		Profilin	Domain	161.0	1.1e-47
Thioredoxin	Domain	119.9	3.1e-35		peroxidase	Family	223.1	3.1e-66		ADK	Domain	167.8	1.4e-49		DJ-1_PfpI	Family	115.2	1.5e-33		HMG_CoA_synt_C	Family	387.6	3.4e-116		Profilin	Domain	161.9	6e-48
Thioredoxin	Domain	104.7	1.7e-30		peroxidase	Family	228.4	7.5e-68		ADK	Domain	196.6	1.9e-58		DJ-1_PfpI	Family	103.6	6.1e-30		HMG_CoA_synt_C	Family	387.4	4e-116		Profilin	Domain	159.7	2.9e-47
Thioredoxin	Domain	99.2	8.7e-29		peroxidase	Family	222.1	6.3e-66		ADK	Domain	163.0	4e-48		DJ-1_PfpI	Family	103.8	5.2e-30		HMG_CoA_synt_C	Family	382.1	1.6e-114		Profilin	Domain	159.5	3.4e-47
Thioredoxin	Domain	103.4	4.5e-30		peroxidase	Family	223.2	3e-66		ADK	Domain	159.7	4.5e-47		DJ-1_PfpI	Family	53.4	1.8e-14		HMG_CoA_synt_C	Family	246.4	3.7e-73		Profilin	Domain	159.4	3.6e-47
Thioredoxin	Domain	105.2	1.2e-30		peroxidase	Family	217.8	1.3e-64		ADK	Domain	159.5	4.9e-47		DLH	Domain	179.3	6e-53		HMG_CoA_synt_C	Family	377.9	3e-113		Profilin	Domain	155.4	6.4e-46
Thioredoxin	Domain	107.3	2.6e-31		Pfam-B_10009	Pfam-B	24.6	2e-05		ADK	Domain	163.4	3.1e-48		DLH	Domain	175.9	6.6e-52		HMG_CoA_synt_C	Family	388.7	1.6e-116		Profilin	Domain	157.5	1.3e-46
Thioredoxin	Domain	77.9	3.7e-22		Pfam-B_10009	Pfam-B	24.8	1.8e-05		ADK	Domain	159.2	6.3e-47		DLH	Domain	109.7	1.2e-31		HMG_CoA_synt_C	Family	384.3	3.4e-115		Profilin	Domain	159.8	2.6e-47
Thioredoxin	Domain	100.0	4.9e-29		Pfam-B_10009	Pfam-B	20.8	0.00031		ADK	Domain	161.1	1.6e-47		DLH	Domain	108.9	2e-31		HMG_CoA_synt_C	Family	387.8	3.1e-116		Profilin	Domain	155.6	5.3e-46
Thioredoxin	Domain	84.5	3.2e-24		Pfam-B_10066	Pfam-B	162.3	2e-47		ADK	Domain	134.9	1.9e-39		DnaJ	Domain	87.5	3.3e-25		HMG_CoA_synt_C	Family	387.8	2.9e-116		Profilin	Domain	156.7	2.5e-46
Thioredoxin_6	Domain	77.3	1.2e-21		Pfam-B_10066	Pfam-B	155.8	1.9e-45		ADK	Domain	198.9	3.7e-59		DnaJ	Domain	88.0	2.5e-25		HMG_CoA_synt_C	Family	384.0	4.3e-115		Profilin	Domain	159.9	2.5e-47
Thioredoxin_6	Domain	97.7	6.9e-28		Pfam-B_10321	Pfam-B	39.2	6.2e-10		ADK	Domain	199.5	2.5e-59		DnaJ	Domain	88.7	1.5e-25		HMG_CoA_synt_C	Family	387.4	3.9e-116		Profilin	Domain	162.7	3.4e-48
Thioredoxin_6	Domain	36.1	5.1e-09		Pfam-B_10321	Pfam-B	29.6	5e-07		ADK	Domain	168.1	1.2e-49		DnaJ	Domain	87.7	2.9e-25		HMG_CoA_synt_C	Family	386.2	9.1e-116		Profilin	Domain	162.7	3.4e-48
Tryp_alpha_amyl	Family	38.8	7.6e-10		Pfam-B_10321	Pfam-B	29.8	4.4e-07		ADK	Domain	167.9	1.3e-49		DnaJ	Domain	88.9	1.2e-25		HMG_CoA_synt_C	Family	43.1	3.5e-11		Profilin	Domain	162.7	3.4e-48
Tryp_alpha_amyl	Family	37.2	2.4e-09		Pfam-B_10321	Pfam-B	32.3	7.3e-08		ADK	Domain	168.6	8.2e-50		DnaJ	Domain	31.0	1.5e-07		HMG_CoA_synt_C	Family	213.1	5.4e-63		Profilin	Domain	161.8	6.4e-48
Tryp_alpha_amyl	Family	36.1	5.2e-09		Pfam-B_10321	Pfam-B	33.9	2.4e-08		ADK	Domain	198.9	3.7e-59		DnaJ	Domain	95.8	8.5e-28		HMG_CoA_synt_C	Family	382.5	1.2e-114		Profilin	Domain	160.8	1.3e-47
Tryp_alpha_amyl	Family	33.3	3.9e-08		Pfam-B_10321	Pfam-B	34.0	2.3e-08		ADK	Domain	197.7	8.8e-59		DnaJ	Domain	88.2	2.1e-25		HMG_CoA_synt_C	Family	404.2	3.1e-121		Profilin	Domain	161.9	6e-48
Tryp_alpha_amyl	Family	28.4	1.4e-06		Pfam-B_10321	Pfam-B	35.9	5.8e-09		ADK	Domain	161.4	1.3e-47		DnaJ	Domain	90.3	4.5e-26		HMG_CoA_synt_C	Family	242.2	6.9e-72		Profilin	Domain	158.8	5.6e-47
Tryp_alpha_amyl	Family	39.5	4.7e-10		Pfam-B_10321	Pfam-B	29.1	6.9e-07		ADK	Domain	160.9	1.9e-47		DnaJ	Domain	89.0	1.1e-25		HMG_CoA_synt_C	Family	381.2	3e-114		Profilin	Domain	159.1	4.3e-47
Tryp_alpha_amyl	Family	30.2	3.8e-07		Pfam-B_10321	Pfam-B	29.4	5.7e-07		ADK	Domain	158.7	8.6e-47		DnaJ	Domain	85.0	2.1e-24		HMG_CoA_synt_C	Family	391.0	3.1e-117		Profilin	Domain	160.5	1.7e-47
X8	Domain	63.3	2.1e-17		Pfam-B_10321	Pfam-B	33.3	3.7e-08		ADK	Domain	135.2	1.5e-39		DnaJ	Domain	90.0	5.5e-26		HMG_CoA_synt_C	Family	391.3	2.5e-117		Profilin	Domain	160.5	1.7e-47
X8	Domain	64.2	1.1e-17		Pfam-B_10321	Pfam-B	31.8	1e-07		ADK	Domain	168.4	8.9e-50		DnaJ	Domain	97.6	2.5e-28		HMG_CoA_synt_C	Family	388.0	2.7e-116		Profilin	Domain	159.9	2.5e-47
X8	Domain	66.5	2.2e-18		Pfam-B_10321	Pfam-B	34.4	1.7e-08		ADK	Domain	148.6	1.1e-43		DnaJ	Domain	82.0	1.8e-23		HMG_CoA_synt_C	Family	387.0	5.4e-116		Profilin	Domain	159.9	2.5e-47
X8	Domain	66.7	1.9e-18		Pfam-B_10321	Pfam-B	34.3	1.9e-08		ADK	Domain	156.0	5.9e-46		DnaJ	Domain	48.3	5.8e-13		HMG_CoA_synt_C	Family	392.6	1e-117		Profilin	Domain	160.8	1.3e-47
XET_C	Family	74.7	3.2e-21		Pfam-B_10321	Pfam-B	34.1	2.1e-08		ADK	Domain	168.8	6.6e-50		DnaJ	Domain	89.6	7.4e-26		HMG_CoA_synt_C	Family	392.3	1.3e-117		Profilin	Domain	160.8	1.3e-47
XET_C	Family	75.0	2.6e-21		Pfam-B_10321	Pfam-B	35.5	7.8e-09		ADK	Domain	129.5	8.8e-38		DnaJ	Domain	83.6	5.8e-24		HMG_CoA_synt_C	Family	367.9	3.4e-110		Profilin	Domain	159.8	2.6e-47
zf-CCCH	Family	31.1	1.3e-07		Pfam-B_10523	Pfam-B	73.8	1.5e-20		ADK	Domain	200.0	1.7e-59		DnaJ	Domain	89.1	1.1e-25		HMG_CoA_synt_C	Family	393.7	4.8e-118		Profilin	Domain	159.8	2.6e-47
zf-CCCH	Family	30.8	1.6e-07		Pfam-B_10755	Pfam-B	51.9	6.9e-14		ADK	Domain	130.7	3.8e-38		DnaJ	Domain	89.8	6.5e-26		HMG_CoA_synt_C	Family	395.9	1e-118		Profilin	Domain	159.8	2.6e-47
					Pfam-B_10990	Pfam-B	115.0	6.4e-33		ADK	Domain	74.6	7.1e-21		DnaJ	Domain	90.4	4.2e-26		HMG_CoA_synt_C	Family	395.0	1.9e-118		Profilin	Domain	159.8	2.6e-47
					Pfam-B_10990	Pfam-B	119.8	2.2e-34		ADK_lid	Domain	50.5	1.2e-13		DnaJ	Domain	89.3	9.3e-26		HMG_CoA_synt_N	Family	263.9	4.6e-79		Profilin	Domain	159.8	2.6e-47
					Pfam-B_1111	Pfam-B	20.5	0.00032		ADK_lid	Domain	57.9	5.5e-16		DnaJ	Domain	89.5	7.9e-26		HMG_CoA_synt_N	Family	270.7	3.8e-81		Profilin	Domain	159.8	2.6e-47
					Pfam-B_11385	Pfam-B	138.4	3.4e-40		ADK_lid	Domain	59.4	1.8e-16		DnaJ	Domain	90.0	5.8e-26		HMG_CoA_synt_N	Family	265.5	1.5e-79		Profilin	Domain	159.8	2.6e-47
					Pfam-B_11421	Pfam-B	23.8	3.6e-05		ADK_lid	Domain	60.4	9.3e-17		DnaJ	Domain	79.1	1.4e-22		HMG_CoA_synt_N	Family	285.3	1.3e-85		Profilin	Domain	159.8	2.6e-47
					Pfam-B_11516	Pfam-B	23.4	4.5e-05		ADK_lid	Domain	60.4	9e-17		DnaJ_CXXCXGXG	Domain	51.2	9.3e-14		HMG_CoA_synt_N	Family	285.3	1.3e-85		Profilin	Domain	158.9	4.9e-47
					Pfam-B_11516	Pfam-B	25.5	9.8e-06		ADK_lid	Domain	42.2	4.4e-11		DnaJ_CXXCXGXG	Domain	51.4	8.2e-14		HMG_CoA_synt_N	Family	54.1	1.3e-14		Profilin	Domain	158.9	4.9e-47
					Pfam-B_11516	Pfam-B	20.3	0.00039		ADK_lid	Domain	25.9	5.4e-06		DnaJ_CXXCXGXG	Domain	54.3	1e-14		HMG_CoA_synt_N	Family	239.2	1.9e-71		Profilin	Domain	158.9	4.9e-47
					Pfam-B_11516	Pfam-B	22.2	0.00011		ADK_lid	Domain	58.8	2.9e-16		DnaJ_CXXCXGXG	Domain	51.3	8.8e-14		HMG_CoA_synt_N	Family	277.9	2.4e-83		Profilin	Domain	158.9	4.9e-47
					Pfam-B_11516	Pfam-B	23.4	4.3e-05		ADK_lid	Domain	59.4	1.8e-16		DnaJ_CXXCXGXG	Domain	54.8	7e-15		HMG_CoA_synt_N	Family	275.9	9.7e-83		Profilin	Domain	158.9	4.9e-47
					Pfam-B_11516	Pfam-B	24.5	2.1e-05		ADK_lid	Domain	60.4	9.3e-17		DnaJ_CXXCXGXG	Domain	53.6	1.7e-14		HMG_CoA_synt_N	Family	267.9	2.8e-80		Profilin	Domain	158.9	4.9e-47
					Pfam-B_11516	Pfam-B	26.1	6.4e-06		ADK_lid	Domain	35.7	4.8e-09		DnaJ_CXXCXGXG	Domain	53.7	1.5e-14		HMG_CoA_synt_N	Family	271.1	2.9e-81		Profilin	Domain	155.5	5.9e-46
					Pfam-B_11516	Pfam-B	24.3	2.3e-05		ADK_lid	Domain	59.0	2.4e-16		DnaJ_CXXCXGXG	Domain	34.1	2e-08		HMG_CoA_synt_N	Family	269.4	9.4e-81		Profilin	Domain	160.1	2.2e-47
					Pfam-B_11516	Pfam-B	21.2	0.00021		ADK_lid	Domain	58.5	3.6e-16		DnaJ_CXXCXGXG	Domain	49.4	3.3e-13		HMG_CoA_synt_N	Family	269.4	9.3e-81		Profilin	Domain	152.2	6.1e-45
					Pfam-B_11516	Pfam-B	20.1	0.00046		ADK_lid	Domain	35.6	5.1e-09		DnaJ_CXXCXGXG	Domain	53.1	2.4e-14		HMG_CoA_synt_N	Family	269.4	9.3e-81		Profilin	Domain	157.4	1.5e-46
					Pfam-B_11516	Pfam-B	26.2	6e-06		ADK_lid	Domain	56.7	1.3e-15		DnaJ_CXXCXGXG	Domain	56.0	3e-15		HMG_CoA_synt_N	Family	279.6	7.1e-84		Profilin	Domain	155.3	6.8e-46
					Pfam-B_11516	Pfam-B	25.1	1.3e-05		ADK_lid	Domain	56.2	1.9e-15		DnaJ_CXXCXGXG	Domain	52.2	4.3e-14		HMG_CoA_synt_N	Family	279.6	6.9e-84		Profilin	Domain	163.8	1.6e-48
					Pfam-B_11686	Pfam-B	31.0	1.8e-07		ADK_lid	Domain	59.7	1.5e-16		DnaJ_CXXCXGXG	Domain	35.5	7.5e-09		HMG_CoA_synt_N	Family	67.4	1e-18		Profilin	Domain	152.1	6.5e-45
					Pfam-B_11686	Pfam-B	30.6	2.4e-07		ADK_lid	Domain	62.0	2.9e-17		DnaJ_CXXCXGXG	Domain	55.4	4.4e-15		HMG_CoA_synt_N	Family	253.4	8.2e-76		Profilin	Domain	159.1	4.4e-47
					Pfam-B_11887	Pfam-B	26.6	1.7e-06		ADK_lid	Domain	35.8	4.5e-09		DnaJ_CXXCXGXG	Domain	42.9	3.7e-11		HMG_CoA_synt_N	Family	233.6	9.4e-70		Profilin	Domain	160.6	1.5e-47
					Pfam-B_11976	Pfam-B	38.7	6.1e-10		ADK_lid	Domain	35.4	5.7e-09		DnaJ_CXXCXGXG	Domain	43.1	3e-11		HMG_CoA_synt_N	Family	275.9	9.7e-83		Profilin	Domain	156.0	4.1e-46
					Pfam-B_12106	Pfam-B	20.2	0.00022		ADK_lid	Domain	62.0	2.9e-17		DOG1	Family	109.3	6.8e-32		HMG_CoA_synt_N	Family	273.5	5.2e-82		Profilin	Domain	152.2	5.9e-45
					Pfam-B_12106	Pfam-B	19.0	0.00048		ADK_lid	Domain	58.1	4.7e-16		DOG1	Family	107.8	2.1e-31		HMG_CoA_synt_N	Family	272.2	1.3e-81		Profilin	Domain	159.8	2.6e-47
					Pfam-B_12106	Pfam-B	21.6	7.8e-05		ADK_lid	Domain	61.1	5.4e-17		DPBB_1	Domain	60.1	1.5e-16		HMG_CoA_synt_N	Family	283.0	6.5e-85		Profilin	Domain	159.5	3.2e-47
					Pfam-B_12106	Pfam-B	19.6	0.00031		ADK_lid	Domain	59.5	1.8e-16		DPBB_1	Domain	68.7	3e-19		HMG_CoA_synt_N	Family	281.4	2e-84		Profilin	Domain	154.6	1.1e-45
					Pfam-B_12106	Pfam-B	23.4	2.2e-05		ADK_lid	Domain	59.5	1.8e-16		DREPP	Family	294.4	4.7e-88		HMG_CoA_synt_N	Family	270.6	4e-81		Profilin	Domain	151.5	9.9e-45
					Pfam-B_12106	Pfam-B	24.1	1.3e-05		ADK_lid	Domain	59.6	1.6e-16		DREPP	Family	288.2	3.5e-86		HMG_CoA_synt_N	Family	275.4	1.3e-82		Profilin	Domain	148.6	8.1e-44
					Pfam-B_12106	Pfam-B	18.2	0.00084		ADK_lid	Domain	61.1	5.5e-17		DREPP	Family	288.9	2.2e-86		HMG_CoA_synt_N	Family	271.4	2.4e-81		Profilin	Domain	149.9	3.1e-44
					Pfam-B_12106	Pfam-B	20.6	0.00016		ADK_lid	Domain	59.5	1.8e-16		DREPP	Family	164.9	2e-48		HMG_CoA_synt_N	Family	249.3	1.4e-74		Profilin	Domain	150.1	2.8e-44
					Pfam-B_12106	Pfam-B	27.5	1.3e-06		ADK_lid	Domain	60.7	7.2e-17		dsDNA_bind	Family	107.1	4.1e-31		HMG_CoA_synt_N	Family	263.9	4.6e-79		Profilin	Domain	162.3	4.3e-48
					Pfam-B_12106	Pfam-B	22.0	5.9e-05		ADK_lid	Domain	58.1	4.7e-16		dsDNA_bind	Family	107.1	4.1e-31		HMG_CoA_synt_N	Family	179.2	4.9e-53		Profilin	Domain	161.5	8e-48
					Pfam-B_12106	Pfam-B	18.7	0.00059		AdoHcyase	Domain	479.8	1.5e-144		DUF1264	Family	247.8	3.5e-74		HMG_CoA_synt_N	Family	270.6	4.1e-81		Profilin	Domain	152.4	5.2e-45
					Pfam-B_12106	Pfam-B	21.9	6.4e-05		AdoHcyase	Domain	475.9	2.3e-143		DUF1264	Family	248.6	2.1e-74		HMG_CoA_synt_N	Family	268.1	2.4e-80		Profilin	Domain	111.1	3.4e-32
					Pfam-B_12106	Pfam-B	25.2	6.4e-06		AdoHcyase	Domain	476.4	1.6e-143		DUF1421	Family	84.7	1e-23		HMG_CoA_synt_N	Family	274.2	3.3e-82		Profilin	Domain	152.4	5.1e-45
					Pfam-B_12106	Pfam-B	22.1	5.4e-05		AdoHcyase	Domain	481.3	5.2e-145		DUF1681	Family	161.3	1.3e-47		HMG_CoA_synt_N	Family	273.5	5.5e-82		Profilin	Domain	157.5	1.3e-46
					Pfam-B_12281	Pfam-B	230.1	2.6e-68		AdoHcyase	Domain	481.3	5.2e-145		DUF1929	Domain	92.1	1.7e-26		HMG_CoA_synt_N	Family	258.5	2.1e-77		Profilin	Domain	164.4	1e-48
					Pfam-B_12281	Pfam-B	250.0	2.2e-74		AdoHcyase	Domain	479.9	1.5e-144		DUF1929	Domain	92.4	1.4e-26		HMG_CoA_synt_N	Family	260.3	5.9e-78		Profilin	Domain	161.4	8.4e-48
					Pfam-B_12281	Pfam-B	245.7	4.5e-73		AdoHcyase	Domain	473.3	1.4e-142		DUF241	Family	75.8	3.4e-21		HMG_CoA_synt_N	Family	269.9	6.7e-81		Profilin	Domain	141.6	1.1e-41
					Pfam-B_12281	Pfam-B	213.5	3.1e-63		AdoHcyase	Domain	481.3	5.2e-145		DUF241	Family	117.9	4.4e-34		HMG_CoA_synt_N	Family	274.1	3.4e-82		Prot_inhib_II	Domain	94.0	3.8e-27
					Pfam-B_12281	Pfam-B	246.0	3.8e-73		AdoHcyase	Domain	478.0	5.2e-144		DUF241	Family	147.9	3e-43		HMG_CoA_synt_N	Family	274.4	2.7e-82		Prot_inhib_II	Domain	88.4	2.2e-25
					Pfam-B_12281	Pfam-B	213.2	3.8e-63		AdoHcyase	Domain	479.5	1.9e-144		DUF295	Family	21.7	9e-05		HMG_CoA_synt_N	Family	284.5	2.2e-85		Prot_inhib_II	Domain	92.6	1.1e-26
					Pfam-B_12281	Pfam-B	202.2	8.8e-60		AdoHcyase	Domain	478.2	4.7e-144		DUF303	Family	125.0	2.9e-36		HMG_CoA_synt_N	Family	272.0	1.5e-81		Prot_inhib_II	Domain	88.4	2.2e-25
					Pfam-B_12281	Pfam-B	201.5	1.4e-59		AdoHcyase	Domain	478.2	4.7e-144		DUF303	Family	112.3	2.2e-32		HMG_CoA_synt_N	Family	275.3	1.5e-82		Prot_inhib_II	Domain	94.5	2.8e-27
					Pfam-B_12281	Pfam-B	233.0	3.5e-69		AdoHcyase	Domain	465.8	2.8e-140		DUF3357	Family	88.4	2.3e-25		HMG_CoA_synt_N	Family	269.8	7.5e-81		Prot_inhib_II	Domain	88.6	1.8e-25
					Pfam-B_12320	Pfam-B	43.9	2.4e-11		AdoHcyase	Domain	478.3	4.5e-144		DUF3357	Family	87.5	4.7e-25		HMG_CoA_synt_N	Family	274.1	3.5e-82		Prot_inhib_II	Domain	89.1	1.4e-25
					Pfam-B_1389	Pfam-B	42.8	6.6e-11		AdoHcyase	Domain	475.5	3e-143		DUF3456	Family	144.2	2.8e-42		HMG_CoA_synt_N	Family	274.8	2.1e-82		Prot_inhib_II	Domain	91.3	2.7e-26
					Pfam-B_14423	Pfam-B	25.7	8.7e-06		AdoHcyase_NAD	Domain	141.9	1.6e-41		DUF3458	Family	459.9	4.9e-138		HMG_CoA_synt_N	Family	273.1	7e-82		Prot_inhib_II	Domain	86.7	7.5e-25
					Pfam-B_14423	Pfam-B	30.3	3.4e-07		AdoHcyase_NAD	Domain	275.0	1.7e-82		DUF3458	Family	239.5	4.9e-71		HMG_CoA_synt_N	Family	273.7	4.6e-82		Prot_inhib_II	Domain	90.8	3.9e-26
					Pfam-B_14423	Pfam-B	24.9	1.5e-05		AdoHcyase_NAD	Domain	277.3	3.5e-83		DUF3458	Family	163.9	4.4e-48		HMG_CoA_synt_N	Family	271.3	2.5e-81		Prot_inhib_II	Domain	93.8	4.5e-27
					Pfam-B_14677	Pfam-B	29.4	5.1e-07		AdoHcyase_NAD	Domain	276.1	8.1e-83		DUF3700	Domain	353.9	2.6e-106		HMG_CoA_synt_N	Family	279.5	7.9e-84		Prot_inhib_II	Domain	93.8	4.5e-27
					Pfam-B_14677	Pfam-B	137.3	1e-39		AdoHcyase_NAD	Domain	276.1	8.1e-83		DUF3700	Domain	356.2	5.2e-107		HMG_CoA_synt_N	Family	270.4	4.8e-81		Prot_inhib_II	Domain	88.7	1.7e-25
					Pfam-B_14929	Pfam-B	23.7	5.5e-05		AdoHcyase_NAD	Domain	275.4	1.3e-82		DUF4005	Family	45.4	7.2e-12		HMG_CoA_synt_N	Family	265.5	1.5e-79		Prot_inhib_II	Domain	91.3	2.7e-26
					Pfam-B_14929	Pfam-B	23.7	5.5e-05		AdoHcyase_NAD	Domain	280.8	2.8e-84		DUF538	Family	87.0	8.8e-25		HMG_CoA_synt_N	Family	271.9	1.6e-81		Prot_inhib_II	Domain	91.5	2.3e-26
					Pfam-B_1531	Pfam-B	19.3	0.00057		AdoHcyase_NAD	Domain	275.9	9.4e-83		DUF538	Family	88.1	4.3e-25		HMG_CoA_synt_N	Family	279.5	7.7e-84		Prot_inhib_II	Domain	92.5	1.1e-26
					Pfam-B_1542	Pfam-B	26.6	2.2e-06		AdoHcyase_NAD	Domain	274.5	2.5e-82		DUF538	Family	108.9	1.4e-31		HMG_CoA_synt_N	Family	270.6	4.2e-81		Prot_inhib_II	Domain	93.8	4.5e-27
					Pfam-B_1542	Pfam-B	28.9	4.5e-07		AdoHcyase_NAD	Domain	274.5	2.5e-82		DUF538	Family	71.8	4.7e-20		HMG_CoA_synt_N	Family	263.1	8e-79		Prot_inhib_II	Domain	93.8	4.5e-27
					Pfam-B_1542	Pfam-B	31.4	8.1e-08		AdoHcyase_NAD	Domain	270.0	6e-81		DUF642	Domain	69.5	2.4e-19		HMG_CoA_synt_N	Family	284.8	1.7e-85		Prot_inhib_II	Domain	88.7	1.7e-25
					Pfam-B_1542	Pfam-B	19.3	0.00035		AdoHcyase_NAD	Domain	273.3	5.8e-82		DUF674	Family	23.3	2.1e-05		HMG_CoA_synt_N	Family	275.1	1.7e-82		PUF	Repeat	41.9	3.5e-11
					Pfam-B_1542	Pfam-B	29.1	3.8e-07		AdoHcyase_NAD	Domain	276.1	8.1e-83		DUF706	Family	414.3	1.5e-124		HMG_CoA_synt_N	Family	265.5	1.5e-79		PUF	Repeat	18.6	0.00084
					Pfam-B_1542	Pfam-B	19.8	0.00026		AdoHcyase_NAD	Domain	261.3	2.8e-78		DUF89	Family	193.0	5.8e-57		HMG_CoA_synt_N	Family	272.8	8.9e-82		PUF	Repeat	30.3	1.7e-07
					Pfam-B_1545	Pfam-B	17.7	0.00069		AdoHcyase_NAD	Domain	277.3	3.5e-83		DUF89	Family	106.2	1.5e-30		HMG_CoA_synt_N	Family	273.4	5.5e-82		PUF	Repeat	20.3	0.00025
					Pfam-B_15590	Pfam-B	20.5	0.00026		AhpC-TSA	Domain	137.6	1.6e-40		DUF952	Family	80.3	7e-23		HMG_CoA_synt_N	Family	270.4	4.8e-81		PUF	Repeat	19.1	0.00059
					Pfam-B_15590	Pfam-B	19.7	0.00045		AhpC-TSA	Domain	137.8	1.4e-40		DUF953	Family	127.3	1.9e-37		HMG_CoA_synt_N	Family	279.5	7.9e-84		PUF	Repeat	41.9	3.5e-11
					Pfam-B_15590	Pfam-B	18.6	0.00098		AhpC-TSA	Domain	139.8	3.2e-41		dUTPase	Domain	144.5	1.1e-42		HMG_CoA_synt_N	Family	267.9	2.8e-80		PUF	Repeat	18.6	0.00084
					Pfam-B_15676	Pfam-B	49.9	5.7e-13		AhpC-TSA	Domain	139.6	3.9e-41		dUTPase	Domain	138.9	5.9e-41		HMG_CoA_synt_N	Family	267.9	2.8e-80		PUF	Repeat	30.3	1.7e-07
					Pfam-B_15676	Pfam-B	47.8	2.5e-12		AhpC-TSA	Domain	142.0	7e-42		E3_binding	Family	58.2	4.5e-16		HMG_CoA_synt_N	Family	263.2	7.6e-79		PUF	Repeat	20.3	0.00025
					Pfam-B_15676	Pfam-B	40.4	4.5e-10		AhpC-TSA	Domain	142.1	6.3e-42		E3_binding	Family	51.4	5.9e-14		HMG_CoA_synt_N	Family	260.6	4.9e-78		PUF	Repeat	19.1	0.00059
					Pfam-B_15676	Pfam-B	44.9	2e-11		AIG1	Family	78.2	4.4e-22		E3_binding	Family	56.5	1.5e-15		HMG_CoA_synt_N	Family	259.5	1.1e-77		RabGAP-TBC	Family	157.8	2.5e-46
					Pfam-B_15676	Pfam-B	46.2	8e-12		AIRS	Domain	55.6	4.5e-15		ECH	Family	80.5	1e-22		HMG_CoA_synt_N	Family	181.7	8.3e-54		RabGAP-TBC	Family	155.0	1.8e-45
					Pfam-B_15676	Pfam-B	46.2	7.9e-12		AIRS	Domain	63.8	1.2e-17		ECH	Family	81.3	5.6e-23		HMG_CoA_synt_N	Family	263.1	8.3e-79		S10_plectin	Domain	142.0	4e-42
					Pfam-B_15676	Pfam-B	43.2	6.5e-11		AIRS	Domain	63.8	1.2e-17		ECH	Family	72.3	3e-20		HSP20	Family	115.0	1.2e-33		S10_plectin	Domain	140.6	1e-41
					Pfam-B_15676	Pfam-B	39.8	6.8e-10		AIRS	Domain	63.2	2e-17		ECH_C	Domain	97.7	4.4e-28		HSP20	Family	113.9	2.5e-33		SBP	Domain	105.7	1.1e-30
					Pfam-B_15676	Pfam-B	47.7	2.8e-12		AIRS	Domain	63.2	2e-17		ECH_C	Domain	102.3	1.8e-29		HSP20	Family	115.0	1.2e-33		SHMT	Domain	415.9	1e-124
					Pfam-B_15676	Pfam-B	48.5	1.5e-12		AIRS	Domain	62.8	2.6e-17		EF-hand_5	Domain	21.3	0.00011		HSP20	Family	114.4	1.8e-33		Sod_Cu	Domain	171.2	1.3e-50
					Pfam-B_15676	Pfam-B	46.7	5.4e-12		AIRS	Domain	58.2	6.8e-16		EF-hand_6	Domain	19.7	0.00049		HSP20	Family	111.3	1.7e-32		Sod_Cu	Domain	167.3	2e-49
					Pfam-B_15676	Pfam-B	44.0	3.7e-11		AIRS	Domain	55.6	4.7e-15		EF-hand_6	Domain	28.1	1e-06		HSP20	Family	108.6	1.1e-31		Sod_Cu	Domain	166.8	2.9e-49
					Pfam-B_15676	Pfam-B	50.4	4.1e-13		AIRS	Domain	55.6	4.4e-15		EF-hand_6	Domain	28.4	7.6e-07		HSP20	Family	113.8	2.7e-33		Sod_Cu	Domain	170.2	2.6e-50
					Pfam-B_15676	Pfam-B	33.7	4.9e-08		AIRS	Domain	51.7	7.6e-14		EF-hand_6	Domain	28.7	6.2e-07		HSP20	Family	114.8	1.4e-33		Sod_Cu	Domain	166.2	4.6e-49
					Pfam-B_1569	Pfam-B	99.5	2.8e-28		AIRS	Domain	62.0	4.6e-17		EF-hand_6	Domain	28.0	1.1e-06		HSP20	Family	107.5	2.4e-31		Sod_Cu	Domain	169.8	3.4e-50
					Pfam-B_1569	Pfam-B	99.6	2.7e-28		AIRS_C	Domain	70.1	1.9e-19		EF-hand_7	Domain	54.2	1.2e-14		HSP20	Family	114.1	2.2e-33		Sod_Cu	Domain	166.3	4.2e-49
					Pfam-B_15947	Pfam-B	25.7	9.1e-06		AIRS_C	Domain	86.0	2.4e-24		EF-hand_7	Domain	74.2	6.3e-21		HSP20	Family	113.7	2.9e-33		Sod_Cu	Domain	165.8	5.8e-49
					Pfam-B_16465	Pfam-B	36.3	5.3e-09		AIRS_C	Domain	102.9	1.5e-29		EF-hand_7	Domain	50.6	1.5e-13		HSP20	Family	113.4	3.6e-33		Sod_Cu	Domain	167.0	2.5e-49
					Pfam-B_1691	Pfam-B	47.2	1.8e-12		AIRS_C	Domain	103.8	8.3e-30		EF-hand_7	Domain	73.0	1.6e-20		HSP20	Family	115.2	9.8e-34		Sod_Cu	Domain	168.5	8.9e-50
					Pfam-B_1691	Pfam-B	53.5	2.2e-14		AIRS_C	Domain	111.0	5e-32		EF-hand_7	Domain	50.8	1.3e-13		HSP20	Family	114.2	2e-33		Sod_Cu	Domain	167.0	2.6e-49
					Pfam-B_1691	Pfam-B	68.0	8.2e-19		AIRS_C	Domain	110.5	7.2e-32		EF-hand_7	Domain	73.1	1.4e-20		HSP20	Family	116.1	5.3e-34		Sod_Cu	Domain	168.3	1.1e-49
					Pfam-B_1691	Pfam-B	68.0	8.2e-19		AIRS_C	Domain	105.8	2e-30		EF-hand_7	Domain	54.4	1e-14		HSP20	Family	116.4	4.3e-34		Sod_Cu	Domain	163.5	3.1e-48
					Pfam-B_1691	Pfam-B	47.2	1.7e-12		AIRS_C	Domain	42.1	7.9e-11		EF-hand_7	Domain	74.5	5.4e-21		HSP20	Family	118.2	1.2e-34		TCTP	Domain	222.7	2.5e-66
					Pfam-B_1691	Pfam-B	34.5	1.3e-08		AIRS_C	Domain	50.0	3.1e-13		EF-hand_7	Domain	53.1	2.5e-14		HSP20	Family	116.1	5.3e-34		TCTP	Domain	225.5	3.5e-67
					Pfam-B_1691	Pfam-B	65.7	4.3e-18		AIRS_C	Domain	70.0	2e-19		EF-hand_7	Domain	73.2	1.3e-20		HSP20	Family	115.6	7.3e-34		Thioredoxin	Domain	115.1	1e-33
					Pfam-B_1691	Pfam-B	47.6	1.4e-12		AIRS_C	Domain	85.9	2.7e-24		EF-hand_7	Domain	53.9	1.4e-14		HSP20	Family	117.1	2.6e-34		Thioredoxin	Domain	124.4	1.3e-36
					Pfam-B_1713	Pfam-B	24.6	5.3e-06		AIRS_C	Domain	70.1	1.9e-19		EF-hand_7	Domain	73.8	8.4e-21		HSP20	Family	112.4	7.5e-33		Thioredoxin	Domain	102.4	8.7e-30
					Pfam-B_1744	Pfam-B	28.8	3.8e-07		AIRS_C	Domain	87.4	9.3e-25		EF-hand_7	Domain	54.1	1.2e-14		HSP20	Family	115.7	6.9e-34		Thioredoxin	Domain	25.9	5.9e-06
					Pfam-B_17454	Pfam-B	24.6	2e-05		AIRS_C	Domain	59.8	2.9e-16		EF-hand_7	Domain	74.2	6.7e-21		HSP20	Family	116.9	3e-34		Thioredoxin	Domain	110.3	3.1e-32
					Pfam-B_17454	Pfam-B	24.7	1.8e-05		AIRS_C	Domain	72.2	4.3e-20		EF-hand_7	Domain	52.8	3e-14		HSP20	Family	112.2	8.4e-33		Thioredoxin	Domain	121.1	1.3e-35
					Pfam-B_17454	Pfam-B	24.8	1.7e-05		AIRS_C	Domain	90.0	1.5e-25		EF-hand_7	Domain	73.4	1.2e-20		HSP20	Family	113.0	4.8e-33		Thioredoxin	Domain	109.3	6.3e-32
					Pfam-B_17720	Pfam-B	93.5	1e-26		AIRS_C	Domain	107.1	7.5e-31		EF-hand_7	Domain	53.0	2.8e-14		HSP20	Family	115.9	6.2e-34		Thioredoxin	Domain	121.9	7.9e-36
					Pfam-B_17721	Pfam-B	22.7	6.9e-05		Ala_racemase_N	Domain	157.0	4.9e-46		EF-hand_7	Domain	73.2	1.3e-20		HSP20	Family	115.8	6.3e-34		Thioredoxin	Domain	114.7	1.4e-33
					Pfam-B_17721	Pfam-B	37.0	2.4e-09		Alba	Family	57.3	8.5e-16		EF-hand_7	Domain	53.7	1.6e-14		HSP20	Family	117.5	2e-34		Thioredoxin	Domain	116.9	2.8e-34
					Pfam-B_17721	Pfam-B	37.9	1.3e-09		Aldedh	Family	433.4	7e-130		EF-hand_7	Domain	74.0	7.5e-21		HSP20	Family	115.6	7.7e-34		Thioredoxin	Domain	112.7	5.5e-33
					Pfam-B_18229	Pfam-B	40.4	2e-10		Aldedh	Family	429.0	1.5e-128		EF-hand_7	Domain	43.3	2.9e-11		HSP20	Family	116.1	5.3e-34		Thioredoxin	Domain	121.3	1.2e-35
					Pfam-B_18229	Pfam-B	29.7	3.4e-07		Aldedh	Family	435.5	1.6e-130		EF-hand_7	Domain	54.6	8.4e-15		HSP20	Family	117.6	1.8e-34		TPR_1	Repeat	32.9	2.9e-08
					Pfam-B_18229	Pfam-B	47.9	1e-12		Aldedh	Family	421.0	3.9e-126		EF-hand_7	Domain	48.8	5.4e-13		iPGM_N	Domain	231.8	5.7e-69		TPR_11	Repeat	27.1	2.4e-06
					Pfam-B_18229	Pfam-B	47.9	1e-12		Aldedh	Family	612.5	3.3e-184		EF-hand_7	Domain	43.8	2e-11		iPGM_N	Domain	228.3	6.7e-68		ubiquitin	Domain	116.9	1.7e-34
					Pfam-B_18229	Pfam-B	41.9	7e-11		Aldedh	Family	42.3	3e-11		EF-hand_7	Domain	53.2	2.2e-14		iPGM_N	Domain	220.6	1.6e-65		ubiquitin	Domain	96.3	4.9e-28
					Pfam-B_18229	Pfam-B	23.3	3.1e-05		Aldedh	Family	522.8	5.2e-157		EF-hand_7	Domain	73.5	1.1e-20		iPGM_N	Domain	221.9	6.2e-66		ubiquitin	Domain	116.9	1.7e-34
					Pfam-B_18229	Pfam-B	43.9	1.7e-11		Aldedh	Family	587.0	1.7e-176		EF-hand_7	Domain	47.6	1.3e-12		KH_1	Domain	56.4	1.6e-15		ubiquitin	Domain	96.3	4.9e-28
					Pfam-B_18229	Pfam-B	43.5	2.2e-11		Aldedh	Family	433.4	6.9e-130		EF-hand_7	Domain	34.7	1.3e-08		KH_1	Domain	60.8	6.7e-17		ubiquitin	Domain	116.9	1.7e-34
					Pfam-B_1851	Pfam-B	23.1	3.9e-05		Aldo_ket_red	Domain	191.0	1.8e-56		EF-hand_7	Domain	37.4	2.1e-09		KH_1	Domain	56.4	1.6e-15		ubiquitin	Domain	96.3	4.7e-28
					Pfam-B_1851	Pfam-B	23.1	3.9e-05		Aldo_ket_red	Domain	189.4	5.6e-56		EF-hand_7	Domain	53.1	2.6e-14		KH_1	Domain	60.8	6.9e-17		ubiquitin	Domain	116.9	1.8e-34
					Pfam-B_1851	Pfam-B	24.9	1e-05		Aldo_ket_red	Domain	198.2	1.2e-58		EF-hand_7	Domain	73.2	1.4e-20		KH_1	Domain	54.9	4.8e-15		ubiquitin	Domain	92.4	8.2e-27
					Pfam-B_1851	Pfam-B	25.7	6.1e-06		Aldo_ket_red	Domain	185.1	1.1e-54		EF-hand_7	Domain	54.7	7.9e-15		KH_1	Domain	65.0	3.5e-18		ubiquitin	Domain	116.9	1.8e-34
					Pfam-B_19321	Pfam-B	87.8	3.2e-25		Aldo_ket_red	Domain	199.3	5.4e-59		EF-hand_7	Domain	50.1	2.2e-13		KH_1	Domain	55.9	2.3e-15		ubiquitin	Domain	96.2	5.1e-28
					Pfam-B_19321	Pfam-B	90.2	5.8e-26		Aldo_ket_red	Domain	190.7	2.2e-56		EF-hand_7	Domain	56.2	2.6e-15		KH_1	Domain	53.1	1.8e-14		ubiquitin	Domain	31.6	7.7e-08
					Pfam-B_19321	Pfam-B	87.8	3.2e-25		Aldo_ket_red	Domain	193.7	2.6e-57		EF-hand_7	Domain	33.6	3.1e-08		KH_1	Domain	53.1	1.7e-14		ubiquitin	Domain	112.3	4.9e-33
					Pfam-B_19321	Pfam-B	87.8	3.2e-25		Aldo_ket_red	Domain	189.1	7e-56		EF-hand_7	Domain	32.6	6.2e-08		KH_1	Domain	55.5	3.1e-15		ubiquitin	Domain	106.4	3.3e-31
					Pfam-B_2113	Pfam-B	239.1	1.1e-70		Aldo_ket_red	Domain	189.1	6.6e-56		EF-hand_7	Domain	46.6	2.6e-12		KH_1	Domain	55.7	2.8e-15		ubiquitin	Domain	113.7	1.7e-33
					Pfam-B_2149	Pfam-B	23.7	1.9e-05		Aldo_ket_red	Domain	224.0	1.6e-66		EF-hand_7	Domain	55.8	3.6e-15		KH_1	Domain	64.0	6.7e-18		ubiquitin	Domain	113.7	1.7e-33
					Pfam-B_2149	Pfam-B	23.7	1.9e-05		Aldo_ket_red	Domain	184.0	2.5e-54		EF-hand_7	Domain	55.6	4.1e-15		KH_1	Domain	55.7	2.8e-15		ubiquitin	Domain	113.7	1.7e-33
					Pfam-B_218	Pfam-B	237.5	3.5e-70		Aldo_ket_red	Domain	226.3	3.2e-67		EF1_GNE	Domain	105.2	1e-30		KH_1	Domain	64.0	6.7e-18		ubiquitin	Domain	113.7	1.7e-33
					Pfam-B_218	Pfam-B	167.3	5.8e-49		Aldo_ket_red	Domain	197.7	1.7e-58		EF1_GNE	Domain	107.1	2.7e-31		KH_1	Domain	56.3	1.7e-15		ubiquitin	Domain	108.5	7.8e-32
					Pfam-B_2199	Pfam-B	63.8	1.3e-17		Aldo_ket_red	Domain	190.3	3e-56		EF1_GNE	Domain	107.1	2.6e-31		KH_1	Domain	59.6	1.7e-16		ubiquitin	Domain	28.4	7.5e-07
					Pfam-B_227	Pfam-B	29.0	2.6e-07		Aldose_epim	Family	322.0	3e-96		EF1_GNE	Domain	105.5	8.4e-31		Kunitz_legume	Domain	116.1	1.2e-33		ubiquitin	Domain	28.5	6.9e-07
					Pfam-B_227	Pfam-B	24.9	4.3e-06		Aldose_epim	Family	149.8	8.4e-44		EF1G	Domain	141.9	5e-42		LTP_2	Family	37.2	2.3e-09		ubiquitin	Domain	29.0	5e-07
					Pfam-B_232	Pfam-B	64.2	1.8e-17		Aldose_epim	Family	229.4	4.8e-68		EF1G	Domain	141.9	5e-42		LTP_2	Family	37.0	2.6e-09		ubiquitin	Domain	29.9	2.6e-07
					Pfam-B_232	Pfam-B	63.6	2.8e-17		Aldose_epim	Family	145.6	1.6e-42		EF1G	Domain	141.9	5.1e-42		LTP_2	Family	41.9	8.2e-11		ubiquitin	Domain	29.5	3.5e-07
					Pfam-B_232	Pfam-B	62.5	5.9e-17		Aldose_epim	Family	116.2	1.4e-33		EF1G	Domain	144.0	1.1e-42		Metalloenzyme	Family	315.0	3.2e-94		ubiquitin	Domain	69.3	1.3e-19
					Pfam-B_232	Pfam-B	64.4	1.6e-17		Aldose_epim	Family	324.0	7.5e-97		EF1G	Domain	135.8	3.9e-40		Metalloenzyme	Family	322.5	1.6e-96		ubiquitin	Domain	116.5	2.5e-34
					Pfam-B_238	Pfam-B	38.1	6.3e-10		Aldose_epim	Family	318.0	4.9e-95		EF1G	Domain	134.2	1.3e-39		Metalloenzyme	Family	314.3	5e-94		ubiquitin	Domain	76.6	6.6e-22
					Pfam-B_238	Pfam-B	37.0	1.4e-09		Aldose_epim	Family	225.7	6.5e-67		eIF-3_zeta	Family	309.0	5.6e-92		Metalloenzyme	Family	111.4	4.4e-32		ubiquitin	Domain	28.0	9.7e-07
					Pfam-B_238	Pfam-B	37.6	9.4e-10		Allene_ox_cyc	Family	332.6	3.8e-100		eIF-3_zeta	Family	273.1	4.1e-81		Metallothio_2	Family	88.2	3.8e-25		ubiquitin	Domain	116.0	3.5e-34
					Pfam-B_2489	Pfam-B	22.1	0.00014		Allene_ox_cyc	Family	341.9	5.5e-103		eIF-4B	Family	270.6	2.4e-80		Metallothio_2	Family	90.3	8e-26		ubiquitin	Domain	95.3	9.6e-28
					Pfam-B_2489	Pfam-B	30.3	4.7e-07		Allene_ox_cyc	Family	334.5	1e-100		eIF2A	Family	254.7	4.9e-76		Metallothio_2	Family	82.2	2.8e-23		ubiquitin	Domain	112.4	4.6e-33
					Pfam-B_2489	Pfam-B	30.3	4.7e-07		Allene_ox_cyc	Family	340.9	1.1e-102		eIF2A	Family	144.6	2.7e-42		Metallothio_2	Family	84.5	5.5e-24		ubiquitin	Domain	115.0	7.1e-34
					Pfam-B_2489	Pfam-B	22.1	0.00014		Alpha-amylase	Domain	57.0	2e-15		eIF3_p135	Family	48.7	7.5e-13		Metallothio_2	Family	86.6	1.2e-24		ubiquitin	Domain	113.5	2.1e-33
					Pfam-B_2489	Pfam-B	26.6	6.4e-06		Alpha-amylase_C	Domain	73.4	1.2e-20		eIF3_subunit	Family	180.6	3.7e-53		Metallothio_2	Family	76.7	1.5e-21		ubiquitin	Domain	115.0	7.1e-34
					Pfam-B_2489	Pfam-B	26.7	6e-06		Amidase	Family	269.0	7e-80		eIF3_subunit	Family	105.5	3e-30		Metallothio_2	Family	89.8	1.2e-25		ubiquitin	Domain	28.6	6.7e-07
					Pfam-B_2489	Pfam-B	23.3	6.1e-05		Amidohydro_1	Domain	132.4	2.7e-38		eIF3g	Family	122.0	1.4e-35		Metallothio_PEC	Family	83.4	1e-23		ubiquitin	Domain	29.1	4.6e-07
					Pfam-B_2547	Pfam-B	58.7	3.7e-16		Amidohydro_1	Domain	181.0	4.5e-53		Endosulfine	Family	79.9	9.7e-23		Methyltransf_3	Domain	290.7	3.5e-87		ubiquitin	Domain	30.9	1.3e-07
					Pfam-B_2547	Pfam-B	51.9	4.3e-14		Amidohydro_1	Domain	157.1	8.6e-46		Endosulfine	Family	79.9	9.7e-23		NAC	Family	84.0	3.6e-24		ubiquitin	Domain	30.2	2.1e-07
					Pfam-B_2547	Pfam-B	68.0	5.7e-19		Amidohydro_1	Domain	163.4	1e-47		Endosulfine	Family	80.3	7.3e-23		NAC	Family	82.8	8.3e-24		ubiquitin	Domain	28.0	9.9e-07
					Pfam-B_2547	Pfam-B	68.0	5.7e-19		Amidohydro_1	Domain	129.2	2.5e-37		Endosulfine	Family	80.6	6e-23		Ole-e-6	Domain	91.2	2.1e-26		ubiquitin	Domain	116.9	1.8e-34
					Pfam-B_2547	Pfam-B	58.8	3.6e-16		Amidohydro_1	Domain	152.2	2.6e-44		Endosulfine	Family	80.1	8.6e-23		PABP	Family	96.8	4e-28		ubiquitin	Domain	95.9	6.2e-28
					Pfam-B_2547	Pfam-B	66.3	1.9e-18		Amidohydro_1	Domain	160.4	8.2e-47		Enolase_C	Domain	537.0	8.9e-162		PABP	Family	102.2	8.4e-30		ubiquitin	Domain	116.9	1.8e-34
					Pfam-B_2547	Pfam-B	60.3	1.2e-16		Amidohydro_1	Domain	166.6	1.1e-48		Enolase_C	Domain	538.9	2.3e-162		PABP	Family	97.7	2.1e-28		ubiquitin	Domain	92.3	8.4e-27
					Pfam-B_2673	Pfam-B	31.8	6.6e-08		Amidohydro_1	Domain	165.1	3e-48		Enolase_C	Domain	184.4	2.2e-54		PABP	Family	102.8	5.3e-30		ubiquitin	Domain	28.9	5.4e-07
					Pfam-B_2673	Pfam-B	43.0	2.8e-11		Amidohydro_1	Domain	157.0	8.8e-46		Enolase_C	Domain	93.4	1.2e-26		PEP-utilizers	Family	71.1	4e-20		ubiquitin	Domain	28.9	5.4e-07
					Pfam-B_2673	Pfam-B	74.7	7e-21		Aminotran_1_2	Domain	117.8	5.1e-34		Enolase_C	Domain	155.0	2e-45		PEP-utilizers	Family	70.5	6.1e-20		ubiquitin	Domain	28.3	8e-07
					Pfam-B_2673	Pfam-B	21.7	7.5e-05		Aminotran_1_2	Domain	133.2	1e-38		Enolase_C	Domain	202.2	8.3e-60		PEP-utilizers	Family	74.7	3.1e-21		ubiquitin	Domain	29.4	3.8e-07
					Pfam-B_2673	Pfam-B	29.0	4.4e-07		Aminotran_1_2	Domain	327.7	8.1e-98		Enolase_N	Domain	186.4	1.8e-55		PEP-utilizers_C	Domain	305.8	2.1e-91		ubiquitin	Domain	25.1	7.8e-06
					Pfam-B_2673	Pfam-B	42.0	5.3e-11		Aminotran_1_2	Domain	221.3	1.7e-65		Enolase_N	Domain	186.5	1.7e-55		PEP-utilizers_C	Domain	376.6	5.6e-113		ubiquitin	Domain	116.9	1.7e-34
					Pfam-B_2673	Pfam-B	18.3	0.0008		Aminotran_1_2	Domain	243.7	2.6e-72		Enolase_N	Domain	179.8	2e-53		PEP-utilizers_C	Domain	252.6	3.3e-75		ubiquitin	Domain	96.0	6.1e-28
					Pfam-B_2673	Pfam-B	34.4	1e-08		Aminotran_1_2	Domain	333.5	1.4e-99		Enolase_N	Domain	187.5	8.5e-56		PEP-utilizers_C	Domain	382.7	7.9e-115		ubiquitin	Domain	27.7	1.2e-06
					Pfam-B_2673	Pfam-B	35.1	6.4e-09		Aminotran_1_2	Domain	129.6	1.2e-37		Enolase_N	Domain	95.1	3e-27		PEPcase	Family	1030.7	0		ubiquitin	Domain	29.3	4.1e-07
					Pfam-B_2673	Pfam-B	27.7	1.2e-06		Aminotran_1_2	Domain	127.0	8.1e-37		Enolase_N	Domain	28.4	1.3e-06		PEPcase	Family	1023.3	0		ubiquitin	Domain	26.2	3.6e-06
					Pfam-B_2673	Pfam-B	45.4	5e-12		Aminotran_1_2	Domain	122.8	1.5e-35		Enolase_N	Domain	176.9	1.5e-52		PEPcase	Family	1016.5	0		ubiquitin	Domain	30.2	2.1e-07
					Pfam-B_2673	Pfam-B	31.4	8.7e-08		Aminotran_1_2	Domain	161.4	2.7e-47		Epimerase	Family	152.1	1.5e-44		PEPcase	Family	1011.4	0		ubiquitin	Domain	91.7	1.3e-26
					Pfam-B_2673	Pfam-B	24.6	9.5e-06		Aminotran_1_2	Domain	128.8	2.2e-37		Epimerase	Family	151.8	1.9e-44		PEPcase	Family	1021.8	0		ubiquitin	Domain	29.0	4.9e-07
					Pfam-B_2673	Pfam-B	18.6	0.00066		Aminotran_1_2	Domain	235.8	6.6e-70		Epimerase	Family	148.4	2.1e-43		Pfam-B_10079	Pfam-B	85.6	2.3e-24		ubiquitin	Domain	116.9	1.7e-34
					Pfam-B_2673	Pfam-B	53.9	1.4e-14		Aminotran_1_2	Domain	124.5	4.6e-36		Epimerase	Family	75.5	4e-21		Pfam-B_10079	Pfam-B	22.3	0.00013		ubiquitin	Domain	93.9	2.7e-27
					Pfam-B_2673	Pfam-B	36.1	3.4e-09		Aminotran_1_2	Domain	244.4	1.6e-72		Epimerase	Family	82.1	3.8e-23		Pfam-B_10079	Pfam-B	100.5	5.1e-29		ubiquitin	Domain	28.7	6.1e-07
					Pfam-B_2673	Pfam-B	22.6	3.9e-05		Aminotran_1_2	Domain	220.0	4.2e-65		Epimerase	Family	180.5	3.2e-53		Pfam-B_10079	Pfam-B	109.7	6.9e-32		ubiquitin	Domain	116.9	1.7e-34
					Pfam-B_2673	Pfam-B	22.1	5.6e-05		Aminotran_1_2	Domain	225.4	9.5e-67		Epimerase	Family	43.4	2.6e-11		Pfam-B_10079	Pfam-B	91.6	3e-26		ubiquitin	Domain	96.3	4.9e-28
					Pfam-B_2673	Pfam-B	47.2	1.4e-12		Aminotran_1_2	Domain	213.2	4.8e-63		Epimerase	Family	152.1	1.5e-44		Pfam-B_10079	Pfam-B	78.3	4.4e-22		ubiquitin	Domain	26.0	4.1e-06
					Pfam-B_2673	Pfam-B	37.4	1.3e-09		Aminotran_1_2	Domain	212.3	9.2e-63		Epimerase	Family	153.1	7.7e-45		Pfam-B_10079	Pfam-B	23.9	4.2e-05		ubiquitin	Domain	114.7	9e-34
					Pfam-B_2673	Pfam-B	33.7	1.7e-08		Aminotran_1_2	Domain	245.8	6.2e-73		Epimerase	Family	152.4	1.3e-44		Pfam-B_10079	Pfam-B	73.1	1.9e-20		ubiquitin	Domain	114.7	9e-34
					Pfam-B_2673	Pfam-B	36.2	3.1e-09		Aminotran_1_2	Domain	330.9	8.2e-99		Epimerase	Family	79.0	3.3e-22		Pfam-B_10079	Pfam-B	76.6	1.5e-21		ubiquitin	Domain	29.3	4.1e-07
					Pfam-B_2673	Pfam-B	74.8	6.8e-21		Aminotran_1_2	Domain	157.3	4.9e-46		Epimerase	Family	69.0	3.8e-19		Pfam-B_10079	Pfam-B	78.2	4.7e-22		ubiquitin	Domain	114.7	9e-34
					Pfam-B_2673	Pfam-B	21.9	6.4e-05		Aminotran_1_2	Domain	130.2	8.1e-38		Epimerase	Family	179.8	5.2e-53		Pfam-B_10079	Pfam-B	76.1	2.1e-21		ubiquitin	Domain	114.7	9e-34
					Pfam-B_2673	Pfam-B	35.3	5.6e-09		Aminotran_1_2	Domain	59.8	2.1e-16		Epimerase	Family	55.4	5.3e-15		Pfam-B_10079	Pfam-B	25.7	1.1e-05		ubiquitin	Domain	24.5	1.3e-05
					Pfam-B_2673	Pfam-B	19.5	0.00033		Aminotran_1_2	Domain	130.0	1e-37		ERAP1_C	Domain	201.3	2.2e-59		Pfam-B_10079	Pfam-B	91.5	3.3e-26		ubiquitin	Domain	114.5	1e-33
					Pfam-B_2673	Pfam-B	37.9	9.6e-10		Aminotran_1_2	Domain	121.8	3e-35		ERAP1_C	Domain	69.6	2.6e-19		Pfam-B_10079	Pfam-B	91.5	3.3e-26		ubiquitin	Domain	114.5	1e-33
					Pfam-B_2673	Pfam-B	19.0	0.0005		Aminotran_1_2	Domain	130.4	7.3e-38		Esterase	Family	196.4	5e-58		Pfam-B_10079	Pfam-B	97.4	4.8e-28		ubiquitin	Domain	114.5	1e-33
					Pfam-B_2673	Pfam-B	36.2	3e-09		Aminotran_1_2	Domain	125.4	2.4e-36		FAA_hydrolase	Family	35.7	5.8e-09		Pfam-B_10079	Pfam-B	75.6	3.2e-21		ubiquitin	Domain	113.0	3e-33
					Pfam-B_2673	Pfam-B	26.1	3.5e-06		Aminotran_1_2	Domain	220.8	2.4e-65		FAA_hydrolase	Family	193.2	3.9e-57		Pfam-B_10079	Pfam-B	23.9	4.4e-05		ubiquitin	Domain	114.5	1e-33
					Pfam-B_2673	Pfam-B	26.7	2.2e-06		Aminotran_1_2	Domain	327.0	1.3e-97		FAA_hydrolase	Family	114.7	3.9e-33		Pfam-B_10079	Pfam-B	101.8	2e-29		ubiquitin	Domain	113.1	2.8e-33
					Pfam-B_2673	Pfam-B	35.5	4.9e-09		Aminotran_1_2	Domain	114.2	6.2e-33		FAA_hydrolase	Family	193.4	3.4e-57		Pfam-B_10079	Pfam-B	106.6	6.3e-31		ubiquitin	Domain	110.8	1.5e-32
					Pfam-B_2673	Pfam-B	18.1	0.00089		Aminotran_1_2	Domain	120.8	6.2e-35		FAA_hydrolase_N	Domain	117.1	3.2e-34		Pfam-B_10079	Pfam-B	28.5	1.5e-06		ubiquitin	Domain	113.1	2.8e-33
					Pfam-B_2673	Pfam-B	20.9	0.00013		Aminotran_1_2	Domain	58.5	5.3e-16		FAA_hydrolase_N	Domain	115.5	9.7e-34		Pfam-B_10079	Pfam-B	23.1	7.6e-05		ubiquitin	Domain	113.1	2.8e-33
					Pfam-B_2673	Pfam-B	19.4	0.00036		Aminotran_1_2	Domain	127.3	6.3e-37		FAD_binding_2	Family	371.8	3.9e-111		Pfam-B_10079	Pfam-B	88.5	2.9e-25		ubiquitin	Domain	112.1	5.6e-33
					Pfam-B_2673	Pfam-B	61.8	5.5e-17		Aminotran_1_2	Domain	224.0	2.6e-66		FAD_binding_2	Family	153.3	8.4e-45		Pfam-B_10079	Pfam-B	22.5	0.00012		ubiquitin	Domain	113.1	2.8e-33
					Pfam-B_2673	Pfam-B	55.8	3.6e-15		Aminotran_1_2	Domain	222.2	9e-66		FAD_binding_6	Domain	23.0	6e-05		Pfam-B_10079	Pfam-B	77.1	1.1e-21		ubiquitin	Domain	113.1	2.8e-33
					Pfam-B_2673	Pfam-B	35.1	6.7e-09		Aminotran_1_2	Domain	122.4	2e-35		FAD_binding_6	Domain	23.0	6.3e-05		Pfam-B_10079	Pfam-B	97.7	3.9e-28		ubiquitin	Domain	113.1	2.8e-33
					Pfam-B_2673	Pfam-B	22.0	6.2e-05		Aminotran_1_2	Domain	128.0	3.9e-37		FAD_binding_6	Domain	21.7	0.00016		Pfam-B_10079	Pfam-B	76.7	1.4e-21		ubiquitin	Domain	113.1	2.8e-33
					Pfam-B_2673	Pfam-B	46.8	2e-12		Aminotran_1_2	Domain	125.0	3.2e-36		FAD_binding_6	Domain	21.4	0.00019		Pfam-B_10079	Pfam-B	75.7	2.8e-21		ubiquitin	Domain	110.6	1.6e-32
					Pfam-B_2673	Pfam-B	42.4	4e-11		Aminotran_1_2	Domain	296.0	3.4e-88		Fasciclin	Family	28.7	1e-06		Pfam-B_10079	Pfam-B	78.3	4.4e-22		ubiquitin	Domain	111.8	7.1e-33
					Pfam-B_2673	Pfam-B	56.7	1.9e-15		Aminotran_1_2	Domain	329.3	2.5e-98		Fasciclin	Family	47.0	2.2e-12		Pfam-B_10079	Pfam-B	85.3	2.8e-24		UCH	Family	78.6	3.9e-22
					Pfam-B_2673	Pfam-B	22.0	6.1e-05		Aminotran_1_2	Domain	329.3	2.5e-98		Fasciclin	Family	51.7	7.7e-14		Pfam-B_10079	Pfam-B	23.9	4.2e-05		UDPGP	Family	610.2	1.3e-183
					Pfam-B_2673	Pfam-B	20.6	0.00016		Aminotran_1_2	Domain	316.0	2.9e-94		Fasciclin	Family	25.9	7.7e-06		Pfam-B_10079	Pfam-B	72.6	2.6e-20		UDPGP	Family	630.6	8.8e-190
					Pfam-B_2748	Pfam-B	24.4	1.7e-05		Aminotran_1_2	Domain	321.5	6e-96		Fasciclin	Family	24.8	1.7e-05		Pfam-B_10079	Pfam-B	73.5	1.4e-20		UDPGP	Family	631.2	5.8e-190
					Pfam-B_2748	Pfam-B	25.9	5.9e-06		Aminotran_1_2	Domain	235.6	7.8e-70		Fasciclin	Family	32.8	5.5e-08		Pfam-B_10079	Pfam-B	25.7	1.1e-05		UDPGP	Family	632.4	2.5e-190
					Pfam-B_2748	Pfam-B	22.4	7e-05		Aminotran_1_2	Domain	298.8	4.8e-89		Fasciclin	Family	31.3	1.6e-07		Pfam-B_10079	Pfam-B	73.3	1.6e-20		UDPGP	Family	608.0	6.4e-183
					Pfam-B_2764	Pfam-B	30.0	5.8e-07		Aminotran_1_2	Domain	233.0	4.8e-69		Fasciclin	Family	26.6	4.5e-06		Pfam-B_10079	Pfam-B	94.0	5.6e-27		UDPGP	Family	631.0	6.7e-190
					Pfam-B_2764	Pfam-B	28.3	1.9e-06		Aminotran_1_2	Domain	227.6	2.1e-67		Fasciclin	Family	72.9	2.2e-20		Pfam-B_10079	Pfam-B	24.9	2e-05		UDPGP	Family	609.4	2.3e-183
					Pfam-B_2764	Pfam-B	24.2	3.7e-05		Aminotran_1_2	Domain	122.0	2.6e-35		Fasciclin	Family	73.9	1.1e-20		Pfam-B_10079	Pfam-B	90.2	8.4e-26		UDPGP	Family	578.3	6.8e-174
					Pfam-B_2764	Pfam-B	20.5	0.00053		Aminotran_1_2	Domain	128.9	2.2e-37		Fasciclin	Family	70.2	1.6e-19		Pfam-B_10079	Pfam-B	69.8	2e-19		UDPGP	Family	618.9	3e-186
					Pfam-B_2873	Pfam-B	74.2	1.6e-20		Aminotran_1_2	Domain	237.0	2.9e-70		Fasciclin	Family	57.7	1.1e-15		Pfam-B_10079	Pfam-B	27.4	3.5e-06		UDPGP	Family	622.1	3.4e-187
					Pfam-B_2873	Pfam-B	68.6	8.2e-19		Aminotran_1_2	Domain	128.5	2.8e-37		Fasciclin	Family	54.9	8.2e-15		Pfam-B_10079	Pfam-B	24.9	2.1e-05		UDPGP	Family	334.1	8.9e-100
					Pfam-B_2873	Pfam-B	63.1	3.7e-17		Aminotran_1_2	Domain	121.7	3.2e-35		FBPase	Family	348.5	2.6e-104		Pfam-B_10079	Pfam-B	94.9	3e-27		UDPGP	Family	610.3	1.3e-183
					Pfam-B_2873	Pfam-B	38.8	9.3e-10		Aminotran_3	Domain	311.1	6.8e-93		FBPase	Family	406.1	7.6e-122		Pfam-B_10079	Pfam-B	23.6	5.4e-05		UDPGP	Family	230.2	3e-68
					Pfam-B_2873	Pfam-B	26.0	6.9e-06		Aminotran_3	Domain	303.5	1.5e-90		FBPase	Family	338.7	2.5e-101		Pfam-B_10079	Pfam-B	94.7	3.4e-27		UDPGP	Family	271.2	1.1e-80
					Pfam-B_2873	Pfam-B	41.0	1.9e-10		Aminotran_3	Domain	303.5	1.5e-90		FBPase	Family	214.1	2.1e-63		Pfam-B_10079	Pfam-B	23.5	5.8e-05		UDPGP	Family	271.3	1e-80
					Pfam-B_2873	Pfam-B	96.7	2.3e-27		Aminotran_3	Domain	310.2	1.3e-92		FBPase	Family	255.1	6.9e-76		Pfam-B_10079	Pfam-B	101.8	2e-29		UDPGP	Family	622.0	3.6e-187
					Pfam-B_2873	Pfam-B	104.0	1.4e-29		Aminotran_3	Domain	300.5	1.1e-89		FBPase	Family	269.7	2.5e-80		Pfam-B_10079	Pfam-B	71.5	5.8e-20		UDPGP	Family	619.1	2.8e-186
					Pfam-B_2873	Pfam-B	63.2	3.6e-17		Aminotran_3	Domain	300.0	1.7e-89		FBPase	Family	344.0	6e-103		Pfam-B_10079	Pfam-B	99.8	8.3e-29		UQ_con	Domain	171.1	8.3e-51
					Pfam-B_2910	Pfam-B	19.7	0.00032		Aminotran_3	Domain	112.7	1.5e-32		FBPase	Family	347.5	5.1e-104		Pfam-B_10079	Pfam-B	83.7	9.5e-24		UQ_con	Domain	177.8	7.1e-53
					Pfam-B_2910	Pfam-B	25.7	5e-06		Aminotran_3	Domain	150.7	4.4e-44		FBPase	Family	110.4	7.5e-32		Pfam-B_10079	Pfam-B	110.5	4e-32		UQ_con	Domain	177.9	6.2e-53
					Pfam-B_2910	Pfam-B	35.9	4.1e-09		Aminotran_3	Domain	241.6	1e-71		FBPase	Family	123.0	1.1e-35		Pfam-B_10079	Pfam-B	111.0	2.8e-32		UQ_con	Domain	178.9	3.2e-53
					Pfam-B_2910	Pfam-B	30.0	2.6e-07		Aminotran_3	Domain	273.5	2e-81		FDF	Domain	30.3	4.5e-07		Pfam-B_10079	Pfam-B	108.8	1.3e-31		UQ_con	Domain	178.7	3.6e-53
					Pfam-B_2910	Pfam-B	43.2	2.5e-11		Aminotran_3	Domain	305.3	4e-91		Fer2	Domain	73.1	1.1e-20		Pfam-B_10079	Pfam-B	24.4	2.9e-05		UQ_con	Domain	179.0	3e-53
					Pfam-B_2910	Pfam-B	25.4	6.3e-06		Aminotran_3	Domain	269.6	3e-80		Fer2	Domain	73.3	9.2e-21		Pfam-B_10079	Pfam-B	23.9	4.4e-05		UQ_con	Domain	175.7	3.1e-52
					Pfam-B_2910	Pfam-B	19.8	0.00032		Aminotran_3	Domain	286.7	1.9e-85		Fer2	Domain	69.6	1.4e-19		Pfam-B_10079	Pfam-B	25.9	9.8e-06		UQ_con	Domain	180.5	1e-53
					Pfam-B_2910	Pfam-B	28.0	1e-06		Aminotran_3	Domain	289.8	2.1e-86		Fer2	Domain	69.0	2.1e-19		Pfam-B_10079	Pfam-B	111.8	1.5e-32		UQ_con	Domain	179.2	2.5e-53
					Pfam-B_2910	Pfam-B	26.7	2.4e-06		Aminotran_3	Domain	288.8	4.2e-86		Fer2	Domain	50.6	1.1e-13		Pfam-B_10079	Pfam-B	57.3	1.6e-15		UQ_con	Domain	172.6	2.8e-51
					Pfam-B_2910	Pfam-B	43.0	3e-11		Aminotran_3	Domain	281.4	7.8e-84		Fer4_20	Domain	84.2	4.4e-24		Pfam-B_10079	Pfam-B	95.6	1.8e-27		UQ_con	Domain	178.1	5.4e-53
					Pfam-B_2910	Pfam-B	29.9	2.8e-07		Aminotran_3	Domain	298.5	4.8e-89		FGGY_C	Domain	201.6	9.2e-60		Pfam-B_10079	Pfam-B	99.6	9.8e-29		UQ_con	Domain	53.0	2.3e-14
					Pfam-B_2910	Pfam-B	46.7	2.3e-12		Aminotran_3	Domain	289.7	2.3e-86		FGGY_N	Domain	235.5	5.1e-70		Pfam-B_10079	Pfam-B	84.0	7.2e-24		UQ_con	Domain	179.7	1.7e-53
					Pfam-B_2910	Pfam-B	41.2	1e-10		Aminotran_3	Domain	276.7	2.1e-82		FKBP_C	Domain	122.9	4e-36		Pfam-B_10079	Pfam-B	83.3	1.2e-23		UQ_con	Domain	177.4	9.3e-53
					Pfam-B_2910	Pfam-B	26.7	2.6e-06		Aminotran_3	Domain	338.2	3.9e-101		FKBP_C	Domain	60.8	9.2e-17		Pfam-B_10079	Pfam-B	93.4	8.3e-27		UQ_con	Domain	178.4	4.5e-53
					Pfam-B_2910	Pfam-B	25.8	4.8e-06		Aminotran_4	Domain	105.5	2.7e-30		FKBP_C	Domain	75.5	2.4e-21		Pfam-B_10079	Pfam-B	80.4	9.5e-23		UQ_con	Domain	176.3	1.9e-52
					Pfam-B_2910	Pfam-B	36.0	3.9e-09		Aminotran_4	Domain	118.5	2.9e-34		FKBP_C	Domain	89.2	1.2e-25		Pfam-B_10079	Pfam-B	106.4	7.5e-31		UQ_con	Domain	179.0	2.9e-53
					Pfam-B_2910	Pfam-B	20.9	0.00014		Aminotran_4	Domain	119.0	2e-34		FKBP_C	Domain	89.7	8.9e-26		Pfam-B_10230	Pfam-B	47.7	1.1e-12		UQ_con	Domain	53.4	1.6e-14
					Pfam-B_2910	Pfam-B	19.4	0.00042		Aminotran_4	Domain	118.9	2.2e-34		FKBP_C	Domain	90.6	4.6e-26		Pfam-B_10230	Pfam-B	46.2	3.2e-12		UQ_con	Domain	180.1	1.3e-53
					Pfam-B_2910	Pfam-B	24.9	8.6e-06		Aminotran_4	Domain	105.7	2.4e-30		FKBP_C	Domain	123.2	3.2e-36		Pfam-B_10230	Pfam-B	32.8	4.8e-08		UQ_con	Domain	180.0	1.4e-53
					Pfam-B_2910	Pfam-B	25.6	5.5e-06		Aminotran_4	Domain	119.8	1.2e-34		FKBP_C	Domain	91.0	3.5e-26		Pfam-B_10230	Pfam-B	34.1	1.9e-08		UQ_con	Domain	179.5	2e-53
					Pfam-B_2910	Pfam-B	25.7	5.2e-06		Aminotran_4	Domain	120.2	8.7e-35		FKBP_C	Domain	105.0	1.5e-30		Pfam-B_10230	Pfam-B	52.8	2.8e-14		UQ_con	Domain	178.9	3.2e-53
					Pfam-B_2910	Pfam-B	32.5	4.3e-08		Aminotran_5	Domain	102.9	1.4e-29		FMN_red	Family	50.3	1.6e-13		Pfam-B_11498	Pfam-B	77.4	1.4e-21		UQ_con	Domain	180.4	1.1e-53
					Pfam-B_2910	Pfam-B	20.7	0.00017		Aminotran_5	Domain	126.4	1e-36		FMN_red	Family	51.1	9.4e-14		Pfam-B_11498	Pfam-B	61.4	1.1e-16		UQ_con	Domain	180.8	8.1e-54
					Pfam-B_2910	Pfam-B	46.9	1.9e-12		Aminotran_5	Domain	111.7	3.1e-32		FMN_red	Family	48.1	8e-13		Pfam-B_11498	Pfam-B	68.6	6.4e-19		UQ_con	Domain	179.9	1.5e-53
					Pfam-B_2910	Pfam-B	24.8	9.3e-06		Aminotran_5	Domain	40.4	1.5e-10		FMN_red	Family	46.3	3e-12		Pfam-B_11498	Pfam-B	66.6	2.6e-18		UQ_con	Domain	178.3	4.8e-53
					Pfam-B_2910	Pfam-B	45.9	3.9e-12		Aminotran_5	Domain	38.4	5.9e-10		Fn3-like	Family	34.9	1e-08		Pfam-B_11498	Pfam-B	54.3	1.6e-14		UQ_con	Domain	179.8	1.7e-53
					Pfam-B_2910	Pfam-B	42.3	4.7e-11		Aminotran_5	Domain	106.4	1.3e-30		FSH1	Family	175.4	9.7e-52		Pfam-B_11498	Pfam-B	93.4	1.6e-26		UQ_con	Domain	179.3	2.4e-53
					Pfam-B_2910	Pfam-B	61.8	5.9e-17		Aminotran_5	Domain	104.9	3.6e-30		FSH1	Family	173.5	3.8e-51		Pfam-B_11498	Pfam-B	67.8	1.2e-18		UQ_con	Domain	54.6	7.2e-15
					Pfam-B_2910	Pfam-B	20.4	0.0002		Aminotran_5	Domain	105.8	1.9e-30		FTHFS	Family	689.5	2.1e-207		Pfam-B_11498	Pfam-B	66.6	2.7e-18		UQ_con	Domain	179.1	2.7e-53
					Pfam-B_2910	Pfam-B	22.3	5.4e-05		Aminotran_5	Domain	104.8	3.8e-30		FTHFS	Family	240.3	2.5e-71		Pfam-B_11498	Pfam-B	93.6	1.4e-26		UQ_con	Domain	178.2	5.2e-53
					Pfam-B_296	Pfam-B	69.3	2.5e-19		Aminotran_5	Domain	110.0	9.9e-32		FTHFS	Family	31.7	3.9e-08		Pfam-B_11498	Pfam-B	27.3	3e-06		UQ_con	Domain	178.9	3e-53
					Pfam-B_3279	Pfam-B	21.1	0.00017		Aminotran_5	Domain	110.4	7.8e-32		Gal_Lectin	Family	71.8	4.1e-20		Pfam-B_11498	Pfam-B	62.2	6e-17		UQ_con	Domain	179.9	1.6e-53
					Pfam-B_3279	Pfam-B	21.1	0.00017		Aminotran_5	Domain	113.2	1.1e-32		Gal_Lectin	Family	61.4	7.5e-17		Pfam-B_11498	Pfam-B	65.1	8.1e-18		UQ_con	Domain	180.1	1.4e-53
					Pfam-B_3458	Pfam-B	37.4	2e-09		Aminotran_5	Domain	113.1	1.1e-32		Gal_Lectin	Family	68.8	3.7e-19		Pfam-B_11498	Pfam-B	64.2	1.5e-17		UQ_con	Domain	177.4	9.3e-53
					Pfam-B_3458	Pfam-B	38.7	8e-10		Aminotran_5	Domain	63.3	1.6e-17		Gamma-thionin	Domain	64.6	5.5e-18		Pfam-B_11498	Pfam-B	66.3	3.4e-18		UQ_con	Domain	176.4	1.8e-52
					Pfam-B_3458	Pfam-B	37.4	2e-09		Aminotran_5	Domain	119.4	1.5e-34		Gamma-thionin	Domain	61.4	5.7e-17		Pfam-B_11498	Pfam-B	82.9	2.7e-23		UQ_con	Domain	174.2	8.9e-52
					Pfam-B_3458	Pfam-B	30.1	3.8e-07		Aminotran_5	Domain	105.8	1.9e-30		Gamma-thionin	Domain	62.1	3.4e-17		Pfam-B_11498	Pfam-B	58.9	6.4e-16		UQ_con	Domain	172.1	3.9e-51
					Pfam-B_3458	Pfam-B	29.5	5.8e-07		Aminotran_5	Domain	44.5	8.1e-12		GAT	Domain	61.3	6.7e-17		Pfam-B_11498	Pfam-B	64.2	1.5e-17		UQ_con	Domain	180.1	1.4e-53
					Pfam-B_3458	Pfam-B	26.8	4.1e-06		Aminotran_5	Domain	114.0	6e-33		GCS2	Family	307.7	6.3e-92		Pfam-B_11498	Pfam-B	66.6	2.8e-18		UQ_con	Domain	25.5	7e-06
					Pfam-B_3458	Pfam-B	38.7	7.8e-10		Aminotran_5	Domain	173.7	4.5e-51		GCV_H	Domain	166.2	2.1e-49		Pfam-B_11498	Pfam-B	69.3	4.1e-19		UQ_con	Domain	177.9	6.3e-53
					Pfam-B_3458	Pfam-B	105.5	1.1e-30		Aminotran_5	Domain	105.8	1.9e-30		GCV_H	Domain	167.9	6.3e-50		Pfam-B_11498	Pfam-B	69.2	4.2e-19		UQ_con	Domain	179.3	2.3e-53
					Pfam-B_3458	Pfam-B	30.3	3.3e-07		Aminotran_5	Domain	172.8	8.5e-51		GCV_H	Domain	160.6	1.1e-47		Pfam-B_11498	Pfam-B	66.1	4e-18		UQ_con	Domain	135.6	7.4e-40
					Pfam-B_3458	Pfam-B	30.1	3.8e-07		Aminotran_5	Domain	106.2	1.5e-30		GCV_H	Domain	164.6	6.3e-49		Pfam-B_11498	Pfam-B	63.4	2.5e-17		UQ_con	Domain	177.4	8.8e-53
					Pfam-B_3458	Pfam-B	107.2	3.3e-31		Aminotran_5	Domain	105.7	2.1e-30		GCV_H	Domain	164.8	5.6e-49		Pfam-B_11498	Pfam-B	61.4	1.1e-16		UQ_con	Domain	179.8	1.6e-53
					Pfam-B_3458	Pfam-B	42.0	7.4e-11		Aminotran_5	Domain	111.8	2.9e-32		GCV_H	Domain	159.6	2.3e-47		Pfam-B_11498	Pfam-B	80.9	1.1e-22		UQ_con	Domain	79.2	1.9e-22
					Pfam-B_3458	Pfam-B	99.8	6.5e-29		Aminotran_5	Domain	111.0	5.1e-32		GCV_H	Domain	160.4	1.4e-47		Pfam-B_11498	Pfam-B	93.4	1.6e-26		UQ_con	Domain	133.7	2.7e-39
					Pfam-B_3458	Pfam-B	47.7	1.3e-12		Aminotran_5	Domain	103.0	1.3e-29		GCV_H	Domain	164.5	6.9e-49		Pfam-B_11498	Pfam-B	68.5	6.8e-19		UQ_con	Domain	179.5	2e-53
					Pfam-B_35	Pfam-B	22.8	4.2e-05		Aminotran_5	Domain	112.1	2.4e-32		GCV_H	Domain	93.2	8.3e-27		Pfam-B_11498	Pfam-B	75.4	5.5e-21		UQ_con	Domain	180.5	1e-53
					Pfam-B_3508	Pfam-B	20.7	0.00034		Aminotran_5	Domain	105.8	1.9e-30		GCV_T	Domain	226.5	2.2e-67		Pfam-B_11498	Pfam-B	67.8	1.2e-18		UQ_con	Domain	181.0	7.3e-54
					Pfam-B_3528	Pfam-B	20.9	7.6e-05		Aminotran_5	Domain	105.1	3e-30		GCV_T	Domain	177.7	1.8e-52		Pfam-B_11498	Pfam-B	66.6	2.7e-18		UQ_con	Domain	73.0	1.5e-20
					Pfam-B_3742	Pfam-B	53.5	1.8e-14		Ank_5	Domain	49.2	3.6e-13		GCV_T	Domain	227.7	9.5e-68		Pfam-B_11498	Pfam-B	79.5	3e-22		UQ_con	Domain	179.2	2.5e-53
					Pfam-B_3742	Pfam-B	83.4	1.7e-23		Annexin	Family	75.1	2.8e-21		GCV_T	Domain	82.5	2.6e-23		Pfam-B_11498	Pfam-B	65.8	4.7e-18		UQ_con	Domain	180.3	1.2e-53
					Pfam-B_393	Pfam-B	84.7	5.4e-24		Annexin	Family	60.4	1.1e-16		GCV_T_C	Domain	83.5	7.9e-24		Pfam-B_11498	Pfam-B	65.0	8.2e-18		UQ_con	Domain	178.7	3.7e-53
					Pfam-B_393	Pfam-B	90.0	1.2e-25		Annexin	Family	50.4	1.5e-13		GDC-P	Family	369.7	1.6e-110		Pfam-B_11498	Pfam-B	63.2	3e-17		UQ_con	Domain	178.9	3.2e-53
					Pfam-B_393	Pfam-B	77.9	7.4e-22		Annexin	Family	66.8	1.1e-18		GDC-P	Family	46.9	1.5e-12		Pfam-B_11498	Pfam-B	73.1	2.8e-20		UQ_con	Domain	177.1	1.1e-52
					Pfam-B_393	Pfam-B	82.5	2.7e-23		AP_endonuc_2	Domain	73.5	1.3e-20		GDI	Family	727.6	3.3e-219		Pfam-B_11498	Pfam-B	69.3	4.1e-19		UQ_con	Domain	132.5	6.6e-39
					Pfam-B_4022	Pfam-B	26.5	5.5e-06		APH	Family	56.6	2.9e-15		GDI	Family	722.3	1.3e-217		Pfam-B_11498	Pfam-B	58.1	1.1e-15		UQ_con	Domain	181.3	5.6e-54
					Pfam-B_417	Pfam-B	52.4	2.6e-14		APH	Family	56.7	2.7e-15		GDI	Family	261.2	1.1e-77		Pfam-B_11498	Pfam-B	52.6	5.2e-14		UQ_con	Domain	118.0	1.9e-34
					Pfam-B_417	Pfam-B	52.4	2.6e-14		APH	Family	55.6	5.7e-15		GDPD	Family	93.8	1.1e-26		Pfam-B_11498	Pfam-B	61.9	7.3e-17		UQ_con	Domain	53.9	1.2e-14
					Pfam-B_417	Pfam-B	51.1	6.4e-14		ARD	Family	222.8	2e-66		Gelsolin	Domain	37.9	1e-09		Pfam-B_11498	Pfam-B	67.6	1.3e-18		UQ_con	Domain	178.1	5.4e-53
					Pfam-B_417	Pfam-B	51.7	4.1e-14		ARD	Family	214.9	5.2e-64		Gelsolin	Domain	29.8	3.5e-07		Pfam-B_11498	Pfam-B	63.2	3e-17		UQ_con	Domain	170.7	1.1e-50
					Pfam-B_417	Pfam-B	51.8	3.9e-14		ARD	Family	234.1	6.4e-70		Gelsolin	Domain	33.8	1.9e-08		Pfam-B_11498	Pfam-B	58.4	8.6e-16		UQ_con	Domain	179.2	2.6e-53
					Pfam-B_417	Pfam-B	51.6	4.4e-14		ARD	Family	200.4	1.5e-59		Gelsolin	Domain	35.6	5.4e-09		Pfam-B_11498	Pfam-B	62.6	4.5e-17		UQ_con	Domain	57.6	8.8e-16
					Pfam-B_417	Pfam-B	51.7	4e-14		ARD	Family	234.2	5.7e-70		Gelsolin	Domain	63.5	1e-17		Pfam-B_11498	Pfam-B	64.2	1.5e-17		UQ_con	Domain	179.4	2.2e-53
					Pfam-B_417	Pfam-B	51.7	4e-14		ARD	Family	232.5	2e-69		Gelsolin	Domain	58.6	3.4e-16		Pfam-B_11498	Pfam-B	59.1	5.3e-16		UQ_con	Domain	179.6	1.9e-53
					Pfam-B_417	Pfam-B	50.6	8.6e-14		ARD	Family	210.8	9.4e-63		Gelsolin	Domain	44.5	9.1e-12		Pfam-B_11498	Pfam-B	64.8	9.7e-18		UQ_con	Domain	179.1	2.7e-53
					Pfam-B_417	Pfam-B	50.9	7.4e-14		ARD	Family	231.9	3e-69		GFO_IDH_MocA	Family	85.1	5e-24		Pfam-B_11498	Pfam-B	63.4	2.5e-17		UQ_con	Domain	176.4	1.8e-52
					Pfam-B_417	Pfam-B	50.6	8.6e-14		Arf	Domain	254.0	4.2e-76		GFO_IDH_MocA	Family	52.4	6.5e-14		Pfam-B_11498	Pfam-B	62.4	5.3e-17		UQ_con	Domain	54.9	5.7e-15
					Pfam-B_417	Pfam-B	47.9	5.8e-13		Arf	Domain	267.5	3e-80		GFO_IDH_MocA	Family	84.1	1e-23		Pfam-B_11498	Pfam-B	64.2	1.5e-17		UQ_con	Domain	177.4	9.3e-53
					Pfam-B_417	Pfam-B	54.6	5.7e-15		Arf	Domain	268.3	1.7e-80		GFO_IDH_MocA_C	Domain	32.3	6.6e-08		Pfam-B_11498	Pfam-B	63.6	2.3e-17		UQ_con	Domain	179.0	2.9e-53
					Pfam-B_4280	Pfam-B	25.4	1.2e-05		Arf	Domain	267.5	3e-80		GFO_IDH_MocA_C	Domain	30.2	2.9e-07		Pfam-B_11498	Pfam-B	58.9	6.4e-16		UQ_con	Domain	175.4	3.9e-52
					Pfam-B_4280	Pfam-B	25.5	1.1e-05		Arf	Domain	267.3	3.4e-80		GHMP_kinases_N	Family	37.3	2e-09		Pfam-B_11498	Pfam-B	60.4	2.2e-16		UQ_con	Domain	162.0	5.3e-48
					Pfam-B_4280	Pfam-B	25.5	1.1e-05		Arf	Domain	266.8	4.9e-80		GHMP_kinases_N	Family	37.2	2.2e-09		Pfam-B_11498	Pfam-B	53.8	2.3e-14		UQ_con	Domain	174.2	8.7e-52
					Pfam-B_4511	Pfam-B	25.8	5.4e-06		Arf	Domain	265.6	1.1e-79		GILT	Family	100.4	4.7e-29		Pfam-B_11498	Pfam-B	40.8	2.2e-10		UQ_con	Domain	135.8	6.2e-40
					Pfam-B_4511	Pfam-B	23.7	2.3e-05		Arf	Domain	267.1	4.1e-80		Gln-synt_C	Domain	209.9	3.4e-62		Pfam-B_11498	Pfam-B	73.8	1.7e-20		UQ_con	Domain	135.4	8.2e-40
					Pfam-B_4511	Pfam-B	22.1	7.2e-05		Arf	Domain	263.1	6.6e-79		Gln-synt_C	Domain	214.8	1.1e-63		Pfam-B_11498	Pfam-B	69.5	3.4e-19		UQ_con	Domain	163.2	2.1e-48
					Pfam-B_4511	Pfam-B	22.4	5.8e-05		Arf	Domain	267.5	3e-80		Gln-synt_C	Domain	29.5	3.7e-07		Pfam-B_11498	Pfam-B	58.1	1.1e-15		UQ_con	Domain	169.9	1.9e-50
					Pfam-B_4511	Pfam-B	22.3	6.2e-05		Arf	Domain	266.5	6.1e-80		Gln-synt_N	Domain	65.8	1.9e-18		Pfam-B_11498	Pfam-B	61.5	9.9e-17		UQ_con	Domain	176.5	1.7e-52
					Pfam-B_4511	Pfam-B	22.4	5.8e-05		Arf	Domain	267.5	3e-80		Gln-synt_N	Domain	66.4	1.2e-18		Pfam-B_11498	Pfam-B	63.3	2.8e-17		UQ_con	Domain	168.0	7.4e-50
					Pfam-B_4511	Pfam-B	30.7	1.7e-07		Arf	Domain	243.9	5.3e-73		Gln-synt_N	Domain	59.0	2.4e-16		Pfam-B_11834	Pfam-B	89.7	3.8e-25		UQ_con	Domain	142.0	7.5e-42
					Pfam-B_4511	Pfam-B	30.2	2.6e-07		Arf	Domain	253.6	5.4e-76		Glucosamine_iso	Domain	206.3	3.6e-61		Pfam-B_11834	Pfam-B	134.3	8e-39		UQ_con	Domain	179.2	2.5e-53
					Pfam-B_4511	Pfam-B	24.4	1.4e-05		Arf	Domain	265.6	1.1e-79		Glucosamine_iso	Domain	207.8	1.3e-61		Pfam-B_11834	Pfam-B	93.2	3.3e-26		UQ_con	Domain	180.5	1e-53
					Pfam-B_4754	Pfam-B	164.0	9e-48		Arf	Domain	260.6	3.9e-78		Glucosamine_iso	Domain	104.4	6.1e-30		Pfam-B_11834	Pfam-B	89.9	3.3e-25		UQ_con	Domain	177.5	8.5e-53
					Pfam-B_4754	Pfam-B	148.2	5.9e-43		Arf	Domain	266.9	4.7e-80		Glutaredoxin	Domain	80.1	8.5e-23		Pfam-B_11834	Pfam-B	96.0	4.4e-27		UQ_con	Domain	178.7	3.7e-53
					Pfam-B_4754	Pfam-B	154.6	6.6e-45		Arf	Domain	267.1	4.1e-80		Glutaredoxin	Domain	79.3	1.5e-22		Pfam-B_11834	Pfam-B	93.5	2.5e-26		UQ_con	Domain	168.8	4.2e-50
					Pfam-B_4754	Pfam-B	157.2	1.1e-45		Arf	Domain	266.6	5.8e-80		Glutaredoxin	Domain	57.6	8.5e-16		Pfam-B_11834	Pfam-B	75.5	8.8e-21		UQ_con	Domain	50.4	1.5e-13
					Pfam-B_4754	Pfam-B	167.7	7.1e-49		Arf	Domain	267.0	4.2e-80		Glutaredoxin	Domain	63.3	1.4e-17		Pfam-B_11834	Pfam-B	38.5	1.9e-09		UQ_con	Domain	51.1	8.7e-14
					Pfam-B_4754	Pfam-B	167.9	6e-49		Arf	Domain	266.6	5.8e-80		Glutaredoxin	Domain	60.3	1.3e-16		Pfam-B_11834	Pfam-B	41.0	3.2e-10		UQ_con	Domain	184.6	5.4e-55
					Pfam-B_4754	Pfam-B	176.4	1.5e-51		Arf	Domain	267.5	3.1e-80		Glutaredoxin	Domain	59.7	2e-16		Pfam-B_11834	Pfam-B	41.2	2.8e-10		UQ_con	Domain	70.4	9.7e-20
					Pfam-B_4754	Pfam-B	153.6	1.3e-44		Arf	Domain	266.8	4.8e-80		Glutaredoxin	Domain	65.9	2.3e-18		Pfam-B_11834	Pfam-B	39.3	1.1e-09		UQ_con	Domain	179.3	2.4e-53
					Pfam-B_4754	Pfam-B	145.9	2.8e-42		Arf	Domain	267.3	3.6e-80		Glutaredoxin	Domain	50.2	1.8e-13		Pfam-B_11834	Pfam-B	40.9	3.6e-10		UQ_con	Domain	180.8	8.4e-54
					Pfam-B_4754	Pfam-B	152.3	3.3e-44		Arf	Domain	232.5	1.6e-69		Glyco_hydro_16	Domain	144.3	2.4e-42		Pfam-B_11834	Pfam-B	37.4	4.3e-09		UQ_con	Domain	176.1	2.3e-52
					Pfam-B_4754	Pfam-B	147.7	8e-43		Arf	Domain	267.0	4.4e-80		Glyco_hydro_16	Domain	152.3	8e-45		Pfam-B_11834	Pfam-B	91.7	9e-26		UQ_con	Domain	141.8	8.6e-42
					Pfam-B_4754	Pfam-B	174.4	6.6e-51		Arf	Domain	267.2	3.7e-80		Glyco_hydro_16	Domain	139.0	9.9e-41		Pfam-B_1388	Pfam-B	19.4	0.00066		UQ_con	Domain	140.9	1.7e-41
					Pfam-B_4754	Pfam-B	176.8	1.2e-51		Arf	Domain	262.6	9.4e-79		Glyco_hydro_17	Domain	133.3	8.8e-39		Pfam-B_14832	Pfam-B	25.6	7.7e-06		UQ_con	Domain	178.7	3.7e-53
					Pfam-B_4754	Pfam-B	183.6	1e-53		Arf	Domain	221.4	4.2e-66		Glyco_hydro_17	Domain	348.2	3.3e-104		Pfam-B_14832	Pfam-B	49.7	3.4e-13		UQ_con	Domain	179.0	2.9e-53
					Pfam-B_4754	Pfam-B	157.3	1e-45		Arf	Domain	267.6	2.9e-80		Glyco_hydro_17	Domain	117.9	4.4e-34		Pfam-B_14832	Pfam-B	22.0	9.3e-05		UQ_con	Domain	171.1	8e-51
					Pfam-B_5027	Pfam-B	41.0	2.2e-10		Arf	Domain	232.0	2.5e-69		Glyco_hydro_17	Domain	99.0	2.5e-28		Pfam-B_14832	Pfam-B	28.9	7.7e-07		UQ_con	Domain	178.3	4.7e-53
					Pfam-B_5027	Pfam-B	55.0	1.2e-14		Arf	Domain	186.3	2.5e-55		Glyco_hydro_17	Domain	267.1	1.6e-79		Pfam-B_14832	Pfam-B	24.2	2.1e-05		UQ_con	Domain	180.9	7.3e-54
					Pfam-B_5027	Pfam-B	57.3	2.3e-15		Arf	Domain	267.0	4.3e-80		Glyco_hydro_17	Domain	38.7	5.7e-10		Pfam-B_14832	Pfam-B	24.9	1.3e-05		UQ_con	Domain	135.2	9.3e-40
					Pfam-B_5027	Pfam-B	20.3	0.00046		Arf	Domain	263.0	7.3e-79		Glyco_hydro_17	Domain	445.7	6.9e-134		Pfam-B_14832	Pfam-B	23.2	4e-05		UQ_con	Domain	139.1	6.2e-41
					Pfam-B_5027	Pfam-B	29.8	5.7e-07		Arf	Domain	248.7	1.8e-74		Glyco_hydro_17	Domain	112.9	1.5e-32		Pfam-B_14832	Pfam-B	20.1	0.00037		UQ_con	Domain	91.3	3.4e-26
					Pfam-B_5027	Pfam-B	29.6	6.7e-07		Arf	Domain	267.5	3e-80		Glyco_hydro_17	Domain	40.8	1.2e-10		Pfam-B_14832	Pfam-B	18.6	0.001		UQ_con	Domain	141.7	9.7e-42
					Pfam-B_5052	Pfam-B	65.4	6.9e-18		Arf	Domain	236.0	1.5e-70		Glyco_hydro_17	Domain	37.7	1.1e-09		Pfam-B_14832	Pfam-B	23.0	4.8e-05		UQ_con	Domain	172.1	3.8e-51
					Pfam-B_5052	Pfam-B	56.0	4.9e-15		Arf	Domain	267.1	3.9e-80		Glyco_hydro_17	Domain	55.2	5.2e-15		Pfam-B_1577	Pfam-B	32.2	4.7e-08		UQ_con	Domain	178.4	4.4e-53
					Pfam-B_5052	Pfam-B	65.5	6.7e-18		Arf	Domain	193.7	1.4e-57		Glyco_hydro_17	Domain	35.3	6.1e-09		Pfam-B_1577	Pfam-B	37.7	1e-09		UQ_con	Domain	170.4	1.3e-50
					Pfam-B_5052	Pfam-B	56.1	4.8e-15		Arf	Domain	254.5	3e-76		Glyco_hydro_17	Domain	288.5	5.1e-86		Pfam-B_16454	Pfam-B	21.0	0.00016		UQ_con	Domain	179.0	2.9e-53
					Pfam-B_5100	Pfam-B	18.9	0.00061		Arf	Domain	266.9	4.7e-80		Glyco_hydro_17	Domain	92.3	2.8e-26		Pfam-B_16454	Pfam-B	20.2	0.00028		UQ_con	Domain	178.1	5.6e-53
					Pfam-B_5202	Pfam-B	98.7	5e-28		Arf	Domain	267.0	4.3e-80		Glyco_hydro_17	Domain	112.3	2.2e-32		Pfam-B_16454	Pfam-B	18.4	0.00099		UQ_con	Domain	56.1	2.5e-15
					Pfam-B_541	Pfam-B	176.1	2.2e-51		Arf	Domain	265.9	9.5e-80		Glyco_hydro_2_N	Domain	22.5	6.5e-05		Pfam-B_1655	Pfam-B	89.4	8e-26		UQ_con	Domain	134.0	2.3e-39
					Pfam-B_541	Pfam-B	185.2	3.7e-54		Arf	Domain	266.8	4.9e-80		Glyco_hydro_28	Domain	127.5	5.2e-37		Pfam-B_16677	Pfam-B	158.6	2.5e-46		UQ_con	Domain	29.1	5.5e-07
					Pfam-B_56	Pfam-B	41.9	4.6e-11		Arf	Domain	263.6	4.6e-79		Glyco_hydro_28	Domain	130.2	7.5e-38		Pfam-B_17353	Pfam-B	55.7	5.2e-15		UQ_con	Domain	178.4	4.5e-53
					Pfam-B_5929	Pfam-B	35.4	7e-09		Arf	Domain	263.1	6.9e-79		Glyco_hydro_28	Domain	230.1	3.2e-68		Pfam-B_17902	Pfam-B	21.7	9.7e-05		UQ_con	Domain	177.8	6.9e-53
					Pfam-B_613	Pfam-B	22.9	3.4e-05		Arf	Domain	268.5	1.5e-80		Glyco_hydro_28	Domain	59.8	2e-16		Pfam-B_17911	Pfam-B	46.4	5.5e-12		UQ_con	Domain	177.9	6.6e-53
					Pfam-B_613	Pfam-B	22.4	4.8e-05		Arf	Domain	266.3	7.2e-80		Glyco_hydro_3	Family	92.4	2.4e-26		Pfam-B_17911	Pfam-B	43.0	6e-11		UQ_con	Domain	178.6	3.9e-53
					Pfam-B_613	Pfam-B	18.7	0.00062		Arf	Domain	266.8	4.9e-80		Glyco_hydro_3_C	Domain	69.0	3.9e-19		Pfam-B_17911	Pfam-B	46.4	5.4e-12		UQ_con	Domain	156.8	2.1e-46
					Pfam-B_613	Pfam-B	19.4	0.00038		Arf	Domain	267.1	4.1e-80		Glyco_hydro_31	Family	288.0	1.2e-85		Pfam-B_210	Pfam-B	17.9	0.00069		UQ_con	Domain	178.1	5.6e-53
					Pfam-B_6665	Pfam-B	56.4	3.9e-15		Arf	Domain	267.3	3.4e-80		Glyco_hydro_32C	Domain	59.7	2.6e-16		Pfam-B_2149	Pfam-B	70.4	1.5e-19		UQ_con	Domain	51.9	4.8e-14
					Pfam-B_6665	Pfam-B	38.3	1.2e-09		Arf	Domain	268.1	2e-80		Glyco_hydro_32C	Domain	69.3	2.7e-19		Pfam-B_2199	Pfam-B	50.4	1.5e-13		UQ_con	Domain	179.8	1.6e-53
					Pfam-B_6665	Pfam-B	45.8	6.4e-12		Arf	Domain	266.8	4.8e-80		Glyco_hydro_32C	Domain	37.7	1.9e-09		Pfam-B_2199	Pfam-B	30.9	1.2e-07		UQ_con	Domain	178.9	3.2e-53
					Pfam-B_6815	Pfam-B	54.4	8.3e-15		Arf	Domain	223.9	7.4e-67		Glyco_hydro_32N	Domain	367.4	5.8e-110		Pfam-B_2199	Pfam-B	26.7	2.2e-06		UQ_con	Domain	176.6	1.6e-52
					Pfam-B_6815	Pfam-B	54.4	8.3e-15		Arf	Domain	191.5	6.6e-57		Glyco_hydro_32N	Domain	305.8	3.4e-91		Pfam-B_2199	Pfam-B	19.2	0.0004		UQ_con	Domain	54.9	5.9e-15
					Pfam-B_6815	Pfam-B	60.2	1.2e-16		Arf	Domain	267.5	3e-80		Glyco_hydro_32N	Domain	78.3	6e-22		Pfam-B_2199	Pfam-B	21.8	6.6e-05		UQ_con	Domain	70.0	1.3e-19
					Pfam-B_6815	Pfam-B	59.5	2.1e-16		Arf	Domain	257.1	4.7e-77		Glyco_hydro_32N	Domain	272.7	4.1e-81		Pfam-B_2199	Pfam-B	17.9	0.001		UQ_con	Domain	179.0	3e-53
					Pfam-B_6815	Pfam-B	59.5	2.1e-16		Arf	Domain	265.1	1.6e-79		Glyco_hydro_32N	Domain	240.6	2.3e-71		Pfam-B_2199	Pfam-B	19.5	0.00034		UQ_con	Domain	142.6	4.9e-42
					Pfam-B_6815	Pfam-B	54.3	8.7e-15		Arf	Domain	266.2	7.7e-80		Glyco_hydro_35	Family	61.2	9.9e-17		Pfam-B_2199	Pfam-B	20.7	0.00015		UQ_con	Domain	54.5	7.6e-15
					Pfam-B_6815	Pfam-B	54.4	8.3e-15		Arf	Domain	268.7	1.3e-80		Glyco_hydro_35	Family	193.7	4.7e-57		Pfam-B_2199	Pfam-B	28.9	4.9e-07		UQ_con	Domain	177.1	1.1e-52
					Pfam-B_6815	Pfam-B	54.4	8.3e-15		Arf	Domain	267.5	3e-80		Glyco_hydro_38	Domain	125.3	2.6e-36		Pfam-B_2199	Pfam-B	50.5	1.4e-13		UQ_con	Domain	175.3	4.1e-52
					Pfam-B_6815	Pfam-B	54.4	8.3e-15		Arf	Domain	267.4	3.1e-80		Glyco_hydro_38C	Domain	245.7	7.9e-73		Pfam-B_2199	Pfam-B	20.7	0.00015		UQ_con	Domain	177.2	1e-52
					Pfam-B_6815	Pfam-B	60.2	1.2e-16		Arf	Domain	266.0	8.7e-80		Glyco_hydro_38C	Domain	189.1	1.2e-55		Pfam-B_2199	Pfam-B	19.6	0.00031		UQ_con	Domain	177.2	1.1e-52
					Pfam-B_6815	Pfam-B	54.4	8.3e-15		ArfGap	Domain	120.4	3.2e-35		Glyco_hydro_79n	Domain	363.1	8e-109		Pfam-B_2199	Pfam-B	20.6	0.00016		UQ_con	Domain	178.3	5e-53
					Pfam-B_6815	Pfam-B	60.3	1.2e-16		ArfGap	Domain	120.2	3.7e-35		Glyco_hydro_79n	Domain	192.0	9.3e-57		Pfam-B_2199	Pfam-B	21.3	9.6e-05		UQ_con	Domain	176.5	1.8e-52
					Pfam-B_6815	Pfam-B	59.8	1.7e-16		ArfGap	Domain	120.6	2.8e-35		Glyco_hydro_9	Domain	543.8	3e-163		Pfam-B_3068	Pfam-B	59.6	2e-16		UQ_con	Domain	173.6	1.4e-51
					Pfam-B_6912	Pfam-B	21.4	0.00014		ArfGap	Domain	119.0	8.4e-35		Glyco_hydro_9	Domain	552.5	7e-166		Pfam-B_3068	Pfam-B	263.9	4.3e-78		UQ_con	Domain	167.8	8.6e-50
					Pfam-B_7160	Pfam-B	57.5	9.2e-16		ArfGap	Domain	124.3	2e-36		Glyco_hydro_9	Domain	192.1	1.5e-56		Pfam-B_3068	Pfam-B	76.8	1.3e-21		UQ_con	Domain	177.2	1.1e-52
					Pfam-B_7160	Pfam-B	59.0	3e-16		ArfGap	Domain	119.8	4.9e-35		Glycolytic	Domain	576.8	8.8e-174		Pfam-B_3068	Pfam-B	230.8	4.1e-68		zf-CCCH	Family	23.1	4e-05
					Pfam-B_7160	Pfam-B	57.5	9.2e-16		Arm	Repeat	30.5	2e-07		Glycolytic	Domain	549.2	2.1e-165		Pfam-B_3068	Pfam-B	58.0	6.2e-16		zf-CCCH	Family	23.1	4e-05
					Pfam-B_7160	Pfam-B	57.5	9.2e-16		Asparaginase_2	Domain	429.6	4.7e-129		Glycolytic	Domain	557.1	8.4e-168		Pfam-B_3068	Pfam-B	263.3	6.6e-78		zf-GRF	Domain	36.0	4.5e-09
					Pfam-B_7178	Pfam-B	19.9	0.00091		Asparaginase_2	Domain	415.4	1e-124		Glycolytic	Domain	575.5	2.2e-173		Pfam-B_3068	Pfam-B	54.3	7.9e-15
					Pfam-B_7178	Pfam-B	21.6	0.00027		Asparaginase_2	Domain	412.9	5.8e-124		Glycolytic	Domain	564.0	6.7e-170		Pfam-B_3068	Pfam-B	256.6	6.9e-76
					Pfam-B_7178	Pfam-B	21.6	0.00027		Asparaginase_2	Domain	417.0	3.4e-125		Glycolytic	Domain	150.8	3e-44		Pfam-B_3068	Pfam-B	40.3	1.3e-10
					Pfam-B_7194	Pfam-B	65.0	8.3e-18		Asparaginase_2	Domain	431.6	1.2e-129		Glycolytic	Domain	78.8	2.4e-22		Pfam-B_3068	Pfam-B	257.4	3.8e-76
					Pfam-B_7194	Pfam-B	67.9	1.1e-18		Asparaginase_2	Domain	416.4	4.9e-125		Glycolytic	Domain	293.3	1.4e-87		Pfam-B_3068	Pfam-B	46.9	1.4e-12
					Pfam-B_7194	Pfam-B	71.8	7.2e-20		ATP-synt_ab	Family	205.5	6.3e-61		Glycolytic	Domain	139.1	1.1e-40		Pfam-B_3068	Pfam-B	256.8	5.7e-76
					Pfam-B_7194	Pfam-B	65.8	4.8e-18		ATP-synt_ab	Family	232.5	3.6e-69		Glyoxal_oxid_N	Family	294.2	5.2e-88		Pfam-B_3068	Pfam-B	74.1	8.5e-21
					Pfam-B_7194	Pfam-B	69.4	3.8e-19		ATP-synt_ab	Family	206.9	2.4e-61		Glyoxalase	Domain	86.1	1.8e-24		Pfam-B_3068	Pfam-B	233.6	6e-69
					Pfam-B_7194	Pfam-B	63.9	1.8e-17		ATP-synt_ab	Family	207.3	1.8e-61		Glyoxalase	Domain	53.1	2.9e-14		Pfam-B_3068	Pfam-B	56.0	2.4e-15
					Pfam-B_726	Pfam-B	58.9	6.3e-16		ATP-synt_ab	Family	206.6	2.9e-61		Glyoxalase	Domain	86.3	1.5e-24		Pfam-B_3068	Pfam-B	253.4	6.3e-75
					Pfam-B_726	Pfam-B	62.0	6.8e-17		ATP-synt_ab	Family	205.5	6.3e-61		Glyoxalase	Domain	52.7	3.8e-14		Pfam-B_3068	Pfam-B	47.8	7.6e-13
					Pfam-B_726	Pfam-B	61.5	9.7e-17		ATP-synt_ab	Family	206.6	2.9e-61		Glyoxalase	Domain	81.3	5.4e-23		Pfam-B_3068	Pfam-B	256.8	6e-76
					Pfam-B_726	Pfam-B	61.2	1.3e-16		ATP-synt_ab	Family	232.4	3.8e-69		Glyoxalase	Domain	23.1	5.4e-05		Pfam-B_3068	Pfam-B	47.7	7.8e-13
					Pfam-B_726	Pfam-B	39.8	3.9e-10		ATP-synt_ab	Family	232.7	3e-69		Glyoxalase	Domain	28.1	1.5e-06		Pfam-B_3068	Pfam-B	256.7	6.3e-76
					Pfam-B_726	Pfam-B	51.8	8.7e-14		ATP-synt_ab	Family	197.6	1.8e-58		Glyoxalase	Domain	62.6	3.3e-17		Pfam-B_3068	Pfam-B	75.9	2.5e-21
					Pfam-B_726	Pfam-B	60.1	2.6e-16		ATP-synt_ab	Family	232.5	3.6e-69		Glyoxalase_2	Domain	40.3	3.7e-10		Pfam-B_3068	Pfam-B	216.4	9e-64
					Pfam-B_726	Pfam-B	64.1	1.6e-17		ATP-synt_ab	Family	198.8	7.2e-59		Glyoxalase_2	Domain	66.9	2e-18		Pfam-B_3068	Pfam-B	53.3	1.7e-14
					Pfam-B_726	Pfam-B	50.8	1.8e-13		ATP-synt_ab	Family	207.3	1.8e-61		Glyoxalase_2	Domain	43.9	2.8e-11		Pfam-B_3068	Pfam-B	254.8	2.4e-75
					Pfam-B_726	Pfam-B	39.9	3.8e-10		ATP-synt_ab	Family	207.3	1.8e-61		Glyoxalase_2	Domain	63.8	1.8e-17		Pfam-B_3068	Pfam-B	53.3	1.7e-14
					Pfam-B_7405	Pfam-B	60.0	3.2e-16		ATP-synt_ab_C	Domain	59.8	3.1e-16		Glyoxalase_2	Domain	40.1	4.4e-10		Pfam-B_3068	Pfam-B	254.6	2.8e-75
					Pfam-B_7405	Pfam-B	57.3	2.1e-15		ATP-synt_ab_C	Domain	81.4	6.1e-23		Glyoxalase_2	Domain	42.5	7.8e-11		Pfam-B_3068	Pfam-B	48.4	4.8e-13
					Pfam-B_7405	Pfam-B	65.4	6.7e-18		ATP-synt_ab_C	Domain	87.6	7.4e-25		Gp_dh_C	Domain	246.9	5.1e-74		Pfam-B_3068	Pfam-B	255.7	1.3e-75
					Pfam-B_7405	Pfam-B	65.4	7e-18		ATP-synt_ab_C	Domain	58.3	9e-16		Gp_dh_C	Domain	250.4	4.2e-75		Pfam-B_3068	Pfam-B	28.4	5.2e-07
					Pfam-B_7588	Pfam-B	199.9	1.2e-58		ATP-synt_ab_C	Domain	59.5	3.9e-16		Gp_dh_C	Domain	252.4	1e-75		Pfam-B_3068	Pfam-B	227.7	3.7e-67
					Pfam-B_819	Pfam-B	55.8	5.1e-15		ATP-synt_ab_C	Domain	59.8	3.1e-16		Gp_dh_C	Domain	221.9	2.5e-66		Pfam-B_3068	Pfam-B	55.6	3.2e-15
					Pfam-B_819	Pfam-B	56.3	3.5e-15		ATP-synt_ab_C	Domain	59.8	3.1e-16		Gp_dh_C	Domain	222.4	1.8e-66		Pfam-B_3068	Pfam-B	268.1	2.2e-79
					Pfam-B_8970	Pfam-B	83.7	1.7e-23		ATP-synt_ab_C	Domain	81.3	6.4e-23		Gp_dh_C	Domain	220.1	9.4e-66		Pfam-B_3068	Pfam-B	56.3	2e-15
					Pfam-B_8970	Pfam-B	71.1	1e-19		ATP-synt_ab_C	Domain	81.3	6.4e-23		Gp_dh_C	Domain	242.8	9.6e-73		Pfam-B_3068	Pfam-B	262.2	1.3e-77
					Pfam-B_8970	Pfam-B	22.1	7.4e-05		ATP-synt_ab_C	Domain	87.6	7.4e-25		Gp_dh_C	Domain	249.5	7.9e-75		Pfam-B_3068	Pfam-B	19.9	0.00019
					Pfam-B_8970	Pfam-B	65.9	3.9e-18		ATP-synt_ab_C	Domain	81.4	6.1e-23		Gp_dh_C	Domain	221.2	4.2e-66		Pfam-B_3068	Pfam-B	74.4	6.7e-21
					Pfam-B_8970	Pfam-B	20.2	0.00027		ATP-synt_ab_C	Domain	54.2	1.7e-14		Gp_dh_C	Domain	243.2	7.2e-73		Pfam-B_3068	Pfam-B	239.7	8.7e-71
					Pfam-B_8970	Pfam-B	65.9	3.9e-18		ATP-synt_ab_C	Domain	58.2	9.4e-16		Gp_dh_C	Domain	245.5	1.4e-73		Pfam-B_3068	Pfam-B	57.2	1.1e-15
					Pfam-B_8970	Pfam-B	20.2	0.00027		ATP-synt_ab_C	Domain	58.2	9.5e-16		Gp_dh_C	Domain	254.0	3.3e-76		Pfam-B_3068	Pfam-B	256.4	7.7e-76
					Pfam-B_8970	Pfam-B	83.7	1.6e-23		ATP-synt_ab_N	Domain	47.0	2.2e-12		Gp_dh_C	Domain	165.0	8.1e-49		Pfam-B_3068	Pfam-B	76.3	1.9e-21
					Pfam-B_8970	Pfam-B	57.7	1.2e-15		ATP-synt_ab_N	Domain	72.1	3.1e-20		Gp_dh_C	Domain	105.2	2.1e-30		Pfam-B_3068	Pfam-B	235.4	1.7e-69
					Pfam-B_8970	Pfam-B	20.4	0.00025		ATP-synt_ab_N	Domain	76.4	1.4e-21		Gp_dh_C	Domain	219.1	1.8e-65		Pfam-B_3068	Pfam-B	59.2	2.6e-16
					Pfam-B_8970	Pfam-B	57.8	1.1e-15		ATP-synt_ab_N	Domain	48.1	9.4e-13		Gp_dh_N	Domain	191.5	7.3e-57		Pfam-B_3068	Pfam-B	254.2	3.5e-75
					Pfam-B_8970	Pfam-B	20.4	0.00023		ATP-synt_ab_N	Domain	48.2	9.2e-13		Gp_dh_N	Domain	191.6	7.1e-57		Pfam-B_3068	Pfam-B	52.5	2.9e-14
					Pfam-B_8970	Pfam-B	81.0	1.1e-22		ATP-synt_ab_N	Domain	47.0	2.2e-12		Gp_dh_N	Domain	190.2	1.9e-56		Pfam-B_3068	Pfam-B	268.2	2.1e-79
					Pfam-B_903	Pfam-B	62.5	3.2e-17		ATP-synt_ab_N	Domain	48.2	9.2e-13		Gp_dh_N	Domain	179.4	3.9e-53		Pfam-B_3068	Pfam-B	47.7	8e-13
					Pfam-B_9066	Pfam-B	53.4	2.8e-14		ATP-synt_ab_N	Domain	72.1	3.2e-20		Gp_dh_N	Domain	178.3	8.4e-53		Pfam-B_3068	Pfam-B	44.3	8.4e-12
					Pfam-B_935	Pfam-B	137.6	5.3e-40		ATP-synt_ab_N	Domain	72.1	3.2e-20		Gp_dh_N	Domain	179.4	3.9e-53		Pfam-B_3068	Pfam-B	257.0	4.9e-76
					Pfam-B_935	Pfam-B	137.7	4.9e-40		ATP-synt_ab_N	Domain	68.8	3.2e-19		Gp_dh_N	Domain	184.2	1.3e-54		Pfam-B_3068	Pfam-B	46.9	1.4e-12
					Pfam-B_935	Pfam-B	138.3	3.4e-40		ATP-synt_ab_N	Domain	76.4	1.4e-21		Gp_dh_N	Domain	190.9	1.1e-56		Pfam-B_3068	Pfam-B	256.8	5.7e-76
					Pfam-B_968	Pfam-B	230.5	6.4e-68		ATP-synt_ab_N	Domain	72.1	3.1e-20		Gp_dh_N	Domain	178.2	9e-53		Pfam-B_3068	Pfam-B	60.7	9.2e-17
					Pfam-B_968	Pfam-B	217.3	6.2e-64		ATP-synt_ab_N	Domain	47.0	2.2e-12		Gp_dh_N	Domain	204.8	6e-61		Pfam-B_3068	Pfam-B	246.6	6.9e-73
					Pfam-B_968	Pfam-B	271.1	3.4e-80		ATP-synt_ab_N	Domain	48.1	9.4e-13		Gp_dh_N	Domain	195.0	6.1e-58		Pfam-B_3068	Pfam-B	57.0	1.2e-15
					Pfam-B_968	Pfam-B	271.2	3.3e-80		ATP-synt_ab_N	Domain	48.1	9.4e-13		Gp_dh_N	Domain	192.8	3e-57		Pfam-B_3068	Pfam-B	259.0	1.3e-76
					Pfam-B_968	Pfam-B	238.6	2.3e-70		B56	Family	595.5	4e-179		GRAM	Family	61.0	5.5e-17		Pfam-B_3068	Pfam-B	74.1	8.5e-21
					Pfam-B_968	Pfam-B	204.9	3.5e-60		Barwin	Domain	178.2	3.6e-53		GRAM	Family	61.3	4.4e-17		Pfam-B_3068	Pfam-B	235.6	1.5e-69
					Pfam-B_968	Pfam-B	239.5	1.2e-70		Barwin	Domain	194.2	4.1e-58		GRAM	Family	61.0	5.3e-17		Pfam-B_3068	Pfam-B	56.0	2.5e-15
					Pfam-B_968	Pfam-B	238.2	2.9e-70		BBE	Domain	61.3	5.8e-17		GRAM	Family	61.5	3.8e-17		Pfam-B_3068	Pfam-B	254.3	3.2e-75
					Pkinase	Domain	146.9	5.8e-43		Beach	Family	217.8	1.7e-64		Granulin	Family	46.9	2e-12		Pfam-B_3068	Pfam-B	48.4	4.8e-13
					Pkinase	Domain	163.7	4.1e-48		Bet_v_1	Domain	82.0	3.1e-23		Granulin	Family	45.9	4.1e-12		Pfam-B_3068	Pfam-B	256.7	6.4e-76
					Pkinase	Domain	164.8	2e-48		Bet_v_1	Domain	105.8	1.5e-30		Granulin	Family	45.4	6e-12		Pfam-B_3068	Pfam-B	75.6	3.1e-21
					Pkinase	Domain	149.6	8.5e-44		Bet_v_1	Domain	102.7	1.3e-29		GrpE	Family	78.3	4.5e-22		Pfam-B_3068	Pfam-B	236.4	8.5e-70
					Pkinase	Domain	168.5	1.5e-49		Bet_v_1	Domain	104.0	5.2e-30		GrpE	Family	144.4	2.2e-42		Pfam-B_3068	Pfam-B	75.9	2.5e-21
					Pkinase_Tyr	Domain	168.0	1.9e-49		Bet_v_1	Domain	102.9	1.1e-29		GSHPx	Family	151.3	4.8e-45		Pfam-B_3068	Pfam-B	242.8	9.5e-72
					Pkinase_Tyr	Domain	160.3	4.2e-47		Bet_v_1	Domain	103.8	5.9e-30		GSHPx	Family	151.9	3.2e-45		Pfam-B_3068	Pfam-B	56.7	1.5e-15
					Pkinase_Tyr	Domain	168.0	2e-49		Bet_v_1	Domain	103.2	9.3e-30		GST_C	Domain	39.1	5.2e-10		Pfam-B_3068	Pfam-B	248.7	1.7e-73
					Pkinase_Tyr	Domain	142.8	9.3e-42		Bet_v_1	Domain	105.2	2.2e-30		GST_C	Domain	40.0	2.7e-10		Pfam-B_3068	Pfam-B	54.1	9.4e-15
					Pkinase_Tyr	Domain	142.6	1.1e-41		Bet_v_1	Domain	90.1	9.7e-26		GST_C	Domain	66.7	1.3e-18		Pfam-B_3068	Pfam-B	265.1	1.8e-78
					Pkinase_Tyr	Domain	140.3	5.7e-41		Biotin_lipoyl	Domain	89.2	9.5e-26		GST_C	Domain	57.5	9.6e-16		Pfam-B_3068	Pfam-B	73.0	1.8e-20
					Pkinase_Tyr	Domain	82.3	2.8e-23		Biotin_lipoyl	Domain	88.0	2.3e-25		GST_C	Domain	47.2	1.6e-12		Pfam-B_3068	Pfam-B	231.0	3.7e-68
					Pkinase_Tyr	Domain	35.9	3.8e-09		Biotin_lipoyl	Domain	90.7	3.3e-26		GST_C	Domain	67.2	9.4e-19		Pfam-B_3068	Pfam-B	40.3	1.3e-10
					Pkinase_Tyr	Domain	142.3	1.4e-41		Biotin_lipoyl	Domain	90.6	3.4e-26		GST_C	Domain	39.5	4.1e-10		Pfam-B_3068	Pfam-B	257.7	3.1e-76
					Pkinase_Tyr	Domain	142.0	1.7e-41		Biotin_lipoyl	Domain	90.6	3.4e-26		GST_C	Domain	53.7	1.4e-14		Pfam-B_3068	Pfam-B	51.1	7.3e-14
					Pkinase_Tyr	Domain	161.3	2.1e-47		Biotin_lipoyl	Domain	91.9	1.3e-26		GST_C	Domain	65.9	2.4e-18		Pfam-B_3068	Pfam-B	243.3	7e-72
					Pkinase_Tyr	Domain	164.4	2.4e-48		Biotin_lipoyl	Domain	91.9	1.3e-26		GST_C	Domain	50.9	1.1e-13		Pfam-B_3068	Pfam-B	75.6	2.9e-21
					PLAT	Domain	46.1	5.2e-12		Biotin_lipoyl	Domain	91.9	1.4e-26		GST_C_2	Domain	28.4	1.1e-06		Pfam-B_3068	Pfam-B	224.2	4e-66
					PLAT	Domain	52.5	5.3e-14		Biotin_lipoyl	Domain	91.9	1.4e-26		GST_C_2	Domain	28.4	1.1e-06		Pfam-B_3068	Pfam-B	71.0	7.3e-20
					PLAT	Domain	43.3	3.9e-11		Biotin_lipoyl	Domain	92.0	1.3e-26		GST_C_2	Domain	36.5	3.1e-09		Pfam-B_3068	Pfam-B	230.4	5.4e-68
					PLAT	Domain	56.4	3.3e-15		Biotin_lipoyl	Domain	91.9	1.3e-26		GST_C_2	Domain	29.6	4.5e-07		Pfam-B_3068	Pfam-B	259.7	7.6e-77
					PLAT	Domain	52.0	7.5e-14		Biotin_lipoyl	Domain	91.9	1.4e-26		GST_C_2	Domain	34.6	1.2e-08		Pfam-B_3068	Pfam-B	77.5	8e-22
					PLAT	Domain	39.7	4.9e-10		Biotin_lipoyl	Domain	68.1	3.7e-19		GST_N	Domain	50.7	1.4e-13		Pfam-B_3068	Pfam-B	237.3	4.5e-70
					PLAT	Domain	40.7	2.4e-10		Biotin_lipoyl	Domain	60.6	8e-17		GST_N	Domain	48.7	6.2e-13		Pfam-B_3068	Pfam-B	44.3	8.2e-12
					PLAT	Domain	43.3	3.9e-11		Biotin_lipoyl	Domain	68.5	2.8e-19		GST_N	Domain	62.1	4.1e-17		Pfam-B_3068	Pfam-B	258.9	1.3e-76
					PLAT	Domain	53.2	3.3e-14		Biotin_lipoyl	Domain	63.7	8.8e-18		GST_N	Domain	61.4	6.8e-17		Pfam-B_3068	Pfam-B	71.0	7.3e-20
					PLAT	Domain	44.2	2.1e-11		Biotin_lipoyl	Domain	64.0	7.1e-18		GST_N	Domain	48.8	5.8e-13		Pfam-B_3068	Pfam-B	229.7	8.7e-68
					PLAT	Domain	44.2	2e-11		Biotin_lipoyl	Domain	91.9	1.3e-26		GST_N	Domain	60.6	1.1e-16		Pfam-B_3068	Pfam-B	55.6	3.2e-15
					PLAT	Domain	51.9	8.1e-14		Biotin_lipoyl	Domain	91.9	1.4e-26		GST_N_3	Domain	70.5	9.8e-20		Pfam-B_3068	Pfam-B	268.1	2.2e-79
					PLAT	Domain	59.9	2.6e-16		Biotin_lipoyl	Domain	93.3	5.1e-27		GST_N_3	Domain	72.0	3.3e-20		Pfam-B_3068	Pfam-B	53.2	1.8e-14
					PLAT	Domain	57.9	1.1e-15		Biotin_lipoyl	Domain	81.3	2.7e-23		GST_N_3	Domain	62.7	2.7e-17		Pfam-B_3068	Pfam-B	260.4	4.7e-77
					PLAT	Domain	50.6	2e-13		Biotin_lipoyl	Domain	91.9	1.3e-26		GST_N_3	Domain	59.3	3.2e-16		Pfam-B_3068	Pfam-B	56.3	2e-15
					PLAT	Domain	57.8	1.2e-15		Biotin_lipoyl	Domain	93.7	3.8e-27		GST_N_3	Domain	58.6	5e-16		Pfam-B_3068	Pfam-B	266.8	5.6e-79
					PLAT	Domain	53.6	2.4e-14		Biotin_lipoyl	Domain	90.8	3e-26		GST_N_3	Domain	59.6	2.4e-16		Pfam-B_3068	Pfam-B	108.3	4e-31
					PLAT	Domain	42.8	5.3e-11		Biotin_lipoyl	Domain	91.1	2.4e-26		GST_N_3	Domain	64.8	6e-18		Pfam-B_3068	Pfam-B	49.8	1.8e-13
					PLAT	Domain	52.5	5.4e-14		Biotin_lipoyl	Domain	91.5	1.9e-26		GST_N_3	Domain	62.8	2.5e-17		Pfam-B_3068	Pfam-B	215.2	2.1e-63
					PMEI	Domain	102.3	2.1e-29		Biotin_lipoyl	Domain	84.9	2.1e-24		GST_N_3	Domain	67.1	1.1e-18		Pfam-B_3068	Pfam-B	57.5	8.4e-16
					PMEI	Domain	53.7	2e-14		Bromodomain	Domain	61.9	3.9e-17		GST_N_3	Domain	63.5	1.5e-17		Pfam-B_3068	Pfam-B	262.4	1.2e-77
					PMEI	Domain	94.1	7.4e-27		BSD	Domain	44.1	1.2e-11		GST_N_3	Domain	51.3	9.9e-14		Pfam-B_3068	Pfam-B	56.3	2e-15
					PMEI	Domain	77.8	7.4e-22		BSD	Domain	41.7	7e-11		GTP_EFTU	Domain	187.8	1.2e-55		Pfam-B_3068	Pfam-B	256.6	6.9e-76
					PMEI	Domain	71.2	8.2e-20		BSD	Domain	43.8	1.4e-11		GTP_EFTU	Domain	188.0	1.1e-55		Pfam-B_3068	Pfam-B	75.6	2.9e-21
					PMEI	Domain	80.0	1.6e-22		BSD	Domain	41.6	7.1e-11		GTP_EFTU	Domain	188.0	1.1e-55		Pfam-B_3068	Pfam-B	218.7	1.8e-64
					PMEI	Domain	108.2	3.3e-31		BSD	Domain	44.2	1.2e-11		GTP_EFTU	Domain	143.2	5.9e-42		Pfam-B_3068	Pfam-B	28.4	5.2e-07
					PMEI	Domain	36.1	5.2e-09		BSD	Domain	44.1	1.2e-11		GTP_EFTU	Domain	142.4	1e-41		Pfam-B_3068	Pfam-B	225.7	1.4e-66
					PMEI	Domain	46.0	4.6e-12		BSD	Domain	34.6	1.1e-08		GTP_EFTU	Domain	144.0	3.3e-42		Pfam-B_3068	Pfam-B	28.5	5e-07
					PMEI	Domain	61.6	7.3e-17		BSD	Domain	34.6	1.1e-08		GTP_EFTU_D2	Domain	62.6	2.7e-17		Pfam-B_3068	Pfam-B	225.0	2.4e-66
					PMEI	Domain	55.3	6.4e-15		C1_3	Domain	21.1	0.00023		GTP_EFTU_D2	Domain	62.5	2.9e-17		Pfam-B_3068	Pfam-B	57.5	8.4e-16
					PMEI	Domain	53.9	1.7e-14		C2	Domain	49.0	4e-13		GTP_EFTU_D2	Domain	60.9	8.8e-17		Pfam-B_3068	Pfam-B	258.8	1.4e-76
					PMEI	Domain	54.2	1.4e-14		C2	Domain	57.6	8e-16		GTP_EFTU_D2	Domain	62.7	2.4e-17		Pfam-B_3068	Pfam-B	55.6	3.2e-15
					PMEI	Domain	41.2	1.5e-10		C2	Domain	56.9	1.3e-15		GTP_EFTU_D2	Domain	64.0	9.9e-18		Pfam-B_3068	Pfam-B	241.9	1.9e-71
					PMEI	Domain	103.9	6.9e-30		C2	Domain	49.8	2.1e-13		GTP_EFTU_D2	Domain	63.3	1.6e-17		Pfam-B_3068	Pfam-B	45.8	2.9e-12
					PMEI	Domain	114.1	5e-33		C2	Domain	54.4	8.3e-15		GTP_EFTU_D2	Domain	63.7	1.2e-17		Pfam-B_3068	Pfam-B	257.1	4.7e-76
					PMEI	Domain	54.7	9.6e-15		C2	Domain	55.0	5.4e-15		GTP_EFTU_D2	Domain	62.6	2.7e-17		Pfam-B_3068	Pfam-B	56.6	1.6e-15
					PMEI	Domain	58.5	6.9e-16		C2	Domain	55.0	5.4e-15		GTP_EFTU_D3	Domain	113.2	4.7e-33		Pfam-B_3068	Pfam-B	257.3	4.2e-76
					PMEI	Domain	84.4	7.1e-24		C2	Domain	48.3	6.3e-13		GTP_EFTU_D3	Domain	112.9	6e-33		Pfam-B_3068	Pfam-B	40.3	1.3e-10
					PMEI	Domain	82.7	2.4e-23		Calreticulin	Family	389.2	1.3e-116		GTP_EFTU_D3	Domain	113.0	5.5e-33		Pfam-B_3068	Pfam-B	257.5	3.6e-76
					PMEI	Domain	41.0	1.6e-10		CAP_C	Family	207.1	8.8e-62		GTP_EFTU_D3	Domain	113.3	4.4e-33		Pfam-B_3068	Pfam-B	54.3	7.9e-15
					PMEI	Domain	41.0	1.6e-10		CAP_C	Family	204.1	7.3e-61		GTP_EFTU_D3	Domain	114.8	1.6e-33		Pfam-B_3068	Pfam-B	252.9	8.7e-75
					PMEI	Domain	83.0	1.9e-23		CAP_C	Family	174.0	1.3e-51		GTP_EFTU_D3	Domain	115.1	1.3e-33		Pfam-B_3068	Pfam-B	56.6	1.7e-15
					Pollen_allerg_1	Domain	36.9	2.3e-09		CAP_N	Family	215.8	8.4e-64		HABP4_PAI-RBP1	Family	99.2	1.6e-28		Pfam-B_3068	Pfam-B	264.8	2.3e-78
					Pollen_allerg_1	Domain	37.0	2.1e-09		CAP_N	Family	219.6	5.9e-65		HABP4_PAI-RBP1	Family	99.9	1e-28		Pfam-B_3592	Pfam-B	18.8	0.00086
					Pollen_Ole_e_I	Family	73.4	9.8e-21		CAP_N	Family	219.6	5.9e-65		HABP4_PAI-RBP1	Family	100.4	7.1e-29		Pfam-B_3592	Pfam-B	18.5	0.001
					Pollen_Ole_e_I	Family	69.6	1.4e-19		CarbpepA_inh	Domain	43.6	1.5e-11		HABP4_PAI-RBP1	Family	69.6	2.6e-19		Pfam-B_3592	Pfam-B	18.6	0.001
					PRKCSH_1	Family	104.4	3.7e-30		Catalase	Domain	600.3	1.1e-180		HABP4_PAI-RBP1	Family	81.7	4.7e-23		Pfam-B_3592	Pfam-B	20.3	0.00029
					PRKCSH_1	Family	92.4	1.8e-26		Catalase	Domain	596.3	1.8e-179		HABP4_PAI-RBP1	Family	30.0	5.5e-07		Pfam-B_3592	Pfam-B	19.0	0.00071
					PRKCSH_1	Family	106.6	7.5e-31		Catalase	Domain	603.9	8.8e-182		HABP4_PAI-RBP1	Family	98.1	3.6e-28		Pfam-B_3592	Pfam-B	18.7	0.0009
					PRKCSH_1	Family	106.7	7.4e-31		Catalase-rel	Family	75.6	1.9e-21		HABP4_PAI-RBP1	Family	24.2	3.6e-05		Pfam-B_3592	Pfam-B	19.9	0.00039
					PRKCSH-like	Family	125.2	2e-36		Catalase-rel	Family	78.0	3.5e-22		HAD_2	Family	81.1	1.1e-22		Pfam-B_3592	Pfam-B	18.6	0.00098
					PRKCSH-like	Family	131.7	2e-38		Catalase-rel	Family	78.8	2e-22		HAD_2	Family	94.3	9.7e-27		Pfam-B_3592	Pfam-B	18.5	0.001
					PRKCSH-like	Family	128.0	2.8e-37		CBF	Family	90.6	6.8e-26		HAD_2	Family	91.4	7.2e-26		Pfam-B_3592	Pfam-B	18.6	0.00099
					PRKCSH-like	Family	128.0	2.7e-37		CBF	Family	90.6	6.8e-26		HAD_2	Family	88.5	5.6e-25		Pfam-B_3592	Pfam-B	18.6	0.00098
					Pro_isomerase	Domain	162.1	1e-47		CBF	Family	33.1	3.3e-08		HAD_2	Family	83.4	2.1e-23		Pfam-B_3592	Pfam-B	18.5	0.001
					Pro_isomerase	Domain	134.2	4.1e-39		CBF	Family	92.1	2.4e-26		HAD_2	Family	86.0	3.3e-24		Pfam-B_3592	Pfam-B	19.9	0.00038
					Pro_isomerase	Domain	149.3	9.3e-44		CBF	Family	92.7	1.6e-26		HATPase_c_3	Domain	43.4	2.3e-11		Pfam-B_3592	Pfam-B	19.0	0.00071
					Pro_isomerase	Domain	159.4	7.3e-47		CBM_48	Domain	60.2	1.4e-16		HD_3	Domain	164.2	2e-48		Pfam-B_3592	Pfam-B	18.6	0.001
					Pro_isomerase	Domain	162.4	8.4e-48		CBM-like	Domain	60.4	1.5e-16		HEAT_2	Family	28.9	9.7e-07		Pfam-B_3592	Pfam-B	20.3	0.00029
					Pro_isomerase	Domain	158.2	1.8e-46		CDC48_2	Domain	37.8	1e-09		HEAT_2	Family	34.0	2.5e-08		Pfam-B_3616	Pfam-B	18.8	0.00077
					Pro_isomerase	Domain	151.7	1.7e-44		CDC48_2	Domain	39.7	2.7e-10		HEAT_EZ	Repeat	21.9	0.00017		Pfam-B_382	Pfam-B	43.8	2.5e-11
					Pro_isomerase	Domain	148.2	2e-43		CDC48_2	Domain	41.7	6.2e-11		Helicase_C	Family	87.4	4e-25		Pfam-B_4266	Pfam-B	29.9	3.8e-07
					Pro_isomerase	Domain	162.2	1e-47		CDC48_2	Domain	41.7	6.5e-11		Helicase_C	Family	86.9	5.9e-25		Pfam-B_4266	Pfam-B	103.7	3.4e-30
					Pro_isomerase	Domain	144.0	3.9e-42		CDC48_2	Domain	41.7	6.2e-11		Helicase_C	Family	87.8	3.1e-25		Pfam-B_4266	Pfam-B	29.1	6.7e-07
					Prot_inhib_II	Domain	78.6	2.5e-22		CDC48_2	Domain	43.5	1.7e-11		Helicase_C	Family	87.5	3.8e-25		Pfam-B_4266	Pfam-B	31.1	1.7e-07
					Prot_inhib_II	Domain	76.1	1.6e-21		CDC48_2	Domain	39.4	3.3e-10		Helicase_C	Family	87.6	3.6e-25		Pfam-B_4266	Pfam-B	30.5	2.6e-07
					Prot_inhib_II	Domain	78.1	3.6e-22		CDC48_2	Domain	38.7	5.6e-10		Helicase_C	Family	87.1	4.9e-25		Pfam-B_4266	Pfam-B	29.9	3.8e-07
					Prot_inhib_II	Domain	78.6	2.6e-22		CDC48_2	Domain	43.5	1.7e-11		Helicase_C	Family	87.4	4e-25		Pfam-B_4266	Pfam-B	27.2	2.7e-06
					Prot_inhib_II	Domain	79.9	9.7e-23		CDC48_2	Domain	41.9	5.6e-11		Hexokinase_1	Domain	201.7	7.5e-60		Pfam-B_4266	Pfam-B	31.1	1.7e-07
					Prot_inhib_II	Domain	82.4	1.7e-23		CDC48_2	Domain	38.7	5.6e-10		Hexokinase_1	Domain	196.9	2.3e-58		Pfam-B_4266	Pfam-B	31.0	1.7e-07
					Prot_inhib_II	Domain	83.0	1.1e-23		CDC48_2	Domain	43.5	1.7e-11		Hexokinase_1	Domain	200.2	2.2e-59		Pfam-B_4266	Pfam-B	30.9	1.9e-07
					Prot_inhib_II	Domain	85.3	2e-24		CDC48_2	Domain	41.9	5.6e-11		Hexokinase_1	Domain	199.7	3.2e-59		Pfam-B_4266	Pfam-B	31.1	1.7e-07
					Prot_inhib_II	Domain	75.7	2.1e-21		CDC48_2	Domain	43.5	1.7e-11		Hexokinase_2	Domain	232.7	3.4e-69		Pfam-B_4266	Pfam-B	31.0	1.7e-07
					Prot_inhib_II	Domain	80.3	7.5e-23		CDC48_2	Domain	32.9	3.4e-08		Hexokinase_2	Domain	231.7	6.7e-69		Pfam-B_4266	Pfam-B	27.5	2.2e-06
					Prot_inhib_II	Domain	83.4	7.9e-24		CDC48_2	Domain	37.2	1.6e-09		Hexokinase_2	Domain	217.9	1.1e-64		Pfam-B_4266	Pfam-B	29.9	3.8e-07
					Prot_inhib_II	Domain	82.7	1.3e-23		CDC48_2	Domain	32.0	6.9e-08		Hexokinase_2	Domain	233.4	2.1e-69		Pfam-B_4953	Pfam-B	22.2	6.7e-05
					Prot_inhib_II	Domain	78.9	2e-22		CDC48_2	Domain	44.1	1.2e-11		His_Phos_1	Domain	65.4	5.8e-18		Pfam-B_512	Pfam-B	38.9	6.1e-10
					Prot_inhib_II	Domain	80.3	7.5e-23		CDC48_2	Domain	36.4	2.9e-09		His_Phos_1	Domain	61.3	1.1e-16		Pfam-B_512	Pfam-B	38.9	6e-10
					Prot_inhib_II	Domain	79.3	1.5e-22		CDC48_2	Domain	36.0	3.8e-09		His_Phos_1	Domain	64.9	8.3e-18		Pfam-B_512	Pfam-B	38.9	6e-10
					Prot_inhib_II	Domain	79.9	1e-22		CDC48_2	Domain	42.2	4.4e-11		His_Phos_1	Domain	56.1	4.2e-15		Pfam-B_512	Pfam-B	37.6	1.5e-09
					Prot_inhib_II	Domain	87.6	4e-25		CDC48_2	Domain	37.4	1.4e-09		His_Phos_1	Domain	42.8	5.5e-11		Pfam-B_512	Pfam-B	37.0	2.3e-09
					Prot_inhib_II	Domain	88.8	1.6e-25		CDC48_2	Domain	42.2	4.4e-11		Histidinol_dh	Family	492.7	6.3e-148		Pfam-B_512	Pfam-B	38.4	8.6e-10
					Prot_inhib_II	Domain	87.7	3.5e-25		CDC48_2	Domain	44.1	1.2e-11		Histidinol_dh	Family	347.3	9.2e-104		Pfam-B_512	Pfam-B	40.2	2.4e-10
					Prot_inhib_II	Domain	78.4	2.9e-22		CDC48_2	Domain	38.7	5.6e-10		Histidinol_dh	Family	197.8	2.2e-58		Pfam-B_512	Pfam-B	35.1	8.5e-09
					Prot_inhib_II	Domain	87.6	3.9e-25		CDC48_2	Domain	41.1	9.4e-11		Histidinol_dh	Family	180.2	4.8e-53		Pfam-B_512	Pfam-B	38.0	1.2e-09
					Prot_inhib_II	Domain	89.1	1.3e-25		CDC48_2	Domain	41.8	5.9e-11		Histidinol_dh	Family	210.8	2.5e-62		Pfam-B_512	Pfam-B	38.8	6.7e-10
					Prot_inhib_II	Domain	34.9	1.1e-08		CDC48_2	Domain	38.7	5.6e-10		Histidinol_dh	Family	125.3	2.3e-36		Pfam-B_512	Pfam-B	38.0	1.1e-09
					Prot_inhib_II	Domain	85.3	2e-24		CDC48_2	Domain	42.3	4.1e-11		Histone	Domain	80.7	6.2e-23		Pfam-B_512	Pfam-B	37.4	1.8e-09
					Prot_inhib_II	Domain	83.0	1.1e-23		CDC48_2	Domain	41.8	5.9e-11		Histone	Domain	83.1	1.1e-23		Pfam-B_512	Pfam-B	34.3	1.5e-08
					Prot_inhib_II	Domain	85.3	2e-24		CDC48_2	Domain	38.7	5.6e-10		Histone	Domain	81.6	3.2e-23		Pfam-B_5796	Pfam-B	28.7	1.2e-06
					Prot_inhib_II	Domain	83.4	7.9e-24		CDC48_2	Domain	38.7	5.6e-10		Histone	Domain	82.4	1.8e-23		Pfam-B_5796	Pfam-B	28.8	1.1e-06
					Prot_inhib_II	Domain	67.7	6.5e-19		CDC48_2	Domain	42.0	5.2e-11		Histone	Domain	80.2	8.6e-23		Pfam-B_5796	Pfam-B	26.9	4.3e-06
					Prot_inhib_II	Domain	83.4	7.9e-24		CDC48_2	Domain	43.5	1.7e-11		Histone	Domain	83.7	7.1e-24		Pfam-B_5796	Pfam-B	30.1	4.4e-07
					Prot_inhib_II	Domain	82.4	1.7e-23		CDC48_2	Domain	40.7	1.3e-10		Histone	Domain	81.1	4.6e-23		Pfam-B_5796	Pfam-B	29.4	7.3e-07
					Prot_inhib_II	Domain	83.1	1e-23		CDC48_2	Domain	43.5	1.7e-11		Histone	Domain	87.8	3.8e-25		Pfam-B_5796	Pfam-B	28.4	1.5e-06
					Prot_inhib_II	Domain	83.6	6.9e-24		CDC48_2	Domain	43.5	1.7e-11		Histone	Domain	87.1	6.1e-25		Pfam-B_5796	Pfam-B	30.0	4.6e-07
					Prot_inhib_II	Domain	78.9	2e-22		CDC48_2	Domain	26.8	2.8e-06		Histone	Domain	89.0	1.6e-25		Pfam-B_5796	Pfam-B	30.2	4.2e-07
					Prot_inhib_II	Domain	78.2	3.3e-22		CDC48_2	Domain	44.3	9.7e-12		Histone	Domain	52.4	4.2e-14		Pfam-B_5796	Pfam-B	30.3	3.8e-07
					Prot_inhib_II	Domain	79.0	1.9e-22		CDC48_2	Domain	43.5	1.7e-11		Histone	Domain	84.7	3.4e-24		Pfam-B_5796	Pfam-B	29.5	6.7e-07
					Prot_inhib_II	Domain	31.7	1.1e-07		CDC48_2	Domain	43.5	1.7e-11		Histone	Domain	79.3	1.7e-22		Pfam-B_5796	Pfam-B	31.1	2.2e-07
					Prot_inhib_II	Domain	78.2	3.3e-22		CDC48_2	Domain	42.8	2.9e-11		Histone	Domain	53.1	2.4e-14		Pfam-B_5796	Pfam-B	30.8	2.7e-07
					Prot_inhib_II	Domain	65.4	3.3e-18		CDC48_2	Domain	43.5	1.7e-11		Histone	Domain	83.7	7.1e-24		Pfam-B_5796	Pfam-B	25.2	1.4e-05
					Prot_inhib_II	Domain	65.3	3.6e-18		CDC48_2	Domain	43.0	2.5e-11		Histone	Domain	52.5	3.8e-14		Pfam-B_5796	Pfam-B	30.7	3e-07
					Prot_inhib_II	Domain	77.9	4.2e-22		CDC48_2	Domain	43.3	2e-11		Histone	Domain	52.2	4.7e-14		Pfam-B_5796	Pfam-B	30.8	2.8e-07
					Prot_inhib_II	Domain	68.3	4.2e-19		CDC48_2	Domain	43.5	1.7e-11		Histone	Domain	78.4	3.1e-22		Pfam-B_5796	Pfam-B	28.9	1.1e-06
					Prot_inhib_II	Domain	65.3	3.6e-18		CDC48_N	Domain	83.7	6.2e-24		Histone	Domain	50.8	1.3e-13		Pfam-B_5796	Pfam-B	25.4	1.2e-05
					Prot_inhib_II	Domain	76.4	1.3e-21		CDC48_N	Domain	82.3	1.7e-23		Histone	Domain	89.7	9.2e-26		Pfam-B_5796	Pfam-B	29.8	5.4e-07
					Prot_inhib_II	Domain	78.7	2.4e-22		CDC48_N	Domain	83.3	8.3e-24		Histone	Domain	87.8	3.6e-25		Pfam-B_5796	Pfam-B	20.6	0.00034
					Prot_inhib_II	Domain	80.2	8.2e-23		CDC48_N	Domain	83.2	8.7e-24		Histone	Domain	90.6	4.8e-26		Pfam-B_5796	Pfam-B	20.9	0.00029
					Prot_inhib_II	Domain	78.9	2.1e-22		CDC48_N	Domain	78.3	3e-22		Histone	Domain	81.9	2.5e-23		Pfam-B_5796	Pfam-B	28.0	2e-06
					Prot_inhib_II	Domain	80.0	9.4e-23		CDC48_N	Domain	82.5	1.4e-23		Histone	Domain	87.8	3.6e-25		Pfam-B_5796	Pfam-B	28.0	2e-06
					Prot_inhib_II	Domain	80.0	9.5e-23		CDC48_N	Domain	81.5	2.9e-23		Histone	Domain	89.3	1.3e-25		Pfam-B_5796	Pfam-B	20.9	0.00029
					Prot_inhib_II	Domain	77.4	5.8e-22		CDC48_N	Domain	82.7	1.3e-23		Histone	Domain	52.5	3.8e-14		Pfam-B_5796	Pfam-B	21.5	0.00018
					Prot_inhib_II	Domain	78.3	3.2e-22		CDC48_N	Domain	82.0	2.1e-23		Histone	Domain	50.0	2.2e-13		Pfam-B_5796	Pfam-B	29.8	5.5e-07
					Prot_inhib_II	Domain	68.9	2.8e-19		CDC48_N	Domain	83.9	5.6e-24		Histone	Domain	90.7	4.7e-26		Pfam-B_5796	Pfam-B	31.7	1.5e-07
					Prot_inhib_II	Domain	61.1	7.2e-17		CDC48_N	Domain	82.9	1.1e-23		Histone	Domain	77.6	5.8e-22		Pfam-B_5796	Pfam-B	28.5	1.4e-06
					Prot_inhib_II	Domain	94.0	3.8e-27		CDC48_N	Domain	82.0	2.1e-23		Histone	Domain	90.6	5.1e-26		Pfam-B_5796	Pfam-B	26.9	4.3e-06
					Prot_inhib_II	Domain	88.4	2.2e-25		CDC48_N	Domain	84.4	3.8e-24		Histone	Domain	42.0	7e-11		Pfam-B_5796	Pfam-B	29.4	7.2e-07
					Prot_inhib_II	Domain	92.6	1.1e-26		CDC48_N	Domain	81.2	3.8e-23		Histone	Domain	52.3	4.6e-14		Pfam-B_5796	Pfam-B	29.8	5.6e-07
					Prot_inhib_II	Domain	88.4	2.2e-25		CDC48_N	Domain	77.4	5.8e-22		Histone	Domain	90.6	4.8e-26		Pfam-B_5796	Pfam-B	29.9	5.3e-07
					Prot_inhib_II	Domain	94.5	2.8e-27		CDC48_N	Domain	36.1	4.4e-09		Histone	Domain	89.0	1.5e-25		Pfam-B_5796	Pfam-B	29.4	7.1e-07
					Prot_inhib_II	Domain	88.6	1.8e-25		CDC48_N	Domain	83.7	6.2e-24		Histone	Domain	80.4	7.7e-23		Pfam-B_5796	Pfam-B	28.0	2e-06
					Prot_inhib_II	Domain	89.1	1.4e-25		CDC48_N	Domain	80.8	5.1e-23		Histone	Domain	79.0	2.1e-22		Pfam-B_5796	Pfam-B	28.0	1.9e-06
					Prot_inhib_II	Domain	89.8	8.3e-26		CDC48_N	Domain	81.8	2.5e-23		Histone	Domain	53.1	2.4e-14		Pfam-B_5796	Pfam-B	30.8	2.8e-07
					Prot_inhib_II	Domain	81.5	3.2e-23		CDC48_N	Domain	82.1	2e-23		Histone	Domain	43.1	3.4e-11		Pfam-B_5796	Pfam-B	26.9	4.3e-06
					Prot_inhib_II	Domain	80.9	5e-23		CDC48_N	Domain	81.5	2.9e-23		Histone	Domain	92.6	1.2e-26		Pfam-B_5796	Pfam-B	27.6	2.7e-06
					Prot_inhib_II	Domain	80.7	5.5e-23		CDC48_N	Domain	81.4	3.4e-23		Histone	Domain	80.6	6.6e-23		Pfam-B_5796	Pfam-B	28.1	1.8e-06
					Prot_inhib_II	Domain	82.2	1.9e-23		CDC48_N	Domain	85.1	2.2e-24		Histone	Domain	41.8	8.1e-11		Pfam-B_5796	Pfam-B	28.8	1.1e-06
					Prot_inhib_II	Domain	80.7	5.6e-23		CDC48_N	Domain	82.7	1.3e-23		Histone	Domain	74.4	5.7e-21		Pfam-B_5796	Pfam-B	21.7	0.00016
					Prot_inhib_II	Domain	77.0	7.7e-22		CDC48_N	Domain	80.3	7.1e-23		Histone	Domain	85.7	1.7e-24		Pfam-B_5796	Pfam-B	30.1	4.6e-07
					Prot_inhib_II	Domain	91.3	2.7e-26		CDC48_N	Domain	84.4	3.9e-24		Histone	Domain	48.8	5.4e-13		Pfam-B_5796	Pfam-B	30.7	2.9e-07
					Prot_inhib_II	Domain	86.7	7.5e-25		CDC48_N	Domain	80.6	5.9e-23		Histone	Domain	45.1	7.7e-12		Pfam-B_5796	Pfam-B	26.7	5e-06
					Prot_inhib_II	Domain	90.8	3.9e-26		CDC48_N	Domain	83.0	1e-23		Histone	Domain	42.3	5.7e-11		Pfam-B_5796	Pfam-B	29.5	6.9e-07
					Prot_inhib_II	Domain	93.8	4.5e-27		CDC48_N	Domain	84.4	3.9e-24		Histone	Domain	49.7	3e-13		Pfam-B_5796	Pfam-B	30.4	3.5e-07
					Prot_inhib_II	Domain	93.8	4.5e-27		CDC48_N	Domain	82.7	1.3e-23		Histone	Domain	41.5	1e-10		Pfam-B_5796	Pfam-B	29.8	5.5e-07
					Prot_inhib_II	Domain	88.7	1.7e-25		CDC48_N	Domain	80.6	5.9e-23		Histone	Domain	90.7	4.6e-26		Pfam-B_5796	Pfam-B	30.0	4.7e-07
					Prot_inhib_II	Domain	91.3	2.7e-26		CDC48_N	Domain	82.0	2.1e-23		Histone	Domain	42.4	5.3e-11		Pfam-B_5796	Pfam-B	31.6	1.5e-07
					Prot_inhib_II	Domain	91.5	2.3e-26		CDC48_N	Domain	82.5	1.4e-23		Histone	Domain	80.0	9.8e-23		Pfam-B_5796	Pfam-B	27.6	2.6e-06
					Prot_inhib_II	Domain	92.5	1.1e-26		CDC48_N	Domain	82.2	1.9e-23		Histone	Domain	43.5	2.5e-11		Pfam-B_5796	Pfam-B	28.7	1.2e-06
					Prot_inhib_II	Domain	93.8	4.5e-27		CDC48_N	Domain	79.1	1.7e-22		Histone	Domain	49.8	2.7e-13		Pfam-B_5955	Pfam-B	22.2	0.00014
					Prot_inhib_II	Domain	93.8	4.5e-27		CDC48_N	Domain	80.6	5.8e-23		Histone	Domain	52.2	4.7e-14		Pfam-B_6151	Pfam-B	23.4	4.1e-05
					Prot_inhib_II	Domain	88.7	1.7e-25		CDC48_N	Domain	25.3	1.1e-05		Histone	Domain	49.4	3.5e-13		Pfam-B_6184	Pfam-B	22.5	9.8e-05
					Prot_inhib_II	Domain	84.1	4.7e-24		CDC48_N	Domain	84.4	3.7e-24		Histone	Domain	80.7	6.1e-23		Pfam-B_620	Pfam-B	31.1	1.2e-07
					Prot_inhib_II	Domain	88.4	2.2e-25		CDC48_N	Domain	82.0	2.1e-23		Histone	Domain	51.3	9e-14		Pfam-B_6336	Pfam-B	82.7	3.2e-23
					Prot_inhib_II	Domain	81.3	3.5e-23		CDC48_N	Domain	82.0	2.1e-23		Histone	Domain	89.7	9.2e-26		Pfam-B_6336	Pfam-B	165.1	1.7e-48
					Prot_inhib_II	Domain	82.0	2.2e-23		CDC48_N	Domain	83.6	6.9e-24		Histone	Domain	50.8	1.3e-13		Pfam-B_6336	Pfam-B	96.3	2.2e-27
					Prot_inhib_II	Domain	75.7	2e-21		CDC48_N	Domain	82.0	2.1e-23		Histone	Domain	30.4	3e-07		Pfam-B_6336	Pfam-B	86.2	2.7e-24
					Prot_inhib_II	Domain	85.6	1.6e-24		CDC48_N	Domain	73.5	9.3e-21		Histone	Domain	47.6	1.3e-12		Pfam-B_6336	Pfam-B	81.6	7.1e-23
					Prot_inhib_II	Domain	90.3	5.4e-26		CDC48_N	Domain	75.9	1.7e-21		Histone	Domain	34.7	1.4e-08		Pfam-B_6336	Pfam-B	86.2	2.8e-24
					Prot_inhib_II	Domain	85.9	1.3e-24		CDC48_N	Domain	84.9	2.6e-24		HIT	Domain	97.5	5e-28		Pfam-B_6336	Pfam-B	88.7	4.7e-25
					Prot_inhib_II	Domain	85.9	1.3e-24		CENP-O	Family	52.5	4.2e-14		HIT	Domain	44.8	1.3e-11		Pfam-B_6336	Pfam-B	46.0	6.1e-12
					Prot_inhib_II	Domain	84.6	3.3e-24		CENP-O	Family	52.0	5.9e-14		HMA	Domain	60.9	9.1e-17		Pfam-B_6336	Pfam-B	51.7	1.1e-13
					Prot_inhib_II	Domain	92.2	1.4e-26		CH	Domain	45.2	7.3e-12		HMA	Domain	56.2	2.8e-15		Pfam-B_6336	Pfam-B	50.9	1.9e-13
					Prot_inhib_II	Domain	90.2	5.8e-26		CH	Domain	77.6	6.3e-22		HMA	Domain	56.2	2.8e-15		Pfam-B_6336	Pfam-B	48.0	1.4e-12
					Prot_inhib_II	Domain	91.1	3.2e-26		CH	Domain	67.3	1e-18		HMA	Domain	60.6	1.1e-16		Pfam-B_6336	Pfam-B	50.5	2.5e-13
					Prot_inhib_II	Domain	86.6	7.8e-25		CH	Domain	63.2	1.9e-17		HMA	Domain	49.7	3e-13		Pfam-B_6336	Pfam-B	45.2	1.1e-11
					Prot_inhib_II	Domain	91.7	2e-26		CH	Domain	48.5	7.1e-13		HMA	Domain	49.3	4e-13		Pfam-B_6336	Pfam-B	87.6	1e-24
					Prot_inhib_II	Domain	91.3	2.7e-26		CH	Domain	76.4	1.5e-21		HMG_CoA_synt_C	Family	376.4	9e-113		Pfam-B_905	Pfam-B	30.7	2.3e-07
					Prot_inhib_II	Domain	88.4	2.1e-25		CH	Domain	68.3	4.9e-19		HMG_CoA_synt_C	Family	242.5	5.6e-72		Pfam-B_9167	Pfam-B	20.9	0.00021
					Prot_inhib_II	Domain	86.7	7.5e-25		CH	Domain	57.3	1.3e-15		HMG_CoA_synt_C	Family	158.7	2e-46		Pfam-B_9167	Pfam-B	23.9	2.6e-05
					Prot_inhib_II	Domain	92.5	1.1e-26		CH	Domain	45.1	8.2e-12		HMG_CoA_synt_C	Family	94.3	8.6e-27		Pfam-B_9167	Pfam-B	22.4	7.3e-05
					Prot_inhib_II	Domain	93.8	4.5e-27		CH	Domain	78.2	4.1e-22		HMG_CoA_synt_C	Family	279.9	2.4e-83		Pfam-B_9167	Pfam-B	20.3	0.00031
					Prot_inhib_II	Domain	93.8	4.5e-27		CH	Domain	67.3	1e-18		HMG_CoA_synt_N	Family	275.0	1.8e-82		Pfam-B_9167	Pfam-B	27.3	2.4e-06
					Prot_inhib_II	Domain	88.7	1.7e-25		CH	Domain	63.5	1.6e-17		HMG_CoA_synt_N	Family	278.2	1.9e-83		Pfam-B_919	Pfam-B	24.4	1e-05
					Prot_inhib_II	Domain	82.9	1.2e-23		CH	Domain	34.7	1.4e-08		HMG_CoA_synt_N	Family	272.8	9e-82		Pfam-B_9743	Pfam-B	57.3	2.1e-15
					Prot_inhib_II	Domain	83.7	6.6e-24		CH	Domain	75.5	2.8e-21		HMG_CoA_synt_N	Family	265.3	1.8e-79		Pfam-B_9743	Pfam-B	57.1	2.5e-15
					Prot_inhib_II	Domain	80.2	7.9e-23		CH	Domain	68.4	4.5e-19		HMG_CoA_synt_N	Family	271.7	1.9e-81		Pfam-B_9743	Pfam-B	57.2	2.3e-15
					Prot_inhib_II	Domain	74.1	6.6e-21		CH	Domain	58.0	7.8e-16		HMG_CoA_synt_N	Family	276.5	6.2e-83		Pfam-B_9743	Pfam-B	56.6	3.5e-15
					Prot_inhib_II	Domain	83.4	7.9e-24		CHASE	Domain	148.2	1.6e-43		HMG_CoA_synt_N	Family	275.5	1.3e-82		Pfam-B_9743	Pfam-B	57.4	2e-15
					Prot_inhib_II	Domain	79.9	9.8e-23		CHCH	Domain	37.4	1.6e-09		HMG_CoA_synt_N	Family	250.5	6.3e-75		Pfam-B_9743	Pfam-B	57.2	2.2e-15
					PsbP	Family	186.7	2.2e-55		CHCH	Domain	37.3	1.7e-09		HMG_CoA_synt_N	Family	244.0	6.1e-73		Pfam-B_9743	Pfam-B	57.1	2.5e-15
					Pyr_redox	Domain	59.8	2.5e-16		CHCH	Domain	37.4	1.6e-09		HMG_CoA_synt_N	Family	58.6	5.4e-16		Pfam-B_9743	Pfam-B	57.1	2.5e-15
					Pyr_redox_2	Domain	88.7	4.5e-25		Chromosome_seg	Family	77.5	4.9e-22		HMG_CoA_synt_N	Family	189.4	3.5e-56		Pfam-B_9743	Pfam-B	57.6	1.6e-15
					Pyr_redox_2	Domain	88.1	6.8e-25		Citrate_synt	Domain	356.8	8.9e-107		HSBP1	Family	87.7	2.6e-25		Pfam-B_9743	Pfam-B	52.0	8.4e-14
					Retrotrans_gag	Family	38.6	8e-10		Citrate_synt	Domain	320.8	8.1e-96		HSBP1	Family	88.1	1.9e-25		Pfam-B_9743	Pfam-B	54.5	1.5e-14
					Ribonuclease_T2	Domain	199.7	3.1e-59		Citrate_synt	Domain	336.9	9.9e-101		HSBP1	Family	87.3	3.4e-25		Pfam-B_9743	Pfam-B	56.3	4.3e-15
					Ribonuclease_T2	Domain	200.4	1.9e-59		Citrate_synt	Domain	326.7	1.3e-97		HSBP1	Family	64.2	5.6e-18		Pfam-B_9743	Pfam-B	57.3	2e-15
					Ribosomal_L16	Family	111.6	2.1e-32		Citrate_synt	Domain	356.5	1.1e-106		HSBP1	Family	86.2	7.5e-25		Pfam-B_9743	Pfam-B	57.6	1.7e-15
					RRM_1	Domain	59.3	2.1e-16		Citrate_synt	Domain	358.6	2.6e-107		HSP20	Family	115.7	6.9e-34		Pfam-B_9743	Pfam-B	57.4	2e-15
					rve	Domain	82.2	2.9e-23		Citrate_synt	Domain	352.1	2.4e-105		HSP20	Family	113.0	4.8e-33		Pfam-B_9743	Pfam-B	57.2	2.2e-15
					RVT_1	Family	64.7	6.9e-18		Citrate_synt	Domain	346.9	9.5e-104		HSP20	Family	76.0	1.6e-21		Pfam-B_9743	Pfam-B	57.2	2.3e-15
					RVT_3	Domain	81.9	2.1e-23		Citrate_synt	Domain	353.0	1.3e-105		HSP20	Family	116.9	3e-34		Pfam-B_9743	Pfam-B	57.2	2.3e-15
					S_locus_glycop	Family	100.6	5.6e-29		Citrate_synt	Domain	349.7	1.4e-104		HSP20	Family	116.6	3.7e-34		Pfam-B_9743	Pfam-B	57.3	2.1e-15
					SOUL	Family	140.8	3e-41		Citrate_synt	Domain	352.8	1.5e-105		HSP20	Family	117.2	2.4e-34		Pfam-B_9743	Pfam-B	57.3	2.1e-15
					Stig1	Family	142.0	1.2e-41		Citrate_synt	Domain	350.8	6.2e-105		HSP20	Family	115.3	9.6e-34		Pfam-B_9743	Pfam-B	44.2	1.9e-11
					Stress-antifung	Family	89.9	1.1e-25		Citrate_synt	Domain	352.3	2.2e-105		HSP20	Family	112.0	9.7e-33		Pfam-B_9743	Pfam-B	53.6	2.7e-14
					Stress-antifung	Family	52.1	6.3e-14		Citrate_synt	Domain	347.7	5.2e-104		HSP20	Family	118.8	7.6e-35		Pfam-B_9743	Pfam-B	53.6	2.8e-14
					Stress-antifung	Family	89.9	1.1e-25		Clathrin	Family	78.5	3.5e-22		HSP20	Family	104.4	2.3e-30		Pfam-B_9743	Pfam-B	57.9	1.4e-15
					Stress-antifung	Family	52.1	6.5e-14		Clathrin	Family	71.4	5.5e-20		HSP20	Family	113.9	2.6e-33		Pfam-B_9743	Pfam-B	57.4	2e-15
					TAXi_C	Domain	177.9	1e-52		Clathrin	Family	104.5	3.3e-30		HSP20	Family	115.6	7.7e-34		Pfam-B_9743	Pfam-B	57.3	2.2e-15
					TAXi_C	Domain	179.3	3.8e-53		Clathrin	Family	103.2	8.6e-30		HSP70	Family	911.6	1.4e-274		Pfam-B_9743	Pfam-B	57.4	2e-15
					TAXi_C	Domain	177.7	1.1e-52		Clathrin	Family	92.0	2.5e-26		HSP70	Family	875.3	1.4e-263		Pfam-B_9743	Pfam-B	57.3	2.1e-15
					TAXi_C	Domain	83.0	1.5e-23		Clathrin	Family	104.0	4.9e-30		HSP70	Family	912.1	9.6e-275		Pfam-B_9743	Pfam-B	58.5	9.2e-16
					TAXi_C	Domain	81.5	4.5e-23		Clathrin	Family	108.6	1.8e-31		HSP70	Family	864.8	2.1e-260		Pfam-B_9743	Pfam-B	57.2	2.3e-15
					TAXi_C	Domain	83.6	1e-23		Clathrin	Family	75.9	2.2e-21		HSP70	Family	333.9	1.2e-99		Pfam-B_9743	Pfam-B	57.3	2.2e-15
					TAXi_C	Domain	81.5	4.4e-23		Clathrin	Family	67.3	1e-18		HSP70	Family	108.8	1.7e-31		Pfam-B_9743	Pfam-B	57.2	2.2e-15
					TAXi_C	Domain	181.6	7.5e-54		Clathrin	Family	105.2	2e-30		HSP70	Family	115.4	1.7e-33		Pfam-B_9743	Pfam-B	57.3	2.2e-15
					TAXi_C	Domain	88.0	4.5e-25		Clathrin	Family	107.1	5.4e-31		HSP70	Family	54.7	4.1e-15		Pfam-B_9743	Pfam-B	60.4	2.4e-16
					TAXi_C	Domain	114.8	2.6e-33		Clathrin	Family	96.9	7.3e-28		HSP70	Family	398.5	3.2e-119		Pfam-B_9743	Pfam-B	57.3	2.1e-15
					TAXi_C	Domain	177.4	1.4e-52		Clathrin	Family	103.3	8e-30		HSP70	Family	75.2	2.5e-21		Pfam-B_9743	Pfam-B	48.7	8.6e-13
					TAXi_C	Domain	181.9	5.9e-54		Clathrin	Family	110.7	4e-32		HSP70	Family	490.0	6.3e-147		Pfam-B_9743	Pfam-B	57.3	2.1e-15
					TAXi_C	Domain	177.7	1.1e-52		Clathrin	Family	74.3	6.8e-21		HSP70	Family	116.0	1.1e-33		Pfam-B_9743	Pfam-B	53.2	3.8e-14
					TAXi_C	Domain	134.3	2.7e-39		Clathrin	Family	71.3	5.6e-20		HSP70	Family	713.3	1.5e-214		Pfam-B_9743	Pfam-B	57.2	2.2e-15
					TAXi_C	Domain	149.0	7.8e-44		Clathrin	Family	106.2	1e-30		HSP70	Family	895.5	1.1e-269		Pfam-B_9743	Pfam-B	57.3	2.1e-15
					TAXi_N	Domain	147.8	2.6e-43		Clathrin	Family	106.6	7.6e-31		HSP70	Family	425.7	1.8e-127		Pfam-B_9743	Pfam-B	57.3	2.1e-15
					TAXi_N	Domain	142.9	8.4e-42		Clathrin	Family	92.2	2.1e-26		HSP70	Family	679.9	2e-204		Pfam-B_9743	Pfam-B	57.2	2.2e-15
					TAXi_N	Domain	149.3	8.6e-44		Clathrin	Family	103.7	6e-30		HSP70	Family	918.2	1.4e-276		Pfam-B_9743	Pfam-B	57.1	2.5e-15
					TAXi_N	Domain	91.6	5e-26		Clathrin	Family	97.7	4.3e-28		HSP70	Family	40.4	8.4e-11		Pfam-B_9743	Pfam-B	57.2	2.2e-15
					TAXi_N	Domain	117.0	7.4e-34		Clathrin	Family	50.7	1.3e-13		HSP70	Family	406.0	1.7e-121		Pfam-B_9743	Pfam-B	53.7	2.6e-14
					TAXi_N	Domain	90.0	1.5e-25		Clathrin	Family	69.9	1.6e-19		HSP70	Family	127.1	4.7e-37		Pfam-B_9743	Pfam-B	57.3	2.2e-15
					TAXi_N	Domain	108.1	4e-31		Clathrin	Family	102.6	1.3e-29		HSP70	Family	451.3	3.3e-135		Pfam-B_9743	Pfam-B	57.2	2.2e-15
					TAXi_N	Domain	146.5	6.5e-43		Clathrin	Family	101.7	2.4e-29		HSP70	Family	716.2	2.1e-215		Pfam-B_9743	Pfam-B	57.2	2.2e-15
					TAXi_N	Domain	116.3	1.3e-33		Clathrin	Family	94.4	4.2e-27		HSP70	Family	292.9	3e-87		Pfam-B_9743	Pfam-B	56.9	2.9e-15
					TAXi_N	Domain	143.7	4.6e-42		Clathrin	Family	102.4	1.4e-29		HSP70	Family	116.8	6.3e-34		Pfam-B_9743	Pfam-B	57.2	2.2e-15
					TAXi_N	Domain	142.7	9.1e-42		Clathrin	Family	110.7	4.2e-32		HSP70	Family	355.4	3.5e-106		Pfam-B_9743	Pfam-B	57.6	1.7e-15
					TAXi_N	Domain	145.8	1.1e-42		Clathrin	Family	79.0	2.4e-22		HSP70	Family	52.5	1.9e-14		Pfam-B_9743	Pfam-B	57.4	2e-15
					TAXi_N	Domain	149.3	8.6e-44		Clathrin	Family	71.9	3.8e-20		HSP70	Family	37.5	6.5e-10		Pfam-B_9743	Pfam-B	57.2	2.3e-15
					TAXi_N	Domain	123.1	1e-35		Clathrin	Family	105.9	1.3e-30		HSP70	Family	275.6	5.3e-82		Pfam-B_9743	Pfam-B	57.3	2.1e-15
					TAXi_N	Domain	126.8	7.1e-37		Clathrin	Family	105.3	1.9e-30		HSP70	Family	372.8	2e-111		Pfam-B_9743	Pfam-B	57.3	2e-15
					Thaumatin	Domain	247.4	9.1e-74		Clathrin	Family	94.6	3.9e-27		HSP70	Family	332.7	2.7e-99		Pfam-B_9743	Pfam-B	57.2	2.3e-15
					Thaumatin	Domain	151.5	2.1e-44		Clathrin	Family	104.7	2.8e-30		HSP70	Family	268.5	7.4e-80		Pfam-B_9743	Pfam-B	58.0	1.3e-15
					Thaumatin	Domain	281.4	3.6e-84		Clathrin	Family	111.9	1.8e-32		HSP70	Family	98.0	3.1e-28		Pfam-B_9743	Pfam-B	50.0	3.4e-13
					Thaumatin	Domain	287.5	5.1e-86		Clathrin	Family	73.8	9.6e-21		HSP70	Family	75.8	1.6e-21		Pfam-B_9743	Pfam-B	58.7	8e-16
					Thaumatin	Domain	290.0	8.9e-87		Clathrin	Family	72.1	3.2e-20		HSP90	Family	884.7	1.7e-266		Pfam-B_9743	Pfam-B	49.4	5.1e-13
					Thioredoxin	Domain	84.3	3.8e-24		Clathrin	Family	106.5	8.3e-31		HSP90	Family	814.7	2.8e-245		Pfam-B_9743	Pfam-B	57.1	2.4e-15
					Thioredoxin	Domain	107.2	2.8e-31		Clathrin	Family	103.9	5.1e-30		HTH_3	Domain	46.2	2.9e-12		Pfam-B_9743	Pfam-B	57.1	2.4e-15
					Thioredoxin	Domain	97.3	3.4e-28		Clathrin	Family	95.7	1.7e-27		HTH_3	Domain	47.2	1.4e-12		Pfam-B_9743	Pfam-B	59.0	6.3e-16
					Thioredoxin	Domain	106.2	5.9e-31		Clathrin	Family	99.9	8.6e-29		HTH_3	Domain	32.4	5.7e-08		Pfam-B_9743	Pfam-B	57.3	2.2e-15
					Thioredoxin	Domain	98.3	1.6e-28		Clathrin	Family	105.7	1.4e-30		HTH_3	Domain	47.1	1.5e-12		Pfam-B_9743	Pfam-B	57.3	2e-15
					Thioredoxin	Domain	109.4	6.1e-32		Clathrin	Family	75.8	2.4e-21		Hydrolase_6	Domain	114.4	1.7e-33		Pfam-B_9743	Pfam-B	57.2	2.2e-15
					Thioredoxin	Domain	71.2	4.5e-20		Clathrin	Family	70.8	8.3e-20		Hydrolase_6	Domain	117.2	2.3e-34		Pfam-B_9743	Pfam-B	60.7	2e-16
					Thioredoxin	Domain	81.8	2.2e-23		Clathrin	Family	106.1	1e-30		Hydrolase_6	Domain	117.4	2.1e-34		Pfam-B_9743	Pfam-B	57.8	1.4e-15
					Thioredoxin	Domain	109.8	4.6e-32		Clathrin	Family	105.0	2.4e-30		Hydrolase_6	Domain	118.3	1.1e-34		Pfam-B_9743	Pfam-B	57.3	2.1e-15
					Thioredoxin	Domain	71.2	4.5e-20		Clathrin	Family	94.3	4.7e-27		Hydrolase_like	Domain	64.0	7.4e-18		Pfam-B_9743	Pfam-B	57.0	2.6e-15
					Thioredoxin	Domain	41.5	8.1e-11		Clathrin	Family	101.0	4.1e-29		Hydrolase_like	Domain	63.8	8.3e-18		Pfam-B_9743	Pfam-B	57.8	1.4e-15
					Thioredoxin	Domain	84.7	2.9e-24		Clathrin	Family	106.2	9.7e-31		Hydrolase_like	Domain	56.2	2e-15		Pfam-B_9743	Pfam-B	57.8	1.5e-15
					Thioredoxin	Domain	105.9	7.4e-31		Clathrin	Family	78.2	4.4e-22		Hydrolase_like	Domain	57.7	6.6e-16		Pfam-B_9743	Pfam-B	57.3	2.1e-15
					Thioredoxin	Domain	100.5	3.4e-29		Clathrin	Family	71.5	5.2e-20		IATP	Family	26.4	4.9e-06		Pfam-B_9743	Pfam-B	57.0	2.5e-15
					Thioredoxin	Domain	105.5	9.9e-31		Clathrin	Family	106.5	8.2e-31		IF4E	Domain	182.8	3.4e-54		Pfam-B_9743	Pfam-B	57.1	2.3e-15
					Thioredoxin	Domain	102.5	8.5e-30		Clathrin	Family	104.9	2.6e-30		IGPD	Family	216.8	9.6e-65		Pfam-B_9743	Pfam-B	57.2	2.2e-15
					Thioredoxin	Domain	104.9	1.5e-30		Clathrin	Family	90.9	5.1e-26		IGPD	Family	216.9	8.8e-65		Pfam-B_9743	Pfam-B	57.2	2.2e-15
					Thioredoxin	Domain	101.8	1.4e-29		Clathrin	Family	105.4	1.8e-30		IlvC	Family	58.1	8.7e-16		Pfam-B_9743	Pfam-B	57.2	2.2e-15
					Thioredoxin	Domain	106.3	5.3e-31		Clathrin	Family	110.7	4e-32		IlvC	Family	111.1	3.9e-32		Pfam-B_9743	Pfam-B	57.3	2.1e-15
					Thioredoxin	Domain	103.5	4e-30		Clathrin	Family	74.3	7.1e-21		IlvC	Family	54.2	1.4e-14		Pfam-B_9743	Pfam-B	54.3	1.7e-14
					Thioredoxin_4	Domain	30.6	2.8e-07		Clathrin	Family	72.1	3.2e-20		IlvC	Family	106.8	8.6e-31		Pfam-B_9743	Pfam-B	54.3	1.7e-14
					Thioredoxin_6	Domain	96.9	1.1e-27		Clathrin	Family	107.5	3.9e-31		ILVD_EDD	Family	423.3	1.1e-126		Pfam-B_9743	Pfam-B	57.3	2.2e-15
					Thioredoxin_6	Domain	95.6	2.9e-27		Clathrin	Family	105.4	1.8e-30		ILVD_EDD	Family	161.1	3.2e-47		Pfam-B_9743	Pfam-B	57.1	2.4e-15
					Tryp_alpha_amyl	Family	38.9	7.4e-10		Clathrin	Family	94.2	5.2e-27		IlvN	Family	109.1	1.3e-31		Pfam-B_9743	Pfam-B	54.5	1.5e-14
					Tryp_alpha_amyl	Family	35.5	8.2e-09		Clathrin	Family	99.6	1.1e-28		IlvN	Family	99.1	1.6e-28		Pfam-B_9743	Pfam-B	57.2	2.3e-15
					Tryp_alpha_amyl	Family	35.5	8.4e-09		Clathrin	Family	107.6	3.7e-31		IlvN	Family	110.6	4.6e-32		Pfam-B_9743	Pfam-B	57.3	2.1e-15
					Tryp_alpha_amyl	Family	37.0	2.9e-09		Clathrin	Family	74.5	5.8e-21		Inhibitor_I29	Domain	66.9	1.3e-18		Pfam-B_9743	Pfam-B	57.3	2.2e-15
					Tryp_alpha_amyl	Family	36.2	4.9e-09		Clathrin	Family	69.6	2e-19		Inhibitor_I9	Domain	42.8	5.6e-11		Pfam-B_9743	Pfam-B	53.6	2.8e-14
					Tryp_alpha_amyl	Family	37.9	1.5e-09		Clathrin	Family	106.8	6.7e-31		Inhibitor_I9	Domain	69.8	2e-19		Pfam-B_9743	Pfam-B	57.0	2.6e-15
					Tryp_alpha_amyl	Family	34.9	1.3e-08		Clathrin	Family	107.1	5.4e-31		Inhibitor_I9	Domain	44.0	2.3e-11		Pfam-B_9743	Pfam-B	57.2	2.2e-15
					Tryp_alpha_amyl	Family	37.1	2.6e-09		Clathrin	Family	92.4	1.8e-26		Inhibitor_I9	Domain	56.1	4e-15		Pfam-B_9743	Pfam-B	57.2	2.2e-15
					Tryp_alpha_amyl	Family	37.5	2e-09		Clathrin	Family	101.4	3.1e-29		Inos-1-P_synth	Family	160.9	8.1e-48		Pfam-B_9743	Pfam-B	57.2	2.2e-15
					X8	Domain	65.4	4.8e-18		Clathrin	Family	113.3	6.3e-33		Inos-1-P_synth	Family	160.8	8.4e-48		Pfam-B_9743	Pfam-B	57.2	2.2e-15
					X8	Domain	62.7	3.3e-17		Clathrin	Family	78.5	3.5e-22		Inos-1-P_synth	Family	161.2	6.5e-48		Pfam-B_9743	Pfam-B	57.3	2.1e-15
					X8	Domain	71.5	6.1e-20		Clathrin	Family	71.5	5.1e-20		Inos-1-P_synth	Family	159.5	2.1e-47		Pfam-B_9743	Pfam-B	58.9	6.9e-16
					X8	Domain	65.3	5e-18		Clathrin	Family	106.1	1e-30		Inos-1-P_synth	Family	34.8	1.1e-08		Pfam-B_9743	Pfam-B	57.3	2.1e-15
					X8	Domain	51.2	1.2e-13		Clathrin	Family	105.1	2.2e-30		Inositol_P	Family	268.5	5.4e-80		Pfam-B_9743	Pfam-B	57.3	2.1e-15
					X8	Domain	57.0	2e-15		Clathrin	Family	90.9	5.1e-26		Inositol_P	Family	121.2	4.6e-35		Pfam-B_9743	Pfam-B	57.3	2.2e-15
					X8	Domain	47.6	1.7e-12		Clathrin	Family	105.0	2.4e-30		Inositol_P	Family	265.5	4.5e-79		Pfam-B_9743	Pfam-B	57.3	2.2e-15
					X8	Domain	54.0	1.8e-14		Clathrin	Family	110.7	4e-32		Inositol_P	Family	258.3	7.2e-77		Pfam-B_9743	Pfam-B	56.9	2.7e-15
					X8	Domain	53.5	2.5e-14		Clathrin	Family	78.6	3.2e-22		Ins134_P3_kin	Family	346.5	1.1e-103		Pfam-B_9743	Pfam-B	56.8	3e-15
					X8	Domain	64.6	8.2e-18		Clathrin	Family	71.6	4.7e-20		iPGM_N	Domain	208.1	1e-61		Pfam-B_9743	Pfam-B	48.8	7.7e-13
					X8	Domain	55.6	5.3e-15		Clathrin	Family	106.3	9.6e-31		iPGM_N	Domain	232.7	3e-69		PfkB	Family	244.6	1.2e-72
					X8	Domain	64.3	1.1e-17		Clathrin	Family	105.2	2e-30		IPK	Family	89.5	2.1e-25		PfkB	Family	254.4	1.2e-75
					X8	Domain	64.4	9.3e-18		Clathrin	Family	91.1	4.7e-26		IPK	Family	64.9	7.1e-18		PfkB	Family	249.9	2.8e-74
					X8	Domain	54.0	1.8e-14		Clathrin	Family	105.1	2.2e-30		IPK	Family	61.4	8.5e-17		PfkB	Family	249.9	2.8e-74
					X8	Domain	53.0	3.5e-14		Clathrin	Family	64.3	8.2e-18		Iso_dh	Domain	295.8	3.5e-88		PGK	Domain	549.5	2.7e-165
					X8	Domain	63.6	1.7e-17		Clathrin	Family	75.9	2.2e-21		Iso_dh	Domain	301.0	9.7e-90		PGK	Domain	551.5	6.9e-166
					X8	Domain	72.0	4.3e-20		Clathrin	Family	70.4	1.1e-19		Iso_dh	Domain	459.4	6.2e-138		PGK	Domain	550.4	1.5e-165
					X8	Domain	72.3	3.3e-20		Clathrin	Family	106.5	7.8e-31		Iso_dh	Domain	177.4	3.5e-52		PGK	Domain	551.9	5.1e-166
					X8	Domain	62.1	5.2e-17		Clathrin	Family	107.3	4.6e-31		Iso_dh	Domain	274.0	1.5e-81		PGK	Domain	549.4	2.9e-165
					X8	Domain	62.1	5.2e-17		Clathrin	Family	94.7	3.4e-27		Iso_dh	Domain	163.5	5.9e-48		PGK	Domain	551.0	9.7e-166
					X8	Domain	70.7	1.1e-19		Clathrin	Family	100.6	5.3e-29		ketoacyl-synt	Domain	193.1	5.4e-57		PGK	Domain	551.4	7.3e-166
					X8	Domain	70.7	1.1e-19		Clathrin	Family	113.3	6.3e-33		ketoacyl-synt	Domain	117.8	5.2e-34		PGK	Domain	553.1	2.2e-166
					X8	Domain	74.1	8.8e-21		Clathrin	Family	76.2	1.8e-21		ketoacyl-synt	Domain	129.0	2.1e-37		PGK	Domain	132.2	1.7e-38
					X8	Domain	70.7	1.1e-19		Clathrin	Family	72.2	3e-20		ketoacyl-synt	Domain	156.1	1.1e-45		PGK	Domain	550.9	1e-165
					X8	Domain	74.9	5e-21		Clathrin	Family	104.7	3e-30		Ketoacyl-synt_C	Domain	109.0	1.2e-31		PGK	Domain	550.2	1.7e-165
					X8	Domain	65.0	6.4e-18		Clathrin	Family	101.5	2.8e-29		KH_1	Domain	59.8	1.4e-16		PGK	Domain	549.4	2.9e-165
					X8	Domain	74.3	8e-21		Clathrin	Family	92.3	2e-26		KH_1	Domain	59.3	2.1e-16		PGK	Domain	543.5	1.8e-163
					X8	Domain	65.0	6.4e-18		Clathrin	Family	104.1	4.3e-30		KH_1	Domain	27.0	2.5e-06		PGK	Domain	545.8	3.7e-164
					XET_C	Family	70.8	5.2e-20		Clathrin	Family	111.8	1.9e-32		KH_1	Domain	56.1	2.1e-15		PGK	Domain	552.1	4.5e-166
					XET_C	Family	75.5	1.9e-21		Clathrin	Family	75.6	2.7e-21		KH_1	Domain	68.3	3.2e-19		PGK	Domain	547.9	8.3e-165
					XET_C	Family	81.7	2.1e-23		Clathrin	Family	71.1	6.8e-20		KH_1	Domain	52.4	2.8e-14		PK	Family	507.9	8.8e-153
					XET_C	Family	76.7	7.5e-22		Clathrin	Family	102.3	1.6e-29		KH_1	Domain	59.4	1.9e-16		PK_C	Domain	80.9	4.7e-23
					XET_C	Family	76.2	1.1e-21		Clathrin	Family	104.5	3.4e-30		KH_1	Domain	69.8	1e-19		PP-binding	Domain	41.7	9.6e-11
					XET_C	Family	76.2	1.1e-21		Clathrin	Family	91.8	2.7e-26		KH_1	Domain	63.9	7.3e-18		PP-binding	Domain	41.1	1.5e-10
					XET_C	Family	73.8	6e-21		Clathrin	Family	102.6	1.3e-29		KH_1	Domain	73.1	9.9e-21		PP-binding	Domain	42.1	7.2e-11
					XET_C	Family	75.7	1.6e-21		Clathrin	Family	112.7	1e-32		KH_2	Domain	48.2	5.6e-13		PPDK_N	Family	212.1	9.6e-63
					XET_C	Family	71.2	4.1e-20		Clathrin	Family	75.0	4.1e-21		KH_2	Domain	47.9	7e-13		PPDK_N	Family	212.5	7.3e-63
					XET_C	Family	70.5	6.9e-20		Clathrin	Family	69.3	2.4e-19		KH_2	Domain	46.4	2e-12		PPDK_N	Family	206.6	4.5e-61
					XET_C	Family	76.0	1.3e-21		Clathrin	Family	105.4	1.7e-30		KH_2	Domain	46.2	2.3e-12		PPDK_N	Family	202.3	9.6e-60
					XET_C	Family	72.4	1.7e-20		Clathrin	Family	105.6	1.5e-30		KH_2	Domain	48.1	6.1e-13		Pro_isomerase	Domain	159.1	8.7e-47
					XET_C	Family	71.5	3.3e-20		Clathrin	Family	95.0	2.9e-27		KH_2	Domain	44.9	6e-12		Pro_isomerase	Domain	161.4	1.7e-47
					XET_C	Family	71.5	3.3e-20		Clathrin	Family	103.0	9.4e-30		KH_2	Domain	49.0	3.2e-13		Pro_isomerase	Domain	159.7	6.1e-47
					Yae1_N	Family	31.8	6.9e-08		Clathrin	Family	114.1	3.7e-33		Kunitz_legume	Domain	119.3	1.2e-34		Pro_isomerase	Domain	163.1	5.3e-48
					zf-RVT	Domain	57.3	1.4e-15		Clathrin	Family	73.8	9.8e-21		Kunitz_legume	Domain	118.2	2.6e-34		Pro_isomerase	Domain	166.7	4.2e-49
										Clathrin	Family	72.1	3.3e-20		Kunitz_legume	Domain	116.0	1.3e-33		Pro_isomerase	Domain	163.3	4.7e-48
										Clathrin	Family	106.4	8.4e-31		Kunitz_legume	Domain	117.9	3.3e-34		Profilin	Domain	159.9	2.5e-47
										Clathrin	Family	103.9	5.2e-30		Kunitz_legume	Domain	118.3	2.5e-34		Profilin	Domain	161.8	6.4e-48
										Clathrin	Family	95.7	1.7e-27		Kunitz_legume	Domain	79.8	1.6e-22		Profilin	Domain	155.5	5.9e-46
										Clathrin	Family	99.9	8.7e-29		Lactamase_B	Domain	88.8	3.3e-25		Profilin	Domain	152.1	6.5e-45
										Clathrin	Family	105.7	1.5e-30		Lactamase_B	Domain	85.7	2.9e-24		Profilin	Domain	159.1	4.4e-47
										Clathrin	Family	73.7	1e-20		Lactamase_B	Domain	46.5	3.1e-12		Profilin	Domain	160.6	1.5e-47
										Clathrin	Family	71.2	6.3e-20		Lactamase_B	Domain	27.3	2.5e-06		Profilin	Domain	154.8	9.5e-46
										Clathrin	Family	105.0	2.3e-30		Ldh_1_C	Domain	139.9	6.6e-41		Profilin	Domain	156.8	2.3e-46
										Clathrin	Family	103.0	1e-29		Ldh_1_C	Domain	157.5	2.6e-46		Profilin	Domain	157.8	1.1e-46
										Clathrin	Family	95.5	2e-27		Ldh_1_C	Domain	152.6	8e-45		Profilin	Domain	152.2	5.9e-45
										Clathrin	Family	104.6	3.1e-30		Ldh_1_C	Domain	137.2	4.4e-40		Profilin	Domain	158.3	7.6e-47
										Clathrin	Family	110.5	4.8e-32		Ldh_1_C	Domain	152.6	8e-45		Profilin	Domain	154.6	1.1e-45
										Clathrin	Family	74.6	5.7e-21		Ldh_1_C	Domain	157.1	3.3e-46		Profilin	Domain	149.9	3.2e-44
										Clathrin	Family	72.1	3.2e-20		Ldh_1_C	Domain	138.3	2e-40		Profilin	Domain	151.5	9.9e-45
										Clathrin	Family	107.0	5.6e-31		Ldh_1_C	Domain	143.5	5e-42		Profilin	Domain	148.6	8.1e-44
										Clathrin	Family	106.7	7e-31		Ldh_1_C	Domain	114.2	5.1e-33		Profilin	Domain	149.9	3.1e-44
										Clathrin	Family	95.2	2.4e-27		Ldh_1_C	Domain	75.5	4e-21		Profilin	Domain	150.1	2.8e-44
										Clathrin	Family	98.8	2e-28		Ldh_1_C	Domain	117.6	4.4e-34		Profilin	Domain	164.1	1.2e-48
										Clathrin	Family	102.8	1.1e-29		Ldh_1_C	Domain	141.8	1.7e-41		Profilin	Domain	152.4	5.2e-45
										Clathrin	Family	76.2	1.8e-21		Ldh_1_C	Domain	117.6	4.6e-34		Profilin	Domain	161.9	6.1e-48
										Clathrin	Family	67.5	8.9e-19		Ldh_1_C	Domain	37.5	1.9e-09		Profilin	Domain	160.4	1.7e-47
										Clathrin	Family	102.9	1e-29		Ldh_1_N	Family	116.3	9.1e-34		Profilin	Domain	161.5	8e-48
										Clathrin	Family	106.2	1e-30		Ldh_1_N	Family	161.9	7.6e-48		Profilin	Domain	161.4	8.4e-48
										Clathrin	Family	96.2	1.2e-27		Ldh_1_N	Family	161.5	1e-47		Profilin	Domain	141.6	1.1e-41
										Clathrin	Family	102.3	1.6e-29		Ldh_1_N	Family	156.8	2.8e-46		Prot_inhib_II	Domain	92.1	1.5e-26
										Clathrin	Family	113.4	5.9e-33		Ldh_1_N	Family	161.6	9.5e-48		Prot_inhib_II	Domain	83.0	1.1e-23
										Clathrin_H_link	Domain	99.8	5.4e-29		Ldh_1_N	Family	162.4	5.2e-48		Prot_inhib_II	Domain	84.6	3.4e-24
										Clathrin_H_link	Domain	99.7	5.8e-29		Ldh_1_N	Family	111.1	3.4e-32		Prot_inhib_II	Domain	83.8	5.8e-24
										Clathrin_H_link	Domain	101.2	2e-29		Ldh_1_N	Family	111.4	2.8e-32		Prot_inhib_II	Domain	80.1	8.4e-23
										Clathrin_H_link	Domain	99.7	6e-29		Ldh_1_N	Family	155.2	9e-46		Prot_inhib_II	Domain	92.1	1.5e-26
										Clathrin_H_link	Domain	99.8	5.4e-29		Ldh_1_N	Family	152.7	5e-45		Prot_inhib_II	Domain	87.0	5.8e-25
										Clathrin_H_link	Domain	98.7	1.2e-28		Ldh_1_N	Family	115.1	2e-33		Prot_inhib_II	Domain	81.7	2.8e-23
										Clathrin_H_link	Domain	99.9	5e-29		Ldh_1_N	Family	84.8	4.7e-24		Prot_inhib_II	Domain	83.8	5.8e-24
										Clathrin_H_link	Domain	98.4	1.5e-28		Ldh_1_N	Family	50.3	2e-13		Prot_inhib_II	Domain	79.8	1.1e-22
										Clathrin_H_link	Domain	98.7	1.2e-28		Ldh_1_N	Family	117.1	4.9e-34		Prot_inhib_II	Domain	91.3	2.7e-26
										Clathrin_H_link	Domain	99.7	5.8e-29		Ldh_1_N	Family	154.7	1.2e-45		Prot_inhib_II	Domain	86.7	7.5e-25
										Clathrin_H_link	Domain	99.7	5.8e-29		LEA_2	Family	62.8	2.9e-17		Prot_inhib_II	Domain	90.8	3.9e-26
										Clathrin_H_link	Domain	99.8	5.4e-29		LEA_2	Family	53.8	1.9e-14		Prot_inhib_II	Domain	93.8	4.5e-27
										Clathrin_H_link	Domain	99.7	5.8e-29		LEA_6	Family	108.2	1.2e-31		Prot_inhib_II	Domain	93.8	4.5e-27
										Clathrin_H_link	Domain	97.9	2.2e-28		Leuk-A4-hydro_C	Domain	119.6	7.2e-35		Prot_inhib_II	Domain	88.7	1.7e-25
										Clathrin_H_link	Domain	99.8	5.6e-29		Ligase_CoA	Domain	95.6	2e-27		Prot_inhib_II	Domain	91.3	2.7e-26
										Clathrin_H_link	Domain	101.2	2e-29		Ligase_CoA	Domain	79.8	1.5e-22		Prot_inhib_II	Domain	91.5	2.3e-26
										Clathrin_H_link	Domain	98.7	1.2e-28		Ligase_CoA	Domain	95.8	1.7e-27		Prot_inhib_II	Domain	92.5	1.1e-26
										Clathrin_H_link	Domain	98.9	1e-28		Ligase_CoA	Domain	48.5	6.7e-13		Prot_inhib_II	Domain	93.8	4.5e-27
										Clathrin_H_link	Domain	98.7	1.2e-28		Ligase_CoA	Domain	71.1	7e-20		Prot_inhib_II	Domain	93.8	4.5e-27
										Clathrin_H_link	Domain	99.7	5.8e-29		Ligase_CoA	Domain	83.1	1.4e-23		Prot_inhib_II	Domain	88.7	1.7e-25
										Clathrin_propel	Repeat	25.1	1.3e-05		Ligase_CoA	Domain	39.6	3.6e-10		Ran_BP1	Family	138.2	1.3e-40
										Clathrin_propel	Repeat	39.2	4.2e-10		Lin0512_fam	Family	142.9	2.6e-42		Ribosomal_60s	Family	87.2	6.9e-25
										Clathrin_propel	Repeat	25.7	8.4e-06		Lipase_3	Family	136.4	4.7e-40		Ribosomal_60s	Family	89.1	1.8e-25
										Clathrin_propel	Repeat	39.2	4.2e-10		Lipase_3	Family	42.2	5.3e-11		Ribosomal_60s	Family	90.5	6.3e-26
										Clathrin_propel	Repeat	31.5	1.2e-07		Lipase_GDSL	Family	86.0	3.3e-24		Ribosomal_60s	Family	89.9	9.9e-26
										Clathrin_propel	Repeat	26.6	4.3e-06		Lipase_GDSL	Family	52.8	4.4e-14		Ribosomal_60s	Family	91.6	2.9e-26
										Clathrin_propel	Repeat	39.7	2.9e-10		Lipase_GDSL	Family	49.3	5.2e-13		Ribosomal_60s	Family	86.2	1.4e-24
										Clathrin_propel	Repeat	23.0	6.2e-05		Lipocalin_2	Domain	175.5	4.9e-52		Ribosomal_60s	Family	84.6	4.5e-24
										Clathrin_propel	Repeat	39.2	4.2e-10		Lipocalin_2	Domain	174.6	9.2e-52		Ribosomal_60s	Family	85.4	2.6e-24
										Clathrin_propel	Repeat	21.5	0.00018		Lipocalin_2	Domain	29.0	7.3e-07		Ribosomal_60s	Family	87.6	5.3e-25
										Clathrin_propel	Repeat	39.2	4.2e-10		Lipocalin_2	Domain	170.9	1.2e-50		Ribosomal_60s	Family	41.3	1.5e-10
										Clathrin_propel	Repeat	40.4	1.8e-10		Longin	Domain	86.3	7e-25		Ribosomal_L40e	Family	103.3	3.4e-30
										Clathrin_propel	Repeat	26.1	6.3e-06		Longin	Domain	88.6	1.4e-25		Ribosomal_L40e	Family	106.4	3.9e-31
										Clathrin_propel	Repeat	39.2	4.2e-10		Longin	Domain	42.0	4.9e-11		Ribosomal_L40e	Family	102.7	5.4e-30
										Clathrin_propel	Repeat	21.5	0.00018		Longin	Domain	56.9	1.1e-15		Ribosomal_L40e	Family	101.4	1.4e-29
										Clathrin_propel	Repeat	39.2	4.2e-10		LRR_1	Repeat	9.8	0.88		Ribosomal_L40e	Family	30.4	2.1e-07
										Clathrin_propel	Repeat	25.6	8.9e-06		LRR_1	Repeat	12.7	0.095		Ribosomal_L40e	Family	60.1	1.1e-16
										Clathrin_propel	Repeat	36.6	2.8e-09		LRR_1	Repeat	13.3	0.062		Ribosomal_L40e	Family	102.6	5.9e-30
										Clathrin_propel	Repeat	26.1	6.3e-06		LRR_4	Family	34.5	1.1e-08		Ribosomal_L40e	Family	87.1	4e-25
										Clathrin_propel	Repeat	39.2	4.2e-10		LRR_4	Family	29.4	4.1e-07		Ribosomal_L40e	Family	104.7	1.3e-30
										Clathrin_propel	Repeat	26.2	5.8e-06		LRR_6	Repeat	14.5	0.025		Ribosomal_L40e	Family	104.9	1.1e-30
										Clathrin_propel	Repeat	39.3	3.9e-10		LRR_6	Repeat	10.8	0.4		Ribosomal_L40e	Family	104.8	1.2e-30
										Clathrin_propel	Repeat	25.6	8.9e-06		LRR_8	Repeat	29.2	5.6e-07		Ribosomal_L40e	Family	105.0	1e-30
										Clathrin_propel	Repeat	37.1	1.9e-09		LRR_8	Repeat	35.0	8.4e-09		Ribosomal_L40e	Family	26.3	3.8e-06
										Clathrin_propel	Repeat	25.9	7.3e-06		LRR_8	Repeat	38.6	6.3e-10		Ribosomal_L40e	Family	27.5	1.6e-06
										Clathrin_propel	Repeat	37.2	1.8e-09		LRR_8	Repeat	28.0	1.3e-06		Ribosomal_L40e	Family	30.4	2.1e-07
										Clathrin_propel	Repeat	27.0	3.2e-06		LRR_9	Repeat	210.5	1.2e-62		Ribosomal_L40e	Family	90.1	4.8e-26
										Clathrin_propel	Repeat	37.1	1.9e-09		LRR_9	Repeat	214.2	9e-64		Ribosomal_L40e	Family	102.6	5.6e-30
										Clathrin_propel	Repeat	27.0	3.2e-06		LRRNT_2	Family	35.7	5.9e-09		Ribosomal_L40e	Family	74.9	2.6e-21
										Clathrin_propel	Repeat	37.1	1.9e-09		LRRNT_2	Family	45.0	7.2e-12		Ribosomal_L40e	Family	85.5	1.2e-24
										Clathrin_propel	Repeat	21.5	0.00018		LRRNT_2	Family	35.8	5.6e-09		Ribosomal_L40e	Family	80.9	3.4e-23
										Clathrin_propel	Repeat	39.2	4.3e-10		LRRNT_2	Family	38.8	6.5e-10		Ribosomal_L40e	Family	106.2	4.4e-31
										Clathrin_propel	Repeat	24.5	2e-05		LRRNT_2	Family	38.7	6.7e-10		Ribosomal_L40e	Family	92.9	6.1e-27
										Clathrin_propel	Repeat	37.1	1.9e-09		LSM14	Domain	130.5	1.5e-38		Ribosomal_L40e	Family	31.4	1e-07
										Clathrin_propel	Repeat	21.9	0.00014		LSM14	Domain	132.5	3.4e-39		Ribosomal_L40e	Family	105.0	1e-30
										Clathrin_propel	Repeat	39.2	4.3e-10		LSM14	Domain	124.5	1.1e-36		Ribosomal_L40e	Family	78.9	1.5e-22
										Clathrin_propel	Repeat	23.3	5e-05		LSM14	Domain	132.1	4.5e-39		Ribosomal_L40e	Family	79.0	1.4e-22
										Clathrin_propel	Repeat	37.1	1.9e-09		LSM14	Domain	126.1	3.4e-37		Ribosomal_L40e	Family	85.7	1.1e-24
										Clathrin-link	Domain	35.8	2.7e-09		LTP_2	Family	36.0	5.3e-09		Ribosomal_L40e	Family	102.6	5.6e-30
										Clathrin-link	Domain	35.8	2.7e-09		LTP_2	Family	37.4	2e-09		Ribosomal_L40e	Family	88.2	1.8e-25
										Clathrin-link	Domain	38.2	4.7e-10		LTP_2	Family	65.2	4.4e-18		Ribosomal_L40e	Family	68.3	2.9e-19
										Clathrin-link	Domain	35.4	3.6e-09		LTP_2	Family	42.9	3.9e-11		Ribosomal_L40e	Family	34.8	8.4e-09
										Clathrin-link	Domain	35.8	2.7e-09		LTP_2	Family	54.5	9.1e-15		Ribosomal_S27	Domain	87.2	4.5e-25
										Clathrin-link	Domain	38.6	3.7e-10		LTP_2	Family	67.5	8e-19		Ribosomal_S27	Domain	87.6	3.3e-25
										Clathrin-link	Domain	35.6	3.2e-09		LTP_2	Family	54.9	7.2e-15		Ribosomal_S27	Domain	90.6	3.8e-26
										Clathrin-link	Domain	35.8	2.7e-09		LTP_2	Family	43.7	2.2e-11		Ribosomal_S27	Domain	91.7	1.7e-26
										Clathrin-link	Domain	38.6	3.7e-10		LTP_2	Family	56.4	2.4e-15		Ribosomal_S27	Domain	87.4	3.8e-25
										Clathrin-link	Domain	35.4	3.5e-09		LTP_2	Family	47.0	2e-12		Ribosomal_S27	Domain	92.6	9.2e-27
										Clathrin-link	Domain	35.8	2.7e-09		LTP_2	Family	43.6	2.4e-11		Ribosomal_S27	Domain	92.1	1.3e-26
										Clathrin-link	Domain	35.9	2.5e-09		LysM	Domain	31.6	1.1e-07		Ribosomal_S27	Domain	86.9	5.3e-25
										Clathrin-link	Domain	35.4	3.5e-09		M16C_assoc	Family	224.7	7.4e-67		Ribosomal_S27	Domain	82.9	9.8e-24
										Clathrin-link	Domain	37.3	8.9e-10		MA3	Family	87.2	5.7e-25		Ribosomal_S27	Domain	93.9	3.6e-27
										Clathrin-link	Domain	39.1	2.6e-10		MA3	Family	85.4	2e-24		Ribosomal_S27	Domain	88.1	2.3e-25
										Clathrin-link	Domain	34.0	1e-08		Macro	Domain	127.5	2.2e-37		Ribosomal_S27	Domain	93.2	5.7e-27
										Clathrin-link	Domain	38.5	3.7e-10		Malectin_like	Domain	123.1	1.3e-35		Ribosomal_S27	Domain	79.4	1.2e-22
										Clathrin-link	Domain	35.8	2.7e-09		malic	Domain	232.9	1.9e-69		Ribosomal_S27	Domain	93.6	4.4e-27
										Clathrin-link	Domain	38.6	3.7e-10		malic	Domain	263.9	5.6e-79		Ribosomal_S27	Domain	87.0	5.2e-25
										Clathrin-link	Domain	35.4	3.5e-09		malic	Domain	255.9	1.6e-76		Ribosomal_S27	Domain	93.6	4.4e-27
										Clp_N	Family	63.5	1.2e-17		malic	Domain	266.6	8.2e-80		Ribosomal_S27	Domain	93.6	4.4e-27
										Clp_N	Family	68.2	4.2e-19		malic	Domain	255.2	2.6e-76		Ribosomal_S27	Domain	92.9	7.4e-27
										Clp_N	Family	63.6	1.1e-17		Malic_M	Domain	302.8	2e-90		Ribosomal_S27	Domain	93.9	3.6e-27
										Clp_N	Family	68.3	3.9e-19		Malic_M	Domain	311.5	4.3e-93		Ribosomal_S27	Domain	87.0	5.2e-25
										Clp_N	Family	63.5	1.2e-17		Malic_M	Domain	34.9	1.1e-08		Ribosomal_S27	Domain	93.5	4.6e-27
										Clp_N	Family	68.2	4.2e-19		Malic_M	Domain	66.0	3.7e-18		Ribosomal_S27	Domain	90.0	5.8e-26
										Clp_N	Family	58.7	3.8e-16		Malic_M	Domain	111.0	6.4e-32		Ribosomal_S27	Domain	87.4	3.7e-25
										Clp_N	Family	68.1	4.4e-19		MATH	Domain	24.7	2.1e-05		Ribosomal_S27	Domain	87.2	4.5e-25
										Clp_N	Family	58.7	3.8e-16		MBD	Domain	37.9	8.8e-10		Ribosomal_S27	Domain	90.5	4.1e-26
										Clp_N	Family	68.1	4.4e-19		MBD	Domain	45.2	4.6e-12		Ribosomal_S27	Domain	94.1	3.1e-27
										Clp_N	Family	63.5	1.2e-17		MBD	Domain	33.1	2.9e-08		Ribosomal_S27	Domain	93.6	4.4e-27
										Clp_N	Family	68.2	4.2e-19		MBF1	Family	88.3	2.3e-25		Ribosomal_S27	Domain	93.6	4.4e-27
										Clp_N	Family	63.5	1.2e-17		MBF1	Family	89.5	1e-25		Ribosomal_S27	Domain	91.9	1.5e-26
										Clp_N	Family	68.2	4.2e-19		MBF1	Family	86.3	9.6e-25		Ribosomal_S27	Domain	90.9	3.1e-26
										Clp_N	Family	63.5	1.2e-17		MBF1	Family	37.9	1.3e-09		Ribosomal_S27	Domain	91.4	2.1e-26
										Clp_N	Family	68.2	4.2e-19		Melibiase	Family	64.4	7.2e-18		Ribosomal_S27	Domain	87.0	4.9e-25
										Clp_N	Family	66.0	1.9e-18		Melibiase	Family	67.2	1e-18		Ribosomal_S27	Domain	90.5	4.1e-26
										Clp_N	Family	66.2	1.8e-18		Metalloenzyme	Family	318.0	3.7e-95		Ribosomal_S27	Domain	93.1	6.5e-27
										Clp_N	Family	63.5	1.2e-17		Metalloenzyme	Family	223.6	2.5e-66		Ribosomal_S27	Domain	87.9	2.6e-25
										Clp_N	Family	68.2	4.2e-19		Metalloenzyme	Family	213.6	2.9e-63		Ribosomal_S27	Domain	92.1	1.3e-26
										Clp_N	Family	63.5	1.2e-17		Metallophos	Domain	48.8	5.3e-13		Ribosomal_S27	Domain	88.1	2.3e-25
										Clp_N	Family	68.2	4.2e-19		Metallophos_C	Domain	77.8	4.8e-22		Ribosomal_S27	Domain	93.1	6.2e-27
										Clp_N	Family	60.6	1e-16		Metallophos_C	Domain	39.3	4.9e-10		Ribosomal_S27	Domain	86.8	5.9e-25
										Clp_N	Family	68.1	4.5e-19		Meth_synt_1	Domain	385.4	1.8e-115		Ribosomal_S27	Domain	93.6	4.4e-27
										Clp_N	Family	61.0	7.2e-17		Meth_synt_1	Domain	387.3	4.9e-116		Ribosomal_S27	Domain	92.6	9e-27
										Clp_N	Family	68.5	3.3e-19		Meth_synt_1	Domain	384.6	3.2e-115		Ribosomal_S27	Domain	91.9	1.5e-26
										Clp_N	Family	63.5	1.2e-17		Meth_synt_1	Domain	297.0	1.5e-88		Ribosomal_S27	Domain	91.0	2.8e-26
										Clp_N	Family	68.2	4.2e-19		Meth_synt_1	Domain	373.0	1.1e-111		Ribosomal_S27	Domain	92.3	1.1e-26
										Clp_N	Family	63.5	1.2e-17		Meth_synt_1	Domain	144.3	4.6e-42		Ribosomal_S27	Domain	93.6	4.4e-27
										Clp_N	Family	68.2	4.2e-19		Meth_synt_1	Domain	341.6	4.1e-102		Ribosomal_S27	Domain	92.3	1.1e-26
										ClpB_D2-small	Domain	81.9	2.2e-23		Meth_synt_1	Domain	111.3	5.3e-32		Ribosomal_S27	Domain	93.6	4.4e-27
										ClpB_D2-small	Domain	77.4	5.5e-22		Meth_synt_2	Domain	491.0	1.3e-147		Ribosomal_S27	Domain	87.4	3.8e-25
										ClpB_D2-small	Domain	80.8	4.8e-23		Meth_synt_2	Domain	491.7	8e-148		Ribosomal_S27	Domain	92.4	1e-26
										ClpB_D2-small	Domain	79.7	1.1e-22		Meth_synt_2	Domain	494.9	8.1e-149		Ribosomal_S27	Domain	91.9	1.5e-26
										ClpB_D2-small	Domain	82.5	1.4e-23		Meth_synt_2	Domain	455.5	8.2e-137		Ribosomal_S27	Domain	93.7	4.1e-27
										ClpB_D2-small	Domain	80.8	4.8e-23		Meth_synt_2	Domain	49.1	3.7e-13		Ribosomal_S27	Domain	87.4	3.7e-25
										ClpB_D2-small	Domain	81.9	2.2e-23		Meth_synt_2	Domain	254.7	9.9e-76		Ribosomal_S27	Domain	91.8	1.6e-26
										ClpB_D2-small	Domain	83.3	8.1e-24		Methyltransf_11	Domain	48.6	8.1e-13		Ribosomal_S27	Domain	88.5	1.8e-25
										ClpB_D2-small	Domain	83.1	9.5e-24		Methyltransf_23	Domain	74.1	1e-20		Ribosomal_S27	Domain	87.2	4.4e-25
										ClpB_D2-small	Domain	80.0	8.4e-23		Methyltransf_29	Family	736.0	1.6e-221		RmlD_sub_bind	Domain	51.8	5.2e-14
										ClpB_D2-small	Domain	79.3	1.4e-22		Methyltransf_29	Family	616.7	2.3e-185		RRM_1	Domain	85.3	1.6e-24
										ClpB_D2-small	Domain	80.8	4.8e-23		Methyltransf_3	Domain	269.8	8.8e-81		RRM_1	Domain	85.0	2e-24
										ClpB_D2-small	Domain	82.1	1.9e-23		Methyltransf_3	Domain	228.3	4.5e-68		RRM_1	Domain	81.5	2.4e-23
										CLU_N	Family	65.0	4.9e-18		Methyltransf_3	Domain	143.7	3.7e-42		RRM_1	Domain	66.7	9.9e-19
										CLU_N	Family	64.6	6.3e-18		Methyltransf_6	Family	149.2	7.8e-44		RRM_1	Domain	70.8	5.2e-20
										CN_hydrolase	Family	108.4	2.5e-31		Methyltransf_6	Family	146.5	5.3e-43		RRM_1	Domain	82.3	1.3e-23
										CN_hydrolase	Family	108.6	2.2e-31		Methyltransf_6	Family	151.2	1.9e-44		RRM_1	Domain	73.9	5.7e-21
										CN_hydrolase	Family	114.6	3.2e-33		MIF	Domain	81.6	4.1e-23		RRM_1	Domain	67.6	5.4e-19
										CN_hydrolase	Family	116.5	8.2e-34		MIF	Domain	66.0	2.7e-18		RRM_1	Domain	73.0	1.1e-20
										CN_hydrolase	Family	108.7	2e-31		MIT	Domain	76.2	1.3e-21		RRM_1	Domain	84.6	2.5e-24
										CN_hydrolase	Family	107.7	4.3e-31		MIT	Domain	77.3	5.9e-22		RRM_1	Domain	71.3	3.7e-20
										CN_hydrolase	Family	114.4	3.7e-33		MIT	Domain	75.6	2e-21		RRM_1	Domain	85.0	1.9e-24
										CN_hydrolase	Family	145.6	1e-42		MIT	Domain	77.6	4.8e-22		RRM_1	Domain	85.3	1.6e-24
										CN_hydrolase	Family	122.3	1.4e-35		Mo-co_dimer	Domain	125.8	7.6e-37		RRM_1	Domain	72.9	1.2e-20
										CN_hydrolase	Family	116.6	7.7e-34		Mo-co_dimer	Domain	127.1	3e-37		RRM_1	Domain	68.8	2.1e-19
										CN_hydrolase	Family	59.1	3.4e-16		MSP	Family	371.7	1.1e-111		RRM_1	Domain	85.9	1e-24
										CN_hydrolase	Family	138.2	1.9e-40		MSP	Family	371.1	1.7e-111		RRM_1	Domain	69.2	1.6e-19
										CN_hydrolase	Family	114.1	4.5e-33		MTHFR	Domain	179.7	6e-53		RRM_1	Domain	82.7	1e-23
										CoA_binding	Domain	105.8	1.2e-30		MTHFR	Domain	33.9	1.6e-08		RRM_1	Domain	71.9	2.4e-20
										CoA_binding	Domain	106.6	6.9e-31		Myb_CC_LHEQLE	Family	40.7	1.2e-10		S-AdoMet_synt_C	Domain	225.0	2.2e-67
										CoA_binding	Domain	106.6	6.9e-31		Myb_DNA-binding	Domain	72.0	2.8e-20		S-AdoMet_synt_C	Domain	222.4	1.4e-66
										CoA_binding	Domain	103.9	4.7e-30		NAC	Family	83.5	5.3e-24		S-AdoMet_synt_C	Domain	228.8	1.4e-68
										CoA_binding	Domain	107.9	2.7e-31		NAC	Family	78.7	1.6e-22		S-AdoMet_synt_C	Domain	230.2	5.4e-69
										CoA_binding	Domain	106.3	8.2e-31		NAC	Family	84.0	3.7e-24		S-AdoMet_synt_C	Domain	230.3	5.2e-69
										Cofilin_ADF	Domain	139.4	5.3e-41		NAC	Family	78.4	2.1e-22		S-AdoMet_synt_C	Domain	230.3	5.2e-69
										Cofilin_ADF	Domain	144.2	1.7e-42		NAC	Family	78.7	1.6e-22		S-AdoMet_synt_C	Domain	230.3	5.2e-69
										Cofilin_ADF	Domain	138.4	1.1e-40		NAC	Family	80.8	3.5e-23		S-AdoMet_synt_C	Domain	229.0	1.3e-68
										Cofilin_ADF	Domain	151.0	1.4e-44		NAD_binding_1	Domain	92.1	3e-26		S-AdoMet_synt_C	Domain	226.7	6.5e-68
										Cofilin_ADF	Domain	147.9	1.3e-43		NAD_binding_1	Domain	92.1	3e-26		S-AdoMet_synt_C	Domain	222.2	1.6e-66
										Copper-bind	Domain	126.1	4.7e-37		NAD_binding_1	Domain	90.3	1.1e-25		S-AdoMet_synt_M	Domain	165.8	3.3e-49
										Copper-bind	Domain	127.1	2.3e-37		NAD_binding_1	Domain	90.3	1.1e-25		S-AdoMet_synt_M	Domain	165.5	4e-49
										Copper-bind	Domain	107.1	3.9e-31		NAD_binding_10	Domain	111.9	3.4e-32		S-AdoMet_synt_M	Domain	165.9	2.9e-49
										Coprogen_oxidas	Family	425.1	7.6e-128		NAD_binding_10	Domain	104.3	7.1e-30		S-AdoMet_synt_M	Domain	166.0	2.9e-49
										Costars	Domain	74.9	3.6e-21		NAD_binding_2	Domain	164.1	2.3e-48		S-AdoMet_synt_M	Domain	166.0	2.9e-49
										Costars	Domain	106.5	4.9e-31		NAD_binding_2	Domain	164.1	2.3e-48		S-AdoMet_synt_M	Domain	164.5	8.2e-49
										CP12	Family	23.7	4.9e-05		NAD_binding_2	Domain	160.5	2.9e-47		S-AdoMet_synt_M	Domain	166.0	2.9e-49
										CP12	Family	21.6	0.00021		NAD_binding_5	Family	387.5	4.2e-116		S-AdoMet_synt_M	Domain	165.4	4.2e-49
										CP12	Family	22.5	0.00011		NAD_binding_5	Family	401.8	1.9e-120		S-AdoMet_synt_M	Domain	165.3	4.5e-49
										CP12	Family	22.8	9.1e-05		NAD_binding_5	Family	336.4	1.6e-100		S-AdoMet_synt_M	Domain	165.5	3.9e-49
										CP12	Family	21.9	0.00017		NAD_binding_5	Family	401.9	1.7e-120		S-AdoMet_synt_N	Domain	140.2	2e-41
										CP12	Family	23.0	7.7e-05		NAD_binding_5	Family	158.2	3e-46		S-AdoMet_synt_N	Domain	143.0	2.7e-42
										CP12	Family	21.7	0.0002		NAD_binding_5	Family	305.8	3.3e-91		S-AdoMet_synt_N	Domain	141.8	6.2e-42
										CP12	Family	21.3	0.00027		NAD_binding_5	Family	302.4	3.6e-90		S-AdoMet_synt_N	Domain	143.6	1.7e-42
										CP12	Family	21.9	0.00017		NAD_binding_5	Family	210.2	4.4e-62		S-AdoMet_synt_N	Domain	143.3	2.2e-42
										CP12	Family	22.7	9.9e-05		NAD_binding_5	Family	295.6	4.2e-88		S-AdoMet_synt_N	Domain	142.4	4.2e-42
										CP12	Family	22.8	9.1e-05		NAD_binding_5	Family	168.6	2e-49		S-AdoMet_synt_N	Domain	143.3	2.2e-42
										CP12	Family	23.0	7.8e-05		NAD_binding_5	Family	152.9	1.2e-44		S-AdoMet_synt_N	Domain	143.1	2.6e-42
										CP12	Family	23.0	7.8e-05		NAGLU	Domain	405.8	1e-121		S-AdoMet_synt_N	Domain	140.4	1.8e-41
										CP12	Family	21.9	0.00018		NAGLU_C	Domain	323.9	7.3e-97		S-AdoMet_synt_N	Domain	141.5	8.1e-42
										CP12	Family	92.0	2.3e-26		NDK	Domain	183.8	1.1e-54		S6PP	Family	48.5	6.4e-13
										CP12	Family	21.9	0.00018		NDK	Domain	184.5	6.6e-55		S6PP	Family	48.7	5.5e-13
										CP12	Family	22.0	0.00016		NDK	Domain	183.9	1e-54		S6PP	Family	45.3	6.2e-12
										CP12	Family	95.0	2.6e-27		NDK	Domain	182.2	3.5e-54		S6PP	Family	34.6	1.2e-08
										CP12	Family	23.0	7.8e-05		NDK	Domain	176.3	2.3e-52		S6PP	Family	40.5	1.8e-10
										CP12	Family	94.0	5.2e-27		NDK	Domain	136.3	5.1e-40		S6PP	Family	52.7	3.4e-14
										Cpn10	Domain	90.6	4.3e-26		NDK	Domain	130.0	4.7e-38		S6PP	Family	63.0	2.4e-17
										Cpn10	Domain	92.0	1.6e-26		Nfu_N	Domain	108.8	7.4e-32		S6PP	Family	43.1	2.9e-11
										Cpn10	Domain	92.6	1.1e-26		Nfu_N	Domain	111.6	9.6e-33		S6PP	Family	53.4	2e-14
										Cpn10	Domain	93.5	5.6e-27		NmrA	Family	314.5	3.1e-94		S6PP	Family	52.6	3.7e-14
										Cpn10	Domain	92.6	1.1e-26		NmrA	Family	311.4	2.8e-93		S6PP	Family	50.3	1.9e-13
										Cpn10	Domain	94.5	2.6e-27		NPL4	Family	181.4	2.1e-53		S6PP	Family	52.7	3.4e-14
										Cpn10	Domain	99.8	5.9e-29		NPL4	Family	70.9	9.6e-20		S6PP	Family	41.4	9.9e-11
										Cpn10	Domain	87.2	4.9e-25		NPL4	Family	30.0	2.6e-07		S6PP	Family	42.1	5.7e-11
										Cpn10	Domain	99.8	5.9e-29		NTF2	Domain	115.0	2.4e-33		S6PP	Family	47.9	1e-12
										Cpn10	Domain	92.2	1.4e-26		NTF2	Domain	115.7	1.4e-33		S6PP	Family	55.4	5.1e-15
										Cpn10	Domain	54.0	1.2e-14		NTF2	Domain	123.8	4.4e-36		S6PP	Family	45.4	5.8e-12
										Cpn10	Domain	87.0	5.6e-25		NTF2	Domain	49.1	6.4e-13		S6PP	Family	32.8	4e-08
										Cpn10	Domain	94.5	2.7e-27		NTF2	Domain	122.5	1.1e-35		S6PP	Family	46.3	3.1e-12
										Cpn10	Domain	54.2	9.8e-15		NTF2	Domain	103.8	7e-30		S6PP	Family	55.4	5.2e-15
										Cpn60_TCP1	Family	122.6	1.6e-35		NTF2	Domain	115.6	1.5e-33		S6PP	Family	38.0	1e-09
										Cpn60_TCP1	Family	399.3	2e-119		NTF2	Domain	99.3	1.7e-28		S6PP	Family	54.6	8.9e-15
										Cpn60_TCP1	Family	397.6	6.9e-119		NTF2	Domain	117.2	4.9e-34		S6PP	Family	35.8	5e-09
										Cpn60_TCP1	Family	398.1	4.8e-119		NTF2	Domain	103.8	7e-30		S6PP	Family	50.4	1.7e-13
										CPSase_sm_chain	Domain	164.2	9.5e-49		NTF2	Domain	103.8	7.1e-30		S6PP	Family	49.2	4e-13
										CPSF_A	Family	285.0	6.3e-85		NTF2	Domain	104.0	6e-30		S6PP	Family	53.6	1.8e-14
										Creatinase_N	Domain	66.3	3.6e-18		NTF2	Domain	99.6	1.4e-28		S6PP	Family	57.1	1.5e-15
										Creatinase_N	Domain	67.3	1.7e-18		NTF2	Domain	99.5	1.5e-28		S6PP	Family	42.7	4e-11
										Creatinase_N	Domain	67.2	1.8e-18		NTF2	Domain	94.6	4.8e-27		S6PP	Family	63.2	2.1e-17
										Creatinase_N	Domain	68.9	5.5e-19		NTP_transferase	Family	247.7	1e-73		S6PP	Family	43.0	3e-11
										Creatinase_N	Domain	57.4	2e-15		NTP_transferase	Family	247.7	1e-73		S6PP	Family	48.9	4.8e-13
										Creatinase_N	Domain	52.8	5.2e-14		NUDIX	Domain	88.0	4e-25		S6PP	Family	61.4	7.5e-17
										Creatinase_N	Domain	52.7	5.5e-14		NUDIX	Domain	89.3	1.5e-25		S6PP	Family	52.7	3.5e-14
										Creatinase_N	Domain	38.6	1.3e-09		NUDIX	Domain	93.0	1.1e-26		S6PP	Family	46.2	3.4e-12
										Creatinase_N	Domain	59.4	4.7e-16		NUDIX	Domain	93.1	1e-26		S6PP	Family	50.1	2.1e-13
										Creatinase_N	Domain	57.6	1.7e-15		NUDIX	Domain	85.9	1.8e-24		S6PP	Family	54.8	7.9e-15
										CS	Domain	65.1	6e-18		NUDIX	Domain	87.1	7.3e-25		S6PP	Family	36.8	2.5e-09
										CS	Domain	65.9	3.5e-18		NUP50	Domain	73.3	1.5e-20		S6PP	Family	56.5	2.4e-15
										CS	Domain	43.0	4.9e-11		OMPdecase	Domain	250.1	1.6e-74		S6PP	Family	54.5	9.6e-15
										CS	Domain	43.3	3.8e-11		Orn_Arg_deC_N	Domain	122.3	1.8e-35		S6PP	Family	56.0	3.2e-15
										CS	Domain	65.7	4.1e-18		OTCace	Domain	66.7	2e-18		S6PP	Family	41.2	1.1e-10
										CS	Domain	65.9	3.5e-18		OTU	Family	53.8	2.5e-14		S6PP	Family	57.6	1.1e-15
										CS	Domain	44.0	2.3e-11		OTU	Family	52.6	5.9e-14		S6PP	Family	41.6	8.4e-11
										CS	Domain	41.8	1.2e-10		Oxidored_FMN	Domain	221.8	1.2e-65		S6PP	Family	55.3	5.3e-15
										CSD	Domain	95.6	1.1e-27		Oxidored_molyb	Domain	180.9	1.2e-53		S6PP	Family	45.4	5.8e-12
										CSD	Domain	89.4	8.8e-26		Oxidored_molyb	Domain	182.2	4.8e-54		S6PP	Family	42.3	5e-11
										CTDII	Domain	79.8	1e-22		P-II	Domain	111.4	2.4e-32		S6PP	Family	43.7	2e-11
										CTDII	Domain	40.0	2.7e-10		P-II	Domain	110.4	4.8e-32		S6PP	Family	41.8	7.2e-11
										CTDII	Domain	74.3	5.2e-21		P-II	Domain	110.2	5.5e-32		S6PP	Family	30.9	1.6e-07
										CTDII	Domain	74.0	6.3e-21		P-II	Domain	110.1	6e-32		S6PP	Family	30.5	2e-07
										CTDII	Domain	72.8	1.5e-20		p450	Domain	256.3	4.1e-76		S6PP	Family	31.4	1.1e-07
										CTDII	Domain	73.9	6.8e-21		PABP	Family	98.8	9.5e-29		S6PP	Family	55.7	4e-15
										CTDII	Domain	81.3	3.3e-23		PABP	Family	102.2	8.4e-30		S6PP	Family	55.4	5.1e-15
										CTDII	Domain	70.7	6.8e-20		PABP	Family	102.2	8.4e-30		S6PP	Family	58.0	8.4e-16
										CTDII	Domain	76.5	1.1e-21		PABP	Family	105.9	5.8e-31		S6PP	Family	31.4	1.1e-07
										CTDII	Domain	75.4	2.3e-21		PABP	Family	39.7	2.6e-10		S6PP	Family	50.3	1.8e-13
										CTDII	Domain	74.4	4.8e-21		PAE	Family	377.5	4.4e-113		S6PP	Family	47.0	1.9e-12
										CTDII	Domain	72.1	2.4e-20		PAE	Family	146.6	6.7e-43		S6PP	Family	44.1	1.4e-11
										CTDII	Domain	73.9	6.9e-21		Palm_thioest	Domain	108.2	3.4e-31		S6PP	Family	42.3	5.1e-11
										CTDII	Domain	44.3	1.2e-11		PALP	Family	207.5	2.5e-61		S6PP	Family	37.6	1.4e-09
										CTDII	Domain	67.1	9e-19		PALP	Family	201.8	1.4e-59		S6PP	Family	37.1	2e-09
										CTDII	Domain	73.9	6.8e-21		PALP	Family	207.5	2.6e-61		S6PP	Family	30.3	2.3e-07
										CTDII	Domain	81.3	3.3e-23		PALP	Family	119.8	1.3e-34		S6PP	Family	35.6	5.5e-09
										CTDII	Domain	76.5	1.1e-21		PALP	Family	202.0	1.2e-59		SHMT	Domain	621.6	3.5e-187
										CTDII	Domain	70.7	7e-20		PALP	Family	94.2	7.9e-27		SHMT	Domain	415.9	1e-124
										CTDII	Domain	70.7	6.8e-20		PALP	Family	154.0	5e-45		SHMT	Domain	623.4	1e-187
										CTDII	Domain	67.1	9e-19		PALP	Family	120.3	8.8e-35		SHMT	Domain	623.0	1.3e-187
										CTDII	Domain	73.9	6.8e-21		PAR1	Family	225.4	2.4e-67		SHMT	Domain	609.8	1.4e-183
										CTDII	Domain	69.2	2e-19		PAR1	Family	224.7	3.8e-67		SHMT	Domain	610.0	1.2e-183
										CTDII	Domain	67.7	5.8e-19		PAR1	Family	206.3	1.9e-61		SHMT	Domain	609.3	2e-183
										CTDII	Domain	70.6	7.3e-20		PAR1	Family	144.7	1.6e-42		SHMT	Domain	626.9	8.5e-189
										CTDII	Domain	71.6	3.6e-20		PAR1	Family	185.3	5.2e-55		SHMT	Domain	610.9	6.1e-184
										CTDII	Domain	73.2	1.1e-20		PD40	Repeat	33.5	2.3e-08		SHMT	Domain	317.7	7e-95
										CTDII	Domain	36.8	2.5e-09		PD40	Repeat	29.1	5.2e-07		Sod_Cu	Domain	170.2	2.6e-50
										CTDII	Domain	76.9	7.7e-22		PD40	Repeat	23.9	2.3e-05		Sod_Ni	Domain	119.0	1.6e-34
										CTDII	Domain	67.2	8.3e-19		Pec_lyase_C	Domain	212.0	5.7e-63		Sod_Ni	Domain	112.6	1.6e-32
										CTDII	Domain	70.7	7.1e-20		Pectate_lyase_3	Family	59.6	4.4e-16		Sucrose_synth	Family	19.7	0.00017
										CTDII	Domain	70.7	7.1e-20		Pectinesterase	Family	364.5	2.4e-109		Sucrose_synth	Family	20.9	7.4e-05
										CTDII	Domain	73.0	1.3e-20		Pectinesterase	Family	416.0	4.9e-125		Sucrose_synth	Family	24.4	6.4e-06
										CTDII	Domain	69.1	2.2e-19		Pectinesterase	Family	109.7	9.4e-32		Sucrose_synth	Family	24.6	5.6e-06
										CTDII	Domain	76.3	1.2e-21		Pectinesterase	Family	377.7	2.2e-113		Sucrose_synth	Family	24.3	6.7e-06
										CTDII	Domain	75.1	3e-21		Pectinesterase	Family	304.7	3.8e-91		Sucrose_synth	Family	24.7	5e-06
										CTDII	Domain	73.1	1.2e-20		Pectinesterase	Family	96.0	1.4e-27		Sucrose_synth	Family	24.5	5.8e-06
										CTDII	Domain	72.4	2.1e-20		Pectinesterase	Family	224.6	9.7e-67		Sucrose_synth	Family	23.7	1e-05
										CTDII	Domain	45.5	5.1e-12		Pectinesterase	Family	237.1	1.5e-70		Sucrose_synth	Family	19.9	0.00014
										CTDII	Domain	72.2	2.3e-20		Pectinesterase	Family	382.1	1e-114		Sucrose_synth	Family	25.4	3.1e-06
										CTDII	Domain	67.1	8.9e-19		Pectinesterase	Family	270.4	1.1e-80		Sucrose_synth	Family	19.7	0.00016
										CTDII	Domain	72.1	2.6e-20		Pectinesterase	Family	216.3	3.3e-64		Sucrose_synth	Family	20.3	0.00011
										CTDII	Domain	71.8	3.1e-20		Pectinesterase	Family	410.2	2.8e-123		Sucrose_synth	Family	24.7	5e-06
										CTDII	Domain	72.5	1.9e-20		Pectinesterase	Family	188.4	1e-55		Sucrose_synth	Family	24.3	6.7e-06
										CTDII	Domain	67.7	5.8e-19		Pectinesterase	Family	349.6	7.9e-105		Sucrose_synth	Family	27.0	1e-06
										CTDII	Domain	65.1	3.7e-18		Pectinesterase	Family	202.2	6.4e-60		Sucrose_synth	Family	19.4	0.0002
										CTDII	Domain	76.6	9.5e-22		Pectinesterase	Family	43.3	1.6e-11		Sucrose_synth	Family	20.9	7.2e-05
										CTDII	Domain	69.9	1.2e-19		Pectinesterase	Family	282.4	2.3e-84		Sucrose_synth	Family	19.6	0.00017
										CTDII	Domain	67.7	6e-19		Pectinesterase	Family	166.0	6.6e-49		Sucrose_synth	Family	24.6	5.6e-06
										CTDII	Domain	74.4	4.8e-21		Pectinesterase	Family	270.1	1.3e-80		Thiolase_C	Domain	21.0	0.00016
										CTDII	Domain	75.7	1.8e-21		Pectinesterase	Family	242.6	3.2e-72		TIR	Family	139.4	4.9e-41
										CTDII	Domain	73.5	9.2e-21		Pentapeptide	Repeat	24.1	1.4e-05		UBA	Domain	27.8	1.5e-06
										CTDII	Domain	73.3	1e-20		Pentapeptide	Repeat	45.2	3.6e-12		UBA	Domain	27.9	1.4e-06
										CTDII	Domain	71.8	3.1e-20		Pentapeptide_4	Repeat	36.0	4.3e-09		ubiquitin	Domain	117.6	1.1e-34
										CTDII	Domain	64.2	7.6e-18		Pentapeptide_4	Repeat	44.9	7.4e-12		ubiquitin	Domain	116.9	1.7e-34
										CTDII	Domain	77.1	7e-22		Pentapeptide_4	Repeat	37.4	1.6e-09		ubiquitin	Domain	96.3	4.9e-28
										CTDII	Domain	75.7	1.8e-21		PEP-utilizers_C	Domain	376.8	5e-113		ubiquitin	Domain	116.9	1.7e-34
										CTDII	Domain	70.4	8.2e-20		PEPcase	Family	1005.0	1.9e-302		ubiquitin	Domain	96.3	4.9e-28
										CTDII	Domain	69.6	1.5e-19		PEPcase	Family	244.4	1.7e-72		ubiquitin	Domain	116.9	1.7e-34
										CTDII	Domain	76.6	9.9e-22		PEPcase	Family	160.8	3.3e-47		ubiquitin	Domain	96.3	4.7e-28
										CTDII	Domain	74.4	4.6e-21		PEPcase	Family	70.8	5.3e-20		ubiquitin	Domain	116.9	1.8e-34
										CTDII	Domain	73.9	7e-21		PEPcase	Family	28.7	2.9e-07		ubiquitin	Domain	116.9	1.8e-34
										CTDII	Domain	66.3	1.6e-18		PEPCK_ATP	Family	253.0	4.3e-75		ubiquitin	Domain	114.1	1.4e-33
										CTDII	Domain	66.7	1.2e-18		Peptidase_C1	Domain	114.8	5.1e-33		ubiquitin	Domain	114.1	1.4e-33
										CTDII	Domain	66.7	1.2e-18		Peptidase_C1	Domain	99.7	2.1e-28		ubiquitin	Domain	114.1	1.4e-33
										CTDII	Domain	70.5	7.8e-20		Peptidase_C1	Domain	132.6	1.8e-38		ubiquitin	Domain	114.1	1.4e-33
										CTP_transf_1	Family	301.2	6.8e-90		Peptidase_C1	Domain	24.6	1.9e-05		ubiquitin	Domain	114.1	1.4e-33
										CTP_transf_1	Family	301.3	6.2e-90		Peptidase_C1	Domain	256.4	2.4e-76		ubiquitin	Domain	114.1	1.4e-33
										CTP_transf_1	Family	301.8	4.5e-90		Peptidase_C1	Domain	182.6	9.1e-54		ubiquitin	Domain	114.5	1e-33
										CTP_transf_1	Family	285.9	3.1e-85		Peptidase_C1	Domain	208.0	1.6e-61		ubiquitin	Domain	114.5	1e-33
										Cu_bind_like	Domain	88.6	1.6e-25		Peptidase_C1	Domain	260.3	1.5e-77		ubiquitin	Domain	114.5	1e-33
										Cu-oxidase	Domain	138.5	1.7e-40		Peptidase_M1	Family	37.6	1.3e-09		ubiquitin	Domain	114.5	1e-33
										Cu-oxidase	Domain	138.5	1.6e-40		Peptidase_M1	Family	58.5	5.8e-16		ubiquitin	Domain	114.5	1e-33
										Cu-oxidase	Domain	138.5	1.6e-40		Peptidase_M1	Family	92.1	3.7e-26		ubiquitin	Domain	115.7	4.2e-34
										Cu-oxidase	Domain	142.1	1.3e-41		Peptidase_M1	Family	152.9	1.3e-44		ubiquitin	Domain	115.7	4.2e-34
										Cu-oxidase_2	Domain	100.0	7.1e-29		Peptidase_M1	Family	120.9	6.3e-35		ubiquitin	Domain	115.7	4.2e-34
										Cu-oxidase_2	Domain	100.0	7.1e-29		Peptidase_M1	Family	79.2	3e-22		ubiquitin	Domain	117.5	1.1e-34
										Cu-oxidase_2	Domain	100.1	7e-29		Peptidase_M16_C	Domain	34.2	1.9e-08		ubiquitin	Domain	116.9	1.8e-34
										Cu-oxidase_2	Domain	97.2	5.2e-28		Peptidase_M17	Domain	447.6	1.7e-134		ubiquitin	Domain	116.9	1.8e-34
										Cu-oxidase_2	Domain	90.4	6.7e-26		Peptidase_M17	Domain	273.8	1.3e-81		ubiquitin	Domain	117.6	1.1e-34
										Cu-oxidase_3	Domain	115.0	1.5e-33		Peptidase_M17_N	Domain	94.5	3.7e-27		ubiquitin	Domain	117.6	1.1e-34
										Cu-oxidase_3	Domain	115.0	1.5e-33		Peptidase_M17_N	Domain	96.4	9.9e-28		ubiquitin	Domain	116.9	1.8e-34
										Cu-oxidase_3	Domain	112.0	1.3e-32		Peptidase_M18	Family	532.4	6.2e-160		ubiquitin	Domain	116.8	1.9e-34
										Cu-oxidase_3	Domain	110.9	2.7e-32		Peptidase_M20	Family	126.0	1.2e-36		ubiquitin	Domain	116.8	1.9e-34
										CutA1	Family	136.1	2.7e-40		Peptidase_M24	Domain	114.5	4.7e-33		ubiquitin	Domain	116.9	1.8e-34
										CutA1	Family	118.5	7.9e-35		Peptidase_M24	Domain	111.2	4.8e-32		ubiquitin	Domain	117.2	1.5e-34
										CutA1	Family	136.4	2.1e-40		Peptidase_M24	Domain	143.2	7.7e-42		ubiquitin	Domain	116.9	1.8e-34
										CutA1	Family	136.3	2.3e-40		Peptidase_M24	Domain	24.3	1.9e-05		ubiquitin	Domain	115.0	7.1e-34
										CutA1	Family	98.9	1e-28		Peptidase_M24	Domain	105.2	3.3e-30		ubiquitin	Domain	115.0	7.1e-34
										CutA1	Family	128.9	4.8e-38		Peptidase_M24	Domain	49.4	3.8e-13		ubiquitin	Domain	115.0	7.1e-34
										CutA1	Family	129.3	3.5e-38		Peptidase_M24	Domain	21.4	0.00015		ubiquitin	Domain	115.0	7.1e-34
										Cyanate_lyase	Domain	110.9	1.5e-32		Peptidase_S10	Domain	151.3	4.2e-44		ubiquitin	Domain	119.8	2.2e-35
										Cyanate_lyase	Domain	105.2	9.1e-31		Peptidase_S10	Domain	156.7	9.9e-46		ubiquitin	Domain	114.5	1e-33
										Cyanate_lyase	Domain	109.1	5.6e-32		Peptidase_S10	Domain	103.4	1.5e-29		ubiquitin	Domain	114.5	1e-33
										Cyanate_lyase	Domain	106.0	5.2e-31		Peptidase_S10	Domain	158.5	2.7e-46		ubiquitin	Domain	114.5	1e-33
										Cyanate_lyase	Domain	105.8	5.6e-31		Peptidase_S8	Domain	135.3	2.2e-39		ubiquitin	Domain	114.5	1e-33
										Cyanate_lyase	Domain	107.4	1.8e-31		Peptidase_S8	Domain	32.5	4.8e-08		ubiquitin	Domain	114.5	1e-33
										Cystatin	Domain	60.3	1.4e-16		Peptidase_S8	Domain	55.0	6.5e-15		ubiquitin	Domain	100.1	3.2e-29
										Cystatin	Domain	55.5	4.5e-15		Peptidase_S8	Domain	28.9	5.8e-07		ubiquitin	Domain	105.4	7.1e-31
										Cystatin	Domain	59.4	2.8e-16		Peptidase_S9	Family	72.1	3.6e-20		ubiquitin	Domain	85.7	1e-24
										Cystatin	Domain	55.4	4.8e-15		Peptidase_S9_N	Domain	271.4	9.5e-81		ubiquitin	Domain	81.9	1.5e-23
										Cystatin	Domain	68.3	4.5e-19		Peptidase_S9_N	Domain	262.1	6.6e-78		ubiquitin	Domain	77.5	3.6e-22
										Cystatin	Domain	46.4	3e-12		Peptidase_S9_N	Domain	174.1	3.4e-51		ubiquitin	Domain	81.2	2.4e-23
										Cystatin	Domain	51.5	7.8e-14		Peptidase_S9_N	Domain	114.0	6.1e-33		ubiquitin	Domain	84.5	2.3e-24
										Cyt-b5	Domain	93.9	3.6e-27		Peptidase_S9_N	Domain	144.9	2.5e-42		ubiquitin	Domain	88.3	1.5e-25
										Cyt-b5	Domain	62.0	3.4e-17		Peptidase_S9_N	Domain	148.5	2e-43		ubiquitin	Domain	115.0	7.1e-34
										Cyt-b5	Domain	60.9	7.5e-17		Peptidase_S9_N	Domain	41.5	6.1e-11		ubiquitin	Domain	115.0	7.1e-34
										Cyt-b5	Domain	59.5	2e-16		peroxidase	Family	159.5	8.3e-47		ubiquitin	Domain	115.0	7.1e-34
										Cyt-b5	Domain	64.1	7.3e-18		peroxidase	Family	161.6	2e-47		ubiquitin	Domain	115.0	7.1e-34
										Cyt-b5	Domain	98.8	1.1e-28		peroxidase	Family	164.6	2.3e-48		ubiquitin	Domain	112.9	3.1e-33
										Cyt-b5	Domain	99.6	5.9e-29		peroxidase	Family	170.1	4.8e-50		ubiquitin	Domain	114.5	1e-33
										Cyt-b5	Domain	60.9	7.4e-17		peroxidase	Family	159.1	1.1e-46		ubiquitin	Domain	114.5	1e-33
										Cyt-b5	Domain	91.7	1.8e-26		peroxidase	Family	255.8	3.2e-76		ubiquitin	Domain	114.5	1e-33
										Cyt-b5	Domain	59.5	2e-16		peroxidase	Family	105.5	2.7e-30		ubiquitin	Domain	114.5	1e-33
										Cyt-b5	Domain	98.8	1.1e-28		peroxidase	Family	233.3	2.4e-69		ubiquitin	Domain	114.1	1.4e-33
										Cyt-b5	Domain	21.4	0.00015		peroxidase	Family	21.9	9.9e-05		ubiquitin	Domain	114.1	1.4e-33
										Cyt-b5	Domain	30.2	2.7e-07		peroxidase	Family	52.8	3.5e-14		ubiquitin	Domain	114.1	1.4e-33
										Cyt-b5	Domain	58.8	3.4e-16		peroxidase	Family	141.0	4e-41		ubiquitin	Domain	114.1	1.4e-33
										Cyt-b5	Domain	64.0	7.6e-18		peroxidase	Family	107.5	6.7e-31		ubiquitin	Domain	114.1	1.4e-33
										Cyt-b5	Domain	83.0	9.2e-24		peroxidase	Family	234.4	1.1e-69		ubiquitin	Domain	114.1	1.4e-33
										Cyt-b5	Domain	95.8	9e-28		peroxidase	Family	88.9	3.2e-25		ubiquitin	Domain	116.9	1.8e-34
										Cyt-b5	Domain	91.9	1.6e-26		peroxidase	Family	51.2	1.1e-13		ubiquitin	Domain	92.4	8.2e-27
										Cyt-b5	Domain	64.1	7.3e-18		peroxidase	Family	138.8	1.8e-40		ubiquitin	Domain	116.9	1.8e-34
										Cyt-b5	Domain	62.8	1.9e-17		peroxidase	Family	32.4	6e-08		ubiquitin	Domain	116.9	1.8e-34
										Cyt-b5	Domain	97.5	2.8e-28		peroxidase	Family	88.5	4.4e-25		ubiquitin	Domain	96.2	5.1e-28
										Cyt-b5	Domain	98.1	1.8e-28		peroxidase	Family	58.4	6.9e-16		ubiquitin	Domain	116.4	2.5e-34
										Cyt-b5	Domain	63.6	1.1e-17		Pfam-B_10009	Pfam-B	24.0	3.1e-05		ubiquitin	Domain	114.5	1e-33
										Cyt-b5	Domain	98.4	1.5e-28		Pfam-B_10009	Pfam-B	29.6	5.5e-07		ubiquitin	Domain	114.5	1e-33
										Cyt-b5	Domain	60.4	1e-16		Pfam-B_10066	Pfam-B	59.7	3.4e-16		ubiquitin	Domain	114.5	1e-33
										Cyt-b5	Domain	98.4	1.4e-28		Pfam-B_10066	Pfam-B	53.6	2.6e-14		ubiquitin	Domain	114.5	1e-33
										Cyt-b5	Domain	62.8	1.9e-17		Pfam-B_10066	Pfam-B	158.5	2.9e-46		ubiquitin	Domain	114.5	1e-33
										Cyt-b5	Domain	98.4	1.4e-28		Pfam-B_10066	Pfam-B	43.6	2.7e-11		ubiquitin	Domain	116.6	2.3e-34
										Cyt-b5	Domain	97.7	2.5e-28		Pfam-B_10139	Pfam-B	52.7	4.2e-14		ubiquitin	Domain	117.0	1.7e-34
										Cyt-b5	Domain	50.1	1.7e-13		Pfam-B_10139	Pfam-B	57.9	1.1e-15		ubiquitin	Domain	114.5	1e-33
										Cyt-b5	Domain	65.4	2.8e-18		Pfam-B_1014	Pfam-B	21.4	0.00011		ubiquitin	Domain	114.5	1e-33
										Cyt-b5	Domain	50.3	1.5e-13		Pfam-B_10221	Pfam-B	22.2	0.00014		ubiquitin	Domain	114.5	1e-33
										Cyt-b5	Domain	104.3	2.1e-30		Pfam-B_10221	Pfam-B	22.7	9.8e-05		ubiquitin	Domain	114.5	1e-33
										Cyt-b5	Domain	63.7	9.7e-18		Pfam-B_10221	Pfam-B	23.8	4.3e-05		ubiquitin	Domain	114.5	1e-33
										Cyt-b5	Domain	97.8	2.3e-28		Pfam-B_10221	Pfam-B	23.6	5.1e-05		ubiquitin	Domain	112.3	4.9e-33
										Cyt-b5	Domain	98.1	1.8e-28		Pfam-B_10230	Pfam-B	66.5	1.5e-18		ubiquitin	Domain	106.4	3.3e-31
										CYTH	Domain	84.5	6.7e-24		Pfam-B_10279	Pfam-B	28.2	1.8e-06		ubiquitin	Domain	113.7	1.7e-33
										CYTH	Domain	84.5	7e-24		Pfam-B_10279	Pfam-B	30.0	4.7e-07		ubiquitin	Domain	113.7	1.7e-33
										CYTH	Domain	81.9	4.2e-23		Pfam-B_10279	Pfam-B	30.0	4.8e-07		ubiquitin	Domain	113.7	1.7e-33
										Cytochrom_C	Domain	47.5	2.3e-12		Pfam-B_10279	Pfam-B	28.6	1.3e-06		ubiquitin	Domain	113.7	1.7e-33
										Cytochrom_C	Domain	48.5	1.1e-12		Pfam-B_10358	Pfam-B	69.5	3.2e-19		ubiquitin	Domain	108.5	7.8e-32
										Cytochrom_C	Domain	48.1	1.5e-12		Pfam-B_10358	Pfam-B	70.8	1.3e-19		ubiquitin	Domain	116.9	1.8e-34
										Cytochrom_C	Domain	48.0	1.7e-12		Pfam-B_10358	Pfam-B	70.4	1.8e-19		ubiquitin	Domain	116.9	1.8e-34
										Cytochrom_C	Domain	48.3	1.3e-12		Pfam-B_10358	Pfam-B	54.1	1.5e-14		ubiquitin	Domain	116.9	1.8e-34
										Cytochrom_C	Domain	48.8	9e-13		Pfam-B_10734	Pfam-B	67.7	9.7e-19		ubiquitin	Domain	116.9	1.8e-34
										Cytochrom_C	Domain	47.4	2.5e-12		Pfam-B_10734	Pfam-B	69.7	2.3e-19		ubiquitin	Domain	117.6	1.1e-34
										Cytochrom_C	Domain	49.6	5.2e-13		Pfam-B_10755	Pfam-B	69.4	3.4e-19		ubiquitin	Domain	117.8	9.3e-35
										Cytochrom_C	Domain	49.6	5.2e-13		Pfam-B_10755	Pfam-B	66.1	3.4e-18		ubiquitin	Domain	117.6	1.1e-34
										Cytochrom_C	Domain	48.7	1e-12		Pfam-B_10755	Pfam-B	69.8	2.5e-19		ubiquitin	Domain	110.1	2.5e-32
										Cytochrom_C	Domain	48.5	1.1e-12		Pfam-B_10755	Pfam-B	60.2	2.1e-16		ubiquitin	Domain	115.0	7.1e-34
										Cytochrom_C	Domain	26.5	8.6e-06		Pfam-B_10755	Pfam-B	70.2	2e-19		ubiquitin	Domain	115.0	7.1e-34
										Cytochrom_C	Domain	45.9	7.5e-12		Pfam-B_10755	Pfam-B	62.4	4.4e-17		ubiquitin	Domain	115.0	7.1e-34
										Cytochrom_C	Domain	47.5	2.3e-12		Pfam-B_10755	Pfam-B	73.1	2.5e-20		ubiquitin	Domain	116.9	1.8e-34
										Cytochrom_C	Domain	46.6	4.5e-12		Pfam-B_10755	Pfam-B	62.1	5.4e-17		ubiquitin	Domain	94.1	2.4e-27
										Cytochrom_C	Domain	49.9	4.3e-13		Pfam-B_10755	Pfam-B	56.0	3.9e-15		ubiquitin	Domain	115.7	4.2e-34
										Cytochrom_C	Domain	49.3	6.4e-13		Pfam-B_10755	Pfam-B	42.0	6.9e-11		ubiquitin	Domain	115.7	4.2e-34
										Cytochrom_C	Domain	50.0	3.9e-13		Pfam-B_10755	Pfam-B	68.3	7.4e-19		ubiquitin	Domain	115.7	4.2e-34
										Cytochrom_C	Domain	49.3	6.4e-13		Pfam-B_10755	Pfam-B	70.4	1.7e-19		ubiquitin	Domain	114.9	7.6e-34
										Cytochrom_C	Domain	49.2	6.7e-13		Pfam-B_10755	Pfam-B	52.4	5e-14		ubiquitin	Domain	113.9	1.5e-33
										Cytochrom_C	Domain	49.3	6.6e-13		Pfam-B_10755	Pfam-B	73.2	2.3e-20		ubiquitin	Domain	113.9	1.5e-33
										Cytochrom_C	Domain	47.6	2.2e-12		Pfam-B_10755	Pfam-B	57.3	1.6e-15		ubiquitin	Domain	113.9	1.5e-33
										Cytochrom_C	Domain	47.5	2.3e-12		Pfam-B_10755	Pfam-B	28.4	9.9e-07		ubiquitin	Domain	116.9	1.8e-34
										Cytochrom_C	Domain	46.6	4.3e-12		Pfam-B_10755	Pfam-B	25.5	7.4e-06		ubiquitin	Domain	116.9	1.8e-34
										Cytochrom_C	Domain	43.7	3.6e-11		Pfam-B_10755	Pfam-B	43.6	2.3e-11		ubiquitin	Domain	116.9	1.8e-34
										Cytochrom_C	Domain	47.5	2.4e-12		Pfam-B_10755	Pfam-B	57.8	1.2e-15		ubiquitin	Domain	116.0	3.5e-34
										dCMP_cyt_deam_1	Family	34.6	1.1e-08		Pfam-B_10755	Pfam-B	19.4	0.00051		ubiquitin	Domain	110.5	1.8e-32
										dCMP_cyt_deam_1	Family	78.6	2.2e-22		Pfam-B_10990	Pfam-B	115.1	6.1e-33		ubiquitin	Domain	57.8	4.9e-16
										dCMP_cyt_deam_1	Family	79.4	1.2e-22		Pfam-B_11070	Pfam-B	53.8	2.1e-14		ubiquitin	Domain	114.0	1.4e-33
										dCMP_cyt_deam_1	Family	78.9	1.7e-22		Pfam-B_11070	Pfam-B	54.0	1.9e-14		ubiquitin	Domain	115.0	7.1e-34
										dCMP_cyt_deam_1	Family	79.1	1.6e-22		Pfam-B_11070	Pfam-B	53.8	2.2e-14		ubiquitin	Domain	115.0	7.1e-34
										dCMP_cyt_deam_1	Family	78.9	1.7e-22		Pfam-B_11070	Pfam-B	53.2	3.2e-14		ubiquitin	Domain	112.2	5.4e-33
										dCMP_cyt_deam_1	Family	79.2	1.4e-22		Pfam-B_11070	Pfam-B	54.0	1.9e-14		ubiquitin	Domain	117.6	1.1e-34
										dCMP_cyt_deam_1	Family	79.7	9.7e-23		Pfam-B_11070	Pfam-B	54.0	1.8e-14		ubiquitin	Domain	116.9	1.8e-34
										dCMP_cyt_deam_1	Family	77.4	5.1e-22		Pfam-B_11070	Pfam-B	53.5	2.7e-14		ubiquitin	Domain	114.5	1e-33
										dCMP_cyt_deam_1	Family	79.0	1.6e-22		Pfam-B_11070	Pfam-B	53.3	3e-14		ubiquitin	Domain	113.1	2.7e-33
										DEAD	Domain	132.5	9.8e-39		Pfam-B_11070	Pfam-B	54.0	1.9e-14		ubiquitin	Domain	114.5	1e-33
										DEAD	Domain	134.1	3.1e-39		Pfam-B_11070	Pfam-B	30.0	4.4e-07		ubiquitin	Domain	114.5	1e-33
										DEAD	Domain	138.3	1.6e-40		Pfam-B_11070	Pfam-B	44.3	1.7e-11		ubiquitin	Domain	114.5	1e-33
										DEAD	Domain	132.0	1.4e-38		Pfam-B_11070	Pfam-B	53.5	2.6e-14		ubiquitin	Domain	117.5	1.1e-34
										DEAD	Domain	152.6	6.7e-45		Pfam-B_11070	Pfam-B	53.3	3.1e-14		ubiquitin	Domain	116.9	1.8e-34
										DEAD	Domain	151.9	1e-44		Pfam-B_11070	Pfam-B	54.6	1.2e-14		ubiquitin	Domain	79.8	6.8e-23
										DEAD	Domain	135.9	9e-40		Pfam-B_11070	Pfam-B	36.6	4.1e-09		ubiquitin	Domain	114.9	7.3e-34
										DEAD	Domain	74.4	7e-21		Pfam-B_11070	Pfam-B	50.1	3e-13		ubiquitin	Domain	114.9	7.3e-34
										DEAD	Domain	137.4	3e-40		Pfam-B_11070	Pfam-B	33.0	5.1e-08		ubiquitin	Domain	114.9	7.3e-34
										DEAD	Domain	132.4	1.1e-38		Pfam-B_11070	Pfam-B	54.9	9.8e-15		ubiquitin	Domain	116.9	1.8e-34
										DEAD	Domain	134.2	3e-39		Pfam-B_11330	Pfam-B	26.0	1.2e-05		ubiquitin	Domain	116.9	1.8e-34
										DEAD	Domain	136.9	4.5e-40		Pfam-B_11330	Pfam-B	26.9	6.4e-06		ubiquitin	Domain	117.6	1.1e-34
										DEAD	Domain	131.6	1.8e-38		Pfam-B_11516	Pfam-B	24.9	1.6e-05		ubiquitin	Domain	116.9	1.8e-34
										DEAD	Domain	136.3	6.7e-40		Pfam-B_11516	Pfam-B	28.5	1.2e-06		ubiquitin	Domain	114.5	9.8e-34
										DEAD	Domain	134.0	3.3e-39		Pfam-B_11516	Pfam-B	27.3	2.7e-06		ubiquitin	Domain	115.7	4.2e-34
										DEAD	Domain	137.4	3e-40		Pfam-B_11516	Pfam-B	23.4	4.5e-05		ubiquitin	Domain	115.7	4.2e-34
										DEAD	Domain	134.6	2.2e-39		Pfam-B_11686	Pfam-B	33.5	3.2e-08		ubiquitin	Domain	113.7	1.8e-33
										DEAD	Domain	137.4	3e-40		Pfam-B_11686	Pfam-B	33.3	3.7e-08		ubiquitin	Domain	112.0	6.2e-33
										DEAD	Domain	136.8	4.6e-40		Pfam-B_11821	Pfam-B	112.0	2.8e-32		ubiquitin	Domain	73.5	6.3e-21
										DEAD	Domain	137.9	2.1e-40		Pfam-B_11834	Pfam-B	78.3	1.1e-21		ubiquitin	Domain	118.0	7.8e-35
										DEAD	Domain	137.4	3e-40		Pfam-B_11834	Pfam-B	92.4	5.8e-26		ubiquitin	Domain	116.9	1.8e-34
										DEAD	Domain	137.6	2.7e-40		Pfam-B_11834	Pfam-B	93.8	2.1e-26		ubiquitin	Domain	116.0	3.5e-34
										DEAD	Domain	57.9	8.1e-16		Pfam-B_11834	Pfam-B	89.8	3.6e-25		ubiquitin	Domain	95.3	9.6e-28
										DEAD	Domain	137.4	3e-40		Pfam-B_11834	Pfam-B	70.3	3.5e-19		ubiquitin	Domain	114.5	1e-33
										DEAD	Domain	138.2	1.7e-40		Pfam-B_11834	Pfam-B	86.3	4.3e-24		ubiquitin	Domain	114.5	1e-33
										DEAD	Domain	136.3	6.7e-40		Pfam-B_11834	Pfam-B	82.9	4.5e-23		ubiquitin	Domain	114.5	1e-33
										DEAD	Domain	137.1	3.7e-40		Pfam-B_11834	Pfam-B	67.4	2.6e-18		ubiquitin	Domain	114.5	1e-33
										DEAD	Domain	136.4	6.3e-40		Pfam-B_11900	Pfam-B	19.4	0.0008		ubiquitin	Domain	114.5	1e-33
										DEAD	Domain	37.8	1.2e-09		Pfam-B_1200	Pfam-B	30.3	2.9e-07		ubiquitin	Domain	112.4	4.6e-33
										DEAD	Domain	135.2	1.5e-39		Pfam-B_12086	Pfam-B	24.5	2.1e-05		ubiquitin	Domain	115.0	7.1e-34
										DEAD	Domain	102.1	2.2e-29		Pfam-B_12086	Pfam-B	25.6	1e-05		ubiquitin	Domain	113.5	2.1e-33
										DEAD	Domain	120.0	6.9e-35		Pfam-B_12086	Pfam-B	23.0	6.7e-05		ubiquitin	Domain	115.0	7.1e-34
										DEAD	Domain	38.9	5.5e-10		Pfam-B_12086	Pfam-B	22.9	6.9e-05		ubiquitin	Domain	118.5	5.6e-35
										DEAD	Domain	136.4	6.2e-40		Pfam-B_12106	Pfam-B	44.5	9.3e-12		ubiquitin	Domain	116.9	1.8e-34
										DEAD	Domain	136.4	6.3e-40		Pfam-B_12106	Pfam-B	18.9	0.00051		ubiquitin	Domain	94.9	1.3e-27
										DEAD	Domain	132.5	9.8e-39		Pfam-B_12106	Pfam-B	24.6	9.8e-06		ubiquitin	Domain	116.9	1.8e-34
										DEAD	Domain	135.7	1e-39		Pfam-B_12106	Pfam-B	28.1	8.6e-07		ubiquitin	Domain	113.1	2.8e-33
										DEAD	Domain	136.3	6.7e-40		Pfam-B_12213	Pfam-B	50.6	1.3e-13		ubiquitin	Domain	114.1	1.4e-33
										DEAD	Domain	136.8	4.5e-40		Pfam-B_12225	Pfam-B	25.7	6.6e-06		ubiquitin	Domain	114.1	1.4e-33
										DEAD	Domain	148.4	1.3e-43		Pfam-B_12225	Pfam-B	18.8	0.00078		ubiquitin	Domain	114.1	1.4e-33
										DEAD	Domain	134.1	3.3e-39		Pfam-B_12281	Pfam-B	210.0	3.6e-62		ubiquitin	Domain	114.1	1.4e-33
										DEAD	Domain	136.3	6.8e-40		Pfam-B_12281	Pfam-B	169.5	8.2e-50		ubiquitin	Domain	114.1	1.4e-33
										DEAD	Domain	136.3	6.5e-40		Pfam-B_12281	Pfam-B	133.0	1.2e-38		ubiquitin	Domain	117.0	1.7e-34
										DEAD	Domain	137.3	3.3e-40		Pfam-B_12281	Pfam-B	57.4	1.3e-15		ubiquitin	Domain	118.6	5.1e-35
										DEAD	Domain	80.3	1.1e-22		Pfam-B_12281	Pfam-B	61.8	6.3e-17		ubiquitin	Domain	116.0	3.4e-34
										DEAD	Domain	131.3	2.4e-38		Pfam-B_12304	Pfam-B	39.5	4.7e-10		ubiquitin	Domain	118.6	5.1e-35
										DEAD	Domain	134.3	2.6e-39		Pfam-B_12417	Pfam-B	34.4	1.4e-08		ubiquitin	Domain	116.9	1.8e-34
										DEAD	Domain	132.4	1e-38		Pfam-B_12417	Pfam-B	35.2	7.8e-09		ubiquitin	Domain	116.0	3.4e-34
										DEAD	Domain	136.4	6.3e-40		Pfam-B_12417	Pfam-B	33.2	3e-08		ubiquitin	Domain	116.0	3.4e-34
										DEAD	Domain	133.4	5.2e-39		Pfam-B_12417	Pfam-B	35.6	5.7e-09		ubiquitin	Domain	116.9	1.8e-34
										DEAD	Domain	75.4	3.6e-21		Pfam-B_12417	Pfam-B	35.7	5.5e-09		ubiquitin	Domain	114.1	1.4e-33
										DEAD	Domain	32.8	4.3e-08		Pfam-B_12417	Pfam-B	35.4	6.5e-09		ubiquitin	Domain	114.1	1.4e-33
										DEAD	Domain	132.3	1.1e-38		Pfam-B_12417	Pfam-B	35.5	6e-09		ubiquitin	Domain	114.1	1.4e-33
										DEAD	Domain	132.6	9.2e-39		Pfam-B_12497	Pfam-B	24.5	1.8e-05		ubiquitin	Domain	114.1	1.4e-33
										DEAD	Domain	137.3	3.2e-40		Pfam-B_12538	Pfam-B	26.5	4.9e-06		ubiquitin	Domain	114.1	1.4e-33
										DEAD	Domain	137.4	3e-40		Pfam-B_12538	Pfam-B	24.5	2.1e-05		ubiquitin	Domain	114.1	1.4e-33
										DEAD	Domain	137.5	2.9e-40		Pfam-B_12580	Pfam-B	33.4	3.8e-08		ubiquitin	Domain	115.8	4e-34
										DEAD	Domain	152.1	9.4e-45		Pfam-B_12580	Pfam-B	33.6	3.4e-08		ubiquitin	Domain	115.6	4.7e-34
										DEAD	Domain	74.3	7.7e-21		Pfam-B_12580	Pfam-B	33.4	3.9e-08		ubiquitin	Domain	115.7	4.2e-34
										DEAD	Domain	151.9	1.1e-44		Pfam-B_12580	Pfam-B	30.6	2.7e-07		ubiquitin	Domain	115.7	4.2e-34
										DEAD	Domain	132.3	1.1e-38		Pfam-B_12650	Pfam-B	37.3	2.6e-09		ubiquitin	Domain	115.8	4e-34
										DEAD	Domain	137.4	3.1e-40		Pfam-B_12808	Pfam-B	29.5	6e-07		ubiquitin	Domain	116.9	1.8e-34
										DEAD	Domain	137.4	3e-40		Pfam-B_12808	Pfam-B	29.4	6.5e-07		ubiquitin	Domain	95.9	6.2e-28
										DEAD	Domain	137.3	3.4e-40		Pfam-B_12808	Pfam-B	28.6	1.1e-06		ubiquitin	Domain	116.9	1.8e-34
										DEAD	Domain	138.2	1.8e-40		Pfam-B_12808	Pfam-B	28.8	9.8e-07		ubiquitin	Domain	116.9	1.8e-34
										DEAD	Domain	136.4	6.2e-40		Pfam-B_12808	Pfam-B	28.9	9.2e-07		ubiquitin	Domain	116.9	1.8e-34
										DEAD	Domain	136.5	6e-40		Pfam-B_12808	Pfam-B	29.9	4.6e-07		ubiquitin	Domain	114.2	1.3e-33
										DEAD	Domain	133.9	3.7e-39		Pfam-B_12808	Pfam-B	30.2	3.8e-07		ubiquitin	Domain	114.2	1.3e-33
										DEAD	Domain	138.1	1.9e-40		Pfam-B_12808	Pfam-B	32.8	5.9e-08		ubiquitin	Domain	113.8	1.7e-33
										DEAD	Domain	133.8	4e-39		Pfam-B_12921	Pfam-B	79.4	1.6e-22		ubiquitin	Domain	114.2	1.3e-33
										DEAD	Domain	137.8	2.2e-40		Pfam-B_12921	Pfam-B	76.5	1.2e-21		ubiquitin	Domain	114.2	1.3e-33
										DEAD	Domain	134.1	3e-39		Pfam-B_12921	Pfam-B	75.7	2.3e-21		ubiquitin	Domain	76.0	1e-21
										DEAD	Domain	138.8	1.2e-40		Pfam-B_12921	Pfam-B	78.0	4.1e-22		ubiquitin	Domain	116.9	1.7e-34
										DEAD	Domain	136.4	6.3e-40		Pfam-B_13017	Pfam-B	23.8	2.8e-05		ubiquitin	Domain	116.9	1.8e-34
										DEAD	Domain	139.5	7e-41		Pfam-B_13346	Pfam-B	30.2	3.1e-07		ubiquitin	Domain	92.3	8.4e-27
										DEAD	Domain	139.2	8.7e-41		Pfam-B_1351	Pfam-B	19.6	0.0003		ubiquitin	Domain	116.9	1.8e-34
										DEAD	Domain	137.4	3.1e-40		Pfam-B_1351	Pfam-B	19.6	0.0003		ubiquitin	Domain	114.1	1.4e-33
										DEAD	Domain	139.3	7.7e-41		Pfam-B_1351	Pfam-B	22.0	5.4e-05		ubiquitin	Domain	114.1	1.4e-33
										DEAD	Domain	136.6	5.5e-40		Pfam-B_1351	Pfam-B	22.7	3.3e-05		ubiquitin	Domain	114.1	1.4e-33
										DEAD	Domain	138.5	1.4e-40		Pfam-B_1360	Pfam-B	31.8	4.7e-08		ubiquitin	Domain	112.9	3.1e-33
										DEAD	Domain	134.4	2.5e-39		Pfam-B_1360	Pfam-B	29.0	3.2e-07		ubiquitin	Domain	114.1	1.4e-33
										DEAD	Domain	132.5	9.8e-39		Pfam-B_13657	Pfam-B	33.4	2.9e-08		ubiquitin	Domain	114.1	1.4e-33
										DEAD	Domain	136.2	7e-40		Pfam-B_13768	Pfam-B	18.2	0.001		ubiquitin	Domain	114.0	1.5e-33
										DEAD	Domain	136.9	4.5e-40		Pfam-B_13841	Pfam-B	22.9	8.6e-05		ubiquitin	Domain	114.0	1.5e-33
										DEAD	Domain	156.1	5.5e-46		Pfam-B_13841	Pfam-B	23.5	5.3e-05		ubiquitin	Domain	114.0	1.5e-33
										DEAD	Domain	134.1	3.1e-39		Pfam-B_13841	Pfam-B	22.8	9e-05		ubiquitin	Domain	114.0	1.5e-33
										DEAD	Domain	138.7	1.2e-40		Pfam-B_13841	Pfam-B	23.2	6.6e-05		ubiquitin	Domain	114.0	1.5e-33
										Dehydrin	Family	65.9	4.9e-18		Pfam-B_13841	Pfam-B	20.6	0.00045		ubiquitin	Domain	114.0	1.5e-33
										Dehydrin	Family	27.8	2.6e-06		Pfam-B_13841	Pfam-B	23.4	5.9e-05		ubiquitin	Domain	116.8	1.9e-34
										DHHA1	Family	31.0	1.5e-07		Pfam-B_13841	Pfam-B	22.8	8.8e-05		ubiquitin	Domain	114.4	1e-33
										DIL	Family	123.2	3.6e-36		Pfam-B_13841	Pfam-B	21.2	0.00028		ubiquitin	Domain	115.0	7.1e-34
										DIL	Family	120.7	2.1e-35		Pfam-B_13841	Pfam-B	23.7	4.6e-05		ubiquitin	Domain	115.0	7.1e-34
										DIL	Family	123.2	3.5e-36		Pfam-B_13841	Pfam-B	21.0	0.00032		ubiquitin	Domain	115.0	7.1e-34
										DIOX_N	Family	52.4	6.7e-14		Pfam-B_13841	Pfam-B	22.7	9.4e-05		ubiquitin	Domain	115.7	4.2e-34
										DIOX_N	Family	65.5	5.6e-18		Pfam-B_13841	Pfam-B	24.2	3.3e-05		ubiquitin	Domain	115.7	4.2e-34
										DIOX_N	Family	61.8	7.8e-17		Pfam-B_13841	Pfam-B	23.5	5.6e-05		ubiquitin	Domain	113.0	3e-33
										DJ-1_PfpI	Family	89.1	1.7e-25		Pfam-B_13841	Pfam-B	23.7	4.6e-05		ubiquitin	Domain	111.7	7.4e-33
										DJ-1_PfpI	Family	102.6	1.2e-29		Pfam-B_13841	Pfam-B	23.3	6.4e-05		ubiquitin	Domain	114.5	1e-33
										DJ-1_PfpI	Family	89.5	1.4e-25		Pfam-B_13841	Pfam-B	23.8	4.4e-05		ubiquitin	Domain	114.5	1e-33
										DJ-1_PfpI	Family	102.9	9.6e-30		Pfam-B_13841	Pfam-B	22.3	0.00013		ubiquitin	Domain	114.5	1e-33
										DLH	Domain	185.5	7.4e-55		Pfam-B_13841	Pfam-B	23.8	4.5e-05		ubiquitin	Domain	114.0	1.5e-33
										DLH	Domain	74.0	9.9e-21		Pfam-B_13841	Pfam-B	23.4	5.8e-05		ubiquitin	Domain	114.9	7.3e-34
										DLH	Domain	190.6	2.1e-56		Pfam-B_13841	Pfam-B	25.7	1.1e-05		ubiquitin	Domain	114.9	7.3e-34
										DNA_pol_A_exo1	Domain	145.1	1.4e-42		Pfam-B_13871	Pfam-B	25.8	5.6e-06		ubiquitin	Domain	114.9	7.3e-34
										DnaJ	Domain	96.9	4.1e-28		Pfam-B_13871	Pfam-B	25.3	7.9e-06		ubiquitin	Domain	30.9	1.3e-07
										DnaJ	Domain	85.1	1.9e-24		Pfam-B_13871	Pfam-B	21.9	8.8e-05		ubiquitin	Domain	109.8	3e-32
										DnaJ	Domain	82.3	1.4e-23		Pfam-B_14406	Pfam-B	100.8	1.5e-28		ubiquitin	Domain	109.3	4.2e-32
										DnaJ	Domain	84.5	3e-24		Pfam-B_14406	Pfam-B	100.8	1.5e-28		ubiquitin	Domain	114.5	1e-33
										DnaJ	Domain	97.7	2.3e-28		Pfam-B_14423	Pfam-B	25.9	7.4e-06		ubiquitin	Domain	114.5	1e-33
										DnaJ	Domain	86.8	5.8e-25		Pfam-B_14572	Pfam-B	159.7	8.9e-47		ubiquitin	Domain	111.3	1e-32
										DnaJ	Domain	95.1	1.5e-27		Pfam-B_14572	Pfam-B	162.4	1.3e-47		ubiquitin	Domain	116.9	1.8e-34
										DnaJ	Domain	85.5	1.5e-24		Pfam-B_14572	Pfam-B	116.8	1.3e-33		ubiquitin	Domain	94.9	1.4e-27
										DnaJ	Domain	84.8	2.4e-24		Pfam-B_14572	Pfam-B	41.2	2.1e-10		ubiquitin	Domain	117.6	1.1e-34
										DnaJ	Domain	86.5	6.8e-25		Pfam-B_14572	Pfam-B	45.1	1.2e-11		ubiquitin	Domain	119.9	2.1e-35
										DnaJ	Domain	96.8	4.2e-28		Pfam-B_146	Pfam-B	20.6	0.00041		ubiquitin	Domain	117.1	1.6e-34
										DnaJ	Domain	85.0	2.1e-24		Pfam-B_146	Pfam-B	30.9	2.5e-07		ubiquitin	Domain	103.1	3.6e-30
										DnaJ	Domain	85.1	1.9e-24		Pfam-B_146	Pfam-B	32.9	5.9e-08		ubiquitin	Domain	114.0	1.4e-33
										DnaJ	Domain	97.3	3e-28		Pfam-B_146	Pfam-B	34.2	2.3e-08		ubiquitin	Domain	115.0	7.1e-34
										DnaJ	Domain	84.9	2.2e-24		Pfam-B_146	Pfam-B	21.1	0.00028		ubiquitin	Domain	115.0	7.1e-34
										DnaJ	Domain	83.5	5.9e-24		Pfam-B_146	Pfam-B	19.3	0.001		ubiquitin	Domain	115.0	7.1e-34
										DnaJ	Domain	86.8	5.8e-25		Pfam-B_146	Pfam-B	20.7	0.00036		ubiquitin	Domain	114.1	1.4e-33
										DnaJ	Domain	95.1	1.5e-27		Pfam-B_14632	Pfam-B	22.5	0.00015		ubiquitin	Domain	114.1	1.4e-33
										DnaJ	Domain	86.5	6.8e-25		Pfam-B_14632	Pfam-B	21.4	0.00033		ubiquitin	Domain	114.1	1.4e-33
										DnaJ	Domain	85.4	1.6e-24		Pfam-B_14832	Pfam-B	22.6	6e-05		ubiquitin	Domain	114.1	1.4e-33
										DnaJ	Domain	85.4	1.5e-24		Pfam-B_14832	Pfam-B	22.8	5.4e-05		ubiquitin	Domain	114.1	1.4e-33
										DnaJ	Domain	86.0	1e-24		Pfam-B_14832	Pfam-B	24.9	1.2e-05		ubiquitin	Domain	114.1	1.4e-33
										DnaJ	Domain	75.7	1.7e-21		Pfam-B_14832	Pfam-B	25.5	7.9e-06		ubiquitin	Domain	116.9	1.8e-34
										DnaJ	Domain	86.8	5.8e-25		Pfam-B_14832	Pfam-B	26.2	5.1e-06		ubiquitin	Domain	111.6	8.1e-33
										DnaJ	Domain	86.0	9.8e-25		Pfam-B_15135	Pfam-B	29.6	7.8e-07		ubiquitin	Domain	114.1	1.4e-33
										DnaJ	Domain	84.0	4.3e-24		Pfam-B_15341	Pfam-B	28.7	9.6e-07		ubiquitin	Domain	114.1	1.4e-33
										DnaJ	Domain	86.0	9.8e-25		Pfam-B_1542	Pfam-B	29.1	3.8e-07		ubiquitin	Domain	114.1	1.4e-33
										DnaJ	Domain	98.9	9.4e-29		Pfam-B_1542	Pfam-B	24.6	9e-06		ubiquitin	Domain	114.1	1.4e-33
										DnaJ	Domain	86.7	6e-25		Pfam-B_1542	Pfam-B	29.6	2.9e-07		ubiquitin	Domain	114.1	1.4e-33
										DnaJ	Domain	86.7	6e-25		Pfam-B_1542	Pfam-B	22.1	5.2e-05		ubiquitin	Domain	114.1	1.4e-33
										DnaJ	Domain	87.8	2.7e-25		Pfam-B_1545	Pfam-B	25.7	2.8e-06		ubiquitin	Domain	114.1	1.4e-33
										DnaJ	Domain	84.1	3.9e-24		Pfam-B_1545	Pfam-B	23.1	1.7e-05		ubiquitin	Domain	112.3	5e-33
										DnaJ	Domain	84.7	2.6e-24		Pfam-B_15590	Pfam-B	18.8	0.00089		ubiquitin	Domain	114.1	1.4e-33
										DnaJ	Domain	97.9	2e-28		Pfam-B_15590	Pfam-B	21.1	0.00017		ubiquitin	Domain	114.1	1.4e-33
										DnaJ	Domain	86.9	5.4e-25		Pfam-B_15590	Pfam-B	21.5	0.00013		ubiquitin	Domain	114.1	1.4e-33
										DnaJ	Domain	86.0	9.8e-25		Pfam-B_15590	Pfam-B	19.7	0.00048		ubiquitin	Domain	114.1	1.4e-33
										DnaJ	Domain	85.1	1.9e-24		Pfam-B_15590	Pfam-B	18.9	0.0008		ubiquitin	Domain	114.1	1.4e-33
										DnaJ	Domain	82.7	1.1e-23		Pfam-B_15590	Pfam-B	25.1	1.1e-05		ubiquitin	Domain	114.1	1.4e-33
										DnaJ	Domain	81.3	3e-23		Pfam-B_15676	Pfam-B	28.7	1.6e-06		ubiquitin	Domain	114.1	1.4e-33
										DnaJ	Domain	96.4	5.5e-28		Pfam-B_15676	Pfam-B	40.6	4e-10		ubiquitin	Domain	114.1	1.4e-33
										DnaJ	Domain	96.7	4.6e-28		Pfam-B_1569	Pfam-B	18.6	0.00081		ubiquitin	Domain	114.1	1.4e-33
										DnaJ	Domain	86.8	5.8e-25		Pfam-B_1569	Pfam-B	19.0	0.00065		ubiquitin	Domain	114.9	7.7e-34
										DnaJ	Domain	97.2	3.1e-28		Pfam-B_1569	Pfam-B	19.0	0.00065		ubiquitin	Domain	100.8	1.9e-29
										DnaJ	Domain	84.6	2.7e-24		Pfam-B_1577	Pfam-B	42.4	3.9e-11		ubiquitin	Domain	109.6	3.4e-32
										DnaJ	Domain	84.7	2.5e-24		Pfam-B_1577	Pfam-B	38.7	5e-10		ubiquitin	Domain	68.2	2.8e-19
										DnaJ	Domain	84.7	2.5e-24		Pfam-B_1577	Pfam-B	41.4	7.4e-11		ubiquitin	Domain	116.9	1.7e-34
										DnaJ	Domain	84.6	2.7e-24		Pfam-B_1577	Pfam-B	36.6	2.1e-09		ubiquitin	Domain	116.9	1.7e-34
										DnaJ	Domain	86.0	9.8e-25		Pfam-B_1577	Pfam-B	38.7	4.8e-10		ubiquitin	Domain	113.8	1.7e-33
										DnaJ	Domain	97.9	2e-28		Pfam-B_15779	Pfam-B	32.2	1.2e-07		ubiquitin	Domain	104.7	1.2e-30
										DnaJ	Domain	88.9	1.2e-25		Pfam-B_15779	Pfam-B	32.3	1.1e-07		ubiquitin	Domain	113.7	1.7e-33
										DnaJ	Domain	86.7	6e-25		Pfam-B_15964	Pfam-B	115.1	1.2e-33		ubiquitin	Domain	113.7	1.7e-33
										DnaJ	Domain	96.5	5.4e-28		Pfam-B_15964	Pfam-B	115.4	9.6e-34		ubiquitin	Domain	113.7	1.7e-33
										DnaJ	Domain	85.4	1.6e-24		Pfam-B_15964	Pfam-B	67.1	1.2e-18		ubiquitin	Domain	113.7	1.7e-33
										DnaJ	Domain	89.8	6.7e-26		Pfam-B_15964	Pfam-B	107.9	2.2e-31		ubiquitin	Domain	110.5	1.7e-32
										DnaJ	Domain	85.1	1.9e-24		Pfam-B_15975	Pfam-B	53.6	3.3e-14		ubiquitin	Domain	116.3	2.8e-34
										DnaJ	Domain	85.1	1.9e-24		Pfam-B_15998	Pfam-B	32.7	6.9e-08		ubiquitin	Domain	116.9	1.8e-34
										DnaJ	Domain	96.3	6e-28		Pfam-B_15998	Pfam-B	46.3	4.1e-12		ubiquitin	Domain	115.1	6.6e-34
										DnaJ	Domain	98.7	1.1e-28		Pfam-B_15998	Pfam-B	34.9	1.5e-08		ubiquitin	Domain	114.5	1e-33
										DnaJ	Domain	87.5	3.3e-25		Pfam-B_15998	Pfam-B	49.2	4.9e-13		ubiquitin	Domain	114.5	1e-33
										DnaJ	Domain	87.9	2.5e-25		Pfam-B_15998	Pfam-B	47.9	1.3e-12		ubiquitin	Domain	114.5	1e-33
										DnaJ	Domain	87.9	2.5e-25		Pfam-B_15998	Pfam-B	24.8	2e-05		ubiquitin	Domain	114.5	1e-33
										DnaJ	Domain	54.1	9.1e-15		Pfam-B_16137	Pfam-B	21.0	0.00022		ubiquitin	Domain	114.9	7.4e-34
										DnaJ	Domain	89.5	7.9e-26		Pfam-B_1619	Pfam-B	57.7	5.4e-16		ubiquitin	Domain	114.9	7.4e-34
										DnaJ	Domain	86.9	5.2e-25		Pfam-B_1619	Pfam-B	32.5	2.1e-08		ubiquitin	Domain	114.9	7.4e-34
										DnaJ	Domain	84.7	2.6e-24		Pfam-B_1619	Pfam-B	64.3	5.6e-18		ubiquitin	Domain	113.1	2.7e-33
										DnaJ	Domain	97.2	3.3e-28		Pfam-B_16242	Pfam-B	25.3	4.9e-06		ubiquitin	Domain	113.1	2.7e-33
										DnaJ	Domain	85.1	1.9e-24		Pfam-B_16454	Pfam-B	18.7	0.00077		ubiquitin	Domain	113.1	2.7e-33
										DnaJ	Domain	97.2	3.1e-28		Pfam-B_16454	Pfam-B	20.0	0.00032		ubiquitin	Domain	113.1	2.7e-33
										DnaJ	Domain	85.0	2.1e-24		Pfam-B_16454	Pfam-B	20.2	0.00028		ubiquitin	Domain	113.1	2.7e-33
										DnaJ	Domain	85.0	2.1e-24		Pfam-B_16454	Pfam-B	18.6	0.00083		ubiquitin	Domain	113.1	2.7e-33
										DnaJ	Domain	85.0	2.1e-24		Pfam-B_16609	Pfam-B	31.2	1.3e-07		ubiquitin	Domain	113.1	2.7e-33
										DnaJ	Domain	97.2	3.1e-28		Pfam-B_1691	Pfam-B	35.9	4.9e-09		ubiquitin	Domain	114.1	1.3e-33
										DnaJ_CXXCXGXG	Domain	51.9	5.7e-14		Pfam-B_17210	Pfam-B	50.3	4e-13		ubiquitin	Domain	114.1	1.3e-33
										DnaJ_CXXCXGXG	Domain	50.5	1.6e-13		Pfam-B_17210	Pfam-B	23.2	7.8e-05		ubiquitin	Domain	114.1	1.3e-33
										DnaJ_CXXCXGXG	Domain	52.2	4.6e-14		Pfam-B_1725	Pfam-B	94.6	1.1e-26		ubiquitin	Domain	113.9	1.5e-33
										DnaJ_CXXCXGXG	Domain	51.0	1.1e-13		Pfam-B_1725	Pfam-B	95.1	8e-27		ubiquitin	Domain	113.9	1.5e-33
										DnaJ_CXXCXGXG	Domain	51.9	5.4e-14		Pfam-B_1725	Pfam-B	92.1	6.5e-26		ubiquitin	Domain	113.9	1.5e-33
										DnaJ_CXXCXGXG	Domain	50.9	1.1e-13		Pfam-B_1725	Pfam-B	93.3	2.9e-26		ubiquitin	Domain	116.9	1.8e-34
										DnaJ_CXXCXGXG	Domain	52.2	4.5e-14		Pfam-B_1725	Pfam-B	94.7	1.1e-26		ubiquitin	Domain	116.9	1.7e-34
										DnaJ_CXXCXGXG	Domain	49.7	2.7e-13		Pfam-B_1725	Pfam-B	96.4	3.3e-27		ubiquitin	Domain	96.0	6.1e-28
										DnaJ_CXXCXGXG	Domain	52.6	3.3e-14		Pfam-B_17721	Pfam-B	22.9	6.2e-05		ubiquitin	Domain	115.5	4.8e-34
										DnaJ_CXXCXGXG	Domain	53.0	2.5e-14		Pfam-B_17724	Pfam-B	86.3	1e-24		ubiquitin	Domain	115.5	4.8e-34
										DnaJ_CXXCXGXG	Domain	51.0	1.1e-13		Pfam-B_17724	Pfam-B	89.5	1.1e-25		ubiquitin	Domain	41.0	9.1e-11
										DnaJ_CXXCXGXG	Domain	50.9	1.1e-13		Pfam-B_17724	Pfam-B	71.9	3.2e-20		ubiquitin	Domain	115.1	6.5e-34
										DnaJ_CXXCXGXG	Domain	51.9	5.5e-14		Pfam-B_17911	Pfam-B	38.1	2e-09		ubiquitin	Domain	115.1	6.5e-34
										DnaJ_CXXCXGXG	Domain	51.9	5.4e-14		Pfam-B_17911	Pfam-B	39.9	5.4e-10		ubiquitin	Domain	65.1	2.7e-18
										DnaJ_CXXCXGXG	Domain	53.4	1.9e-14		Pfam-B_18229	Pfam-B	24.8	1.1e-05		ubiquitin	Domain	115.1	6.5e-34
										DnaJ_CXXCXGXG	Domain	55.2	5.3e-15		Pfam-B_18256	Pfam-B	63.6	1.5e-17		ubiquitin	Domain	115.2	6e-34
										DnaJ_CXXCXGXG	Domain	51.0	1.1e-13		Pfam-B_18256	Pfam-B	40.7	2.2e-10		ubiquitin	Domain	115.2	6e-34
										DnaJ_CXXCXGXG	Domain	52.8	2.9e-14		Pfam-B_18316	Pfam-B	37.2	3.3e-09		ubiquitin	Domain	115.2	6e-34
										DnaJ_CXXCXGXG	Domain	54.8	6.9e-15		Pfam-B_18316	Pfam-B	38.7	1.2e-09		ubiquitin	Domain	115.7	4.3e-34
										DnaJ_CXXCXGXG	Domain	56.1	2.7e-15		Pfam-B_18316	Pfam-B	38.1	1.8e-09		ubiquitin	Domain	115.3	5.7e-34
										DnaJ_CXXCXGXG	Domain	55.5	4.2e-15		Pfam-B_18316	Pfam-B	38.5	1.4e-09		ubiquitin	Domain	115.3	5.7e-34
										DnaJ_CXXCXGXG	Domain	52.6	3.4e-14		Pfam-B_1838	Pfam-B	24.8	7.5e-06		ubiquitin	Domain	115.3	5.7e-34
										DnaJ_CXXCXGXG	Domain	53.2	2.2e-14		Pfam-B_1838	Pfam-B	26.0	3.2e-06		ubiquitin	Domain	29.8	2.7e-07
										DnaJ_CXXCXGXG	Domain	53.1	2.3e-14		Pfam-B_1838	Pfam-B	29.1	3.6e-07		ubiquitin	Domain	116.9	1.8e-34
										DnaJ_CXXCXGXG	Domain	55.3	4.8e-15		Pfam-B_1838	Pfam-B	30.3	1.6e-07		ubiquitin	Domain	115.7	4.2e-34
										DnaJ_CXXCXGXG	Domain	55.3	4.8e-15		Pfam-B_1838	Pfam-B	31.5	7e-08		ubiquitin	Domain	115.7	4.2e-34
										DnaJ_CXXCXGXG	Domain	53.0	2.5e-14		Pfam-B_1838	Pfam-B	33.2	2.1e-08		ubiquitin	Domain	115.7	4.2e-34
										DnaJ_CXXCXGXG	Domain	51.0	1.1e-13		Pfam-B_18423	Pfam-B	40.2	1.5e-10		ubiquitin	Domain	115.2	6.2e-34
										DnaJ_CXXCXGXG	Domain	52.4	3.9e-14		Pfam-B_18423	Pfam-B	45.7	3.1e-12		ubiquitin	Domain	115.2	6.2e-34
										DnaJ_CXXCXGXG	Domain	53.7	1.6e-14		Pfam-B_18552	Pfam-B	22.1	0.00016		ubiquitin	Domain	115.2	6.2e-34
										DnaJ_CXXCXGXG	Domain	53.7	1.6e-14		Pfam-B_18641	Pfam-B	19.3	0.00094		ubiquitin	Domain	29.4	3.6e-07
										DnaJ_CXXCXGXG	Domain	53.5	1.7e-14		Pfam-B_18712	Pfam-B	227.6	4.2e-68		ubiquitin	Domain	115.4	5.3e-34
										DnaJ_CXXCXGXG	Domain	53.7	1.6e-14		Pfam-B_18712	Pfam-B	227.6	4.2e-68		ubiquitin	Domain	115.4	5.3e-34
										DnaJ_CXXCXGXG	Domain	54.8	7e-15		Pfam-B_18876	Pfam-B	21.9	0.00014		ubiquitin	Domain	98.0	1.4e-28
										DnaJ_CXXCXGXG	Domain	55.5	4.2e-15		Pfam-B_18876	Pfam-B	22.4	9.3e-05		ubiquitin	Domain	114.7	8.8e-34
										DnaJ_CXXCXGXG	Domain	52.8	3e-14		Pfam-B_18893	Pfam-B	25.2	1.5e-05		ubiquitin	Domain	75.0	2.2e-21
										DnaJ_CXXCXGXG	Domain	51.3	8.7e-14		Pfam-B_18893	Pfam-B	30.2	4.1e-07		ubiquitin	Domain	110.1	2.3e-32
										DnaJ_CXXCXGXG	Domain	51.9	5.6e-14		Pfam-B_18893	Pfam-B	30.6	3e-07		ubiquitin	Domain	114.9	7.7e-34
										DnaJ_CXXCXGXG	Domain	53.0	2.4e-14		Pfam-B_18893	Pfam-B	30.9	2.4e-07		ubiquitin	Domain	106.0	4.5e-31
										DnaJ_CXXCXGXG	Domain	55.0	5.9e-15		Pfam-B_1910	Pfam-B	23.3	9.4e-05		ubiquitin	Domain	115.0	7.1e-34
										DnaJ_CXXCXGXG	Domain	52.6	3.3e-14		Pfam-B_1910	Pfam-B	24.0	5.9e-05		ubiquitin	Domain	113.3	2.5e-33
										DnaJ_CXXCXGXG	Domain	55.9	3.2e-15		Pfam-B_1910	Pfam-B	22.7	0.00015		ubiquitin	Domain	115.7	4.2e-34
										DnaJ_CXXCXGXG	Domain	56.0	2.9e-15		Pfam-B_19155	Pfam-B	22.4	9.3e-05		ubiquitin	Domain	30.2	2.1e-07
										DnaJ_CXXCXGXG	Domain	53.0	2.5e-14		Pfam-B_19321	Pfam-B	91.5	2.2e-26		ubiquitin	Domain	91.7	1.3e-26
										DnaJ_CXXCXGXG	Domain	51.2	9.1e-14		Pfam-B_19321	Pfam-B	92.0	1.6e-26		ubiquitin	Domain	117.5	1.1e-34
										DnaJ_CXXCXGXG	Domain	51.9	5.7e-14		Pfam-B_19405	Pfam-B	31.5	1.5e-07		ubiquitin	Domain	117.8	9.6e-35
										DnaJ_CXXCXGXG	Domain	44.9	8.4e-12		Pfam-B_19424	Pfam-B	91.4	6.4e-26		ubiquitin	Domain	116.9	1.8e-34
										DnaJ_CXXCXGXG	Domain	38.9	6.5e-10		Pfam-B_19448	Pfam-B	47.5	8.9e-13		ubiquitin	Domain	115.0	7.1e-34
										DnaJ_CXXCXGXG	Domain	51.9	5.6e-14		Pfam-B_19603	Pfam-B	53.0	4.4e-14		ubiquitin	Domain	115.0	7.1e-34
										DREPP	Family	295.6	1.9e-88		Pfam-B_19603	Pfam-B	54.0	2.2e-14		ubiquitin	Domain	115.0	7.1e-34
										DREPP	Family	294.2	5.3e-88		Pfam-B_1967	Pfam-B	82.2	2.2e-23		ubiquitin	Domain	115.0	7.1e-34
										dsDNA_bind	Family	106.6	5.7e-31		Pfam-B_1974	Pfam-B	20.6	0.00053		ubiquitin	Domain	114.5	1e-33
										dsDNA_bind	Family	106.7	5.6e-31		Pfam-B_1974	Pfam-B	27.2	5.3e-06		ubiquitin	Domain	114.5	1e-33
										dsDNA_bind	Family	107.3	3.6e-31		Pfam-B_19742	Pfam-B	18.8	0.00065		ubiquitin	Domain	114.5	1e-33
										DSHCT	Domain	118.2	2.2e-34		Pfam-B_202	Pfam-B	18.6	0.00042		ubiquitin	Domain	114.5	1e-33
										DUF1032	Family	67.2	1e-18		Pfam-B_2084	Pfam-B	41.1	1.5e-10		ubiquitin	Domain	113.3	2.5e-33
										DUF1032	Family	66.3	1.9e-18		Pfam-B_2084	Pfam-B	105.0	5.6e-30		ubiquitin	Domain	112.8	3.5e-33
										DUF1264	Family	223.0	1.5e-66		Pfam-B_2084	Pfam-B	98.1	7.1e-28		ubiquitin	Domain	113.8	1.7e-33
										DUF1264	Family	251.8	2.2e-75		Pfam-B_2084	Pfam-B	42.4	5.8e-11		ubiquitin	Domain	113.8	1.7e-33
										DUF1264	Family	246.6	8.2e-74		Pfam-B_2084	Pfam-B	66.0	3.9e-18		ubiquitin	Domain	113.8	1.7e-33
										DUF1624	Family	33.2	3e-08		Pfam-B_2199	Pfam-B	30.9	1.2e-07		ubiquitin	Domain	113.8	1.7e-33
										DUF1624	Family	29.7	3.6e-07		Pfam-B_2199	Pfam-B	19.8	0.00027		ubiquitin	Domain	113.8	1.7e-33
										DUF1624	Family	29.9	3.2e-07		Pfam-B_2199	Pfam-B	20.1	0.00023		ubiquitin	Domain	113.8	1.7e-33
										DUF1635	Family	337.8	2e-101		Pfam-B_2199	Pfam-B	20.9	0.00013		ubiquitin	Domain	116.9	1.8e-34
										DUF1674	Family	59.2	3.3e-16		Pfam-B_2199	Pfam-B	17.9	0.001		ubiquitin	Domain	118.0	8.1e-35
										DUF241	Family	139.9	8.5e-41		Pfam-B_2199	Pfam-B	19.5	0.00034		ubiquitin	Domain	117.6	1.1e-34
										DUF241	Family	146.5	8e-43		Pfam-B_2199	Pfam-B	20.7	0.00015		ubiquitin	Domain	114.6	9.4e-34
										DUF241	Family	145.7	1.4e-42		Pfam-B_2199	Pfam-B	53.4	1.9e-14		ubiquitin	Domain	31.3	9.1e-08
										DUF247	Family	31.6	8.1e-08		Pfam-B_2199	Pfam-B	18.3	0.00078		ubiquitin	Domain	114.6	9.4e-34
										DUF247	Family	38.1	8.4e-10		Pfam-B_2199	Pfam-B	21.0	0.00012		ubiquitin	Domain	114.6	9.4e-34
										DUF303	Family	105.1	3.4e-30		Pfam-B_2199	Pfam-B	126.2	1.8e-36		ubiquitin	Domain	114.6	9.4e-34
										DUF303	Family	130.1	7.7e-38		Pfam-B_2199	Pfam-B	18.8	0.00053		ubiquitin	Domain	112.6	4e-33
										DUF303	Family	101.9	3.1e-29		Pfam-B_2199	Pfam-B	19.1	0.00045		ubiquitin	Domain	116.9	1.8e-34
										DUF3357	Family	69.8	1.5e-19		Pfam-B_2199	Pfam-B	39.7	2.6e-10		ubiquitin	Domain	115.7	4.3e-34
										DUF3357	Family	74.0	7.2e-21		Pfam-B_2199	Pfam-B	27.3	1.4e-06		ubiquitin	Domain	115.7	4.3e-34
										DUF3357	Family	74.9	3.8e-21		Pfam-B_2199	Pfam-B	44.5	9.1e-12		ubiquitin	Domain	115.7	4.3e-34
										DUF3357	Family	74.9	3.8e-21		Pfam-B_2199	Pfam-B	32.0	5.4e-08		ubiquitin	Domain	116.9	1.7e-34
										DUF3357	Family	76.1	1.6e-21		Pfam-B_2199	Pfam-B	73.1	2.1e-20		ubiquitin	Domain	93.9	2.7e-27
										DUF3357	Family	76.0	1.7e-21		Pfam-B_2199	Pfam-B	41.7	6.7e-11		ubiquitin	Domain	113.3	2.4e-33
										DUF3357	Family	45.9	4e-12		Pfam-B_2199	Pfam-B	53.0	2.5e-14		ubiquitin	Domain	115.7	4.3e-34
										DUF3357	Family	50.3	1.7e-13		Pfam-B_2199	Pfam-B	40.7	1.3e-10		ubiquitin	Domain	115.7	4.3e-34
										DUF3357	Family	45.9	4e-12		Pfam-B_2199	Pfam-B	34.6	9.3e-09		ubiquitin	Domain	116.9	1.8e-34
										DUF3357	Family	74.9	3.8e-21		Pfam-B_2199	Pfam-B	61.7	6e-17		ubiquitin	Domain	116.9	1.7e-34
										DUF3357	Family	74.9	3.8e-21		Pfam-B_2199	Pfam-B	58.9	4.2e-16		ubiquitin	Domain	111.9	6.4e-33
										DUF3357	Family	74.0	7.2e-21		Pfam-B_2199	Pfam-B	35.6	4.5e-09		ubiquitin	Domain	117.6	1.1e-34
										DUF3357	Family	88.5	2.3e-25		Pfam-B_2199	Pfam-B	63.3	1.9e-17		ubiquitin	Domain	113.6	1.9e-33
										DUF3411	Family	232.2	3.1e-69		Pfam-B_2199	Pfam-B	68.4	5.4e-19		ubiquitin	Domain	111.9	6.5e-33
										DUF3458	Family	457.5	2.6e-137		Pfam-B_2199	Pfam-B	33.2	2.4e-08		ubiquitin	Domain	108.4	7.9e-32
										DUF4005	Family	36.1	5.8e-09		Pfam-B_2199	Pfam-B	55.1	5.7e-15		ubiquitin	Domain	116.9	1.8e-34
[truncated: 7,444 more rows]
