# Supplementary material for: Quantitative proteomics of the tobacco pollen tube secretome identifies novel pollen tube guidance proteins important for fertilization
Source: Genome Biol. 2016 May 3;17:81. doi: 10.1186/s13059-016-0928-x (PMC4853860; doi:10.1186/s13059-016-0928-x)
Supplement: Additional file 7: Table S4. — List of protein accessions derived from protein supergroup (see materials and methods) pairwise comparison listing unique and common protein accessions between SIV-PS and in vitro pollen tube secretomes and proteomes. The data file also includes individual replicates of in vitro pollen tube-secreted proteins and identified total proteomes. (XLSX 30434 kb) [file 13059_2016_928_MOESM7_ESM.xlsx]

## Sheet: Table S4 legend
Table S4. Gel- and label-free tandem LC-MS/MS quantification of tobacco in vitro pollen tube secreted proteins and in vitro pollen tube total proteome 24 hrs after germination. For details regarding column content and calculations, please see comments in the table header as well as materials and methods.
Bold accessions indicate reliable detection
Key:
PT24-PS1-4, in vitro pollen tube secretome replica 1, 2, 3, 4
PT24-PS1-4, in vitro pollen tube total proteome replica 1, 2, 3, 4

## Sheet: Venn accessions lists
Accession Lists					Y	886						Y	886					Y	990						Y	990					Y	1066						Y	1066					Y	4661
		SIV-PS vs. PT24-PS			N	649						N	135		SIV-PS vs. SIV-PP			N	381						N	71		PT24-PS vs. PT24-PP			N	238						N	79		PT24-PP vs. SIV-PP			N	302
		SIV-PS unique			SIV-PS common				PT24-PS unique			PT24-PS common			SIV-PS unique			SIV-PS common				SIV-PP unique			SIV-PP common			PT24-PS unique			PT24-PS common				PT24-PP unique			PT24-PP common			PT24-PP unique			PT24-PP common				SIV-PP unique
		SG ID	accessions		SG ID	accessions			SG ID	accessions		SG ID	accessions		SG ID	accessions		SG ID	accessions			SG ID	accessions		SG ID	accessions		SG ID	accessions		SG ID	accessions			SG ID	accessions		SG ID	accessions		SG ID	accessions		SG ID	accessions			SG ID	accessions
		0	Nt_001153		1	Nt_005952	Y		4	M1BWW0		0	Nt_012905	Y	3	Nt_001416		0	Nt_001153	Y		8	Nt_000627		0	Nt_000066_1	Y	4	M1BWW0		0	Nt_012905	Y		3	M1CQ02		0	Nt_000066_1	Y	3	M1CQ02		0	Nt_000066_1	Y		29	R9W4F2
		3	Nt_001416		2	Nt_010248	Y		9	H6VN37		1	Nt_010248	Y	6	Q9XF22		1	Nt_005952	Y		10	M1AGR8		1	Nt_016026	Y	9	H6VN37		1	Nt_010248	Y		9	UPI0001B63753		1	Nt_016026	Y	20	D7UNZ7		1	Nt_016026	Y		51	Q5PU47
									9	H6VNP1																		9	H6VNP1
		5	Nt_003549		3	Nt_001416	N					2	Nt_005952	Y	9	Nt_056968		2	Nt_010248	Y		14	Nt_022175		2	T2DNE8	Y				2	Nt_005952	Y		10	V4LQL2		2	Nt_000029_1	Y	33	K4C9X0		2	Nt_000029_1	Y		60	P17786
									19	K4BKY8																		16	Nt_028725
		6	Q9XF22		4	Nt_005690	Y		19	UPI0002BCB282		3	Nt_032802	Y	11	Nt_043890		4	Nt_005690	Y		15	Nt_030107		4	Nt_000029_1	Y				3	Nt_032802	Y		11	Nt_022175		4	Nt_000039	Y	34	P93375		4	Nt_000039	Y		105	UPI00032AB200
					4	Q9ZP52	Y								11	P52398		4	Q9ZP52	Y								35	Nt_043318
		9	Nt_056968						21	Nt_012307		5	Nt_033461_1	Y								23	Nt_007345		5	Q05214	Y				5	Nt_033461_1	Y		16	Nt_023438		5	Nt_000627	Y	35	I1LK30		5	Nt_000627	Y		108	D7L441
					6	Q9XF22	N					5	Nt_062937_1	Y	19	C4PG28		5	Nt_003549	Y		23	Q6F4H4					36	R0H456		5	Nt_062937_1	Y
		11	Nt_043890						30	K4BC70															6	Nt_000039	Y								18	D7LXP0		6	UPI00032AC860	Y	44	P30165		6	UPI00032AC860	Y		109	M4CCJ1
		11	P52398		7	Q9ST99	N					6	Nt_003559	Y	21	Nt_002736		7	Q9ST99	Y		24	P30164					37	I1JEI0		6	Nt_003559	Y		18	O50008
					7	Nt_033461_1	Y		33	P26300								7	Nt_033461_1	Y					7	B7FIH3	Y											7	M1AGR8	Y	83	Nt_000035		7	M1AGR8	Y		112	M4DER2
		19	C4PG28		7	Nt_062937_1	Y					7	Nt_030281	Y	23	K4D338		7	Nt_062937_1	Y		28	Nt_018185					38	Nt_017692		7	Nt_030281	Y		19	Nt_001233
					7	Q9SMC0	N		34	U6C0A1					23	Q9LM03		7	Q9SMC0	Y					9	K4D9K8	Y											8	Nt_006344	Y	93	M1ARI7		8	Nt_006344	Y		114	R0G4P9
		21	Nt_002736									8	Nt_012972_1	Y								34	V4LQL2					39	Nt_008518		8	Nt_012972_1	Y		20	D7UNZ7												114	V4MXP8
					8	Nt_012972_1	Y		36	R0H456					27	B5M6X8		8	Nt_012972_1	Y					11	M0ZI08	Y	39	Nt_010507									12	I1MW49	Y	94	O82722		9	UPI0001B63753	Y
		23	K4D338									10	Nt_021938	Y								38	P02581								10	Nt_021938	Y		22	M4CA61												115	M4DUQ8
		23	Q9LM03		9	Nt_056968	N		39	Nt_008518					28	Q1WL49		10	Nt_021938	Y					12	UPI00032A5409	Y	45	Nt_002740									13	V7CX68	Y	99	K4BKY8		10	V4LQL2	Y
									39	Nt_010507		11	Nt_021757	Y	28	Q1WL50		10	Q9ST98	Y		39	P53497								11	Nt_021757	Y		23	Q05214					99	UPI0002BCB282						118	A1KYB0
		27	B5M6X8		10	Nt_021938	Y																		13	P43643	Y	47	I1J637									14	UPI00032A730B	Y				11	Nt_022175	Y		118	I3QHX5
					10	Q9ST98	N		48	Q6Q4Z3		12	Nt_015094	Y	34	Nt_069580_1		12	Nt_021757	Y		40	M1BNQ4		13	P93769	Y	47	C6TD94		12	Nt_015094	Y		24	I3SYQ7					101	Nt_000853						118	Nt_025777_1
		28	Q1WL49						48	R0HSV5																												15	Nt_052345	Y				12	I1MW49	Y
		28	Q1WL50		11	Nt_043890	N					13	Nt_020563	Y	38	V7C2G9		13	Nt_000039	Y		41	UPI0001B63753		16	K4DAC6	Y	48	Q6Q4Z3		13	Nt_020563	Y		25	Nt_000385_1					120	T2DLK8						122	K4CWR4
					11	P52398	N		51	Nt_001014_1															16	M1BQM9	Y	48	R0HSV5						25	Q9XG67		17	Nt_000077_1	Y				13	V7CX68	Y
		31	D7R1S0									14	Nt_016449_1	Y	41	K4B172		14	Nt_005510	Y		45	D7KZP4								14	Nt_016449_1	Y					17	B3F8I0	Y	125	Q9M434						128	A8MSE8
		31	Nt_021982		12	Nt_021757	Y		56	Nt_022497					41	UPI0002BCC150						45	P53496		17	Nt_046046	Y	52	Nt_002160						26	F2XI26								14	UPI00032A730B	Y		128	E4MVL1
												15	Nt_036321	Y				15	Nt_000208	Y		45	Q5PU48								15	Nt_036321	Y					21	I1LXY1	Y	139	K7M0U6						128	M4DQ76
		34	Nt_069580_1		13	Nt_000039	Y		57	C6TAB7					44	Nt_044545		15	Q1WL43	Y		45	R0HM77		18	Nt_000592	Y	54	Nt_003056						27	I1K4W1					139	K7M0U7		15	Nt_052345	Y		128	M4DUR0
									57	I1LWV7		16	Nt_028725	Y				15	Q1WL44	Y											17	O65849	Y					29	Nt_010836_1	Y								128	M4EPI7
		35	M0ZRR7		14	Nt_005510	Y								50	M1CQ02		15	Q2XVY5	Y		47	V7CX68		19	Nt_010876	Y	56	Nt_022497		17	U6C0U9	Y		28	K4BHR9					143	Q2PEW6		16	Nt_023438	Y		128	P0DH99
		35	K4BMW7						59	V4KUC9		17	O65849	Y																					28	K4D4E6		52	Nt_000081	Y	143	Q2PF08						128	R0I523
					15	Nt_000208	Y					17	U6C0U9	Y	51	K4ATB4		16	Nt_032802	Y		48	UPI00032A730B		20	Nt_000089_1	Y	57	C6TAB7		18	Nt_005615	Y											17	Nt_000077_1	Y
		37	Nt_004770		15	Q1WL43	Y		61	V7C245																		57	I1LWV7						30	B7FIH3		55	M1CIV2	Y	146	I1JPW5		17	B3F8I0	Y		130	Nt_045222_2
					15	Q1WL44	Y					18	Nt_005615	Y	52	Nt_118291		17	Nt_012905	Y		53	D7LXP0		21	H6U638	Y				19	K4BKY8	Y
		44	Nt_044545		15	Q2XVY5	Y		63	M1ACL5												53	O50008					59	V4KUC9		19	UPI0002BCB282	Y		31	K4C2C6		57	M1B9J5	Y	152	Q38HV4		18	D7LXP0	Y		133	Q84RD9
												20	Nt_016813	Y	54	Nt_002740		18	S6A7M3	N					22	Nt_000054	Y																	18	O50008	Y
		45	D7L3Y1		16	Nt_032802	Y		70	UPI00032A6353								18	Nt_000066_1	Y		55	V4M1W7					60	Nt_082271		20	Nt_016813	Y		32	Nt_010876		60	Nt_014459	Y	158	M4DL50						136	Nt_028725
												22	C5J0G6	Y	59	Nt_003109									25	Nt_000300	Y																	19	Nt_001233	Y
		46	Nt_036524		17	Nt_012905	Y		73	V7AYI0		22	Nt_000071_1	Y				20	Nt_000029_1	Y		62	Q96484					63	M1ACL5		21	Nt_012307	Y		33	K4C9X0		64	M4CQE0	Y	159	C6TMG1						142	V7BFQ4
															62	V4LDK3									26	K4C2C6	Y														159	I1MB71		21	I1LXY1	Y
		48	M4CA61		18	S6A7M3	Y		84	V7CZL3		23	Nt_001547	Y				22	Nt_015094	Y		63	K4B249					64	Nt_013428		22	C5J0G6	Y		34	P93375		68	Nt_012307	Y								164	Nt_043661_1
					18	Nt_000066_1	Y								65	Nt_011142_1									27	Nt_052345	Y				22	Nt_000071_1	Y								160	UPI00032A9E1F		22	M4CA61	Y
		50	M1CQ02						87	Nt_044525		24	Nt_000033	Y				24	Nt_000421	Y		64	Nt_003769					71	M1A058						35	I1LK30		70	Nt_001547	Y								168	I1LZ62
					19	C4PG28	N								67	M1ARI7									29	R9W4F2	Y				23	Nt_001547	Y								165	Q96447		23	Q05214	Y
		51	K4ATB4						88	M4ELQ9		25	Nt_118605	Y				25	Nt_000433_1	Y		70	M4CQE0					89	D7MQA6						36	K4D9K8		71	P26300	Y								170	I1L8X2
					20	Nt_000029_1	Y								69	Nt_015596									30	Nt_001078_1	Y	89	D7MW37		24	Nt_000033	Y								166	U5U2I9		24	I3SYQ7	Y
		52	Nt_118291						89	D7MQA6		26	M1CIV2	Y				26	Nt_020239	Y		73	M1B9J5					89	Q9LUE6						37	Nt_000784		73	C5J0G6	Y	166	V7CZL3						173	M4E2S1
					21	Nt_002736	N		89	D7MW37					72	Nt_082271						73	K4DB26		31	I1MW49	Y				25	Nt_118605	Y		37	Nt_008836		73	Nt_000071_1	Y				25	Nt_000385_1	Y		173	Q6W7E8
		61	A8MQK3						89	Q9LUE6		27	Q69F96	Y				29	Nt_001805_1	Y								94	D4I636												182	UPI00032A9F2F		25	Q9XG67	Y
		61	Q9LKA3		22	Nt_015094	Y								74	Q0WNZ5						80	K4AYA0		32	UPI00032AC860	Y				26	M1CIV2	Y		38	Nt_001078_1		74	K4D3Y9	Y								179	V7BEQ9
									94	D4I636		28	Nt_004829	Y				30	Nt_118605	Y								97	Nt_092872												186	M4E417		26	F2XI26	Y		179	V7BIK4
		62	V4LDK3		23	K4D338	N								77	Nt_007910						84	Nt_002860		33	V7C0G7	Y				27	Q69F96	Y		39	M0ZI08		76	Nt_000033	Y	186	M4CWU8
					23	Q9LM03	N		96	M1B9J5		29	C6TNP5	Y	77	Nt_008191		31	D7R1S0	Y								105	Nt_031605												186	R0FF55		27	I1K4W1	Y		184	B7FGT9
		66	M4E2S1						96	K4DB26		29	I1KWI0	Y				31	Nt_021982	Y		85	Q42939		35	F2XI26	Y				28	Nt_004829	Y		40	M1C5F5		78	Nt_018774	Y
		66	Q6W7E8		24	Nt_000421	Y					29	I1N4P7	Y	78	Nt_000951_1												106	K4BEU7						40	P30167					189	P93371		28	K4BHR9	Y		194	V7D077
									97	Nt_092872								32	Nt_001011	Y		86	P40941		36	I1K4W1	Y				29	C6TNP5	Y					82	Nt_045305	Y				28	K4D4E6	Y
		67	M1ARI7		25	Nt_000433_1	Y					31	UPI00032A57BC	Y	79	K7KNT9		32	Nt_001661	N								109	Nt_070416		29	I1KWI0	Y		41	T2DNE8					191	K4BHG8						199	Nt_061202
									98	Nt_029083												87	Nt_000100		37	K4BHR9	Y				29	I1N4P7	Y					83	Nt_000035	Y				29	Nt_010836_1	Y
		70	Nt_001456		26	Nt_020239	Y					32	Nt_005548	Y	81	Nt_000649		33	Nt_036502	Y					37	K4D4E6	Y	110	Nt_002974						42	D7KZP4					195	D7L7N9						207	P25696
									100	Nt_044286_1								33	Nt_083417	Y		88	Nt_000175_1								30	K4BC70	Y		42	P53496		84	UPI00032A57BC	Y				30	B7FIH3	Y
		74	Q0WNZ5		27	B5M6X8	N					35	Nt_043318	Y	91	M1AQ00		33	Q8VWY6	Y					42	M1AHM5	Y	111	Q6PWX0						42	Q5PU48					196	I1MHR0						212	Nt_000027_1
									106	K4BEU7								33	U6C0A8	Y		89	K7QK65								31	UPI00032A57BC	Y		42	R0HM77		85	M0ZSD6	Y				31	K4C2C6	Y
		77	Nt_007910		28	Q1WL49	N					37	I1JEI0	Y	95	Nt_061772									43	M1C5F5	Y	130	Nt_058003												206	G9JLN6						230	R0G3M7
		77	Nt_008191		28	Q1WL50	N		108	O49110								35	M0ZRR7	Y		90	I1LUH6								32	Nt_005548	Y		43	P30164		86	Nt_028838	Y				32	Nt_010876	Y
												38	Nt_017692	Y	98	V7BHV1		35	K4BMW7	Y					44	Nt_023438	Y	133	Nt_024309												265	Nt_002677						232	G7JWW6
		78	Nt_000951_1		29	Nt_001805_1	Y		109	Nt_070416												91	M4DBZ0								33	P26300	Y		44	P30165		87	Nt_000034_1	Y				36	K4D9K8	Y
												40	Nt_001888	Y	102	K4AT59		36	Q40567	Y					46	Nt_006344	Y	136	K4B7R2									87	P68172	Y	267	P09189						234	Nt_025818
		88	Nt_001410		30	Nt_118605	Y		114	I1JY29					102	M1APB3						92	K4CFS8					136	M1BWF4		34	U6C0A1	Y		45	Nt_007345								37	Nt_000784	Y
												41	M4DY77	Y				37	Nt_004770	Y		92	M1D6A3		49	I1LXY1	Y								45	Q6F4H4		88	A1KYB1	Y	275	K4C9W3		37	Nt_008836	Y		239	Nt_051717
		95	Nt_061772		32	Nt_001011	Y		118	U6C064		41	M4FDJ4	Y	103	M5AUD0												146	UPI00032A4F73		40	Nt_001888	Y								275	M1CZI3
					32	Nt_001661	N											39	Nt_005548	Y		93	M4EVB7		50	Nt_000784	Y								46	Nt_030107		92	Nt_000631	Y				38	Nt_001078_1	Y		249	P43280
		97	M1D4J9						133	Nt_024309		42	Nt_001190	Y	104	G7J648									50	Nt_008836	Y	148	Nt_077561		41	M4DY77	Y								276	K7LZH1
		97	K4CVB2		33	Nt_036502	Y											40	K4CGU8	Y		94	V4ML83					148	Q9SDN7		41	M4FDJ4	Y		47	UPI00032A5409		94	O82722	Y				39	M0ZI08	Y		258	C6TAB7
					33	Nt_083417	Y		136	K4B7R2		43	Nt_002105	Y	109	Nt_000019_2									51	Q5PU47	Y														283	M1BNR4
		98	V7BHV1		33	Q8VWY6	Y		136	M1BWF4					109	Nt_056072		42	V7BGH4	Y		95	M1B274					151	B1PDK0		42	Nt_001190	Y		48	Nt_046046		96	Nt_000234	Y				40	M1C5F5	Y		260	Q6Q4Z3
					33	U6C0A8	Y					44	Q9SC19	Y								95	Q2XTC3		52	Nt_000114	Y											96	P17614	Y	287	R0FM76		40	P30167	N		260	R0HSV5
		102	K4AT59						137	G7J5M6					111	Nt_094307		43	Nt_016449_1	Y		95	Q307Y6					152	M1D1L1		43	Nt_002105	Y		49	Nt_000300
		102	M1APB3		34	Nt_069580_1	N		137	G7J5M7		45	Nt_002740	Y	111	Nt_092344									54	M4CA61	Y											99	K4BKY8	Y	295	UPI00032AA091		41	T2DNE8	Y		269	Nt_083585
									137	G7J5N1								45	D7L3Y1	Y		96	O49875					157	Q2VCK2		44	Q9SC19	Y		50	Nt_000114		99	UPI0002BCB282	Y
		103	M5AUD0		36	Q40567	Y					46	D7L7N9	Y	112	Nt_003079									56	Q9ZWH9	Y														315	G7J5M6		42	D7KZP4	Y		274	Q307Y9
									140	UPI0001B83778								46	Nt_036524	Y		97	V7C8C7					159	Nt_039729		46	D7L7N9	Y		51	Nt_018185		105	Q69F96	Y	315	G7J5M7		42	P53496	Y
		109	Nt_000019_2		38	V7C2G9	Y					47	I1J637	Y	118	Nt_002193									57	V7C335	Y														315	G7J5N1		42	Q5PU48	Y		275	Nt_025426
		109	Nt_056072						146	UPI00032A4F73		47	C6TD94	Y				47	Nt_036321	Y		98	D7M5T7					169	Nt_060043		49	Nt_002153	Y		53	V7C0G7		108	K4BC70	Y				42	R0HM77	Y
					39	Nt_005548	Y								119	Nt_000105									58	M4SM93	Y														325	L0P8T0						276	Q9SBQ7
		111	Nt_094307						150	K4BGP7		49	Nt_002153	Y				48	M4CA61	Y		99	E4MX47					170	M1BU01		50	Nt_000634	Y		54	P02581		109	Nt_021938	Y				43	P30164	Y
		111	Nt_092344		40	K4CGU8	Y								120	C3TS12						99	V4LC62		59	Nt_010836_1	Y											109	Q9ST98	N	326	Q9SP37						289	C0KJK8
									151	B1PDK0		50	Nt_000634	Y				49	Nt_002105	Y		99	M4CPR4					171	S6A7M3		51	Nt_001014_1	Y		56	Nt_000054								45	Nt_007345	Y		289	M4EHC2
		112	Nt_003079		41	K4B172	Y								121	G7K8M7									60	P17786	Y											114	Nt_001635	Y	331	Q307X5		45	Q6F4H4	Y		289	M4EHZ4
					41	UPI0002BCC150	Y		152	M1D1L1		52	Nt_002160	Y				55	M1AX44	Y		100	K4D925					172	Nt_013502		53	Nt_003126	Y		58	V4M1W7		114	Nt_000339	Y	331	Q307Z3
		118	Nt_002193												123	UPI00032A9D7C		55	Q8L5A6	Y		100	K4D930		61	M1AED5	Y	172	Nt_038569									114	Q6IVK6	Y				46	Nt_030107	Y		290	R0GZB0
					42	V7BGH4	Y		157	Q2VCK2		53	Nt_003126	Y				55	Q8L5C9	Y		100	P93767		61	Q2PYY2	Y				55	K4D3Y9	Y		59	M1BNQ4		114	Q6IVK7	Y	334	V4LCP9
		119	Nt_000105												125	Nt_000035		55	Q8L6B7	Y					61	Q2V985	Y	177	I1L3K7															47	UPI00032A5409	Y		293	K7MKG5
					43	Nt_016449_1	Y		159	Nt_039729		54	Nt_003056	Y								101	Nt_028095		61	Q2XTC2	Y				58	K4BHG8	Y		61	H6U638		118	Nt_033461_1	Y	352	P23686
		121	G7K8M7												130	K4CBM5		56	Nt_000033	Y					61	Q8H9C0	Y	179	Nt_002505									118	Q9SMC0	N	352	V4MWG7		48	Nt_046046	Y		314	Nt_000515
					44	Nt_044545	N		169	Nt_060043		55	K4D3Y9	Y	130	Nt_034118						102	P25083		61	Q38HV3	Y	179	Nt_080944		61	V7C245	Y		62	G7KN61		118	Q9ST99	N
		123	UPI00032A9D7C															57	Nt_010836_1	Y																		118	Nt_062937_1	Y	354	I1NBG9		49	Nt_000300	Y		319	D7KS87
					47	Nt_036321	Y		170	M1BU01		58	K4BHG8	Y	137	Q9LKJ2						103	Nt_011797		65	Nt_000161_1	Y	181	K4B172		62	M0ZSD6	Y		63	P43643					354	T2DN43
		132	Nt_002146															60	C5J0G6	Y								181	UPI0002BCC150						63	P93769		129	Nt_012972_1	Y	354	V7D144		50	Nt_000114	Y		320	O81670
		132	Nt_027851		49	Nt_002105	Y		172	Nt_013502		60	Nt_082271	Y	138	Nt_011543		60	Nt_000071_1	Y		104	V7BZ46		66	I3SYQ7	Y				65	O04300	Y
									172	Nt_038569																		183	Nt_000208						65	Nt_000592		134	M4EVB7	Y	356	M4FIV7		51	Nt_018185	Y		327	Nt_000075
		137	Q9LKJ2		51	K4ATB4	N					62	M0ZSD6	Y	141	Nt_043318		61	A8MQK3	Y		105	UPI00032AB200		67	Nt_018774	Y	183	Q1WL43		66	I3SIM7	Y
									177	I1L3K7								61	Q9LKA3	Y								183	Q1WL44						66	M1AHM5		138	Nt_021757	Y	357	V4LHS9		52	Nt_000081	Y		343	M4EEE1
		138	Nt_011543		52	Nt_118291	N					64	Nt_013428	Y	143	A8MRE8						107	I3SJC7		68	Nt_000385_1	Y	183	Q2XVY5		68	Nt_000062_1	Y															343	V4MUS6
									182	Nt_001550					143	D7LL06		63	Nt_000302_1	Y					68	Q9XG67	Y								67	Nt_000089_1		142	Nt_048151_1	Y	358	Nt_003634_1		53	V7C0G7	Y
		143	A8MRE8		54	Nt_002740	Y					65	O04300	Y	143	M4ENE6		63	Nt_000909	Y		108	D7L441					184	O24330		69	Nt_000037	Y															369	I1MEX3
		143	D7LL06						189	I1KDM8					143	Q9SKP6		63	P27082	Y					69	Nt_001233	Y								69	Q8H9C0		144	Nt_001426	Y	359	Nt_000155_2		54	P02581	Y		369	V7BTS9
		143	M4ENE6		55	M1AX44	Y		189	Q9SPB8		66	I3SIM7	Y	143	R0FXU0						109	M4CCJ1					185	M1AQ00		70	UPI00032A6353	Y		69	M1AED5					359	Nt_055393_1
		143	Q9SKP6		55	Q8L5A6	Y								143	V4LQH0		64	M0ZSD6	Y					71	Nt_000077_1	Y								69	Q2PYY2		145	M0ZM42	Y				55	M1CIV2	Y		376	M1BTP6
		143	R0FXU0		55	Q8L5C9	Y		190	Q9S700		68	Nt_000062_1	Y								110	D7LJW0		71	B3F8I0	Y	189	I1KDM8		72	Nt_025869	Y		69	Q2V985					371	P26413						376	P93214
		143	V4LQH0		55	Q8L6B7	N		190	Q9SBS9					145	Nt_000086		66	M4E2S1	Y		110	F1LIM0					189	Q9SPB8						69	Q2XTC2		146	I1JPW5	Y				56	Nt_000054	Y
									190	Q9SEQ1		69	Nt_000037	Y				66	Q6W7E8	Y		110	M4C732		72	Nt_021938	Y				73	V7AYI0	Y								373	P57106						380	Nt_044532
		145	Nt_000086		56	Nt_000033	Y		190	Q9SEQ3					146	Nt_006393						110	M4CS33		72	Q9ST98	Y	190	Q9S700						72	P53497		149	M4DY77	Y	373	Q8LA78		57	M1B9J5	Y
									190	Q9SEQ6		71	M1A058	Y				68	Nt_003056	Y		110	M4DEE4					190	Q9SBS9		74	Nt_028838	Y					149	M4FDJ4	Y								388	D5K102
		148	Nt_005168		57	Nt_010836_1	Y		190	Q9SEQ7					148	Nt_005168						110	M4DKY5		74	G7KN61	Y	190	Q9SEQ1						77	Nt_000161_1					376	K4CW40		58	V4M1W7	Y
									190	Q9SER2		72	Nt_025869	Y				70	Nt_001456	Y		110	P0CJ46					190	Q9SEQ3		75	Nt_027968	Y					151	Nt_000748	Y								389	M4CW19
		149	Nt_000431		59	Nt_003109	Y		190	Q9SER3					149	Nt_000431						110	R0HTE1		75	B9DHA3	Y	190	Q9SEQ6						79	Nt_003769					378	M1CGF9		59	M1BNQ4	Y
		149	O49912						190	Q9SER7		74	Nt_028838	Y	149	O49912		71	Nt_018774	Y					75	F4J8V9	Y	190	Q9SEQ7		76	Nt_006344	Y					157	Nt_050520	Y								390	Q7M215
		149	Q1KYS7		60	C5J0G6	Y		190	Q9ZWL0					149	Q1KYS7						112	M4DER2		75	Q8LB94	Y	190	Q9SER2						80	Q9ZWH9					381	I3T8Q5		60	Nt_014459	Y
		149	R4JDV1		60	Nt_000071_1	Y		190	Q9ZWL2		75	Nt_027968	Y	149	R4JDV1		73	I1MW49	Y					75	Q96292	Y	190	Q9SER3		77	Q42953	Y					161	K7XKT7	N								391	Q6PWX0
									190	Q9ZWL4												113	C8CHT3		75	Q96293	Y	190	Q9SER7						81	V7C335		161	Q9SC19	Y	383	H9ZNK7		61	H6U638	Y
		151	J7ES67		62	V4LDK3	N					76	Nt_006344	Y	151	J7ES67		75	Nt_030281	Y					75	V4M6T1	Y	190	Q9ZWL0		79	Nt_000939	Y															400	V4M8N7
									192	M1AU98												114	R0G4P9		75	M4F8Z7	Y	190	Q9ZWL2						89	UPI00032A9ED2		162	Nt_000634	Y	384	UPI00032AB8EB		62	G7KN61	Y
		154	Nt_067513		63	Nt_000302_1	Y					77	Q42953	Y	154	Nt_067513		76	Nt_005615	Y		114	V4MXP8					190	Q9ZWL4		80	Nt_009132	Y															407	K4ATN1
					63	Nt_000909	Y		202	Q069K2															76	Nt_033461_1	Y								90	Q42939		163	Nt_001014_1	Y	389	K4CPS8		63	P43643	Y
		161	Nt_042525		63	P27082	Y					79	Nt_000939	Y	158	Nt_013428		82	UPI00032AC860	Y		116	Nt_048534		76	Q9SMC0	Y	191	G7J648		81	I1NAI7	Y								389	M1AWJ2		63	P93769	Y		410	V4K9E1
									203	Nt_000627															76	Q9ST99	Y								91	K4CWR5		164	I1NAI7	Y	389	P49118
		171	Nt_072792		64	M0ZSD6	Y					80	Nt_009132	Y	161	Nt_042525		83	Nt_000815	Y		120	I1M3R5		76	Nt_062937_1	Y	192	M1AU98		82	I1JPW5	Y		91	UPI0002BC9258								64	M4CQE0	Y		418	UPI0001B63A7A
									205	UPI00032A730B								83	Nt_002277_1	Y																		166	U5U2I9	N	391	G7JFK1
		175	R0H7S9		65	Nt_011142_1	Y					81	I1NAI7	Y	166	Nt_002200						127	Q9M7K8		78	Nt_012972_1	Y	195	Nt_022182		84	V7CZL3	Y		93	M1ARI7		166	V7CZL3	Y				65	Nt_000592	Y		420	M1CBH0
									207	K4ASB7								84	I1LXY1	Y																					394	K4DF81
		185	Nt_000314_1		68	Nt_003056	Y		207	M1D5I0		82	I1JPW5	Y	171	Nt_072792						129	G7L3W1		79	Nt_000081	Y	200	V7C2G9		86	Nt_007555	Y		95	E4MVZ0		172	G7L0I7	Y	394	UPI0002BCA013		66	M1AHM5	Y		424	K4C711
									207	UPI0002BCC042								85	Nt_055101	Y																		172	G7L0I9	N								424	M1A1C3
		186	Nt_000454		69	Nt_015596	Y					86	Nt_007555	Y	172	O24330						130	Nt_045222_2		81	Nt_000034_1	Y	202	Q069K2		87	Nt_044525	Y		97	Q96484					396	Q9FXL1		67	Nt_000089_1	Y
									208	E4MWB5								86	Nt_001936	Y					81	P68172	Y											173	V7C245	Y								431	Q40471
		187	Nt_110209		71	Nt_018774	Y					90	Nt_026009	Y	178	Nt_058003						131	A4ULF8					204	K7KNT9		88	M4ELQ9	Y		98	K4AYA0					400	I1KU21		68	Nt_012307	Y
									211	M1AGR8		90	Q9FV64	Y	178	Nt_023329		87	Nt_016813	Y					82	A1KYB1	Y											179	V7AYI0	Y	400	I1MJ86						432	K4CL64
		190	M1BIS5		72	Nt_082271	Y															133	Q84RD9					207	K4ASB7		90	Nt_026009	Y		100	E4MX47								69	Q8H9C0	Y
									214	M0ZMS6		91	Nt_022863	Y	181	Nt_042937		88	Nt_001410	Y					83	Nt_021757	Y	207	M1D5I0		90	Q9FV64	Y		100	M4CPR4		186	M4E417	N	404	D7KNV2		69	M1AED5	Y		434	M1CUZ9
		195	Nt_062566		73	I1MW49	Y															134	Q6J9X6					207	UPI0002BCC042						100	V4LC62		186	M4CWU8	Y	404	Q9ASR1		69	Q2PYY2	Y
									216	Nt_029888		92	Nt_002277_1	Y	184	Nt_017692		89	Nt_004829	Y					106	Nt_045305	Y				91	Nt_022863	Y					186	R0FF55	Y	404	Q9SGT4		69	Q2V985	Y		435	M4DYC1
		197	Nt_000515		74	Q0WNZ5	N															135	P26300					208	E4MWB5						101	Nt_000853								69	Q2XTC2	Y
									219	Nt_068174		93	Nt_014459	Y	185	Nt_000314_1		90	Nt_012391	Y					111	Nt_014459	Y				92	Nt_002277_1	Y					191	K4BHG8	Y	405	G7IH13						447	Nt_067969
		200	G7I9H2		75	Nt_030281	Y															138	E4MVZ0					214	M0ZMS6						102	Q8VWP0					405	G7IH33		70	Nt_001547	Y
									221	Nt_032625		99	Nt_013811	Y	187	Nt_110209		93	Nt_045305	Y					115	M4DUQ8	Y				93	Nt_014459	Y					193	D7MJP7	Y								449	R0I0R2
		203	D7KNW9		76	Nt_005615	Y															143	Nt_052891_1					216	Nt_029888						103	M1CAG8					407	Q8W4M5		71	P26300	Y
									222	K4CZW8		101	Nt_034421	Y	188	Nt_022182		94	Nt_006344	Y					117	UPI00032A9ED2	Y				96	M1B9J5	Y					195	D7L7N9	Y	407	V4L020						452	Nt_000782_1
		205	Nt_004634		77	Nt_007910	N		222	Q76MS5												144	Q8RYC2					219	Nt_068174		96	K4DB26	N		104	Nt_000401_1								72	P53497	Y
					77	Nt_008191	N					102	V7C660	Y	190	M1BIS5		96	Nt_028838	Y					118	A1KYB0	Y											200	O04300	Y	413	Nt_070692						463	G7IAN2
		209	Q645N1						225	V7CX68												145	Nt_027395		118	I3QHX5	Y	222	K4CZW8		98	Nt_029083	Y		106	C8CHT3								73	C5J0G6	Y		463	R0FFD0
					78	Nt_000951_1	N					103	Nt_005130	Y	191	Nt_062419		97	M1D4J9	Y					118	Nt_025777_1	Y	222	Q76MS5									202	I3SIM7	Y	415	UPI0001B83778		73	Nt_000071_1	Y
		214	Nt_000075						226	K4B416					191	M1CWU2		97	K4CVB2	Y		150	Nt_026174								99	Nt_013811	Y		107	P40941												464	M1DFM6
					79	K7KNT9	Y		226	M1A6P4		104	Nt_021228	Y	191	M1CWU3									119	B5LAW6	Y	223	K4CGU8									203	Nt_057477	Y	419	Nt_014289		74	K4D3Y9	Y
		225	Nt_063227															107	Nt_000794	Y		151	M1CQT1								100	Nt_044286_1	Y		110	K4B249												469	D4I644
					81	Nt_000649	Y		231	Nt_061961		105	Nt_031605	Y	195	Nt_062566									121	Nt_001403_1	Y	231	Nt_061961									204	Nt_029083	Y	430	Nt_009442		76	Nt_000033	Y
		228	Nt_019138															108	Nt_003559	Y		152	O24534								101	Nt_034421	Y		111	Nt_002860												472	K4FXE7
		228	Q6KFR8		82	UPI00032AC860	Y		239	Nt_019694		107	M4EZS4	Y	200	G7I9H2									122	K4CWR4	Y	239	Nt_019694									208	C6TNP5	Y	432	G7IGB4		77	Nt_000161_1	Y
									239	Nt_053205		107	Nt_000137_2	Y				113	Nt_014459	Y		153	Nt_012307					239	Nt_053205		102	V7C660	Y		112	Q9ZR78		208	I1KWI0	Y								473	G7JLI8
		230	Nt_000636		83	Nt_000815	Y					107	Nt_000612_1	Y	203	D7KNW9									123	Nt_000076_1	Y											208	I1N4P7	Y	439	I3SMR6		78	Nt_018774	Y
		230	Q40555		83	Nt_002277_1	Y		241	Nt_017034		107	Nt_001268_1	Y				114	A8Y7S8	Y		155	Nt_001087					251	K4CFD4		103	Nt_005130	Y		113	Nt_000100												475	Nt_000664_2
												107	Nt_001857	Y	204	UPI00032A7A62		114	C6T4C0	Y					124	C5J0G6	Y											210	Q42962	Y	442	T2DPK7		79	Nt_003769	Y		475	Q6IVK3
		234	Nt_001592		84	I1LXY1	Y		246	V7C9M2		107	Nt_001880	Y				114	C6TIR2	Y		156	Nt_000234		124	Nt_000071_1	Y	252	C3TS12		104	Nt_021228	Y		115	Nt_000175_1
		234	Nt_002474									107	Nt_002442	Y	224	Nt_030929		114	F2CS21	Y		156	P17614															211	Nt_011032	Y	456	Nt_007736		80	Q9ZWH9	Y		486	M4DCZ8
		234	Nt_005925_1		85	Nt_055101	Y		248	Nt_003816_1		107	Nt_002727	Y				114	I1N8I7	Y					125	Nt_000249	Y	255	Nt_050839		107	M4EZS4	Y		116	M4DBZ0
												107	Nt_012575_1	Y	225	Nt_063227		114	K4A231	Y		158	Nt_009444_2								107	Nt_000137_2	Y					212	UPI00032A6DE3	Y	468	E9KNA5		81	V7C335	Y		494	UPI000233C5E6
		238	P35477		86	Nt_001936	Y		253	Nt_001395		107	P27164	Y				114	M4EZS4	Y					126	Nt_000033	Y	261	Nt_000649		107	Nt_000612_1	Y		117	K4DAC6					468	C6TCU1
		238	Nt_000224									107	R0HKF9	Y	230	Nt_000636		114	Nt_000137_2	Y		159	Nt_002573								107	Nt_001268_1	Y		117	M1BQM9		214	Nt_054946	Y	468	C6TJ38		82	Nt_045305	Y		495	Nt_043802
					87	Nt_016813	Y		264	Nt_022166_1		107	A8Y7S8	Y	230	Q40555		114	Nt_000612_1	Y					128	A8MSE8	Y	265	Nt_006393		107	Nt_001857	Y								468	E9KNA7
		241	C6TMG1									107	C6T4C0	Y				114	Nt_001268_1	Y		160	K4BC70		128	E4MVL1	Y				107	Nt_001880	Y		119	M4SM93		215	Q42953	Y				84	UPI00032A57BC	Y		496	A8MQK3
		241	I1MB71		89	Nt_004829	Y		266	Nt_051987		107	C6TIR2	Y	231	Nt_001702		114	Nt_001857	Y					128	M4DQ76	Y	266	Nt_051987		107	Nt_002442	Y								494	D7KMU6						496	Q9LKA3
												107	F2CS21	Y	231	P22302		114	Nt_001880	Y		161	Nt_001097_2		128	M4DUR0	Y				107	Nt_002727	Y		120	T2DLK8		216	Nt_000939	Y				85	M0ZSD6	Y
		242	Nt_022051		90	Nt_012391	Y		268	M1BW30		107	I1N8I7	Y	231	Nt_001027		114	Nt_002442	Y					128	M4EPI7	Y	267	Q84NI5		107	Nt_012575_1	Y								497	M4CV00						499	Q40401
												107	K4A231	Y	231	Q84Y00		114	Nt_002727	Y		163	Nt_048151_1		128	P0DH99	Y				107	P27164	Y		121	D7M5T7		217	Nt_002153	Y	497	V4KDP2		86	Nt_028838	Y
		244	Q6KFS1		91	M1AQ00	Y		277	Nt_048151_1		107	P17928	Y				114	Nt_012575_1	Y					128	R0I523	Y	269	K4ARV8		107	R0HKF9	Y															501	M1D5I0
												107	Q0JNS6	Y	235	Q84NI5		114	P17928	Y		165	Nt_026231					269	K4DC90		107	A8Y7S8	Y		122	Nt_020506		219	Nt_025985	Y	498	V7AU48		87	Nt_000034_1	Y
		245	Nt_004276		93	Nt_045305	Y		279	M0ZZE2		107	Q0PRR6	Y	235	K4CFD4		114	P27164	Y					132	Nt_028838	Y	269	O24022		107	C6T4C0	Y											87	P68172	Y		503	P55737
												107	Q6R2U4	Y				114	Q0JNS6	Y		167	Nt_001426					269	Q10712		107	C6TIR2	Y		123	I1LUH6		220	Nt_001329_2	Y	500	M1ARQ6						503	Q8H158
		247	Nt_035662		94	Nt_006344	Y		281	Nt_003346		107	U5Y4L6	Y	238	P35477		114	Q0PRR6	Y					136	Nt_028725	Y				107	F2CS21	Y					220	Nt_002928	Y				88	A1KYB1	Y
															238	Nt_000224		114	Q6R2U4	Y		168	I1LZ62					279	M0ZZE2		107	I1N8I7	Y		124	V4ML83					502	M1BNE9						504	D7ML65
		248	B7FLK9		95	Nt_061772	N		287	Q42896		110	Nt_002974	Y				114	R0HKF9	Y					137	Nt_000401_1	Y				107	K4A231	Y					221	P93343	Y				89	UPI00032A9ED2	Y
									287	Q7XJ81					241	C6TMG1		114	U5Y4L6	Y		170	I1L8X2					289	P13603		107	P17928	Y		125	Q9M434					505	Nt_018628						506	M4EJI2
		252	Q42214		96	Nt_028838	Y					111	Q6PWX0	Y	241	I1MB71		114	Q6PWX0	Y					139	K4D3Y9	Y				107	Q0JNS6	Y					224	M1BI71	Y				90	Q42939	Y
									288	V4M0V2								114	Q8L6D0	N		172	Q9ZR78					290	B3TL99		107	Q0PRR6	Y		126	K4CFS8		224	P93785	Y	512	M4DP08						508	M4EJI6
		253	Nt_023438		98	V7BHV1	N					112	Nt_036502	Y	242	Nt_022051		114	D7LFI7	N					140	G7L0I7	Y				107	Q6R2U4	Y		126	M1D6A3					512	M4E239		91	K4CWR5	Y
									289	P13603		112	Nt_083417	Y				114	F4IVN6	N		177	M1CAG8		140	G7L0I9	N	291	V7CTB5		107	U5Y4L6	Y					230	Nt_001843_1	Y				91	UPI0002BC9258	Y		513	E9NZ46
		254	Nt_102044		102	K4AT59	N					112	Q8VWY6	Y	245	Nt_004276		114	M4CIY2	N															127	Nt_049110		230	Nt_004818	Y	516	V7AGZ9						513	Nt_000200
					102	M1APB3	N		290	B3TL99		112	U6C0A8	Y				114	P0DH95	N		179	V7BEQ9		141	M0ZSD6	Y	297	I1J8H1		108	O49110	Y					230	Nt_019199_1	Y				92	Nt_000631	Y		513	Q14TB1
		257	Nt_012442												247	Nt_035662		114	P0DH97	N		179	V7BIK4												128	K4D925		230	Q8RVF9	Y	520	I1MC39						513	Q6R0J1
		257	Nt_022046		103	M5AUD0	N		291	V7CTB5		113	Nt_001929_2	Y				114	Q03509	N					142	V7BFQ4	Y	298	Nt_003035		112	Nt_036502	Y		128	K4D930					520	I1MY33		95	E4MVZ0	Y
		257	Nt_032277												252	Q42214		114	Q9ZTV3	N		185	Nt_049110								112	Nt_083417	Y		128	P93767		232	Q75ZE3	Y								523	D7MF83
					104	G7J648	Y		294	I1LU53		115	Nt_002536_2	Y				114	R0HVC4	N					146	Q9LUT2	Y	300	V7BVD2		112	Q8VWY6	Y								553	Q9C5W6		96	Nt_000234	Y
		266	Nt_004275												254	Nt_102044		114	V4MC59	N		188	C6TJM1		146	R0HYI8	Y				112	U6C0A8	Y		130	M1B274		233	R4JAV9	Y				96	P17614	Y		525	R0FDZ3
					107	Nt_000794	Y		295	B7FLD9		116	Q84UY2	Y								188	I1L983					302	Nt_016121						130	Q2XTC3					563	T2DNJ3
		269	Nt_010329						295	G7KZ94					257	Nt_012442		115	Nt_007165	Y					147	K4CWR5	Y				113	Nt_001929_2	Y		130	Q307Y6		234	Nt_002899	Y	563	V7CTG3		97	Q96484	Y		527	E4MWK1
					108	Nt_003559	Y					117	Nt_000969	Y	257	Nt_022046						190	U6C064		147	UPI0002BC9258	Y	303	K4BDC7									234	Q75ZE5	Y
		270	Nt_003874						300	V7BVD2		117	Nt_001044	Y	257	Nt_032277		117	I1JPW5	N											114	I1JY29	Y		132	P25083					572	Nt_002168_1		98	K4AYA0	Y		531	E4MXJ9
					109	Nt_000019_2	N					117	Nt_034156	Y				117	I1NAI7	Y		191	D7MJP7		148	R0H7S9	Y	305	Nt_049352_2									235	UPI00032A6353	Y								531	M4CXF6
		271	K4C1C0		109	Nt_056072	N		301	Nt_012532_1		117	P93087	Y	258	Nt_002974		117	Q6RIB7	N											115	Nt_002536_2	Y		133	V7BZ46					575	B7FIF7		100	E4MX47	Y		531	P29514
												117	UPI0002BC92C1	Y								192	R0G477		149	M1CIV2	Y	306	G7JDJ4									239	Nt_001231	Y	575	G7IH95		100	M4CPR4	Y		531	R0FLH2
		273	Nt_001071		111	Nt_094307	N		302	Nt_016121		117	Q7DMN9	Y	262	M1A058		122	Q42962	Y		192	R0G4J1								116	Q84UY2	Y		135	R0H7S9					575	G7IH96		100	V4LC62	Y
					111	Nt_092344	N																		154	P43281	Y	307	Nt_025854_1									241	Nt_001444	Y	575	UPI00032A9294						534	M5VPJ4
		281	Nt_025567						303	K4BDC7		119	Nt_000815	Y	269	Nt_010329		124	Nt_000969	Y		193	K4D852								117	Nt_000969	Y		136	I1M3R5								102	Q8VWP0	Y
					112	Nt_003079	N											124	Nt_001044	Y		193	UPI0002BCAED5		157	Nt_001635	Y	308	V4KZV8		117	Nt_001044	Y					242	Nt_001190	Y	577	M4DDE5						537	Nt_002146
		284	Nt_018582						305	Nt_049352_2		120	Nt_007494	Y	270	Nt_003874		124	Nt_034156	Y					157	Nt_000339	Y				117	Nt_034156	Y		137	Nt_048534								103	M1CAG8	Y		537	Nt_027851
					113	Nt_014459	Y											124	P93087	Y		194	V7D077		157	Q6IVK6	Y	315	I1JPX8		117	P93087	Y					243	Nt_044525	Y	578	M4FEZ0
		287	M1A028						306	G7JDJ4		121	Nt_000702_2	Y	271	K4C1C0		124	Q7DMN9	Y					157	Q6IVK7	Y				117	UPI0002BC92C1	Y		139	K7M0U6								104	Nt_000401_1	Y		543	R0HSW8
		287	Q9FEN7		114	A8Y7S8	Y											124	UPI0002BC92C1	Y		196	M4DXJ5					319	M0ZI72		117	Q7DMN9	Y		139	K7M0U7		245	Nt_008716	Y	587	Q9M5Z8
					114	C6T4C0	Y		308	V4KZV8		122	Q40567	Y	273	Nt_001071		124	Q39447	Y					162	Nt_000631	Y																	105	Q69F96	Y		545	Nt_020848
		290	Nt_044637_2		114	C6TIR2	Y											124	A8BHX7	N		197	Nt_068375					320	M0ZXU8		118	U6C064	Y		140	O49875		249	Nt_000433_1	Y	588	M4CMF7
					114	F2CS21	Y		314	Q9XE59		123	Nt_000421	Y	277	V7AGZ9		124	M4DSG0	N					164	Nt_043661_1	Y	320	M0ZXV0															106	C8CHT3	Y		546	Nt_000169_1
		292	Nt_000265		114	I1N8I7	Y															198	Nt_000875								119	Nt_000815	Y		141	Nt_011797		252	Nt_001805_1	Y	592	I1KRC0
					114	K4A231	Y		315	I1JPX8		124	Nt_003128	Y	281	Nt_025567		126	Nt_006898	Y					166	M0ZM42	Y	323	Nt_005910_1															107	P40941	Y		549	Nt_001410
		297	Nt_000704		114	M4EZS4	Y															199	Nt_061202					323	Nt_023343_1		120	Nt_007494	Y		143	Q2PEW6		255	Nt_001888	Y	597	Nt_001140
					114	Nt_000137_2	Y		319	M0ZI72		126	D4I601	Y	284	Nt_018582		128	Nt_000081	Y					169	UPI00032A57BC	Y								143	Q2PF08								108	K4BC70	Y		550	V4N2J1
		306	P09189		114	Nt_000612_1	Y															200	V4LWI4					333	K7VKD3		121	Nt_000702_2	Y					256	Nt_016092	Y	603	Q8RVT3
					114	Nt_001268_1	Y		320	M0ZXU8		130	Nt_058003	Y	290	Nt_044637_2		129	Nt_011032	Y		200	Q9FUZ1		171	Q69F96	Y								147	Nt_028095								109	Nt_021938	Y		560	B7FJS1
		308	V4LCP9		114	Nt_001857	Y		320	M0ZXV0																		354	Nt_005969		122	Q40567	Y					257	Nt_027968	Y	610	Nt_046497		109	Q9ST98	Y
					114	Nt_001880	Y					131	Q42962	Y	292	Nt_000265		131	Nt_001813	Y		201	K4AU58		173	M4E2S1	Y	354	Nt_053554						148	Nt_002573												566	V7CY42
		309	K7MVD3		114	Nt_002442	Y		328	Nt_002743															173	Q6W7E8	Y				123	Nt_000421	Y					258	M4ELQ9	Y	612	K4BX34		110	K4B249	Y
					114	Nt_002727	Y		328	Nt_003060		132	Nt_000230	Y	293	Nt_026009		132	Nt_002146	Y		205	V7BGT7					358	Nt_005875						150	Nt_001097_2												574	UPI00032AA989
		314	UPI000189D2B3		114	Nt_012575_1	Y					132	Nt_000581_1	Y	293	Q9FV64		132	Nt_027851	Y					174	Nt_000702_2	Y				124	Nt_003128	Y					259	Nt_106985	Y	644	Nt_002786		111	Nt_002860	Y
					114	P17928	Y		333	K7VKD3		132	P27161	Y								207	P25696					359	Nt_027380						152	Q38HV4					644	Q43801						576	M1AT26
		315	Q9LHA8		114	P27164	Y					132	P13868	Y	306	P09189		133	C5IJ81	Y					175	I1NAI7	Y				126	D4I601	Y					260	Nt_003124	Y				112	Q9ZR78	Y
					114	Q0JNS6	Y		335	I1KQY7		132	C5IJ81	Y				133	D0V3Y6	N		208	M1DDR8					363	Q5QHT2						153	Nt_000875					654	F4JB05						578	Q06H19
		317	D7L0I2		114	Q0PRR6	Y								308	V4LCP9		133	Nt_000230	Y					176	Nt_003128	Y				131	Q42962	Y					261	D4I601	Y				113	Nt_000100	Y
					114	Q6R2U4	Y		340	M4CQE0		134	UPI00032A6DE3	Y				133	Nt_000581_1	Y		210	D7KB05					366	Nt_066395						154	V7C8C7					657	V4MDR7						579	Nt_062004_1
		318	Nt_100497		114	R0HKF9	Y								309	K7MVD3		133	P13868	N					178	Nt_000748	Y				132	Nt_000230	Y					262	H1ZXA8	Y	657	V4MNV2		114	Nt_001635	Y
					114	U5Y4L6	Y		343	G9IHG2		135	Nt_011032	Y				133	P27161	Y		211	Nt_020506					369	Nt_082262		132	Nt_000581_1	Y		155	O24534		262	K4D473	Y				114	Nt_000339	Y		588	G7IML1
		321	UPI00032A5BA1		114	Q6PWX0	Y								314	UPI000189D2B3									180	Nt_054946	Y				132	P27161	Y								687	Nt_006648		114	Q6IVK6	Y
					114	Q8L6D0	N		346	Nt_061263		138	Nt_008716	Y				136	Nt_001231	Y		212	Nt_000027_1					373	Nt_093950		132	P13868	N		156	Nt_026174		263	I7GVS5	Y				114	Q6IVK7	Y		590	K4BM25
		326	V4KET3		114	D7LFI7	N								323	UPI00032AA091		136	Nt_001444	Y					181	Nt_001547	Y				132	C5IJ81	Y								689	Nt_000642_1
					114	F4IVN6	N		350	D7M7T7		141	Nt_000302_1	Y								215	Nt_050520					378	Nt_043192						158	M4DL50		268	D7KB05	Y				115	Nt_000175_1	Y		597	P36181
		335	K4CEP2		114	M4CIY2	N		350	P22954		141	Nt_000909	Y	338	Q40977		139	Nt_056673	Y					182	M4DY77	Y				134	UPI00032A6DE3	Y								698	V7AQ55
					114	P0DH95	N					141	P27082	Y	338	Q66PF9		139	M1CNY3	Y		217	D7M7T7		182	M4FDJ4	Y	380	Nt_025854_2						159	C6TMG1		270	Nt_000679_1	Y				116	M4DBZ0	Y		604	K4CBN0
		336	A9P810		114	P0DH97	N		354	Nt_005969												217	P22954								135	Nt_011032	Y		159	I1MB71					747	K7LBM2						604	K4Q1Y8
		336	B5M4V6		114	Q03509	N		354	Nt_053554		142	Nt_031990	Y	340	Nt_031605		140	Nt_018329_2	Y					184	B7FGT9	Y	383	UPI00032A7A62									271	D7M7T7	Y				117	K4DAC6	Y		604	M1D0T5
		336	B7FIH3		114	Q9ZTV3	N															220	I1LQR4					383	M0ZHX4		137	G7J5M6	Y		160	UPI00032A9E1F		271	P22954	Y	767	M1C075		117	M1BQM9	Y
		336	B8Y622		114	R0HVC4	N		358	Nt_005875		143	K4AVK0	Y	360	D6QY28		144	Nt_045231	Y					186	Nt_001929_2	Y	383	M0ZHX5		137	G7J5M7	Y															610	V7C7N8
		336	C6T7Y1		114	V4MC59	N								360	I2DBP7						228	G7LH57								137	G7J5N1	Y		165	Q96447		274	Nt_003346	Y	770	M1CX21		118	Nt_033461_1	Y
		336	C6TAA6						359	Nt_027380		144	Nt_000081	Y	360	I2DBQ0		147	UPI00032A6DE3	Y		228	I3SEQ9		187	Nt_002536_2	Y	385	M1BUC6															118	Q9SMC0	Y		613	P27323
		336	G7KVE1		115	Nt_007165	Y															228	UPI00032ACAB7								138	Nt_008716	Y		167	Nt_000076_1		275	K4C9W3	Y	794	K4BTW1		118	Q9ST99	Y
		336	I1JG11						363	Q5QHT2		145	V7BGH4	Y	361	Nt_077561		150	Nt_001641	Y					189	D7LAK1	Y	386	D7L6H0									275	M1CZI3	Y	794	Nt_002668		118	Nt_062937_1	Y		617	E4MXN5
		336	I1JNK9		117	I1JPW5	Y								361	Q9SDN7		150	Nt_001649	Y		230	R0G3M7								140	UPI0001B83778	Y		168	C6TJM1					794	Nt_004839						617	V4NBG2
		336	I1M4W2		117	I1NAI7	Y		366	Nt_066395		147	Nt_000035	Y											195	Nt_001190	Y	392	M4E6A7						168	I1L983		276	K7LZH1	Y	794	P93212		119	M4SM93	Y
		336	I1MDF8		117	Q6RIB7	N								365	Nt_011948		153	Nt_034421	Y		234	Nt_025818					392	M4ESY2		141	Nt_000302_1	Y								794	Q41246						625	Nt_005709
		336	I1N5M7						369	Nt_082262		148	Nt_077561	Y	365	Nt_016253									202	Nt_001888	Y	392	M4F9L9		141	Nt_000909	Y		169	B9DHA3		279	M0ZHT9	Y	794	Q75XU8		121	D7M5T7	Y
		336	I3SK98		118	Nt_002193	N					148	Q9SDN7	Y	365	Q1WL36		155	Q30GW2	Y		235	Nt_001580					392	Q3V5Q1		141	P27082	Y		169	F4J8V9					794	Q762F4						628	UPI0002BCAEA9
		336	I3SR19						370	R0FM76															203	Q9LHA8	Y	392	R0EVT3						169	Q8LB94		280	Q42896	Y				122	Nt_020506	Y
		336	K4BPK3		119	Nt_000105	N					149	Nt_004573	Y	369	M1C004		156	Nt_005130	Y		236	Nt_000055					392	V4KNB0		142	Nt_031990	Y		169	Q96292		280	Q7XJ81	Y	824	Nt_000578_1						634	V7C4I2
		336	K4C2C6						378	Nt_043192					369	Q2XPV6									204	I7GVS5	Y								169	Q96293					824	Nt_000695_1		123	I1LUH6	Y
		336	K4C9X0		120	C3TS12	Y					153	Nt_000433_1	Y				157	Nt_009132	Y		237	UPI00032A4D21					396	Nt_000850_2		143	K4AVK0	Y		169	V4M6T1		281	Q7XAE2	Y								643	Nt_001153
		336	K4D9K8						379	Nt_048165					370	M1AKA8									206	K4D473	Y								169	D8L1V9		281	Q7XAE3	Y	849	V7CPA2		124	V4ML83	Y
		336	K7LD67		121	G7K8M7	N					155	Nt_001805_1	Y				159	Q38JI4	Y		238	H1ZXA9					398	Nt_000970		144	Nt_000081	Y															653	Q8H277
		336	M0ZI08						382	K4BNY4					378	H1AC32						238	Q40151		209	N1R361	Y								170	Nt_000249		284	Nt_000181	Y	851	B7FLD9		126	K4CFS8	Y
		336	M1AHM5		122	Q42962	Y		382	Nt_010238		156	Q2V9C6	Y	378	M1AKA9		160	Nt_010524	Y								399	I1JTB8		145	V7BGH4	Y											126	M1D6A3	Y		654	Nt_046639
		336	M1C5F5						382	Nt_012898												240	V7D288		213	Nt_000181	Y	399	I1JTB9						171	Nt_001403_1		286	Nt_000112_2	Y	863	A6MZ92
		336	M1CNK2		123	UPI00032A9D7C	N					158	Nt_006898	Y	382	P35476		162	Nt_011154	Y											147	Nt_000035	Y					286	Q67BD0	Y				127	Nt_049110	Y		694	K4C9P2
		336	Nt_000300						385	M1BUC6												252	R0HJA1		214	Nt_022632	Y	401	Nt_070941						174	D7LAK1					870	C6TIQ7						694	K4C9P4
		336	Nt_003561_1		124	Nt_000969	Y					160	Nt_002508	Y	385	H9U034		163	Nt_001307	Y											149	Nt_004573	Y					287	R0FM76	Y				128	K4D925	Y		694	UPI0002BCA7D3
		336	Nt_004078		124	Nt_001044	Y		386	D7L6H0												254	V4MRB3		216	D7L0I2	Y	411	K4CWR1						175	R0HJA1					871	K4BM53		128	K4D930	Y		694	M1AC10
		336	Nt_010876		124	Nt_034156	Y					161	Q30GW2	Y	389	Nt_031423		164	Nt_008716	Y											150	K4BGP7	Y					288	Nt_000147	Y	871	M1A470		128	P93767	Y
		336	P30167		124	P93087	Y		392	M4E6A7												258	C6TAB7		218	Nt_000112_2	Y	417	Nt_008495						176	K7QK65					871	Q2V991						708	Nt_016121
		336	P30171		124	Q7DMN9	Y		392	M4ESY2		164	Nt_000066_1	Y	397	Nt_016532		165	Nt_004012	Y					218	Q67BD0	Y	417	Nt_010397		153	Nt_000433_1	Y					289	Nt_044286_1	Y				129	Nt_012972_1	Y
		336	P46258		124	UPI0002BC92C1	Y		392	M4F9L9												260	Q6Q4Z3												177	M1DDR8					876	Q4VCM0						709	K4CGU8
		336	P94096		124	Q39447	N		392	Q3V5Q1		165	Nt_055101	Y	413	V4MNV2		168	Nt_004666	Y		260	R0HSV5		219	V7AFM3	Y	419	K4BPK4		155	Nt_001805_1	Y					290	Nt_000259	Y				130	M1B274	Y
		336	Q05214		124	A8BHX7	N		392	R0EVT3																		419	UPI0002BC8600						178	UPI0002BCAC28					881	I1J8V9		130	Q2XTC3	Y		715	Nt_115504
		336	Q9M729		124	M4DSG0	N		392	V4KNB0		166	Nt_000029_1	Y	415	Nt_021542		170	Nt_003126	Y		263	UPI00032AB231		221	Q8VWP0	Y	419	K4FXE7		156	Q2V9C6	Y					291	Nt_012680	Y	881	UPI0002336DC1		130	Q307Y6	Y
		336	T2DNE8																																180	Nt_068375												716	Nt_002847
		336	UPI00032A5409		125	Nt_000035	Y		401	Nt_070941		167	Q9ZTM5	Y	416	Nt_056080		173	V7BTD0	Y		264	UPI00032A6353		222	K4D9L9	Y	420	I1LZA5		158	Nt_006898	Y					293	UPI000189D277	Y	885	UPI00032AB6EE		132	P25083	Y		716	Q49I34
		336	UPI00032A7199																						222	M0ZI18	Y								181	Nt_027395
		336	UPI00032AB927		126	Nt_006898	Y		409	UPI00019D348F		168	Nt_000039	Y	417	C6TJC8		174	Nt_002033_1	Y		267	Nt_000221					425	UPI00032ACFA8		160	Nt_002508	Y					295	UPI00032AA091	Y	904	K4BQD5		133	V7BZ46	Y		725	I1J8H1
		336	UPI00032AD046												417	I1JEI0									223	Q42962	Y								182	UPI00032A9F2F
		336	V7BWC9		128	Nt_000081	Y		411	K4CWR1		171	S6A7M3	Y				175	R0H7S9	Y		269	Nt_083585					433	Nt_010932_1		161	Q30GW2	Y					300	I0J3E8	Y	911	F2VPS3		134	M4EVB7	Y		746	K4DB27
		336	V7C0G7												420	I1JTB8									224	K4AVK0	Y								183	B5LAW6
		336	V7CW28		129	Nt_011032	Y		420	I1LZA5		174	V7BTD0	Y	420	I1JTB9		176	K4D3Y9	Y		270	Nt_001014_1					435	Nt_002200		164	Nt_000066_1	Y					301	V7B114	Y	916	K4DEU5		135	R0H7S9	Y		749	B7FKX2
		336	A8W4W6																						225	M1CNK7	Y								184	M4DXJ5					916	UPI0002BC9B95
		336	A8W7I3		130	K4CBM5	N		425	UPI00032ACFA8		175	Nt_001936	Y	421	G7JEV8		177	Nt_022863	Y		272	P49612					452	UPI00032A5B6C		165	Nt_055101	Y					302	M1B4C9	Y				136	I1M3R5	Y		769	Nt_002909
		336	B9DHA3		130	Nt_034118	Y								421	UPI00032AAED9									226	UPI0002BCAC28	Y								185	P43281					917	Q4ZJK2
		336	D8L1V9						433	Nt_010932_1		176	Nt_001011	Y				179	Nt_106985	Y		274	Q307Y9					454	Nt_034362		166	Nt_000029_1	Y					304	M1CSI8	Y				137	Nt_048534	Y		773	Nt_000093
		336	E4MY15		131	Nt_001813	Y								423	I0B7J6									227	Q5QHT4	Y								187	D7LJW0					923	M1C2T9
		336	E5DCK1						440	K4CYV4		178	Nt_001278_1	Y	423	Nt_000284		180	Nt_000631	Y		275	Nt_025426					455	K4AT98		167	Q9ZTM5	Y		187	F1LIM0		305	Nt_003816_1	Y				138	Nt_021757	Y		784	Nt_000376
		336	F2XI26		133	C5IJ81	Y																		231	G7JAR7	Y	455	Nt_002250						187	M4C732					924	M1CL86
		336	F4J8V9		133	D0V3Y6	N		449	B1Q484		179	Nt_002505	Y	426	Q40382		182	Nt_002525	Y		276	Q9SBQ7		231	UPI00032A84CA	N	455	Nt_007028_1		168	Nt_000039	Y		187	M4CS33		307	Nt_001712	Y	924	Q8GT30		140	O49875	Y		790	D7L3Y1
		336	G7JAX4		133	Nt_000230	Y					179	Nt_080944	Y														455	Nt_103498						187	M4DEE4
		336	H6U638		133	Nt_000581_1	Y		452	UPI00032A5B6C					430	Nt_001001		183	Nt_031990	Y		278	M4DL38		232	G7JWW6	Y				174	V7BTD0	Y		187	M4DKY5		313	UPI00032AB231	Y	946	I1LVP7		141	Nt_011797	Y		806	D7MRT5
		336	H9C954		133	P13868	Y					180	Nt_002033_1	Y	430	Nt_047690												465	C0LSK7						187	P0CJ46					946	I1MSP4						806	M4CR81
		336	I1JY56		133	P27161	Y		456	B2LYJ4					430	Nt_049855		186	Nt_000454	Y		279	V7C245		233	Nt_007251	Y				175	Nt_001936	Y		187	R0HTE1		315	G7J5M6	Y	946	UPI000233E4DD		142	Nt_048151_1	Y		806	Q9FIE8
		336	I1K4W1									181	K4B172	Y	430	Nt_057525_1												466	Nt_015868									315	G7J5M7	Y								806	R0GAM4
		336	I1LK30		136	Nt_001231	Y		458	P80572		181	UPI0002BCC150	Y				189	Q2V9C6	Y		280	Nt_003816_1		239	Nt_051717	Y	466	Q9FXS6		176	Nt_001011	Y		188	Q9M7K8		315	G7J5N1	Y	975	UPI00032A80DD		144	Nt_001426	Y
		336	I1LQQ9		136	Nt_001444	Y								433	Nt_020648																																816	B2NIX3
		336	I1T3Q7						462	K4CW40		183	Nt_000208	Y				192	Nt_006641	Y		281	S6A1Z8		241	I0J3E8	Y	467	B7FJQ4		178	Nt_001278_1	Y		189	P93371		316	V5K655	Y	977	D7KX55		145	M0ZM42	Y
		336	I3S6Q3		137	Q9LKJ2	N					183	Q1WL43	Y	434	K4AT98		192	Nt_009693	Y		281	Nt_000058_1					467	I3S2B0																			840	K4CEP2
		336	K4BHR9						463	M1BFT7		183	Q1WL44	Y	434	Nt_002250		192	G0WP59	N					242	Nt_000147	Y	467	I3SCX2		180	Nt_002033_1	Y		190	G7L3W1		322	M1CNK7	Y	994	Nt_006466		147	Nt_028095	Y
		336	K4D4E6		138	Nt_011543	N					183	Q2XVY5	Y	434	Nt_007028_1						282	C3TS15					467	O48905																			861	Q42950
		336	K7SLD7						464	Nt_000197					434	Nt_103498		193	Nt_057477	Y					244	Nt_000259	Y	467	Q6RIB6		182	Nt_001550	Y		192	A4ULF8		333	UPI00032A6795	Y	1015	I1NA53		148	Nt_002573	Y
		336	M4CP95		139	Nt_056673	Y					184	O24330	Y								284	Nt_003346					467	Q9FT00																			871	Nt_018338
		336	M4E0Q9		139	M1CNY3	Y		465	C0LSK7					439	I1KKT1		194	Nt_002568	Y					245	Nt_000679_1	Y	467	UPI00032AA39D		187	UPI00032AC860	Y		194	C3TS15		338	O22639	Y	1020	Nt_005755		149	M4DY77	Y
		336	M4EIK0									185	M1AQ00	Y	439	UPI00023391C0						288	Q42896																					149	M4FDJ4	Y		877	K4BG40
		336	M4F8Z7		140	Nt_018329_2	Y		466	Nt_015868								196	Nt_027968	Y		288	Q7XJ81		247	UPI00032A5BA1	Y	468	I1KKT1		188	I1MW49	Y		196	I1MHR0		340	Nt_021228	Y	1022	K4DBL9
		336	Nt_000054						466	Q9FXS6		187	UPI00032AC860	Y	452	Nt_001095												468	UPI00023391C0												1022	M0ZKJ4		150	Nt_001097_2	Y		881	Q08154
		336	Nt_000114		141	Nt_043318	Y											197	Nt_000515	Y		289	C0KJK8		248	UPI000189D277	Y				193	Nt_001029	Y		197	Nt_009444_2		341	Nt_006076	Y								881	V7APB3
		336	Nt_000784						469	Nt_034132		188	I1MW49	Y	456	K4D103						289	M4EHC2					469	Nt_034132									341	Q03685	Y	1026	K4BXX0		151	Nt_000748	Y
		336	Nt_001002_1		143	A8MRE8	N								456	UPI0002BCB164		199	Nt_002505	Y		289	M4EHZ4		249	P43280	Y				194	Nt_000994_2	Y		198	Q6J9X6					1026	M1CRA1						899	K7MDZ1
		336	Nt_001078_1		143	D7LL06	N		470	M4EVB7		191	G7J648	Y				199	Nt_080944	Y								473	D6PZY8									344	I1JY29	Y				153	Nt_000875	Y
		336	Nt_008836		143	M4ENE6	N								458	Nt_001801						290	R0GZB0		250	UPI00032A6795	Y	473	J7G1E1		196	Nt_000417	Y		199	Nt_000221					1032	K4CVA6						902	I1LRQ4
		336	Nt_046046		143	Q9SKP6	N		473	D6PZY8		193	Nt_001029	Y	458	Nt_052544		201	Nt_002658_1	Y								473	Nt_000911									346	V4LSR2	Y	1032	M1D4J7		154	V7C8C7	Y
		336	Nt_048257		143	R0FXU0	N		473	J7G1E1												291	M9WUV8		251	Nt_037205	Y	473	Q40437		197	Nt_000586_1	Y		201	M1CQT1												910	V7BWC0
		336	P53492		143	V4LQH0	N		473	Nt_000911		194	Nt_000994_2	Y	459	Nt_001849		205	Nt_004634	Y																		347	V7C660	Y	1049	A1Z1T1		155	O24534	Y
		336	P81228						473	Q40437					459	Nt_055402						293	K7MKG5		253	V4KET3	Y	476	Nt_002011		198	Nt_012391	Y		205	R0G477					1049	Q45W81						916	V7BVD2
		336	P93373		144	Nt_045231	Y					195	Nt_022182	Y	459	Nt_057439		207	Nt_053412	Y															205	R0G4J1		351	Nt_004666	Y				156	Nt_026174	Y
		336	P93375						477	E7CWH6					459	Nt_060588						295	Nt_005535_2		255	V7B114	Y	477	E7CWH6		199	Nt_021379	Y								1061	Nt_035691						922	K4CAC0
		336	P93376		145	Nt_000086	N		477	Q6T624		196	Nt_000417	Y				208	Nt_002295_1	Y								477	Q6T624						206	G9JLN6		353	M1CR90	Y				157	Nt_050520	Y		922	K4CAC2
		336	P93584						477	U5IBW1					460	Nt_079265		208	U3PLK3	Y		297	Nt_000799_1		257	Nt_100497	Y	477	U5IBW1		201	Nt_000416_1	Y								1066	M0ZGS3						922	K7XKP4
		336	P93586		146	Nt_006393	Y					197	Nt_000586_1	Y																					207	V4MRB3		355	Nt_000421	Y				161	K7XKT7	Y		922	Nt_000516
		336	P93587						479	Nt_016029					463	Nt_003035		209	Q645N1	Y		298	V4LSR2		259	Nt_011032	Y	479	Nt_016029		203	Nt_000627	Y								1072	I3SE78		161	Q9SC19	Y		922	Nt_002439
		336	Q2UVH1		147	UPI00032A6DE3	Y		479	M1ASF0		198	Nt_012391	Y														479	M1ASF0						209	Nt_026231		360	Q40567	Y								922	Nt_054563
		336	Q5FZP3												465	I1KL47		210	Nt_004983	Y		305	R4JAV9		261	M1CSI8	Y				205	UPI00032A730B	Y								1074	Nt_056625_1		162	Nt_000634	Y		922	P93847
		336	Q5PU47		148	Nt_005168	N		482	C6T042		199	Nt_021379	Y														480	Nt_005990						213	Nt_001580		365	Nt_001011	Y								922	UPI0002BCAAB9
		336	Q6UDA0						482	I1KJD9					468	Nt_025854_2		211	Nt_000748	Y		308	K4CB53		262	Nt_008621	Y				206	Nt_002295_1	Y								1096	M4CFY7		163	Nt_001014_1	Y
		336	Q7XAT5		149	Nt_000431	N		482	K7L122		200	V7C2G9	Y														482	C6T042		206	U3PLK3	Y		222	Nt_010937_2		366	Nt_000197	Y								926	Nt_002720
		336	Q8LB94		149	O49912	N		482	K7L123					471	M0ZV21		212	Nt_001278_1	Y		311	K4DHM2		265	M0ZHT9	Y	482	I1KJD9												1100	M0ZKA2		164	I1NAI7	Y
		336	Q96292		149	Q1KYS7	N					201	Nt_000416_1	Y														482	K7L122		209	Nt_003124	Y		223	I3SJC7		368	M1BFT7	Y								929	Q40204
		336	Q96293		149	R4JDV1	N		488	Nt_001569					478	Nt_001730		214	Nt_000075	Y		313	Nt_030802		266	Nt_025985	Y	482	K7L123												1114	UPI00032AA047		167	Nt_000076_1	Y
		336	Q96440									204	K7KNT9	Y	478	Nt_008337															211	M1AGR8	Y		225	M4CVV8		369	V7BTD0	Y								936	M1BWW0
		336	Q96441		150	Nt_001641	N		489	Nt_005491								215	Nt_001190	Y		316	Nt_006387_2		268	Nt_000634	Y	489	Nt_005491												1117	R0HSF9		168	C6TJM1	Y
		336	Q9SLQ5		150	Nt_001649	Y					206	Nt_002295_1	Y	480	Nt_003932															212	Nt_000794	Y		226	M9WUV8		370	K4BGP7	Y				168	I1L983	Y		940	Nt_002962
		336	Q9SLQ6						491	K4AWN9		206	U3PLK3	Y				216	B1Q486	Y		319	D7KS87		271	Nt_016092	Y	491	K4AWN9												1124	Nt_034927
		336	Q9SLQ7		151	J7ES67	N								482	M1D7X5															213	Nt_011154	Y		227	Nt_004791		375	Nt_000185	Y				169	B9DHA3	Y		941	Nt_068747
		336	Q9ZSD7						492	Nt_029105		209	Nt_003124	Y	482	Nt_003387_2		217	Nt_012892	Y		320	O81670		273	Nt_008716	Y	492	Nt_029105									375	Q9FSF0	Y	1141	U6C0A1		169	F4J8V9	Y
		336	R9QFS1		153	Nt_034421	Y								482	Nt_009823_1															215	Nt_006638	Y		228	V4LWI4								169	Q8LB94	Y		944	R0GL55
		336	R9W4F2						494	UPI00032AB231		212	Nt_000794	Y	482	Nt_046781_1		218	Nt_005910_1	Y		323	V7AYI0		277	K7XKT7	N	498	Nt_115601									376	K4CW40	Y	1142	Nt_000657		169	Q96292	Y
		336	T2DPN9		154	Nt_067513	N											218	Nt_023343_1	Y					277	Q9SC19	Y				217	Nt_004666	Y		229	Q9LUT2					1142	Nt_002071		169	Q96293	Y		945	K4CWD3
		336	UPI000233A2D5						498	Nt_115601		213	Nt_011154	Y	483	I1KFE9						326	Nt_010937_2					501	Nt_044980_1						229	R0HYI8		380	A8Y7S8	Y				169	V4M6T1	Y		945	M1CDX2
		336	V4M6T1		155	Q30GW2	Y								483	I1LRP4		219	Nt_003403	Y					283	Nt_106985	Y				218	Nt_057477	Y					380	C6T4C0	Y	1144	Nt_002459		169	D8L1V9	N
		336	V5NAT1						501	Nt_044980_1		215	Nt_006638	Y	483	I1LU45						331	K7KU60					502	H9U034						231	K4D852		380	C6TIR2	Y								954	Nt_001090
		336	V7BII6		156	Nt_005130	Y											220	Nt_016026	Y		331	Q96451		285	Nt_006076	Y				220	Nt_003403	Y		231	UPI0002BCAED5		380	F2CS21	Y	1146	B4UW51		170	Nt_000249	Y
		336	P30168						508	D7M5S6		217	Nt_004666	Y	488	Q42952						331	UPI00018C7074		285	Q03685	Y	508	D7M5S6									380	I1N8I7	Y								971	Nt_000720
		336	Q2XTC1		157	Nt_009132	Y											221	Nt_002214_1	Y											221	Nt_032625	Y		237	Nt_000799_1		380	K4A231	Y	1163	D7M6C2		171	Nt_001403_1	Y
									511	Nt_006593		218	Nt_057477	Y	490	G7IGB4						332	Q307Z0		286	C6ZJY7	Y	514	C3RSF4									380	M4EZS4	Y	1163	C6T6K1						982	Q8LA08
		337	V7AFM3		158	Nt_013428	Y											222	K4CX88	Y					286	I1KS66	Y	514	Nt_001677		225	V7CX68	Y		238	Nt_052891_1		380	Nt_000137_2	Y	1163	I3SUV4		172	G7L0I7	Y		982	Q940N2
									514	C3RSF4		220	Nt_003403	Y	495	Nt_003149		222	Nt_005944	Y		334	M4CVV8		286	K4FZF8	Y											380	Nt_000612_1	Y	1163	UPI00019A9E88		172	G7L0I9	Y		982	Q9LK29
		338	Q40977		159	Q38JI4	Y		514	Nt_001677								222	Q9SHE7	Y								515	Nt_020117		226	K4B416	Y		240	Q8RYC2		380	Nt_001268_1	Y	1163	V7B5D4
		338	Q66PF9									223	K4CGU8	Y	496	Nt_011098		222	R0FYG2	Y		337	Nt_044525		287	M1BI71	Y				226	M1A6P4	Y					380	Nt_001857	Y				173	V7C245	Y		1012	M1B3Y5
					160	Nt_010524	Y		515	Nt_020117								222	V4MAN5	Y					287	P93785	Y	516	Nt_002880						244	Nt_000940		380	Nt_001880	Y	1167	O81413						1012	K4BLL7
		339	Nt_022632									227	Nt_004445	Y	498	Q02200		222	V5M3G8	Y		339	Nt_001171					516	Q84YH8		227	Nt_004445	Y					380	Nt_002442	Y				174	D7LAK1	Y
					161	Nt_042525	N		516	Nt_002880		227	Nt_008415_1	Y								339	UPI00032A7524		292	Nt_001843_1	Y	516	Q2QFR3		227	Nt_008415_1	N		246	UPI00032A4D21		380	Nt_002727	Y	1172	G7JC94						1019	Nt_045221
		343	Nt_051717						516	Q84YH8					504	Nt_000737_1		226	Nt_008693	Y					292	Nt_004818	Y											380	Nt_012575_1	Y	1172	G7KGX1		175	R0HJA1	Y
					162	Nt_011154	Y		516	Q2QFR3		228	M1AX44	Y	504	Q9FXL4						341	M4DD35		292	Nt_019199_1	Y	517	K4BM14		228	M1AX44	Y		247	Nt_003229_2		380	P17928	Y	1172	I3T2Z7						1023	M1AC09
		346	Q5QHT4									228	Q8L5A6	Y				227	Nt_004647	Y					292	Q8RVF9	Y				228	Q8L5A6	Y					380	P27164	Y				176	K7QK65	Y
					163	Nt_001307	Y		517	K4BM14		228	Q8L5C9	Y	505	Nt_021349						342	V7CQ18					521	Q3I5C4		228	Q8L5C9	Y		248	Nt_002406		380	Q0JNS6	Y	1178	D5K0Z2						1027	V7BHP9
		351	K4D9L9															228	Nt_019138	Y					294	Q75ZE3	Y								248	Nt_004891		380	Q0PRR6	Y	1178	D5K0Z3		177	M1DDR8	Y
		351	M0ZI18		164	Nt_008716	Y		521	Q3I5C4		229	Nt_010059_1	Y	506	Nt_001005		228	Q6KFR8	Y		343	M4EEE1					522	Nt_030929		229	Nt_010059_1	Y					380	R0HKF9	Y	1178	D5K0Z7						1032	I1MCB8
																						343	V4MUS6		296	Nt_002899	Y								251	Nt_037205		380	U5Y4L6	Y				178	UPI0002BCAC28	Y
		352	K4DAC6		165	Nt_004012	Y		523	Nt_055933_1		232	Nt_007165	Y	509	Nt_001082_2		229	G7L0I7	Y					296	Q75ZE5	Y	523	Nt_055933_1		232	Nt_007165	Y					380	Q6R2U4	Y	1179	Nt_061263						1033	D7LNE5
		352	M1BQM9												509	V7CB45						344	V7CGW9												253	Nt_001087		380	D7LFI7	N				179	V7AYI0	Y
		352	Nt_000161_1		166	Nt_002200	Y		524	M1ANE0		233	Nt_001813	Y				233	Nt_001029	Y					299	C6TNP5	Y	524	M1ANE0		233	Nt_001813	Y					380	F4IVN6	N	1181	O24334						1038	UPI00032AB53D
		352	Nt_000592												516	Nt_007535		233	Nt_065256	N		350	Nt_029083		299	I1KWI0	Y								265	Nt_002677		380	P0DH97	N				180	Nt_068375	Y
		352	P43643		168	Nt_004666	Y		526	Nt_010381		234	I1LXY1	Y											299	I1N4P7	Y	526	Nt_010381		234	I1LXY1	Y					380	Q03509	N	1194	Q5IH13						1059	D7MMV1
		352	P93769												523	Nt_002160		234	Nt_001592	Y		353	Nt_049430												267	P09189		380	Q9ZTV3	N				181	Nt_027395	Y		1059	Q9LV11
		352	Q84NI8		170	Nt_003126	Y		527	Nt_112081		235	Nt_045231	Y				234	Nt_002474	Y					301	O22639	Y	527	Nt_112081		235	Nt_045231	Y					380	R0HVC4	N	1198	M1CY45						1059	R0EUQ0
		352	M1AED5												528	Nt_000545		234	Nt_005925_1	Y		355	Nt_027115												269	D7L0I2		380	V4MC59	N				183	B5LAW6	Y
		352	Nt_000052_1		171	Nt_072792	N		528	K4D5E6		236	K4CX88	Y											302	Nt_002406	Y	528	K4D5E6		236	K4CX88	Y								1203	G7KDJ3						1063	I1LGS5
		352	Nt_000089_1									236	Nt_005944	Y	534	Nt_001614		237	A5CKE3	Y		359	Nt_054637		302	Nt_004891	Y				236	Nt_005944	Y		272	H1ZXA9		381	I3T8Q5	Y				184	M4DXJ5	Y
		352	Nt_026853		172	O24330	Y		529	D7MRG4		236	Q9SHE7	Y	534	Nt_001131												529	D7MRG4		236	Q9SHE7	Y		272	Q40151					1210	Nt_003336_1						1065	Nt_008332_2
		352	Q2PYY2						529	P34795		236	R0FYG2	Y	534	O24136		239	Nt_010059_1	Y		362	Nt_000940		303	M1B4C9	Y	529	P34795		236	R0FYG2	Y					385	Nt_013552	Y				185	P43281	Y
		352	Q2V985		173	V7BTD0	Y		529	Q7X833		236	V4MAN5	Y											303	K4BLR5	N	529	Q7X833		236	V4MAN5	Y		277	Nt_012548		385	Q03684	Y	1216	T2DLT1						1066	Nt_007766
		352	Q2XTC2						529	Q7X9W9		236	V5M3G8	Y	536	T2DPK7		240	Nt_001888	Y		364	Nt_002222					529	Q7X9W9		236	V5M3G8	Y								1216	V5N8U2		187	D7LJW0	Y
		352	Q38HV3		174	Nt_002033_1	Y		529	Q7X9X0		236	Nt_005095	N											304	V5K655	Y	529	Q7X9X0		236	Nt_005095	Y		278	Nt_000058_1		386	K4C285	Y	1216	V7BF75		187	F1LIM0	Y		1072	Nt_004866
		352	Q8H9C0						529	Q7X9X1					538	Nt_046114		243	Nt_003124	Y		369	I1MEX3					529	Q7X9X1						278	S6A1Z8								187	M4C732	Y
		352	UPI000189CFAC		176	K4D3Y9	Y		529	Q7X9X2		237	Nt_018329_2	Y	538	Nt_050839						369	V7BTS9		306	Nt_001329_2	Y	529	Q7X9X2		237	Nt_018329_2	Y					388	O49110	Y	1221	Nt_000972		187	M4CS33	Y		1086	M1AIT2
		352	A8MSE8						529	Q7X9X3								244	Q6KFS1	Y					306	Nt_002928	Y	529	Q7X9X3						282	K4D9L9								187	M4DEE4	Y
		352	B6F294		177	Nt_022863	Y		529	Q7X9X4		238	Nt_016613	Y	540	Nt_044988						370	Nt_055275					529	Q7X9X4		238	Nt_016613	Y		282	M0ZI18		390	Nt_082383	Y	1223	C6SY63		187	M4DKY5	Y		1088	Nt_047316_1
		352	C6EVF9						529	Q7X9X6								246	Nt_020563	Y					307	Nt_082383	Y	529	Q7X9X6															187	P0CJ46	Y
		352	D8L1X2		178	Nt_058003	Y		529	Q8H9A4		240	Nt_000181	Y	542	M4CA08						372	Nt_015487					529	Q8H9A4		240	Nt_000181	Y		283	M1BNR4		397	Nt_007165	Y	1267	K4AT31		187	R0HTE1	Y		1089	A4LA73
		352	E4MVL1		178	Nt_023329	N		529	Q9FXM4								248	B7FLK9	Y					309	UPI00032A6DE3	Y	529	Q9FXM4
		352	F4HUA0						529	Q9FXM5		242	Nt_000112_2	Y	543	Nt_025904						373	Nt_001717					529	Q9FXM5		241	Nt_017034	Y		285	N1R361		399	Q38JI4	Y	1284	A5YWI8		188	Q9M7K8	Y		1094	Nt_001934
		352	G7I7M0		179	Nt_106985	Y					242	Q67BD0	Y				250	V7C660	Y		373	Nt_002391		310	M1AS87	Y														1284	M1B647
		352	G7I9L3						531	Nt_035658					546	D3TI68						373	Q762F2					531	Nt_035658		242	Nt_000112_2	Y		294	G7JAR7		403	Nt_000969	Y				190	G7L3W1	Y		1096	V7CIU0
		352	G7JLV1		180	Nt_000631	Y		531	Nt_057636		243	Nt_002525	Y	546	E0XN34		253	Nt_023438	Y		373	Q947K7		312	M1CR90	Y	531	Nt_057636		242	Q67BD0	Y		294	UPI00032A84CA		403	Nt_001044	Y	1294	Nt_008503
		352	G7JRA7						531	Nt_060948												373	Nt_047334					531	Nt_060948									403	Nt_034156	Y				192	A4ULF8	Y		1106	Nt_100560
		352	G7KN61		181	Nt_042937	Y					244	Nt_063786	Y	551	O24548		256	O65849	Y					314	Nt_000515	Y				243	Nt_002525	Y		296	C6ZJY7		403	P93087	Y	1306	M1CN89
		352	K4C424						532	D7KB05								256	U6C0U9	Y		374	E3U8P3					541	Nt_008529						296	I1KS66		403	Q7DMN9	Y				193	D7MJP7	Y		1116	Nt_003549
		352	K7W5S8		182	Nt_002525	Y					247	UPI000189D277	Y	553	Nt_025854_1						374	E4MWZ0		315	Nt_013552	Y				244	Nt_063786	Y		296	K4FZF8		403	UPI0002BC92C1	Y	1316	P54774
		352	M4CR20						534	Nt_027315								261	Q9FVE9	Y					315	Q03684	Y	554	Q6EJD1									403	A8BHX7	N				194	C3TS15	Y		1120	Nt_005910_1
		352	M4DP02		183	Nt_031990	Y					249	Nt_004647	Y	554	Nt_048004		261	Nt_006068_1	Y		376	M1BTP6					554	V7D3U4		246	V7C9M2	Y		297	Nt_007251		403	M4DSG0	N	1334	Nt_014677						1120	Nt_023343_1
		352	M4DQ76						541	Nt_008529												376	P93214		318	Nt_001231	Y														1334	Nt_031975		197	Nt_009444_2	Y
		352	M4DUQ8		184	Nt_017692	Y					250	Nt_000679_1	Y	555	C6TD94		266	Nt_004275	Y								561	M1AW95		247	UPI000189D277	Y		298	V7AFM3		410	Nt_001813	Y								1122	Nt_003770
		352	M4DUR0						543	Nt_002951					555	I1J637						377	C6T7G3		321	P93343	Y														1355	M1A7J1		198	Q6J9X6	Y
		352	M4EPI7		185	Nt_000314_1	N					251	K4CFD4	Y				267	Nt_000195	Y		377	C6TBI5					563	K4BWA9		248	Nt_003816_1	Y		299	Nt_000055		411	Q2V9C6	Y								1124	Nt_030812
		352	M4SM93						546	K4B4Z2					560	K4BHG8		267	Nt_002017_1	N		377	C6TKV8		322	Nt_001444	Y	563	M0ZYA4												1381	K4BN81		199	Nt_000221	Y
		352	M9RYZ5		187	Nt_110209	N					252	C3TS12	Y								377	E9KNA8								249	Nt_004647	Y		303	V7D288		412	Nt_045231	Y								1125	Nt_000050_1
		352	Nt_001033_1						553	Nt_005966					568	UPI00032A7D1F		268	Nt_002532	Y		377	I1KSE0		324	Nt_008881_1	Y	566	Nt_006799												1385	G7I5R3		200	O04300	Y
		352	Nt_028399		188	Nt_022182	Y					254	Nt_000631	Y								377	I3SJQ1		324	Q75ZD8	Y	566	Nt_031121		250	Nt_000679_1	Y		308	T2DNK7		414	Q30GW2	Y								1131	A2IBL2
		352	Nt_055882						555	Nt_010890					580	Nt_004384_1		274	Nt_004372	Y		377	T2DNK7												308	C6TKV8					1389	Nt_011285		201	M1CQT1	Y		1131	B3SGL7
		352	P0DH99		189	Q2V9C6	Y		555	I1M5L7		255	Nt_050839	Y	580	Nt_058525		274	Nt_006799	Y		377	T2DNM7		325	Q7XAE2	Y	568	K4B484		253	Nt_001395	Y		308	E9KNA8		415	UPI0001B83778	Y								1131	B7FHC9
		352	P17786						555	I1M5L8								274	Nt_031121	Y		377	UPI00018C7076		325	Q7XAE3	Y								308	I1KSE0					1395	Q9SSV4		202	I3SIM7	Y		1131	C6SWY5
		352	P25698		190	M1BIS5	N		555	V7BXL6		256	Nt_032693	Y	583	Nt_014322												575	Nt_026690		254	Nt_000631	Y		308	I3SJQ1		424	Nt_001509_1	Y								1131	C6T1C4
		352	Q2XPW0												583	Nt_013846_1		275	Nt_021379	Y		384	Nt_003229_2		327	Nt_000075	Y								308	T2DNM7					1400	B7U486		203	Nt_057477	Y		1131	D7KHV7
		352	Q38HT2		191	Nt_062419	Y		561	M1AW95		257	Nt_012932	Y														576	Nt_010048		256	Nt_032693	Y		308	UPI00018C7076		425	Nt_054637	Y	1400	M4D5S3						1131	D7LK79
		352	Q38HV1		191	M1CWU2	N								584	Nt_056477		276	Nt_012680	Y		385	Nt_001629_3		329	Nt_004791	Y																	204	Nt_029083	Y		1131	D7M1K5
		352	Q38JJ0		191	M1CWU3	N		563	K4BWA9		258	UPI00032A9C8D	Y														585	Nt_053648		257	Nt_012932	Y		309	K4DHM2		427	Nt_002525	Y	1401	Nt_109031						1131	D7MWT0
		352	Q69GY4						563	M0ZYA4					586	Nt_000568_1		282	Nt_003117	Y		386	Nt_000197		330	Nt_055206	Y																	205	R0G477	Y		1131	G7IBM3
		352	Q6XX19		192	Nt_006641	Y					259	Nt_002960	Y														588	M4D663		258	UPI00032A9C8D	Y		310	Nt_000374		429	Nt_001929_2	Y	1411	D7M957		205	R0G4J1	Y		1131	G7JHB1
		352	Q9ZWH9		192	Nt_009693	Y		568	K4B484					588	Nt_007896		283	Nt_013811	Y		387	Nt_044286_1		333	Nt_017307	Y								310	Nt_000949												1131	G7JTQ7
		352	R0I523		192	G0WP59	N					260	Nt_010836_1	Y	588	Nt_011750_1												604	O24106		259	Nt_002960	Y					431	Nt_002536_2	Y	1427	C6T8W5		207	V4MRB3	Y		1131	G7JTQ9
		352	T2DNZ4						571	Nt_045866								285	UPI00032A9669	Y		388	D5K102		335	Nt_000994_2	Y								311	M0ZJ31					1427	C6T9K9						1131	I1LQT0
		352	T2DPT7		193	Nt_057477	Y					261	Nt_000649	Y	589	P26413												605	Nt_007079		260	Nt_010836_1	Y					433	Nt_028103_2	Y	1427	I1JNR3		208	C6TNP5	Y		1131	I3S6P0
		352	UPI000189CF9A						572	P48495								287	M1A028	Y		389	M4CW19		336	Nt_047789	Y	605	Nt_017683						312	Nt_002377					1427	I1N9E6		208	I1KWI0	Y		1131	I3S6Z4
		352	UPI000189CFAD		194	Nt_002568	Y					262	B1Q486	Y	590	Nt_007736		287	Q9FEN7	Y											262	B1Q486	Y		312	Nt_004227		434	Nt_000062_1	Y	1427	UPI00032A8E24		208	I1N4P7	Y		1131	I3SLS9
		352	UPI0001B63F79						574	M1A466												390	Q7M215		338	Nt_000433_1	Y	612	M1C4C1																			1131	I3SW26
		352	UPI000233A575		195	Nt_062566	N					263	Q9FVE9	Y	591	H1ZXA7		288	Q6QJL7	Y											263	Q9FVE9	Y		314	Q9LHA8		435	U6C064	Y	1432	M4FDI0		209	Nt_026231	Y		1131	I3SY24
		352	UPI00032A9ED2						575	Nt_026690		263	Nt_006068_1	Y	591	K4C9W3						393	Nt_085720		340	Nt_001805_1	Y	621	M1C5P4		263	Nt_006068_1	Y															1131	I3SYM7
		352	V7BFQ4		196	Nt_027968	Y								591	M1CZI3		289	I1J8H1	Y															317	G7LH57		437	Nt_000037	Y	1445	K4C8F9		210	Q42962	Y		1131	I3T995
		352	V7C080						576	Nt_010048		265	Nt_006393	Y								394	Nt_033562		345	Nt_010879	Y	622	Nt_003109		264	Nt_022166_1	Y		317	I3SEQ9												1131	K4B5W3
		352	V7C335		199	Nt_002505	Y								595	K7LZH1		291	H1ZXA8	N																		438	Nt_055101	Y	1449	M1B0M9		211	Nt_011032	Y		1131	K4BHJ2
					199	Nt_080944	Y		577	M1CSE2		267	Q84NI5	Y				291	K4D473	Y		396	B7FK19		346	Nt_001093	Y	627	Nt_023924		268	M1BW30	Y		318	Nt_027576					1449	Q9FPT9						1131	K4C2M0
		355	Nt_010879												598	K7MZI8						396	G7J567															441	Nt_055206	Y				212	UPI00032A6DE3	Y		1131	K4C323
					200	G7I9H2	N		587	G7JX01		269	K4ARV8	Y	598	V7CYE2		297	Nt_000704	Y		396	Q9FXL2		347	Q42953	Y	628	Nt_077968		270	G7JYQ8	Y		319	I1LQR4					1454	Q60D37						1131	K4C9U5
		356	Nt_029027									269	K4DC90	Y								396	UPI00032ABFE7															447	Q84UY2	Y				213	Nt_001580	Y		1131	K4D553
					201	Nt_002658_1	Y		588	M4D663		269	O24022	Y	599	M4F320		298	Nt_000112_2	Y					348	Nt_000939	Y	629	Nt_003311		271	M1CNY3	Y		320	Nt_049430					1458	Nt_053539_2						1131	K4D554
		360	D6QY28									269	Q10712	Y				298	Q67BD0	Y		397	Nt_045008															449	V7CQ18	Y				214	Nt_054946	Y		1131	K4DCN6
		360	I2DBP7		203	D7KNW9	N		591	Nt_009767					607	Nt_012588_1		298	Nt_000181	Y					349	I3SIM7	Y	630	M0ZSX2		272	Nt_000748	Y		321	Nt_027115					1466	Nt_010312						1131	K7LKF8
		360	I2DBQ0									270	G7JYQ8	Y								398	Nt_001404															456	Nt_007736	Y				215	Q42953	Y		1131	K7M340
					204	UPI00032A7A62	Y		600	Nt_006510					609	Nt_000562_1		299	Nt_000147	Y					351	Q38JI4	Y	633	Nt_016899		273	Nt_002606	Y		323	K7KU60					1476	B7U488						1131	M1AG47
		362	Nt_020424									271	M1CNY3	Y				299	Nt_000259	Y		399	Nt_001509_1												323	Q96451		457	Nt_000702_2	Y	1476	M4FBS2		216	Nt_000939	Y		1131	M1AG69
					207	Nt_053412	Y		602	Nt_000312_1					610	Nt_009803									352	Nt_004666	Y	639	Nt_004326		274	Q7XAE2	Y		323	UPI00018C7074					1476	B7U489						1131	M1BEW2
		369	M1C004						602	Nt_020653_1		272	Nt_000748	Y				300	K4FXE7	Y		400	V4M8N7								274	Q7XAE3	Y					459	Nt_003128	Y	1476	B7U490		217	Nt_002153	Y		1131	M1C576
		369	Q2XPV6		208	Nt_002295_1	Y		602	Nt_062770_1					615	M0ZGS3		300	K4BPK4	N					354	Nt_036448	Y	644	Nt_017513						324	Q5QHT4												1131	M1CM33
					208	U3PLK3	Y					273	Nt_002606	Y				300	UPI0002BC8600	N		401	M4EIH1								275	H1ZXA8	Y					466	A5CKE3	Y	1478	M4EN83		219	Nt_025985	Y		1131	M1CM34
		370	M1AKA8						603	UPI0001890A5C					624	F2VPS3									356	Q2V9C6	Y	647	Nt_004262		275	K4D473	Y		325	L0P8T0												1131	M4C8F5
					210	Nt_004983	Y					274	Q7XAE2	Y				301	Nt_000994_2	Y		402	Nt_081423															470	Nt_018329_2	Y	1481	Nt_000441		220	Nt_001329_2	Y		1131	M4CE05
		372	Nt_017307						604	O24106		274	Q7XAE3	Y	628	Nt_013556_1									357	Nt_000486	Y	648	Nt_059850		276	Nt_004179	Y		326	Q9SP37								220	Nt_002928	Y		1131	M4CE89
					211	Nt_000748	Y								628	Q8GUA3		302	I7GVS5	Y		403	Nt_012548					648	Q9ZNX8									471	Nt_017034	Y	1487	M1ABS1						1131	M4CR44
		378	H1AC32						605	Nt_007079		275	H1ZXA8	Y											358	Nt_027968	Y				277	Nt_048151_1	Y		327	Nt_022632					1487	M1BEF2		221	P93343	Y		1131	M4F3M7
		378	M1AKA9		212	Nt_001278_1	Y		605	Nt_017683		275	K4D473	Y	631	D7L7N9		303	UPI00032A9C8D	Y		405	UPI00032ACF64					653	Nt_010791									472	P48495	Y	1487	M1C5P5						1131	Nt_000245
																		303	G7JYQ8	Y					360	O04300	Y				278	Nt_056673	Y		328	Nt_008621					1487	M1C5P6		222	Nt_010937_2	Y		1131	Nt_000471
		381	Nt_012157		215	Nt_001190	Y		608	K4BM58		276	Nt_004179	Y	640	UPI00032A5A7E						406	UPI00032AB4F0					654	K4D3X0		278	Nt_058482	Y					474	G7IQ90	Y	1487	Nt_001289						1131	Nt_000610
															640	UPI00032A68EB		310	Nt_016241	Y		406	G7JWT4		363	Q40567	Y								329	Nt_015487					1487	Nt_002509_1		223	I3SJC7	Y		1131	Nt_000725
		382	P35476		216	B1Q486	Y		609	V7AQB2		278	Nt_056673	Y								406	I3T9Z6					655	D7KMZ4		280	V7AGZ9	Y					482	Nt_000230	Y	1487	Nt_003092						1131	Nt_001201
									609	O04865		278	Nt_058482	N	647	Nt_090451		311	UPI000189D277	Y					365	Nt_000421	Y								330	UPI00032A5BA1		482	Nt_000581_1	Y	1487	Nt_003485		224	M1BI71	Y		1131	Nt_001485
		388	Nt_008029		217	Nt_012892	Y															407	K4ATN1					657	C6TD56		281	Nt_003346	Y					482	P27161	Y	1487	Nt_004532_1		224	P93785	Y		1131	Nt_001496
									612	M1C4C1		280	V7AGZ9	Y	654	Q1WL45		312	M1CNK7	Y					366	Nt_000062_1	Y	657	C6TN36						331	Q307X5		482	C5IJ81	Y	1487	P46291						1131	Nt_001608
		389	Nt_031423		218	Nt_005910_1	Y															408	P41379					657	I1MYI8		282	Nt_014086	Y		331	Q307Z3					1487	UPI0002BCA1A8		225	M4CVV8	Y		1131	Nt_002243
					218	Nt_023343_1	Y		618	Nt_009631		282	Nt_014086	Y	657	Nt_000703		313	C6THN1	Y		408	Nt_002828		367	Nt_000037	Y	657	B7FK01									483	Q8W557	Y								1131	Nt_002500
		390	Nt_000690_1												657	Nt_018711		313	I1K489	Y								657	G7J2H2		283	Nt_054946	Y		332	M1AS87					1497	Q9CA83		226	M9WUV8	Y		1131	Nt_002761
		390	Nt_036673		219	Nt_003403	Y		619	Nt_005260		283	Nt_054946	Y	657	K4D358		313	I1KSQ0	Y		409	P41381		368	Nt_000294	Y	657	V7D036									485	Nt_001933	Y								1131	Nt_003077
															657	M1CQ21		313	I1KSQ2	Y		409	Nt_043667								284	Nt_018022	Y		334	V4LCP9					1505	Nt_023728		227	Nt_004791	Y		1131	Nt_003914
		397	Nt_016532		220	Nt_016026	Y		620	Nt_008188		284	Nt_018022	Y				313	I1KSQ3	N					371	V7BTD0	Y	658	Nt_011301									488	Nt_004977	Y	1505	Nt_035952						1131	Nt_003916
															660	Nt_010520_1						410	V4K9E1								285	Nt_008693	Y		335	Nt_010879					1505	Q8RX90		228	V4LWI4	Y		1131	Nt_005954
		406	M1CJS1		221	Nt_002214_1	Y		621	M1C5P4		285	Nt_008693	Y				315	Q9LHA8	Y					375	K4C285	Y	659	A5H2U4									489	I1KQY7	Y								1131	Nt_006020
															671	Nt_006111						411	G7IS33								286	I7GVS5	Y		336	Nt_045008					1506	Nt_086175		229	Q9LUT2	Y		1131	Nt_007024
		411	Nt_072358		222	K4CX88	Y		624	Nt_014151		286	I7GVS5	Y				317	D7L0I2	Y					378	Nt_001712	Y	660	Nt_004353									493	C6THN1	Y				229	R0HYI8	Y		1131	Nt_013265
					222	Nt_005944	Y								674	Nt_014028						413	M4EF25					660	Nt_017317		287	Q42896	Y		337	V4KET3		493	I1K489	Y	1514	J9Z324						1131	Nt_017729
		412	Nt_008332_2		222	Q9SHE7	Y		625	Nt_004443		292	Nt_012680	Y				318	Nt_100497	Y					379	Nt_002377	Y				287	Q7XJ81	Y					493	I1KSQ0	Y	1514	M1A6L9		230	Nt_001843_1	Y		1131	Nt_036040
					222	R0FYG2	Y								675	Nt_051787						415	K4DH73		379	Nt_004227	Y	661	D7KZL1						339	M1CSJ8		493	I1KSQ2	Y	1514	Q8W4V7		230	Nt_004818	Y		1131	Nt_061365
		413	V4MNV2		222	V4MAN5	Y		627	Nt_023924		296	R0FAU4	Y				319	Nt_046967	Y											288	V4M0V2	Y											230	Nt_019199_1	Y		1131	Nt_079407
					222	V5M3G8	Y								685	Nt_000429						416	Nt_000183		380	Nt_044532	Y	662	Nt_024158						342	Nt_005535_2		496	V7BGH4	Y	1527	K4D5E7		230	Q8RVF9	Y		1131	Nt_081305
		415	Nt_021542						628	Nt_077968		297	I1J8H1	Y				321	UPI00032A5BA1	Y											292	Nt_012680	Y								1527	M1BBU4						1131	Nt_092918
					224	Nt_030929	Y								692	Nt_003522						418	UPI0001B63A7A		381	C6TIR2	Y	663	M1CSP5						343	Nt_007277		504	K4DD89	Y				231	K4D852	Y		1131	O23629
		416	Nt_056080						629	Nt_003311		298	Nt_003035	Y	692	Nt_013750_1		322	M0ZHT9	Y					381	A8Y7S8	Y				294	I1LU53	Y								1529	V7B4A0		231	UPI0002BCAED5	Y		1131	O65819
					225	Nt_063227	N															419	UPI0002BCA3CE		381	C6T4C0	Y	664	M1C3G7						345	Nt_016605		505	Nt_018628	Y								1131	P40283
		421	G7JEV8						630	M0ZSX2		299	M1CNK7	Y	698	Nt_005344		324	Nt_016613	Y					381	F2CS21	Y				295	B7FLD9	Y								1539	V7AVD6		232	Q75ZE3	Y		1131	Q0WS75
		421	UPI00032AAED9		226	Nt_008693	Y															420	M1CBH0		381	I1N8I7	Y	665	Nt_001535_1		295	G7KZ94	N		348	Nt_001142		507	Nt_000625_1	Y								1131	Q1S9I9
									632	Nt_008354_2		307	Nt_025854_1	Y	700	Nt_002342		325	Nt_055206	Y					381	K4A231	Y											507	O22402	Y	1543	V7CGZ0		233	R4JAV9	Y		1131	Q1SWQ1
		423	I0B7J6		227	Nt_004647	Y		632	Nt_016381_1					700	K4CEV0						422	M4ELQ9		381	M4EZS4	Y	667	Nt_022474		296	R0FAU4	Y		349	Nt_002222												1131	Q2XPW1
		423	Nt_000284									309	Nt_001444	Y	700	M1BGM9		326	V4KET3	Y					381	Nt_000137_2	Y											508	K4AVK0	Y	1548	UPI00032A4EE6		234	Nt_002899	Y		1131	Q9FFC0
					229	G7L0I7	Y		633	Nt_016899												424	K4C711		381	Nt_000612_1	Y	669	K4D103		299	M1CNK7	Y		352	P23686								234	Q75ZE5	Y		1131	Q9LQQ4
		424	Nt_008621									310	Nt_002214_1	Y	702	D4I630		327	Nt_032693	Y		424	M1A1C3		381	Nt_001268_1	Y	669	UPI0002BCB164						352	V4MWG7		509	G7JYQ8	Y	1555	Nt_000301_1						1131	Q9LZT0
					230	Nt_000636	N		639	Nt_004326					702	D4I635		327	Nt_012932	Y					381	Nt_001857	Y				301	Nt_012532_1	Y											235	UPI00032A6353	Y		1131	Q9M3H6
		426	Q40382		230	Q40555	N					311	Nt_001231	Y								425	K4DH72		381	Nt_001880	Y	675	Nt_048544						354	I1NBG9		510	B1Q486	Y	1566	Q7XIZ7						1131	Q9SI96
									640	Nt_015097					704	Nt_002635_1		328	Q9SPB1	Y					381	Nt_002442	Y				309	Nt_001444	Y		354	T2DN43								237	Nt_000799_1	Y		1131	R0EY06
		427	M1AS87		231	Nt_001702	Y					312	Nt_002658_1	Y	704	Nt_056291						426	K4C5Z1		381	Nt_002727	Y	676	I1KQI6						354	V7D144		513	Q9FVE9	Y	1576	M4F0S9						1131	R0FHV8
					231	P22302	Y		644	Nt_017513					704	Nt_056363		329	K4AVK0	Y		426	UPI0002BCBB67		381	Nt_012575_1	Y	676	Q1SN19		310	Nt_002214_1	Y					513	Nt_006068_1	Y	1576	Q9SYT7		238	Nt_052891_1	Y		1131	R0FTF9
		430	Nt_001001		231	Nt_001027	Y					313	Nt_000966	Y				329	Nt_001929_2	Y					381	P17928	Y	676	UPI00032A7A90						356	M4FIV7					1576	Q9ZPK7						1131	R0GN39
		430	Nt_047690		231	Q84Y00	N		647	Nt_004262					705	K7M171		329	M1A807	N		427	Nt_016605		381	P27164	Y	676	UPI00032A92CD		311	Nt_001231	Y					516	V7AGZ9	Y				239	Nt_001231	Y		1131	UPI0000E646E3
		430	Nt_049855									316	Nt_106985	Y											381	Q0JNS6	Y	676	V7CUC0						357	V4LHS9					1581	Nt_010118						1131	UPI0001817F89
		430	Nt_057525_1		233	Nt_001029	Y		648	Nt_059850					708	H2D5S3		330	Nt_005902	Y		428	R0IEQ9		381	Q0PRR6	Y				312	Nt_002658_1	Y					521	Nt_011154	Y				240	Q8RYC2	Y		1131	UPI0001817F98
					233	Nt_065256	N		648	Q9ZNX8		317	Nt_018774	Y	708	I1JB84									381	R0HKF9	Y	679	K4DAM1						358	Nt_003634_1					1583	M1BZ42						1131	UPI0001817FB1
		433	Nt_020648												708	I3SCX2		331	Nt_040539	Y		430	Nt_000824		381	U5Y4L6	Y	679	M0ZTK1		313	Nt_000966	Y					524	Nt_018022	Y				241	Nt_001444	Y		1131	UPI0001817FBD
					235	Q84NI5	Y		649	Nt_002936_2		318	Nt_001852	Y	708	Q6RIB6									381	Q6R2U4	Y	679	Nt_001766_1						359	Nt_000155_2					1588	K4DFX6						1131	UPI0001817FBF
		444	Nt_004658		235	K4CFD4	Y											332	Nt_000115	Y		431	Q40471					679	Nt_003995		314	Q9XE59	Y		359	Nt_055393_1		532	Nt_001215	Y				242	Nt_001190	Y		1131	UPI0002BCAC7B
									651	M1A0X1		321	Nt_002258	Y	714	F5CC82		332	Nt_000281	Y					382	Nt_057477	Y	679	V7BLV5												1598	Nt_003469						1131	UPI00032A7BFA
		450	Nt_001143		237	A5CKE3	Y					321	Nt_007074	Y				332	Q9M7P6	N		432	K4CL64					679	D7M063		316	Nt_106985	Y		361	Nt_000454		538	Nt_008693	Y				243	Nt_044525	Y		1131	UPI00032AA255
									653	Nt_010791		321	D7KMK0	N	715	Nt_053670									391	Q6PWX0	Y	679	G7J6L9												1615	Nt_000417						1131	UPI00032ABC74
		452	Nt_001095		238	P35477	N					321	I3SL85	N				333	Nt_006076	Y		434	M1CUZ9					679	M4DUE6		317	Nt_018774	Y		362	Nt_001404		547	Nt_000994_2	Y				244	Nt_000940	Y		1131	V4KHU6
					238	Nt_000224	N		654	K4D3X0		321	K4D814	N	719	Nt_019469		333	Nt_013552	Y					392	Nt_000969	Y	679	Q8W112												1618	UPI00032A7AF9						1131	V4KW76
		458	Nt_001801									321	M0ZKD3	N				333	Q03684	Y		435	M4DYC1		392	Nt_001044	Y				318	Nt_001852	Y		363	Nt_030802		548	Q9XE59	Y				245	Nt_008716	Y		1131	V4L173
		458	Nt_052544		239	Nt_010059_1	Y		655	D7KMZ4		321	M4D786	N	720	K4ARV8		333	Q03685	Y					392	Nt_034156	Y	681	Nt_027340												1621	M1CQL1						1131	V4MFN8
												321	M4E6Y6	N	720	K4DC90						438	I3T412		392	P93087	Y				321	Nt_002258	Y		364	Nt_001629_3		550	Nt_001852	Y				246	UPI00032A4D21	Y		1131	V4N9A6
		465	I1KL47		240	Nt_001888	Y		658	Nt_011301		321	O23138	N	720	O24022		334	Q9ZTM5	Y		438	I3T9R0		392	Q7DMN9	Y	683	C6TGU2		321	Nt_007074	Y								1642	G7I7E9						1131	V7AES3
												321	P62772	N	720	Q10712									392	UPI0002BC92C1	Y	683	K4B832		321	D7KMK0	N		367	Nt_006387_2		555	I1LU53	Y				247	Nt_003229_2	Y		1131	V7AES7
		466	Nt_001018		242	Nt_022051	N		660	Nt_004353		321	R0I8G5	N				335	K4CEP2	Y		443	Nt_001240		392	Q39447	Y	683	Nt_008292		321	I3SL85	N								1644	Nt_113630						1131	V7AFP0
									660	Nt_017317		321	V4KTA0	N	723	Nt_059348												683	UPI000233D0BD		321	K4D814	N		371	P26413		559	UPI00032A9C8D	Y				248	Nt_002406	Y		1131	V7AJ06
		469	K4D4H7		243	Nt_003124	Y											336	A9P810	N		444	Nt_007277		395	Nt_000454	Y				321	M0ZKD3	N								1676	I1N1X0		248	Nt_004891	Y		1131	V7AJ12
		469	D7KM49						662	Nt_024158		322	Nt_006361	Y	724	Nt_013694		336	B5M4V6	N								701	Nt_044741		321	M4D786	N		372	Nt_085720		560	R0FAU4	Y								1131	V7BEQ4
		469	R0I9U3		245	Nt_004276	N											336	B7FIH3	Y		446	Nt_001142		412	Q84UY2	Y				321	M4E6Y6	N								1677	V4LNR7		249	Nt_000433_1	Y		1131	V7BIH5
		469	Q9FHQ6						663	M1CSP5		323	Nt_005910_1	Y	726	Nt_001062_2		336	B8Y622	N								705	Nt_005031		321	O23138	N		373	P57106		564	Nt_004179	Y								1131	V7BUT2
					246	Nt_020563	Y					323	Nt_023343_1	Y				336	C6T7Y1	N		447	Nt_067969		414	Nt_000185	Y	705	Nt_051042		321	P62772	N		373	Q8LA78					1713	K4CA55		251	Nt_037205	Y
		478	Nt_001730						664	M1C3G7					730	Nt_010128		336	C6TAA6	N					414	Q9FSF0	Y				321	R0I8G5	N					566	Nt_000383	Y								1139	Nt_002011
		478	Nt_008337		247	Nt_035662	N					324	M1B4C8	N				336	G7KVE1	N		449	R0I0R2					706	K4C994		321	V4KTA0	N		374	K4CF31					1733	UPI00032A8114		252	Nt_001805_1	Y
									665	Nt_001535_1		324	M1B4C9	Y	742	V7BHK9		336	I1JG11	N					417	Nt_002153	Y											567	Nt_002151_1	Y								1148	M1B1F9
		480	Nt_003932		250	V7C660	Y											336	I1JNK9	N		451	Nt_065721					707	UPI000233983C		322	Nt_006361	Y		377	Nt_000294					1734	G7J2R6		253	Nt_001087	Y
									666	Q9M6K2		325	M4C921	Y	743	Nt_021729		336	I1M4W2	N					429	Nt_001011	Y	707	I1K6H2									568	Nt_000743	Y								1175	V7CP66
		482	M1D7X5		252	Q42214	N					325	G7K7W9	N				336	I1MDF8	N		452	Nt_000782_1								324	M1B4C8	N		378	M1CGF9		568	Q5DKU9	Y	1737	UPI00032A6065		255	Nt_001888	Y		1175	T2DLJ5
		482	Nt_003387_2						667	Nt_022474		325	G7KSG6	N	745	Nt_071130		336	I1N5M7	N					433	Nt_028103_2	Y	712	I3SRR7		324	M1B4C9	Y															1175	V7CRP2
		482	Nt_009823_1		254	Nt_102044	N					325	I3T359	N	745	Nt_075571		336	I3SK98	N		453	A4ZYP3												379	Nt_001093		570	K7K7B4	Y	1744	UPI00032ACB61		256	Nt_016092	Y		1175	V7CSN5
		482	Nt_046781_1						668	B5LAW5		325	Nt_005091	N				336	I3SR19	N		453	B5M4B1		437	Q30GW2	Y	717	E5LAF9		325	M4C921	Y
					256	O65849	Y		668	K4B170		325	Nt_008352_1	N	748	I1K6B9		336	K4BPK3	N		453	Q38MV0					717	M1AE75		325	G7K7W9	N		382	Nt_008881_1		571	K4C5Z1	Y	1746	M1AUE5		257	Nt_027968	Y		1181	Nt_079147
		483	I1KFE9		256	U6C0U9	Y		668	M0ZSL5		325	Q9T0G2	N	748	I1KPH6		336	K4C2C6	Y		453	Q676U1		439	V7C660	Y				325	G7KSG6	N		382	Q75ZD8		571	UPI0002BCBB67	Y
		483	I1LRP4									325	UPI00032A5621	N	748	V7CT96		336	K4C9X0	N		453	Nt_000342					719	Nt_011426		325	I3T359	N								1764	Nt_109200		258	M4ELQ9	Y		1201	Nt_081928
		483	I1LU45		257	Nt_012442	N		670	Nt_028103_1		325	UPI00032ACD63	N				336	K4D9K8	Y					440	Nt_001813	Y				325	Nt_005091	N		383	H9ZNK7		574	Nt_028103_1	Y
					257	Nt_022046	N								749	Nt_000850_2		336	K7LD67	N		456	M1BFT7					723	K4CXX8		325	Nt_008352_1	N								1769	Nt_047416		259	Nt_106985	Y		1206	Nt_000811
		488	Q42952		257	Nt_032277	N		671	K4BN29		326	A5CKE3	Y	749	Nt_000970		336	M0ZI08	Y					441	Nt_045231	Y	723	Q38M52		325	Q9T0G2	N		384	UPI00032AB8EB		581	Nt_006099	Y								1206	Nt_001127
									671	UPI0002BCA008								336	M1AHM5	Y		457	K4D3T6								325	UPI00032A5621	N								1792	Nt_011910		260	Nt_003124	Y		1206	Nt_091724
		490	G7IGB4		258	Nt_002974	Y					327	M1CSI8	Y	750	D7KSU5		336	M1C5F5	Y		457	UPI0002BC89FE		445	Nt_007165	Y	724	K4CG47		325	UPI00032ACD63	N		389	K4CPS8		585	M0ZV40	Y	1792	Nt_065096
									672	G7JHJ6					750	D7MIS9		336	M1CNK2	N								724	M1BTS6						389	M1AWJ2		585	UPI0002BC8A52	Y				261	D4I601	Y		1207	R0GXH7
		495	Nt_003149		261	Q9FVE9	Y					329	I1L6W0	Y	750	M4EFX2		336	Nt_000300	Y		458	UPI0002BC8109		448	D4I601	Y				326	A5CKE3	Y		389	P49118					1795	K4DA57
					261	Nt_006068_1	Y		675	Nt_048544					750	Q9SH69		336	Nt_003561_1	N		458	UPI0002BCC3D4					730	K4D891									586	O24135	Y				262	H1ZXA8	N		1215	Nt_005123
		496	Nt_011098									330	Nt_001180	Y	750	R0I955		336	Nt_004078	N					454	Nt_000230	Y	730	M1DIT5		327	M1CSI8	Y		391	G7JFK1					1796	K4C4U9		262	K4D473	Y
					262	M1A058	Y		676	I1KQI6								336	Nt_010876	Y		461	Nt_003552		454	Nt_000581_1	Y	730	Nt_006058									587	Q9M5Z8	Y	1796	M1CDB9						1225	O65751
		498	Q02200						676	Q1SN19		334	Nt_000115	Y	751	F5BFS9		336	P30167	N					454	P27161	Y	730	Nt_076599		328	Nt_002743	Y		392	I3T412								263	I7GVS5	Y		1225	UPI00032A6B11
					267	Nt_000195	Y		676	UPI00032A7A90		334	Q9M7P6	Y	751	F5BFT0		336	P30171	N		462	H9A0F9		454	C5IJ81	Y	730	Nt_103983		328	Nt_003060	Y		392	I3T9R0		594	Nt_000159	Y	1817	K4C8H5						1225	UPI00032A7C8A
		504	Nt_000737_1		267	Nt_002017_1	N		676	UPI00032A92CD		334	Nt_000281	Y				336	P46258	N																								268	D7KB05	Y
		504	Q9FXL4						676	V7CUC0					753	K4BPR4		336	P94096	N		463	G7IAN2		459	V7BGH4	Y	731	M0ZV21		329	I1L6W0	Y		393	K4CB53		597	Nt_001140	Y	1833	V7BIY9						1226	K4BLV2
					268	Nt_002532	Y					339	Nt_076190	Y	753	P93210		336	Q05214	Y		463	R0FFD0																					269	D7L0I2	Y
		505	Nt_021349						677	I1K668					753	Q2PYW8		336	Q9M729	N					466	Nt_004658	Y	738	Nt_015596		330	Nt_001180	Y		394	K4DF81		604	Nt_001630	Y	1838	G9IHG2						1238	P43349
					269	Nt_010329	N		677	I1K670		341	Q1ZZN8	Y	753	Q38M50		336	T2DNE8	Y		464	M1DFM6												394	UPI0002BCA013								270	Nt_000679_1	Y
		509	Nt_001082_2						677	I1KPN3					753	Q6PWL7		336	UPI00032A5409	Y					469	D4I644	Y	739	Nt_047577_1		334	Nt_000115	Y					606	Nt_005952	Y	1839	UPI00032A648F						1240	Nt_004770
		509	V7CB45		270	Nt_003874	N		677	I1KPN5		344	Nt_025985	Y	753	Q6R2P7		336	UPI00032A7199	N		465	UPI00032AA099								334	Q9M7P6	N		395	Nt_047789								271	D7M7T7	Y
									677	Q39804					753	Q947S8		336	UPI00032AB927	N					470	Nt_002525	Y	742	Q944F3		334	Nt_000281	Y					608	Nt_000206	Y	1846	Nt_013678		271	P22954	Y		1241	Nt_009942
		528	Nt_000545		271	K4C1C0	N		677	Q587K1		345	Nt_000259	Y				336	UPI00032AD046	N		467	Nt_000684_1												396	Q9FXL1
									677	V7CQ18					754	Nt_028916		336	V7BWC9	N		467	Nt_001731_1		472	K4FXE7	Y	743	Q1WL36		335	I1KQY7	Y					611	Nt_001405_1	Y	1855	P80030		272	H1ZXA9	Y		1242	Nt_005510
		534	Nt_001614		273	Nt_001071	N					348	Nt_003117	Y	754	Nt_014150		336	V7C0G7	Y		467	Nt_056741												398	UPI00032ACF64								272	Q40151	Y
		534	Nt_001131						678	Nt_033562					754	Nt_009236		336	V7CW28	N					476	Nt_021228	Y	744	UPI00032A889E		339	Nt_076190	Y					613	V4M0V2	Y	1861	Nt_000568_1						1246	Nt_020239
		534	O24136		274	Nt_004372	Y					349	G7L0I7	Y	754	Nt_051592		336	A8W4W6	N		468	Nt_073213												400	I1KU21								274	Nt_003346	Y
					274	Nt_006799	Y		681	Nt_027340								336	A8W7I3	N		468	Nt_009530		478	Nt_004179	Y	745	Nt_019560		340	M4CQE0	Y		400	I1MJ86		614	Nt_016241	Y	1890	Nt_006583						1266	A4UV20
		536	T2DPK7		274	Nt_031121	Y					351	K4BSB8	Y	758	Nt_034362		336	B9DHA3	Y																								277	Nt_012548	Y
									684	Nt_034835					758	Nt_076190		336	D8L1V9	N		471	Nt_001648		479	Nt_006361	Y	750	Nt_100382		341	Q1ZZN8	Y		401	UPI0002BC8109		615	Nt_006361	Y	1892	K4D258						1269	UPI00032AC53B
		540	Nt_044988		275	Nt_021379	Y					352	Nt_006641	Y				336	E4MY15	N		471	Nt_001946												401	UPI0002BCC3D4								278	Nt_000058_1	Y
									685	Nt_006583					768	E3W9N4		336	E5DCK1	N					483	Q8W557	Y	756	Nt_002184		343	G9IHG2	Y		401	K4CL75		617	Nt_004647	Y	1894	Nt_000139		278	S6A1Z8	Y		1276	K7LKW2
		542	M4CA08		276	Nt_012680	Y					353	Nt_026314_1	Y	768	E3W9N6		336	F2XI26	Y		473	G7JLI8																									1276	K7LKW3
									687	Nt_008784					768	E3W9N9		336	F4J8V9	Y					492	Nt_001852	Y	759	Nt_027537		344	Nt_025985	Y		402	V7BGT7		619	Nt_037677	Y	1895	D7KJS4		279	M0ZHT9	Y
		543	Nt_025904		277	V7AGZ9	Y					355	V7B114	Y	768	E3W9P0		336	G7JAX4	N		474	K4DHW9																		1895	M4DU13						1278	Nt_046816
									689	M1B088					768	E3W9P1		336	H6U638	Y		474	UPI0002BCC043		496	A8MQK3	Y	761	Nt_076067		345	Nt_000259	Y		404	D7KNV2		640	Nt_074531	Y	1895	R0I858		280	Q42896	Y
		546	D3TI68		281	Nt_025567	N		689	M1B087		356	Nt_000213	Y	768	E3W9P2		336	H9C954	N					496	Q9LKA3	Y								404	Q9ASR1					1895	V4MUZ6		280	Q7XJ81	Y		1293	Nt_008701
		546	E0XN34												768	E3W9P3		336	I1JY56	N		475	Nt_000664_2					762	Nt_015801		346	Nt_061263	Y		404	Q9SGT4		662	Nt_034421	Y	1895	V7BVH9
					282	Nt_003117	Y		692	Nt_023117		357	Nt_000792_1	Y	768	Nt_003048		336	I1K4W1	Y		475	Q6IVK3		505	G7IQ90	Y																	281	Q7XAE2	Y		1298	Nt_049613
		551	O24548															336	I1LK30	N								769	Nt_008144		348	Nt_003117	Y		405	G7IH13		665	Nt_005130	Y	1899	I1KZW7		281	Q7XAE3	Y
					283	Nt_013811	Y		694	Nt_002027		360	Nt_045305	Y	771	G7JWR8		336	I1LQQ9	N		477	Nt_046968		518	Q2XTE5	Y	769	Nt_011959						405	G7IH33					1899	I1MFL2						1302	V7BQP9
		552	Nt_000376												771	B7FLA6		336	I1T3Q7	N								769	Nt_052588		349	G7L0I7	Y					669	Nt_002658_1	Y	1899	V7BRN7		282	K4D9L9	Y
					284	Nt_018582	N		699	K4CW78		361	Nt_001445	Y	771	I3S519		336	I3S6Q3	N		480	Nt_004266		526	Nt_000374	Y								406	M4DL38								282	M0ZI18	Y		1313	V4MRT8
		554	Nt_048004						699	M1BFS0					771	I3SQG7		336	K4BHR9	Y					526	Nt_000949	Y	771	Nt_002871_2		350	D7M7T7	Y					677	Nt_003498_2	Y	1907	K4DC28
					285	UPI00032A9669	Y					362	Nt_016503	Y				336	K4D4E6	Y		482	P29500								350	P22954	Y		407	Q8W4M5					1907	K4DC29		284	Nt_000181	Y		1332	P56333
		566	Nt_004780						701	Nt_044741		362	Nt_064737	Y	773	Nt_002099		336	K7SLD7	N					528	Nt_001622_1	Y	779	Nt_007535						407	V4L020		682	Nt_002863	Y								1332	Q6S021
					288	Q6QJL7	Y								773	Nt_008656		336	M4CP95	N		484	F4JEL5								351	K4BSB8	Y								1916	O20099		285	N1R361	Y
		568	UPI00032A7D1F						703	Nt_030633_2		365	C3RXI5	Y				336	M4E0Q9	N					529	A5CKE3	Y	781	K4DHT1						408	Nt_000486		684	I1L6W0	Y								1333	V4MWS9
					289	I1J8H1	Y								774	D7M7D1		336	M4EIK0	N		485	UPI00032A907F								352	Nt_006641	Y					684	UPI000189D5B2	N	1925	UPI00032AA5F1		286	Nt_000112_2	Y
		569	Nt_004183						705	Nt_005031		367	Nt_011217_1	Y				336	M4F8Z7	Y					532	UPI00032AA2DF	Y	782	G7IQA8						413	Nt_070692								286	Q67BD0	Y		1353	M4CNE5
					290	Nt_044637_2	N		705	Nt_051042					782	Nt_001588		336	Nt_000054	Y		486	M4DCZ8								353	Nt_026314_1	Y					685	K4CWE4	Y	1930	Nt_007980
		583	Nt_014322									371	Nt_009693	Y				336	Nt_000114	Y					535	Nt_018329_2	Y	783	Nt_000042_1						416	Nt_001717								288	Nt_000147	Y		1360	Nt_012367
		583	Nt_013846_1		291	H1ZXA8	Y		706	K4C994					787	M1A9V8		336	Nt_000784	Y		487	M1CSJ8								355	V7B114	Y		416	Nt_002391		690	I1KVU0	Y	1936	K4D2D7
					291	K4D473	Y					372	UPI00032AA091	Y				336	Nt_001002_1	N					537	Nt_002146	Y	786	Nt_025689						416	Q762F2								289	Nt_044286_1	Y		1374	V7AG77
		584	Nt_056477						707	UPI000233983C					789	Nt_006644		336	Nt_001078_1	Y		489	K4C331		537	Nt_027851	Y				356	Nt_000213	Y		416	Q947K7		695	Q9M039	Y	1945	O24258
					292	Nt_000265	N		707	I1K6H2		373	Nt_093950	Y	789	Nt_013772		336	Nt_008836	Y		489	Q3HRV9					787	M1CCS3						416	F4YB86								290	Nt_000259	Y		1375	UPI00032AAC6A
		586	Nt_000568_1												789	Nt_048503		336	Nt_046046	Y					549	Nt_001410	Y				357	Nt_000792_1	Y		416	M1AZD2		702	G7JX01	Y	1947	M4EWB4
					293	Nt_026009	Y		712	I3SRR7		374	UPI00032A6795	Y				336	Nt_048257	N		490	Nt_016448					791	Nt_013824						416	M9WVA5								291	Nt_012680	Y		1401	Nt_001074_1
		588	Nt_007896		293	Q9FV64	Y								793	Nt_002529		336	P53492	N					554	I1M6E1	Y				360	Nt_045305	Y		416	Nt_047334		703	G7IQ96	Y	1948	Nt_003029
		588	Nt_011750_1						716	Nt_003231_1		375	C6THN1	Y				336	P81228	N		491	I1LM73					794	K4B9R3						416	P93207								293	UPI000189D277	Y		1410	K4BUC5
					298	Nt_000112_2	Y					375	I1K489	Y	810	K4BN60		336	P93373	N					557	Nt_001933	Y	794	M1BD53		361	Nt_001445	Y					717	Nt_011217_1	Y	1952	R0I2J4						1410	Q8W505
		589	P26413		298	Q67BD0	Y		719	Nt_011426		375	I1KSQ0	Y	810	UPI0002BC923A		336	P93375	N		493	Nt_004446					794	UPI0002BCA4FA						417	M4EIH1								294	G7JAR7	Y
					298	Nt_000181	Y					375	I1KSQ2	Y				336	P93376	N					568	Nt_007344	Y				362	Nt_016503	Y					731	Nt_027090	Y	1953	C9E9M0		294	UPI00032A84CA	Y		1421	D7KVJ1
		598	K7MZI8						723	K4CXX8		375	I1KSQ3	Y	825	Nt_001241_1		336	P93584	N		494	UPI000233C5E6					803	P46644		362	Nt_064737	Y		418	B7FK19					1953	I1LJX8						1421	P22738
		598	V7CYE2		299	Nt_000147	Y		723	Q38M52								336	P93586	N					570	Nt_004164	Y								418	G7J567		732	Nt_001945_2	Y	1953	I1LQK7		296	C6ZJY7	Y
					299	Nt_000259	Y					376	Nt_002915	Y	827	Nt_004966		336	P93587	N		495	Nt_043802					806	D7M3R5		365	C3RXI5	Y		418	Q9FXL2					1953	I3S111		296	I1KS66	Y		1427	I3S9R2
		599	M4F320						724	K4CG47								336	Q2UVH1	N					572	K4DD89	Y								418	UPI00032ABFE7		735	Nt_000941	Y	1953	Q40193		296	K4FZF8	Y
					300	K4FXE7	Y		724	M1BTS6		377	Nt_003865_1	Y	834	Nt_002815		336	Q5FZP3	N		497	Nt_000383					811	Nt_005084_1		367	Nt_011217_1	Y								1953	T2DN47						1430	M4DGV8
		607	Nt_012588_1		300	K4BPK4	Y					377	Q07090	Y	834	Nt_003361		336	Q5PU47	Y					573	Nt_000625_1	Y								419	Nt_014289		739	K4DHU7	Y	1953	UPI00032A81E3		297	Nt_007251	Y		1430	V4M8I3
					300	UPI0002BC8600	Y		730	K4D891								336	Q6UDA0	N		498	Nt_002151_1		573	O22402	Y	812	Nt_001027		370	R0FM76	Y					739	M1A0G4	Y
		608	N1R361						730	M1DIT5		380	Nt_025854_2	Y	841	Nt_000674		336	Q7XAT5	N								812	P22302						420	Nt_001171					1958	K4CWE3		298	V7AFM3	Y		1434	Q9SPB1
					301	Nt_000994_2	Y		730	Nt_006058								336	Q8LB94	Y		499	Q40401		575	Nt_004618	Y				371	Nt_009693	Y		420	UPI00032A7524		744	Nt_031990	Y	1958	M1AU08
		609	Nt_000562_1						730	Nt_076599		381	Nt_000663	Y	845	Q40473		336	Q96292	Y								815	Nt_001702												1958	Nt_001727_1		299	Nt_000055	Y		1441	I1L2C2
					302	I7GVS5	Y		730	Nt_103983								336	Q96293	Y		500	Q5DKU9		583	Nt_001421	Y				372	UPI00032AA091	Y		423	R0IKQ0		752	Nt_000792_1	Y	1958	Nt_002463_2						1441	I1LZN1
		610	Nt_009803									383	UPI00032A7A62	Y	848	G7IC40		336	Q96440	N					583	Q6IVK5	Y	819	UPI00032AD1A8												1958	Nt_103137		300	I0J3E8	Y		1441	I1MI08
					303	UPI00032A9C8D	Y		733	Nt_001436		383	M0ZHX4	N	848	G7IC41		336	Q96441	N		501	M1D5I0								374	UPI00032A6795	Y		428	Nt_001240		753	Nt_012905	Y								1441	UPI00032A51E4
		621	Q9SMD3		303	G7JYQ8	Y		733	Nt_003663		383	M0ZHX5	N	848	I1LDX0		336	Q9SLQ5	N					586	G7IQ96	Y	826	Nt_009603												1965	I1M3P0		301	V7B114	Y
															848	M4EHL3		336	Q9SLQ6	N		502	Nt_001450								375	C6THN1	Y		430	Nt_009442		754	Nt_032802	Y	1965	I3SAN5						1455	I1KG47
		624	F2VPS3		309	K7MVD3	N		739	Nt_047577_1		384	Nt_000625_1	Y	848	Q9SM59		336	Q9SLQ7	N					587	K7K7B4	Y	829	O82531		375	I1K489	Y											302	M1B4C9	Y		1455	I1KVS6
												384	O22402	Y	848	R0EZR4		336	Q9ZSD7	N		503	P55737								375	I1KSQ0	Y		432	G7IGB4		755	K4DFR1	Y	1966	K4C1X0						1455	V7B8L0
		625	M1A595		310	Nt_016241	Y		740	Nt_001004_1					848	UPI00032A780F		336	R9QFS1	N		503	Q8H158		592	Q03683	Y	830	UPI0002BC7DC9		375	I1KSQ2	Y					755	Q84XW6	Y	1966	M1CL50		303	V7D288	Y
		625	K4CPY1									387	Nt_005241_2	Y	848	V4LHY1		336	R9W4F2	Y											375	I1KSQ3	N		436	Q8VWN9												1470	Nt_012708
		625	M1AWD7		311	UPI000189D277	Y		742	Q944F3					848	V7BFS2		336	T2DPN9	N		504	D7ML65		605	Nt_005615	Y	833	UPI00032A901F									757	M1CTC4	Y	1983	Nt_000588		304	M1CSI8	Y
		625	Nt_002406									388	M0ZHT9	Y	848	I1NGN4		336	UPI000233A2D5	N											376	Nt_002915	Y		439	I3SMR6												1497	D7L137
		625	Nt_004891		312	M1CNK7	Y		744	UPI00032A889E								336	V4M6T1	Y		506	M4EJI2		608	Nt_005952	Y	834	K4C379									778	Q03683	Y	1985	Nt_017701_1		305	Nt_003816_1	Y
		625	Nt_037205									389	Nt_013806	Y	849	Nt_032435		336	V5NAT1	N											377	Nt_003865_1	Y		440	Nt_073213												1512	K4D3F8
					313	C6THN1	Y		746	Nt_043994								336	V7BII6	N		507	M4DQN2		614	D7MS72	Y	835	K4C992		377	Q07090	Y					790	Nt_001637	Y	1990	UPI00032A57E3		307	Nt_001712	Y
		628	Nt_013556_1		313	I1K489	Y					390	Nt_003277	Y	851	Nt_012510		336	P30168	N		507	M4FEX6		614	R0GL41	Y								442	T2DPK7												1522	K4DGU3
		628	Q8GUA3		313	I1KSQ0	Y		748	Nt_026940		390	Nt_001243	Y				336	Q2XTC1	N		507	P29511					837	M1BB40		379	Nt_048165	Y					791	Nt_010248	Y	2008	Nt_008556		308	T2DNK7	Y		1522	M1B8V3
					313	I1KSQ2	Y								855	E4MX71									618	Q9FVE9	Y	837	K4CCW2						443	Nt_055275								308	C6TKV8	Y
		636	B5LAW6		313	I1KSQ3	Y		755	Nt_004764_2		391	Nt_016241	Y				337	V7AFM3	Y		508	M4EJI6		618	Nt_006068_1	Y				381	Nt_000663	Y					793	Nt_007344	Y	2025	V7BAX2		308	E9KNA8	Y		1529	V7AZN7
		636	Nt_000076_1						755	Q93X34					857	Nt_033506												843	Nt_021474_1						444	K4CX83								308	I1KSE0	Y
		636	Nt_000249		314	UPI000189D2B3	N					394	Q68HC9	Y				339	Nt_022632	Y		509	R0H7Y6		620	Q9ZTM5	Y				382	K4BNY4	Y					796	Nt_001435_1	Y	2031	D7KZI4		308	I3SJQ1	Y		1546	M4EIT2
		636	Nt_043661_1						756	Nt_002184					862	Nt_000877												847	Nt_000675		382	Nt_010238	Y		445	Nt_002828					2031	M4FHL3		308	T2DNM7	Y		1546	Q94IA5
		636	P43280		319	Nt_046967	Y					395	Nt_000520	Y	862	T2BRU8		341	Nt_002536_2	Y		510	K4BBU4		623	C6THN1	Y	847	Nt_000953		382	Nt_012898	Y		445	P41379		799	Nt_000271_1	Y	2031	Q8LFN3		308	UPI00018C7076	Y
		636	P43281						758	Nt_004864		395	Nt_000548	Y								510	Nt_000937		623	I1K489	Y														2031	Q94EZ9						1549	K4D4H7
		636	Q6SYB9		322	M0ZHT9	Y					395	Nt_002774	Y	868	Nt_004158		342	Nt_002960	Y					623	I1KSQ0	Y	848	Nt_016034_1		384	Nt_000625_1	Y		446	P41381		804	Nt_002214_1	Y	2031	Q9M888		309	K4DHM2	Y
									760	K4CNR7		395	Nt_095796	Y	868	Nt_005509						511	C6TH12		623	I1KSQ2	Y				384	O22402	Y		446	Nt_043667					2031	R0I1Q0						1555	I3SY17
		640	UPI00032A5A7E		323	UPI00032AA091	Y		760	Q0W9N0					868	O24131		343	Nt_051717	Y								851	Nt_009166_1									806	Nt_001421	Y	2031	V4MBL1		310	Nt_000374	Y
		640	UPI00032A68EB									396	Nt_000850_2	Y								512	K4BUD9		624	B1Q486	Y				387	Nt_005241_2	Y		448	Nt_000183		806	Q6IVK5	Y				310	Nt_000949	Y		1556	M0ZNN3
					324	Nt_016613	Y		761	Nt_076067					874	Nt_002708		344	Nt_028725	Y		512	K4CIH7					853	Nt_065724												2032	D7M809
		641	Nt_008459									397	Nt_053412	Y								512	M1AGX9		630	UPI00032A9C8D	Y				388	M0ZHT9	Y		450	K4AQY9		808	O04937	Y	2032	Q8L7N0		311	M0ZJ31	Y		1575	Nt_016918
		641	Nt_090849		325	Nt_055206	Y		762	Nt_015801					877	K4BVU1		345	K4CPC2	Y		512	Nt_000026_1					854	I1LFL7												2032	R0FDV7
												398	Nt_000970	Y	877	O04870						512	Nt_000149		631	K4C4Z6	Y				389	Nt_013806	Y		451	H9A0F9		814	Nt_004164	Y				312	Nt_002377	Y		1582	Q42066
		645	Q6SZ89		327	Nt_032693	Y		763	Nt_001172_1								346	Q5QHT4	Y		512	Nt_000298		631	UPI0002BCBA58	Y	855	E4MYB4												2034	I1KZK2		312	Nt_004227	Y
					327	Nt_012932	Y					399	I1JTB8	Y	879	Nt_000288_1						512	Nt_000530					855	V4KV49		390	Nt_003277	Y		452	K4C331		817	Nt_002532	Y	2034	I1N5D5						1586	I1JXA0
		647	Nt_090451						768	Nt_001987		399	I1JTB9	Y	879	Nt_010445		347	K4B706	N		512	Q38JI1		635	B6EBD6	Y				390	Nt_001243	Y		452	Q3HRV9								313	UPI00032AB231	Y
					328	Q9SPB1	Y		768	Nt_003312_1					879	Nt_023504		347	M1CIV2	Y					635	I1JJL6	Y	859	Nt_011142_1									819	Q9XQP4	Y	2035	F4HQE6						1587	Q9SWH0
		654	Q1WL45						768	P93395		400	Nt_003394	Y	879	Nt_045503						513	E9NZ46								391	Nt_016241	Y		453	K4DH72					2035	F4HQF0		314	Q9LHA8	Y
					329	K4AVK0	Y					400	Nt_006916	Y				348	UPI00032A6795	Y		513	Nt_000200		638	K4BPJ4	Y	860	Nt_040675						453	K4DH73		820	M1BB73	Y	2035	Q9CAA0						1589	Q9SBJ6
		657	Nt_000703		329	Nt_001929_2	Y		769	Nt_008144					893	Nt_005566						513	Q14TB1								394	Q68HC9	Y											316	V5K655	Y
		657	Nt_018711		329	M1A807	N		769	Nt_011959		402	V4KY52	Y				349	Nt_008285	Y		513	Q6R0J1		642	G7JYQ8	Y	863	I1MEX3						454	UPI00032AA2DF		821	M1AX44	Y	2036	M4CWQ5						1591	V4LJN7
		657	K4D358						769	Nt_052588		402	A2TKE7	Y	894	Nt_019560												863	K7M171		395	Nt_000520	Y					821	Q8L5A6	Y	2036	V4LGR6		317	G7LH57	Y
		657	M1CQ21		330	Nt_005902	Y					402	B8R520	Y				351	K4D9L9	Y		514	D0EJY9		643	Nt_001153	Y	863	V7BSF0		395	Nt_000548	Y		455	M4EF25		821	Q8L5C9	Y				317	I3SEQ9	Y		1615	K4BIS6
									771	Nt_002871_2		402	C6SWA7	Y	895	Nt_000509		351	M0ZI18	Y		514	K9JHZ2					863	V7BTS9		395	Nt_002774	Y					821	Q8L6B7	N	2042	Nt_048292
		660	Nt_010520_1		331	Nt_040539	Y					402	C6T142	Y	895	Nt_052897_2									644	R0FAU4	Y				395	Nt_095796	Y		458	R0IEQ9								318	Nt_027576	Y		1630	A7Y7E4
									772	Nt_009034_1		402	D7MV06	Y				352	K4DAC6	Y		515	M4DNU6					870	Nt_029454									822	R0F3J6	Y	2048	Nt_000585
		664	Nt_048213_2		332	Nt_000115	Y					402	I1N263	Y	897	Nt_003206		352	M1BQM9	Y					648	Nt_010248	Y				397	Nt_053412	Y		460	Nt_017307								319	I1LQR4	Y		1641	B7FLG3
					332	Nt_000281	Y		781	K4DHT1		402	I3S6Y1	Y	897	Nt_007385		352	Nt_000161_1	Y		516	K9JIF8					877	V4M0Z6									829	Nt_000975	Y	2072	Nt_023101_1						1641	G7L1R3
		665	Nt_001972		332	Q9M7P6	Y					402	Nt_002775	Y	897	M1AQF5		352	Nt_000592	Y					656	Nt_055101	Y				400	Nt_003394	Y		461	Nt_021786					2072	Nt_023514		320	Nt_049430	Y
		665	Nt_065866						782	G7IQA8		402	Nt_007790	Y	897	Nt_064767		352	P43643	Y		517	Q40106					879	Nt_015032_1		400	Nt_006916	Y					830	K4CTF8	Y								1647	Nt_051081_1
					333	Nt_006076	Y					402	Q9FLP6	Y				352	P93769	Y					665	Nt_034421	Y								462	I1LM73		830	M1AGU2	Y	2079	Q9LX88		321	Nt_027115	Y
		666	M1CTZ8		333	Nt_013552	Y		783	Nt_000042_1		402	UPI00032AB8FD	Y	898	Nt_000417		352	Q84NI8	N		519	K4CA24					880	D7KJ38		402	V4KY52	Y					830	Nt_001474	Y								1660	I1M812
		666	M1E0E5		333	Q03684	Y					402	V7BPK6	Y				352	M1AED5	Y		519	UPI0002BC7F9E		668	Nt_005130	Y				402	A2TKE7	Y		463	Nt_000824					2083	Q2HUA3		322	M1CNK7	Y
					333	Q03685	Y		786	Nt_025689					903	O20099		352	Nt_000052_1	N								882	Nt_026490		402	B8R520	Y					840	Nt_046967	Y								1663	D7KTU8
		668	Nt_001403_1									404	Nt_003516_2	Y				352	Nt_000089_1	Y		520	Q6UJX4		676	Nt_004977	Y				402	C6SWA7	Y		465	K4CPN9					2088	Nt_011481_2		323	K7KU60	Y		1663	Q9C9K3
					334	Q9ZTM5	Y		787	M1CCS3					905	Nt_093950		352	Nt_026853	N								883	Nt_001241_1		402	C6T142	Y		465	UPI0002BC972B		851	B7FLD9	Y				323	Q96451	Y
		669	Q9LUT2									405	Nt_001796	Y				352	Q2PYY2	Y		521	Nt_007593		677	Nt_000529	Y	883	Nt_002815		402	D7MV06	Y								2089	D7KN61		323	UPI00018C7074	Y		1665	M1CBR3
		669	R0HYI8		338	Q40977	N		791	Nt_013824					920	Nt_004820		352	Q2V985	Y								883	Nt_003361		402	I1N263	Y		467	Q5MA02		852	Nt_026314_1	Y	2089	R0IT18
					338	Q66PF9	N					406	Nt_007916	Y				352	Q2XTC2	Y		522	I1JY29		678	Nt_001994	Y				402	I3S6Y1	Y		467	Q30CB8								324	Q5QHT4	Y		1667	I1KVJ0
		671	Nt_006111						792	Nt_001236					926	Nt_005990		352	Q38HV3	Y		522	V7AZR5					886	Nt_000254		402	Nt_002775	Y					855	Nt_005615	Y	2090	B9DFH4
					340	Nt_031605	Y					408	Nt_000147	Y				352	Q8H9C0	Y					680	Nt_001592	Y	886	Nt_063745		402	Nt_007790	Y		468	E9KNA5								327	Nt_022632	Y		1670	UPI00032A8D12
		672	Nt_006779						795	Nt_008151					930	Nt_055653		352	UPI000189CFAC	N		523	D7MF83					886	Q08195		402	Q9FLP6	Y		468	C6TCU1		886	Nt_029199	Y	2093	D7L053						1670	V7BP95
		672	Nt_011806		341	Nt_002536_2	Y					412	Nt_013777_1	Y				352	A8MSE8	Y					684	Nt_002474	Y				402	UPI00032AB8FD	Y		468	C6TJ38		886	Q8H2B6	Y				328	Nt_008621	Y
									797	B7FI57					932	Nt_021950_2		352	B6F294	N		524	I1J9I1					888	M1BJA2		402	V7BPK6	Y		468	E9KNA7					2096	Nt_002429						1690	Nt_042450
		674	Nt_014028		342	Nt_002960	Y					413	Nt_051127	Y				352	C6EVF9	N					688	M0ZV40	Y											908	B7FI57	Y				329	Nt_015487	Y
									798	Nt_005851					943	Nt_001883_1		352	D8L1X2	N		525	R0FDZ3		688	UPI0002BC8A52	Y	889	Nt_006905		404	Nt_003516_2	Y		469	V7CGW9					2099	Nt_008180						1693	M1CN05
		675	Nt_051787		344	Nt_028725	Y					415	Nt_063658	Y	943	Nt_003895		352	E4MVL1	Y																		910	Nt_000529	Y	2099	Nt_064115_1		330	UPI00032A5BA1	Y
									803	P46644								352	F4HUA0	N		527	E4MWK1		689	Nt_006099	Y	891	D7KS87		405	Nt_001796	Y		473	A4ZYP3												1703	M1CXI6
		685	Nt_000429		345	K4CPC2	Y					416	Nt_053951	Y	947	Nt_009082		352	G7I7M0	N															473	B5M4B1		913	Nt_001994	Y	2111	D7LUD2		332	M1AS87	Y
									806	D7M3R5								352	G7I9L3	N		530	O49110		693	Nt_029027	Y	893	M1CB39		406	Nt_007916	Y		473	Q38MV0					2111	G7I9C1						1707	K7MRH9
		692	Nt_003522		347	K4B706	N					417	Nt_008495	Y	952	C6T034		352	G7JLV1	N								893	UPI0002BC9EF9						473	Q676U1		914	Nt_000087	Y	2111	M4CRX3		333	UPI00032A6795	Y
		692	Nt_013750_1		347	M1CIV2	Y		808	Nt_003580		417	Nt_010397	N	952	I1M786		352	G7JRA7	N		531	E4MXJ9		695	Nt_018022	Y				408	Nt_000147	Y		473	Nt_000342		914	Q40589	Y	2111	M4EID0						1747	Nt_002721_1
																		352	G7KN61	Y		531	M4CXF6					899	K4AT70												2111	Q1SN32		335	Nt_010879	Y
		698	Nt_005344		348	UPI00032A6795	Y		811	Nt_005084_1		418	Nt_010609	Y	953	Nt_002129		352	K4C424	N		531	P29514		698	Nt_003124	Y				409	UPI00019D348F	Y		475	Nt_000684_1		915	Nt_002343_1	Y	2111	Q94KE3						1760	V4MD98
																		352	K7W5S8	N		531	R0FLH2					900	Nt_018139												2111	R0H3E3		336	Nt_045008	Y
		700	Nt_002342		349	Nt_008285	Y		813	Nt_018628		419	K4BPK4	Y	956	Nt_026719		352	M4CR20	N					702	Nt_000792_1	Y				412	Nt_013777_1	Y		476	P29500		926	M1BW30	Y	2111	V4LN67						1763	I3SIK2
		700	K4CEV0									419	UPI0002BC8600	Y				352	M4DP02	N		533	UPI00032A9675					905	E3W9R1												2111	V7BKZ2		337	V4KET3	Y
		700	M1BGM9		353	R0FAU4	Y		817	C9DFB5		419	K4FXE7	Y	959	E0CJP2		352	M4DQ76	Y					709	K4CGU8	Y	905	Nt_001048_2		413	Nt_051127	Y		477	Nt_001731_1		929	K4BPJ4	Y								1765	Nt_000208
																		352	M4DUQ8	Y		534	M5VPJ4																		2117	Nt_001735		338	O22639	Y		1765	Q1WL43
		702	D4I630		354	I0J3E8	Y		819	UPI00032AD1A8		421	Nt_002577	Y	960	Nt_000347_1		352	M4DUR0	Y					710	Q6TNI9	Y	910	V7BYJ3		415	Nt_063658	Y		478	Nt_001293		933	Nt_001445	Y								1765	Q1WL44
		702	D4I635												960	Nt_000406		352	M4EPI7	Y		536	K4D2Y1															933	Nt_046345	N	2122	Nt_001645		339	M1CSJ8	Y		1765	Q2XVY5
					357	Nt_008052	Y		822	K4CWL0		422	Nt_001307	Y	960	Nt_030666		352	M4SM93	Y		536	M1CQC8		712	M1AX44	Y	913	Nt_026719		416	Nt_053951	Y		479	K4D3T6
		704	Nt_002635_1		357	Nt_047993	Y								960	Nt_067057		352	M9RYZ5	N		536	Nt_000040		712	Q8L5A6	Y								479	UPI0002BC89FE		934	K4ATD8	Y	2130	I1M9T9		340	Nt_021228	Y		1769	G7IT36
		704	Nt_056291						823	I3T8Q5		423	Nt_004012	Y				352	Nt_001033_1	N		536	Q76FS3		712	Q8L5C9	Y	914	Nt_015909		418	Nt_010609	Y					934	Q2I2N3	Y	2130	I1MWE5
		704	Nt_056363		358	Nt_000625_1	Y								965	I0B7J4		352	Nt_028399	N					712	Q8L6B7	Y								480	Nt_000988_2								341	Nt_006076	Y		1774	K4C284
					358	O22402	Y		826	Nt_009603		427	K7LZH1	Y	965	Nt_000440		352	Nt_055882	N		538	Nt_017034					918	Q9SPB1		421	Nt_002577	Y		480	Nt_001134_1		942	Q6QJL7	Y	2150	Nt_015072_1		341	Q03685	Y
		714	F5CC82		358	K4DD89	Y											352	P0DH99	Y					713	Nt_008693	Y								480	Q43797												1775	M4D2H4
					358	Nt_004618	N		827	P37222		428	Nt_002568	Y	976	Nt_057916		352	P17786	Y		539	G7K4R2					921	M1CTG2		422	Nt_001307	Y		480	Q43796		944	Nt_001122_1	Y	2153	Nt_001335_1		342	Nt_005535_2	Y		1775	M4EXU0
		719	Nt_019469		358	Q2VCK0	Y											352	P25698	N					714	Nt_009275	Y	921	M1CTG3									944	Nt_002728_1	Y
					358	Q5ER63	N		829	O82531		430	Nt_082383	Y	979	Nt_019301_1		352	Q2XPW0	N		540	UPI00032AA8D6								423	Nt_004012	Y		481	F4JEL5					2165	I1KV87		343	Nt_007277	Y		1779	C4PBJ3
		723	Nt_059348															352	Q38HT2	N		540	UPI00032AB585		716	Nt_002847	Y	925	M1A870									948	Q6TNI9	Y
					359	Nt_004577	Y		830	UPI0002BC7DC9		432	Nt_004983	Y	988	Nt_066702		352	Q38HV1	N					716	Q49I34	Y	925	K4CWY3		427	K7LZH1	Y		484	V7BW61					2170	Nt_012832_1		344	I1JY29	Y		1783	K4C7U7
		724	Nt_013694		359	Q5K4L4	Y											352	Q38JJ0	N		541	A9CM22															951	Nt_000101_1	Y								1783	UPI0002BCACD3
									832	Nt_000743		435	Nt_002200	Y	991	Nt_046288		352	Q69GY4	N					718	Nt_001122_1	Y	926	Nt_005510		428	Nt_002568	Y		486	A4QJC2					2172	C6SZF5		345	Nt_016605	Y
		725	Nt_000266		360	D6QY28	N		832	Q5DKU9								352	Q6XX19	N		542	Nt_004417		718	Nt_002728_1	Y								486	A4QJK6		958	Nt_000390	Y	2172	I1LZI1						1794	Nt_005055
					360	I2DBP7	N					437	A1KYB0	Y	993	Nt_030395		352	Q9ZWH9	Y								930	Nt_006277		430	Nt_082383	Y		486	A4QJU0					2172	V7BQ23		346	V4LSR2	Y
		726	Nt_001062_2		360	I2DBQ0	N		833	UPI00032A901F		437	I3QHX5	Y				352	R0I523	Y		543	R0HSW8		722	Nt_004829	Y								486	A4QK25		960	Nt_000313	Y								1826	K4CIH0
												437	Nt_000034_1	Y	998	Nt_000593		352	T2DNZ4	N								932	M4ELA6		432	Nt_004983	Y		486	A4QKB2					2174	M1BM43		347	V7C660	Y
		727	Nt_109473		361	Nt_077561	Y		834	K4C379		437	Nt_025777_1	Y				352	T2DPT7	N		544	C6T898		725	I1J8H1	Y								486	A4QKJ9		961	Nt_004041	Y								1833	Nt_001164_1
					361	Q9SDN7	Y					437	P68172	Y	1004	Nt_021823		352	UPI000189CF9A	N		544	I1KSD0					933	Q948K2		437	A1KYB0	N		486	A4QKT8					2175	Nt_005329		348	Nt_001142	Y
		730	Nt_010128						835	K4C992		437	Nt_000432_1	Y				352	UPI000189CFAD	N		544	Q2TFP2		727	K4ATD8	Y				437	I3QHX5	N		486	A4QL26		971	Nt_001176	Y								1844	M1AC12
					364	O22639	Y								1005	Nt_000020		352	UPI0001B63F79	N		544	V7CMK3		727	Q2I2N3	N	934	M1A379		437	Nt_000034_1	Y		486	A4QLB3					2176	V7BUW3		349	Nt_002222	Y
		731	Nt_017436						836	Nt_069521		438	Nt_002139	Y	1005	Nt_000286		352	UPI000233A575	N											437	Nt_025777_1	N		486	A4QLU0		974	M1C5Y4	Y								1852	B8XJY3
					365	Nt_011948	N								1005	Nt_034017		352	UPI00032A9ED2	Y		545	Nt_020848		728	Nt_004275	Y	936	Nt_005059		437	P68172	Y		486	D1L8P5					2178	Nt_004419		351	Nt_004666	Y		1852	B8XJY4
		740	U6C3B4		365	Nt_016253	N		837	M1BB40		439	Nt_000148	Y	1005	Nt_048482		352	V7BFQ4	Y											437	Nt_000432_1	N		486	D7KRA7		981	Q07090	Y	2178	Nt_003041						1852	K7S7Y8
					365	Q1WL36	Y		837	K4CCW2		439	A1KYB1	Y	1005	Q76MG1		352	V7C080	N		546	Nt_000169_1		729	Q6UJX5	Y	938	Nt_021363						486	D7KRE0		981	Nt_003865_1	Y				353	M1CR90	Y		1852	Q42807
		742	V7BHK9									439	Nt_000160_2	N				352	V7C335	Y											438	Nt_002139	Y		486	J7HZE6					2181	K4C120						1852	Q52VR4
					366	Nt_007555	Y		839	Nt_001708					1009	Nt_001117						547	Nt_000678		730	Nt_000159	Y	947	Nt_055653						486	P19366		984	Nt_007321	Y				355	Nt_000421	Y		1852	Q52VR5
		743	Nt_021729									442	D2Y3F4	Y	1009	Nt_057464		353	R0FAU4	Y											439	Nt_000148	N		486	Q9MS49		984	Q6IVK4	Y	2184	Nt_007010						1852	S5U3F4
					368	Nt_010609	Y		841	Nt_002343_1		442	K4CU67	Y								548	I1L0G9		732	Nt_007321	Y	960	I3S3K3		439	A1KYB1	Y		486	Q9MU38					2184	Nt_010157		360	Q40567	Y
		745	Nt_071130												1011	Nt_046485		354	I0J3E8	Y		548	I1MG61		732	Q6IVK4	Y				439	Nt_000160_2	N		486	Q9THU9		987	Nt_004829	Y	2184	Nt_063443						1867	Q852Q9
		745	Nt_075571		369	M1C004	N		842	Nt_006588		443	Nt_007129	Y								548	P28551					961	Q40325						486	Q9TI02					2184	Nt_106355		361	Nt_000454	Y
					369	Q2XPV6	N								1020	P37829		355	Nt_010879	Y					735	M1B583	Y				440	K4CYV4	Y					988	Nt_000090	Y								1869	Nt_011678
		748	I1K6B9						843	Nt_021474_1		444	Nt_000301_1	Y	1020	Q307X5						550	V4N2J1					969	Nt_029788						487	G7IS33					2192	Nt_062300		362	Nt_001404	Y
		748	I1KPH6		370	M1AKA8	N								1020	Q307Z3		356	Nt_029027	Y					738	Nt_004647	Y				442	D2Y3F4	Y					989	Nt_000182_1	Y								1878	V7C5Z2
		748	V7CT96						847	Nt_000675		445	Nt_004271_1	Y								551	M1ASV8					970	Nt_001005		442	K4CU67	N		490	D7KRH1					2200	Nt_057383		363	Nt_030802	Y
					371	Nt_052345	Y		847	Nt_000953		445	Nt_003296	Y	1026	K4DFU3		357	Nt_008052	N					740	Q9XQP4	Y											1018	Nt_029077	Y								1882	Nt_002967
		753	K4BPR4									445	Q9AVG7	Y	1026	M1DSQ9		357	Nt_047993	Y		553	G7LHC6		740	Nt_001637	Y	972	K4CJM7		443	Nt_007129	Y		491	P49612					2208	K4B7A6		364	Nt_001629_3	Y		1882	Nt_003840
		753	P93210		373	Nt_013777_1	Y		848	Nt_016034_1												553	I1KPA1															1024	E5RPJ4	Y	2208	M1A9Q1
		753	Q2PYW8									446	Nt_001176	Y	1032	Q6DV58		358	Nt_000625_1	Y		553	UPI000151E3C2		743	K4DBC4	Y	973	G7JWR8		444	Nt_000301_1	Y		492	E3U8P3								365	Nt_001011	Y		1887	I1MCN3
		753	Q38M50		378	H1AC32	N		851	Nt_009166_1								358	O22402	Y		553	UPI00032AD155		743	UPI0002BCBB4C	Y	973	I3SQG7						492	E4MWZ0		1027	Nt_008639	Y	2210	Nt_003283_2
		753	Q6PWL7		378	M1AKA9	N					447	Nt_000481	Y	1037	Nt_005716		358	K4DD89	Y		553	V7CT13								445	Nt_004271_1	Y					1027	P93344	Y				366	Nt_000197	Y		1896	C7DY59
		753	Q6R2P7						852	Nt_000383		447	Q9AVG8	Y	1037	Nt_051640		358	Nt_004618	Y					744	Nt_000206	Y	978	Nt_018110		445	Nt_003296	Y		494	D7KMU6					2211	Nt_058497
		753	Q947S8		382	P35476	N		852	Nt_002151_1		447	Q078Z5	Y	1037	Nt_003782		358	Q2VCK0	N		556	M4DWL8								445	Q9AVG7	Y					1037	Nt_008285	Y				367	Nt_006387_2	Y		1897	V4KEY6
									852	K4CQI3								358	Q5ER63	N		556	R0F5B5		747	Nt_016813	Y	985	Nt_000310						495	UPI0002BCA3CE					2217	Nt_024010
		754	Nt_028916		383	D2Y3F4	Y		852	K4D452		448	Nt_001816	Y	1048	Nt_100382												985	Nt_000499_1		446	Nt_001176	Y					1041	Nt_047993	Y				368	M1BFT7	Y		1912	Nt_076258
		754	Nt_014150		383	K4CU67	Y		852	M1D3N1								359	Nt_004577	Y		558	Nt_003422		758	I1L6W0	Y	985	Nt_000789						497	M4CV00					2219	M1BEF9
		754	Nt_009236		383	M1ACT7	N		852	Q2XPV0		450	Nt_020429	Y	1055	B8B0B0		359	Q5K4L4	Y		558	Nt_005729_1								447	Nt_000481	Y		497	V4KDP2		1045	Nt_015097	Y				369	V7BTD0	Y		1914	Nt_000673_1
		754	Nt_051592		383	Nt_000301_1	Y		852	M1BY04												558	K4C9N4		760	Nt_000941	Y	988	K4C8R8		447	Q9AVG8	Y								2220	Nt_013253_1
					383	Nt_001816	Y					451	K4CPC2	Y	1057	Nt_001582		362	Nt_020424	Y		558	K4DAA0					988	K4BJV9		447	Q078Z5	N		498	V7AU48		1050	Nt_023864	Y				370	K4BGP7	Y		1924	Nt_002054
		763	Nt_010159		383	E9NX75	N		853	Nt_065724		451	UPI0002BCA837	N	1057	Nt_003728						558	K7WTX4		762	Nt_016241	Y	988	M1CKC2									1050	Nt_110019	Y	2226	Nt_111191
					383	G7KYI4	N											364	O22639	Y		558	M1D6Y3					988	Nt_002991		448	Nt_001816	Y		499	Nt_013534								372	Nt_085720	Y		1944	Nt_005690
		766	Nt_022492_1		383	I3T307	N		855	E4MYB4		453	K4DD89	Y	1059	Nt_013569						558	Q308B0		772	Nt_010524	Y	988	Nt_012373									1056	Nt_002105	Y	2230	P80572						1944	Q9ZP52
									855	V4KV49		453	Q2VCK0	Y				366	Nt_007555	Y		558	Q6RJY1								449	B1Q484	Y		500	M1ARQ6								374	K4CF31	Y
		768	E3W9N4		384	Nt_017082	N								1061	I1JSX8									773	Nt_000093	Y	998	Nt_019835									1059	Nt_008050_1	Y	2241	Nt_001226_1						1957	V4KBD5
		768	E3W9N6		384	Nt_063786	Y		858	V4NNZ7		454	Nt_034362	Y	1061	I1K7F4		368	Nt_010609	Y		559	V4LX88					998	Nt_048975		450	Nt_020429	Y		502	M1BNE9								375	Nt_000185	Y		1957	V4KIG6
		768	E3W9N9																						776	Nt_012905	Y											1066	M0ZGS3	Y	2247	V7CR54		375	Q9FSF0	Y
		768	E3W9P0		385	H9U034	Y		860	Nt_040675		455	K4AT98	Y	1078	Q6EJD1		371	Nt_052345	Y		560	B7FJS1					999	Nt_001849		451	K4CPC2	Y		503	Q40106												1960	Nt_000266
		768	E3W9P1									455	Nt_002250	Y	1078	V7D3U4									778	Nt_032802	Y	999	Nt_055402		451	UPI0002BCA837	N					1077	Nt_016813	Y	2251	I1KBV2		377	Nt_000294	Y
		768	E3W9P2		386	M1CSI8	Y		864	Nt_031339		455	Nt_007028_1	Y				372	Nt_017307	Y		561	I1L7V1					999	Nt_057439						506	K4CA24												1966	Nt_065216
		768	E3W9P3									455	Nt_103498	Y	1081	Nt_016830						561	I1L7V2		779	Nt_002574_1	Y	999	Nt_060588		453	K4DD89	Y		506	UPI0002BC7F9E		1083	Nt_001225_1	Y	2253	Q9M507		379	Nt_001093	Y
		768	Nt_003048		387	Nt_026314_1	Y		867	Nt_063292								373	Nt_013777_1	Y											453	Q2VCK0	N								2253	Q9M508						1967	G7II48
												457	L0SQ48	Y	1085	Nt_003649						562	Nt_005703_2		784	Nt_000376	Y	1005	Nt_049758						511	Q84TR4		1085	Nt_001342_1	Y	2253	V7CPR5		380	A8Y7S8	Y
		769	D7LAK1		389	Nt_031423	N		870	Nt_029454		457	Nt_003984	Y				381	Nt_012157	Y											456	B2LYJ4	Y											380	C6T4C0	Y		1982	Nt_006799
															1087	Nt_003002						563	UPI000233F214		785	Nt_010737	Y	1011	Nt_010021_1						512	M4DP08		1087	Nt_000229	Y	2264	K4B7U1		380	C6TIR2	Y		1982	Nt_031121
		773	Nt_002099		391	Nt_002508	Y		871	Nt_000028		459	Nt_000185	Y	1087	Nt_006492		383	D2Y3F4	Y											457	L0SQ48	Y		512	M4E239								380	F2CS21	Y		1982	Nt_059293
		773	Nt_008656						871	Nt_000721		459	Q9FSF0	Y	1087	K4B0D3		383	K4CU67	Y		565	V7BEP6		790	D7L3Y1	Y	1013	Nt_001417_1		457	Nt_003984	Y					1091	Q6VEJ5	Y	2271	I1KHP5		380	I1N8I7	Y
					394	Nt_053951	Y		871	Nt_011594					1087	M1BPR5		383	M1ACT7	N															514	K4DBC4								380	K4A231	Y		1986	K4C3A3
		774	D7M7D1						871	Nt_050029		460	Nt_001829	Y				383	Nt_000301_1	N		566	V7CY42		793	M1D508	Y	1014	M1B818		458	P80572	Y		514	UPI0002BCBB4C		1094	A8UDS9	N	2275	UPI00032A5E34		380	M4EZS4	Y
					395	Nt_004445	Y		871	Nt_055670					1096	Nt_005961		383	Nt_001816	Y																		1094	Nt_000302_1	Y				380	Nt_000137_2	Y		1992	K4B0I3
		775	Nt_008881_1		395	Nt_008415_1	Y		871	U5HUF9		467	B7FJQ4	N	1096	Nt_005963		383	E9NX75	N		569	I1KQY7		794	Nt_012680	Y	1015	I1MM08		459	Nt_000185	Y		515	D7LH43		1094	Nt_000909	Y	2278	V4LAE1		380	Nt_000612_1	Y		1992	M1C1T2
		775	Q75ZD8						871	K4C2J3		467	I3S2B0	N				383	G7KYI4	N								1015	V7C7L0		459	Q9FSF0	Y					1094	Nt_051266_1	N				380	Nt_001268_1	Y
					396	Nt_001176	Y		871	K4D4Q9		467	I3SCX2	Y	1108	Nt_015998_2		383	I3T307	N		571	M0ZPM9		796	Nt_000051_1	Y	1015	V7CQB2						517	Nt_003748		1094	Nt_055343_1	N	2285	K4BLW8		380	Nt_001857	Y		2004	R0IAP8
		784	Nt_008571		396	Nt_004377	N		871	M0ZPC7		467	O48905	N								571	Q2PYX4		796	Q42941	Y				460	Nt_001829	Y					1094	P27082	Y				380	Nt_001880	Y
									871	Nt_000129_1		467	Q6RIB6	Y	1114	Nt_002336_3		384	Nt_017082	Y								1017	Nt_034118						518	G7LHC6					2288	Nt_026069		380	Nt_002442	Y		2009	Nt_053841
		787	M1A9V8		397	Nt_016532	N		871	Nt_051361		467	Q9FT00	N				384	Nt_063786	Y		574	UPI00032AA989		797	Nt_036502	Y				462	K4CW40	Y		518	I1KPA1		1097	Nt_066530	Y				380	Nt_002727	Y
									871	Q2XTC7		467	UPI00032AA39D	N	1125	Nt_000797									797	Nt_083417	Y	1020	Nt_016021						518	UPI000151E3C2					2291	Q38922		380	Nt_012575_1	Y		2028	Nt_003311
		789	Nt_006644		398	Nt_002011	Y		871	Q38HT9					1125	Nt_000945		386	M1CSI8	Y		576	M1AT26		797	Q8VWY6	Y	1020	Nt_029192		463	M1BFT7	Y		518	UPI00032AD155		1108	Nt_000115	Y				380	P17928	Y
		789	Nt_013772						871	Q38HU8		468	I1KKT1	Y	1125	O49903									797	U6C0A8	Y								518	V7CT13		1108	Nt_000281	Y	2305	Q307X7		380	P27164	Y		2030	I1MT23
		789	Nt_048503		401	Nt_000390	Y		871	Q3HRX5		468	UPI00023391C0	Y	1125	Q2TFP4		387	Nt_026314_1	Y		578	Q06H19					1021	Nt_065364		464	Nt_000197	Y								2305	UPI0002BC91B2		380	Q0JNS6	Y		2030	UPI000233E3C8
									871	Q43177					1125	Q43581									798	Q9SMD3	Y								519	Nt_004618		1111	Nt_009132	Y				380	Q0PRR6	Y
		792	Nt_014197		402	Nt_000702_2	Y		871	U5Q1Q7		471	UPI00032AA9DF	Y				388	Nt_008029	Y		579	Nt_062004_1					1026	Nt_031575		470	M4EVB7	Y								2309	Nt_000173		380	R0HKF9	Y		2041	M0ZMF9
									871	Q9ZRE0					1138	Nt_010140_1									817	Nt_000101_1	Y								520	I1MC39		1115	Nt_000344	Y	2309	Nt_046655_2		380	U5Y4L6	Y
		793	Nt_002529		403	Nt_003128	Y					472	Nt_001933	Y				390	Nt_000690_1	Y		580	Nt_036454					1029	UPI0002BC8E73		471	UPI00032AA9DF	Y		520	I1MY33								380	Q6R2U4	Y		2052	M0ZMS6
									873	E4MXI2					1141	Nt_018110		390	Nt_036673	Y					821	Nt_000975	Y	1029	UPI0002BCA8A3									1118	Nt_004573	Y	2322	Nt_002027		380	D7LFI7	N
		795	D4I644		404	I1L6W0	Y		873	M4DEX5		475	J7FXE4	Y								581	P48495								472	Nt_001933	Y		522	M4DNU6								380	F4IVN6	N		2054	A7LH88
					404	UPI000189D5B2	N		873	M4E219		475	J7FYT8	Y	1151	I0B7J2		391	Nt_002508	Y					827	Nt_001945_2	Y	1031	Nt_001588									1119	M1B9T8	Y	2326	V7AHW1		380	P0DH97	N
		806	C9DFB8						873	Q0ZUG6		475	J7G3I0	Y	1151	Q58H58						582	K4C4W6								475	J7FXE4	Y		523	UPI00032A907F								380	Q03509	N		2062	M1B1S3
		806	F8WQS4		405	Nt_058978	Y		873	V4LSR2		475	J7G5V4	Y				394	Nt_053951	Y		582	M1CXM3		840	K4CEP2	Y	1032	Nt_014862		475	J7FYT8	Y					1123	Nt_008890	Y	2329	Q5M9Z8		380	Q9ZTV3	N
		806	Nt_006778									475	Nt_005894	Y	1158	Nt_065364						582	Q3HRZ9								475	J7G3I0	Y		525	M4DD35								380	R0HVC4	N		2071	G7KF50
					407	Nt_006361	Y		877	V4M0Z6								395	Nt_004445	Y					842	Nt_003865_1	Y	1034	Nt_019160		475	J7G5V4	Y					1135	Nt_005548	Y	2330	M1C8R8		380	V4MC59	N
		818	Nt_006686									476	Nt_002011	Y	1162	I3S3K3		395	Nt_008415_1	N		584	Nt_028103_1		842	Q07090	Y				475	Nt_005894	Y		526	M4DWL8												2086	K4BN59
					408	Nt_002577	Y		878	M1CLN2																		1035	Nt_035231						526	R0F5B5		1136	Nt_003323	Y	2332	D7LGX9		382	Nt_008881_1	Y
		827	Nt_004966									478	Nt_001771	Y	1179	Nt_000788		396	Nt_001176	Y		585	Nt_003748		849	Nt_029199	Y				478	Nt_001771	Y								2332	R0HVL0		382	Q75ZD8	Y		2087	D7L4K3
					410	M1B4C9	Y		879	Nt_015032_1					1179	Nt_001013		396	Nt_004377	N					849	Q8H2B6	Y	1040	Nt_005690						527	V4LX88		1137	Nt_000330_2	Y								2087	M4CQ85
		835	Nt_002847									480	Nt_005990	Y	1179	Nt_065583						588	G7IML1					1040	Q9ZP52		481	Nt_023864	Y								2336	V7BEB2		385	Nt_013552	Y		2087	M4E483
		835	Q49I34		414	Nt_001933	Y		880	D7KJ38								398	Nt_002011	Y					862	Nt_000564	Y				481	Nt_110019	Y		528	Nt_001648		1141	U6C0A1	Y				385	Q03684	Y		2087	Q9SKT7
												481	Nt_023864	Y	1194	Nt_103467						589	R0IKQ0					1042	M1A4T4						528	Nt_001946					2342	M4CH59						2087	R0HXH6
		841	Nt_000674		415	Nt_021542	N		881	Nt_028556		481	Nt_110019	Y				401	Nt_000390	Y					875	Q9M039	Y				484	K4C9W3	Y					1143	K4CX88	Y				386	K4C285	Y		2087	V4MD95
															1198	Nt_000499_1						590	K4BM25					1047	Nt_030746_1		484	M1CZI3	Y		529	Nt_001450		1143	Nt_005944	Y	2363	K4BW47
		845	Q40473		416	Nt_056080	N		884	Nt_007791		484	K4C9W3	Y	1198	Nt_000789		402	Nt_000702_2	Y					878	Nt_001445	Y											1143	Q9SHE7	Y				388	O49110	Y		2110	V4LM97
												484	M1CZI3	Y	1198	Q50LG4						591	UPI00032A4FA5		878	Nt_046345	N	1048	M0ZQJ7		485	Q9M039	Y		530	Nt_023123_1		1143	R0FYG2	Y	2368	Q947H2
		849	Nt_032435		417	C6TJC8	N		886	Nt_000254								403	Nt_003128	Y																		1143	C6SXX2	N				390	Nt_082383	Y		2119	M4DU07
					417	I1JEI0	Y		886	Nt_063745		485	Q9M039	Y	1215	Q2KTE3						593	V7BW61		883	Nt_023864	Y	1053	Nt_004290		486	Nt_060316	Y		531	A9QVH4		1143	D7KL21	N	2380	UPI00032A7A7B						2119	M4DU16
		851	Nt_012510						886	Q08195								404	I1L6W0	Y					883	Nt_110019	Y								531	G7J421		1143	G7K8J5	N				392	I3T412	Y		2119	M4EPR6
					418	Nt_001122_1	Y					486	Nt_060316	Y	1223	Nt_038774		404	UPI000189D5B2	N		594	D7LH43					1055	Nt_000745		488	Nt_001569	Y		531	I1JV03		1143	I3SQ41	N	2382	Nt_008645		392	I3T9R0	Y		2119	M4EPS1
		855	E4MX71		418	Nt_002728_1	Y		888	M1BJA2															886	K4CTF8	Y	1055	Nt_012390						531	P46259		1143	Q8RUC6	N	2382	Nt_018741
												490	K4AWL0	N	1226	Nt_056933		405	Nt_058978	Y		595	K4BCY5		886	M1AGU2	Y				490	K4AWL0	N		531	UPI00032AA6C1		1143	R0IHF4	N				393	K4CB53	Y		2131	Nt_054606
		860	Nt_001622_1		420	I1JTB8	Y		889	Nt_006905		490	M1BEF4	N											886	Nt_001474	Y	1056	Nt_001221_1		490	M1BEF4	N		531	G7JFB0		1143	V4MAN5	Y	2389	Nt_014115_1
		860	Q6UJX5		420	I1JTB9	Y					490	Nt_026342	Y	1238	Nt_015022		406	M1CJS1	Y		596	D7L0L6					1056	Nt_002859		490	Nt_026342	Y					1143	V5M3G8	Y				395	Nt_047789	Y		2141	V7C5Z4
		860	Q2XTE5						891	D7KS87		490	UPI0002BC8250	N											888	Nt_001435_1	Y				490	UPI0002BC8250	N		533	K4BCY5		1143	Nt_005095	Y	2395	Nt_003710
					421	G7JEV8	N								1250	Nt_005458		407	Nt_006361	Y		597	P36181					1057	D7MRT5									1143	V7BTM8	N				397	Nt_007165	Y		2142	V4MSE3
		868	Nt_004158		421	UPI00032AAED9	N		892	A8MS68		493	V5K655	Y											890	Nt_000271_1	Y	1057	M4CR81		493	V5K655	Y		534	M4DQN2		1143	V7BW88	N	2401	A8MS68
		868	Nt_005509						892	F4JLP5					1254	Nt_008752_1		408	Nt_002577	Y		598	Nt_000332					1057	Q9FIE8						534	M4FEX6					2401	F4JLP5		398	UPI00032ACF64	Y		2145	M1C547
		868	O24131		423	I0B7J6	N		892	R0GBI1		495	Nt_001391	Y								598	Q5DKV0		900	Nt_002658_1	Y	1057	R0GAM4		494	UPI00032AB231	Y		534	P29511		1148	Nt_026940	Y	2401	R0GBI1
					423	Nt_000284	N								1255	M1A6Z1		410	M1B4C9	Y																								399	Q38JI4	Y		2150	I3SCB2
		874	Nt_002708						893	M1CB39		497	Nt_058978	Y								599	M1CKP4		918	Nt_036673	Y	1061	M1CHR3		495	Nt_001391	Y		535	V7CIB7		1169	M1D530	Y	2404	B7FKW8
					425	V5K655	Y		893	UPI0002BC9EF9					1258	Nt_026341		411	Nt_072358	Y					918	Nt_000690_1	Y	1061	Q3HVN1												2404	G7I8P7		401	UPI0002BC8109	Y		2151	M1B8U0
		877	K4BVU1									499	Nt_012892	Y								600	Nt_004066					1061	Q9XGI9		497	Nt_058978	Y		536	Nt_001448		1171	P37222	Y	2404	M4CAC3		401	UPI0002BCC3D4	Y		2151	P29196
		877	O04870		426	Q40382	N		894	M1AD80					1262	Nt_002905_2		412	Nt_008332_2	Y					919	Nt_029077	Y								536	Nt_011545_1					2404	M4FEB0		401	K4CL75	N
												500	Nt_000195	Y								602	Nt_000988_2					1063	Nt_003572_2		499	Nt_012892	Y					1173	Nt_003126	Y	2404	O04019						2152	K4CU73
		879	Nt_000288_1		428	D7M4S2	N		896	Nt_009982_2					1270	Nt_053424_1		414	Nt_001933	Y		602	Nt_001134_1		924	Nt_011154	Y	1063	Nt_007341_2						537	C6T898					2404	O23894		402	V7BGT7	Y
		879	Nt_010445		428	M4D0A0	N					502	H9U034	Y								602	Q43797								500	Nt_000195	Y		537	I1KSD0		1179	Nt_061263	Y	2404	Q9SEI2						2154	Nt_048964
		879	Nt_023504		428	M4DVJ2	N		897	K4C5Z1					1275	K4BP29		418	Nt_001122_1	Y					928	Q4LAW9	Y	1066	Nt_081651						537	Q2TFP2					2404	R0HSB1		403	Nt_000969	Y
		879	Nt_045503		428	M4F671	N		897	UPI0002BCBB67		504	Nt_016026	Y	1275	M1CDE0		418	Nt_002728_1	Y		603	Q30CB8								504	Nt_016026	Y		537	V7CMK3		1187	Nt_002258	Y	2404	UPI00032ACFDC		403	Nt_001044	Y		2166	A7VJA5
					428	Nt_001852	Y								1275	UPI0002BC9218						603	Q5MA02		933	Nt_003323	Y	1067	Nt_015674									1187	Nt_007074	Y				403	Nt_034156	Y		2166	C7C6E1
		885	Nt_004734						898	I1MRP6		506	Nt_000087	Y				424	Nt_008621	Y											506	Nt_000087	Y		539	R0F704					2408	UPI00032A52ED		403	P93087	Y		2166	I1K5G1
					429	Nt_025890	Y					506	Q40589	Y	1276	M1BWH5						604	K4CBN0		938	Nt_002214_1	Y	1069	Nt_005283		506	Q40589	Y		539	R0GYG0		1191	M4C921	Y				403	Q7DMN9	Y		2166	I1KQG0
		890	Nt_001093		429	U3RE33	Y		899	K4AT70								425	V5K655	Y		604	K4Q1Y8																		2409	M4CB12		403	UPI0002BC92C1	Y		2166	Q9ZRX1
		890	Nt_004791									507	M0ZGS3	Y	1281	Nt_007671_1						604	M1D0T5		946	Nt_004573	Y	1070	Nt_024004		507	M0ZGS3	Y		540	Nt_003552		1194	Q5IH13	Y				403	A8BHX7	N		2166	V7CUA5
					430	Nt_001001	N		900	Nt_018139								427	M1AS87	Y																					2414	D7L4X2		403	M4DSG0	N		2166	C7C6E3
		893	Nt_005566		430	Nt_047690	N					509	Nt_004977	Y	1286	Nt_002831						606	UPI0002BCB33B		948	Nt_025869	Y	1073	V4MSE3		509	Nt_004977	Y		541	Nt_002395		1195	Nt_003531_1	Y	2414	M4EEJ7
					430	Nt_049855	N		903	Nt_004919								428	D7M4S2	N																					2414	O82549		406	M4DL38	Y		2177	K4BPJ0
		895	Nt_000509		430	Nt_057525_1	N					512	Nt_001809	Y	1290	Nt_006037		428	M4D0A0	N		607	A9QVH4		949	Nt_011217_1	Y	1074	Nt_019834		511	Nt_006593	Y		542	I1LDR2		1201	K4B4Q2	Y	2414	Q38882
		895	Nt_052897_2						904	Nt_062797								428	M4DVJ2	N		607	G7J421												542	I1NGT9		1201	UPI0002BC912C	Y	2414	R0G3H5		408	Nt_000486	Y		2180	V7C514
					432	Nt_000313	Y		904	Nt_066964_2		513	Nt_001926	Y	1293	Nt_026300		428	M4F671	N		607	I1JV03		953	Nt_000313	Y	1093	Nt_014824_1		512	Nt_001809	Y		542	M4CZR3					2414	R9UMA2
		896	Nt_000374						904	Nt_094419					1293	Nt_054221		428	Nt_001852	Y		607	P46259												542	P29516		1227	L0SQ48	Y	2414	T2C628		410	Nt_001813	Y		2183	K4CEY5
		896	Nt_000949		433	Nt_020648	N					518	I0J3E8	Y								607	UPI00032AA6C1		968	Nt_005925_1	Y	1094	K4C740		513	Nt_001926	Y		542	P37392		1227	Nt_003984	Y								2183	M1A6G8
		896	Nt_002168_1						905	E3W9R1					1297	Q8W400		429	Nt_025890	Y		607	V7CIG5												542	UPI00032A9402					2422	I1KV92		411	Q2V9C6	Y
		896	Nt_002377		434	K4AT98	Y		905	Nt_001048_2		520	Q9XQP4	Y				429	U3RE33	Y					975	Nt_000390	Y	1095	Nt_044854		518	I0J3E8	Y		542	V7BC53		1234	Nt_001512	Y								2188	Q40325
		896	Nt_004227		434	Nt_002250	Y					520	K4BLA1	N	1302	Nt_008495						609	V7BA18																		2440	D7KJG4		412	Nt_045231	Y
		896	Nt_019547		434	Nt_007028_1	Y		906	Nt_000847		520	M1BPZ5	N				432	Nt_000313	Y		609	V7BD88		976	Nt_000016	Y	1096	Nt_048943		520	Q9XQP4	Y		543	Nt_000678		1236	M1D2W7	Y	2440	F4ICX0						2198	Nt_001983
					434	Nt_103498	Y		906	Nt_002665		520	I3SFA8	N	1307	Nt_054480															520	K4BLA1	N								2440	Q9C827		414	Q30GW2	Y		2198	Nt_005616_1
		897	Nt_003206									520	Nt_001637	Y				437	Nt_005241_2	Y		610	V7C7N8		980	Nt_002532	Y	1101	Nt_054606		520	M1BPZ5	N		544	A9CM22		1239	Nt_006090_2	Y	2440	R0ILY6
		897	Nt_007385		437	Nt_005241_2	Y		907	I1MGG7		520	V7CDE0	N	1351	K4C7S0															520	I3SFA8	N								2440	V4KS83		416	Nt_001717	Y		2201	V7BV16
		897	M1AQF5												1351	M1BDB3		440	Nt_006545	Y		612	K4AQY9		992	Nt_003498_2	Y	1102	K4B6K0		520	Nt_001637	Y		545	UPI00032AA099		1252	Q6DQL1	Y	2440	V4MFX6		416	Nt_002391	Y
		897	Nt_064767		439	I1KKT1	Y		910	V7BYJ3		522	Nt_030929	Y	1351	Q3S2I3												1102	M1C8L6		520	V7CDE0	N											416	Q762F2	Y		2205	I1NF12
					439	UPI00023391C0	Y								1351	Q6BDB7		441	Nt_023864	Y		613	P27323		998	Nt_004041	Y	1102	Q38HU7						546	I1L0G9		1254	Nt_001223_1	Y	2442	Nt_009973		416	Q947K7	Y
		906	Nt_045178						912	M1AE64		525	Nt_009177_1	Y	1351	Q9FR27		441	Nt_110019	Y								1102	Q38JH6		525	Nt_009177_1	Y		546	I1MG61								416	F4YB86	N		2206	UPI00032A9C4B
					440	Nt_006545	Y															615	P40972		1000	A8UDS9	N	1102	UPI0002BCAF2F						546	P28551		1255	Q6Q8A4	Y	2443	Nt_055763		416	M1AZD2	N
		910	M1AVA3						915	R0F3J6		530	Nt_001778	Y	1353	M0ZV96		443	Nt_004696_1	Y					1000	Nt_000302_1	Y				530	Nt_001778	Y											416	M9WVA5	N		2219	B9DFR5
					441	Nt_023864	Y								1353	M0ZV97						616	I1LU53		1000	Nt_000909	Y	1112	K4BN60						549	R0GWU8		1257	Nt_000352_1	Y	2461	K7N1U3		416	Nt_047334	Y		2219	D7MQV2
		911	UPI00032AA2DF		441	Nt_110019	Y		916	G8HY20		536	Nt_001522_2	Y				444	Nt_004658	Y					1000	Nt_051266_1	N	1112	UPI0002BC923A		532	D7KB05	Y											416	P93207	N		2219	Q9FI53
															1355	Nt_004765						617	E4MXN5		1000	Nt_055343_1	N								553	Q9C5W6		1258	Nt_000443	Y	2462	K4C2Y2
		912	K4DBC4		443	Nt_004696_1	Y		919	C6SV97		539	Nt_006143_1	Y				446	Nt_021006	N		617	V4NBG2		1000	P27082	Y	1114	M1AM09		534	Nt_027315	Y					1258	P27484	Y	2462	M1C4X5		417	M4EIH1	Y		2220	Q45R25
		912	M1AGW8												1356	Nt_003528_3		446	Q03683	Y															554	UPI00032AB4F0		1258	Nt_001235_1	N								2220	UPI00032A660A
		912	UPI0002BCBB4C		446	Nt_021006	Y		923	M1B584		540	Nt_052345	Y								619	Nt_001112_1		1001	Nt_000087	Y	1116	Nt_005947_1		536	Nt_001522_2	Y		554	G7JWT4					2465	I1NGQ6		418	B7FK19	Y		2220	UPI00032A9F3C
					446	Q03683	Y								1361	Nt_002247		447	K4BX34	N		619	Nt_044875		1001	Q40589	Y	1116	Nt_057041						554	I3T9Z6		1279	Nt_012532_1	Y				418	G7J567	Y
		914	K4C947						925	M1A870		547	Nt_027320	Y				447	Nt_000093	Y											539	Nt_006143_1	Y								2466	Nt_002517		418	Q9FXL2	Y		2226	D7L808
		914	M1CKI9		447	K4BX34	N		925	K4CWY3					1384	B6VRE8		447	Nt_000206	Y		622	R0ISN9		1003	Q6KFS1	Y	1120	Nt_005531						556	I3STZ1		1281	Nt_005241_2	Y				418	UPI00032ABFE7	Y		2226	Q8L994
					447	Nt_000093	Y					548	Nt_033506	Y	1384	Nt_001695															540	Nt_052345	Y								2479	Nt_048165						2226	Q9LV21
		917	Nt_077905		447	Nt_000206	Y		927	D7MJP7								448	Nt_000679_1	Y		625	Nt_005709		1016	Nt_001143	Y	1121	Nt_008089_2						557	K4DCC3		1283	Nt_026350	Y				420	Nt_001171	Y		2226	R0G9H5
												550	Nt_000090	Y	1395	Nt_060356		448	Q7XAE2	Y											543	Nt_002951	Y								2480	I3T430		420	UPI00032A7524	Y
		920	Nt_004820		448	Nt_000679_1	Y		928	Nt_003113								448	Q7XAE3	Y		626	Nt_013534		1018	A2V884	Y	1128	V4K827						558	Q5U9D4		1296	Nt_051073	Y								2232	Nt_005998
					448	Q7XAE2	Y					554	Q6EJD1	Y	1412	V7AGX5									1018	Nt_000025_1	Y				546	K4B4Z2	Y								2484	Nt_006925		423	R0IKQ0	Y		2232	K4BD39
		932	Nt_021950_2		448	Q7XAE3	Y		932	M4ELA6		554	V7D3U4	Y				450	Nt_001143	Y		627	V4M0V2		1018	Nt_000091	Y	1132	I1NDH8						561	C6TH12		1304	Nt_002568	Y	2484	Nt_006974						2232	M1BXI3
															1413	Nt_006881									1018	Q9XHL7	Y				547	Nt_027320	Y											424	Nt_001509_1	Y
		937	Nt_000661		451	Nt_001637	Y		936	Nt_005059		556	B8B0B0	Y	1413	Nt_045511		451	Nt_001637	Y		628	UPI0002BCAEA9					1135	K7KSG7						562	K4DHW9		1305	Nt_004983	Y	2488	I1KGB8						2236	Nt_000304
		937	G5ELZ2		451	Q9XQP4	Y											451	Q9XQP4	Y					1020	Nt_031990	Y	1135	K7KSG8		548	Nt_033506	Y		562	UPI0002BCC043					2488	I1KUU0		425	Nt_054637	Y		2236	Nt_000489
									939	M4CWU8		558	Nt_010891	Y	1420	Nt_001687						629	UPI00032A67B0					1135	UPI00018C66B2									1312	K4ASY9	Y	2488	UPI0002337D89						2236	Nt_098035
		941	Nt_000609		452	Nt_001095	N		939	R0FF55								453	Nt_001233	Y					1022	Nt_001896	Y	1135	V7AR96		550	Nt_000090	Y		563	T2DNJ3		1312	Q8GTQ9	Y				427	Nt_002525	Y
												559	Nt_000182_1	Y	1421	Nt_006277		453	B3F8I0	Y		634	V7C4I2		1022	Nt_016504	Y								563	V7CTG3					2500	Nt_014396						2263	Nt_032018
		943	Nt_001883_1		453	Nt_001233	N		943	K4BWF0								453	Nt_000077_1	Y								1137	G7JUC7		553	Nt_005966	Y					1321	Nt_000597_1	Y				428	Nt_001240	Y
		943	Nt_003895		453	B3F8I0	Y		943	M1B9M1		560	Nt_009964_1	Y	1429	Nt_055845		453	Nt_000401_1	Y		636	B7FHP4		1048	Nt_046967	Y								565	I3SGZ4		1321	S5ZIN5	Y	2513	M1CQQ1						2268	V7BIE1
					453	Nt_000077_1	Y											453	P09094	N		636	G7J588					1139	Q9LDV4		555	Nt_010890	Y					1321	Nt_001324_1	Y				429	Nt_001929_2	Y
		947	Nt_009082		453	Nt_000401_1	N		949	Nt_002924		562	G7IQ90	Y	1435	K4BK32		453	C6TD56	N		636	I3SWT6		1065	Nt_008332_2	Y	1139	UPI0001E92AE7		555	I1M5L7	Y		569	K4C9N4					2517	Nt_005527_1						2269	Nt_001219
					453	P09094	Y		949	Nt_004175					1435	M1B875		453	C6TN36	N		636	Q39445								555	I1M5L8	Y		569	K4DAA0		1322	Q9SEK2	Y				431	Nt_002536_2	Y
		949	Nt_009378		453	C6TD56	Y		949	Nt_007343		564	K4C285	Y				453	D7KQF9	N					1077	Nt_072358	Y	1140	Nt_003416		555	V7BXL6	Y		569	K7WTX4					2518	Nt_014055						2279	UPI00032AB7A9
					453	C6TN36	Y		949	Nt_009377					1439	D7LTJ5		453	D7L218	N		637	D6C500												569	M1D6Y3		1324	Nt_007209	Y				433	Nt_028103_2	Y
		952	C6T034		453	D7KQF9	N		949	Q93X36		565	Nt_001896	Y	1439	D7MMF6		453	I1KC70	N					1078	Nt_001176	Y	1141	Nt_005776		556	B8B0B0	Y		569	Nt_003422		1324	Q6Q8A6	Y	2527	M1BUH4						2284	Nt_047934
		952	I1M786		453	D7L218	N		949	Nt_066087		565	Nt_016504	Y	1439	E4MWP5		453	I1MYI8	N		639	Nt_001293												569	Nt_005729_1					2527	Nt_000375_1		434	Nt_000062_1	Y
					453	I1KC70	N								1439	M4D6H4		453	Nt_000385_1	Y					1082	Nt_019138	Y	1144	K4CCH0		558	Nt_010891	Y		569	Q308B0		1328	Q9SQ76	Y	2527	Nt_021607						2285	I1K108
		953	Nt_002129		453	I1MYI8	Y		951	Nt_021944		566	Nt_006799	Y	1439	M4ESN3		453	P25858	N		640	D6C4Z9		1082	Q6KFR8	Y								569	Q6RJY1								435	U6C064	Y		2285	I1MVC1
					453	Nt_000385_1	N					566	Nt_031121	Y	1439	M4F7V3		453	P25861	N					1082	Nt_037091	N	1146	Nt_001008		559	Nt_000182_1	Y		569	B7FH91		1330	A2V884	Y	2532	Nt_069097						2285	UPI00032A9D1F
		955	D7MS72		453	P25858	N		952	O24375					1439	M4FCP4		453	Q8VWP0	Y		641	Nt_000487												569	I3SXZ6		1330	Nt_000025_1	Y				436	Q8VWN9	Y		2285	V7CEF7
		955	R0GL41		453	P25861	N					567	Nt_004372	Y	1439	P23321		453	Q9FX54	N		641	Nt_002044		1090	L0SQ48	Y	1148	K4DI33		560	Nt_009964_1	Y		569	UPI00032A748D		1330	Nt_000091	Y	2542	V7BDN1
					453	Q8VWP0	N		959	D7LAP9					1439	Q9S841		453	Q9XG67	Y					1090	Nt_003984	Y								569	UPI00032AA096		1330	Q9XHL7	Y				437	Nt_000037	Y		2295	UPI00032A801E
		957	Nt_007251		453	Q9FX54	N		959	Q96291		569	Nt_034384	Y	1439	R0GR75		453	R0HM68	N		645	Nt_020299_1					1149	Nt_011994		562	G7IQ90	Y								2551	UPI00032ABFEE						2295	V7BI54
		957	Nt_000486		453	Q9XG67	N		959	V4NQJ5		569	Nt_032394	Y	1439	V4KUT8		453	R0IIB1	N					1106	Nt_100560	Y								572	Nt_002168_1		1346	Nt_004758	Y				438	Nt_055101	Y
		957	Nt_047789		453	R0HM68	N											453	R9W949	N		646	M1C5Y4					1153	V7CQH3		564	K4C285	Y								2552	Nt_018492_2						2317	Q41219
		957	C6THM7		453	R0IIB1	N		961	Q40325		573	Nt_033230	Y	1441	Nt_006016		453	A1BQW0	N					1108	Q645N1	Y								573	K4BBU4		1351	Nt_004372	Y				440	Nt_073213	Y
		957	C6ZJY7		453	R9W949	N											453	A2T8U0	N		647	I1LDR2					1156	Nt_007412		565	Nt_001896	Y		573	Nt_000937					2554	R0F914						2333	M1BDA2
		957	G7JAR7		453	A1BQW0	N		962	R4JAV9		579	Nt_025890	Y	1448	Nt_027424		453	A2T8U2	N		647	I1NGT9		1116	Nt_003549	Y				565	Nt_016504	Y					1353	M0ZPK2	Y				441	Nt_055206	Y
		957	I1K3S6		453	A2T8U0	N								1448	Nt_049763		453	A2T8U3	N		647	M4CZR3					1171	Nt_000093						575	B7FIF7					2574	K7KEF1						2346	K4CIJ7
		957	I1KS66		453	A2T8U2	N		965	Nt_015672		581	U3RE33	Y				453	A4ZG89	N		647	P29516		1118	E5RPJ4	Y				567	Nt_004372	Y		575	G7IH95		1358	Nt_020563	Y				443	Nt_055275	Y		2346	UPI0002BC8368
		957	K4FW35		453	A2T8U3	N								1453	Nt_053232		453	A4ZG90	N		647	P37392					1172	V7BWC0						575	G7IH96					2575	Nt_005966
		957	K4FWJ6		453	A4ZG89	N		966	Nt_001331_2		583	Nt_008749	Y				453	A4ZGA7	N		647	UPI00032A9402		1120	Nt_005910_1	Y				569	Nt_034384	Y		575	UPI00032A9294		1361	Nt_036502	Y				444	K4CX83	Y		2359	Nt_040675
		957	K4FZF8		453	A4ZG90	N		966	Nt_004214_2		583	Nt_003127	Y	1457	Nt_013218		453	A4ZGB0	N		647	V7BC53		1120	Nt_023343_1	Y	1174	Nt_032621		569	Nt_032394	Y					1361	Nt_083417	Y	2583	UPI00032ABCCB
		957	K7DVM0		453	A4ZGA7	N		966	Nt_046788								453	A4ZGB1	N															576	R0H9E1		1361	Q8VWY6	Y				445	Nt_002828	Y		2363	Nt_055607
					453	A4ZGB0	N		966	Q8H1Y2		584	UPI00032A9669	Y	1474	Nt_019774		453	A4ZGB3	N		649	Nt_000605_1		1136	Q6QJL7	Y	1178	Nt_020239		571	Nt_045866	Y					1361	U6C0A8	Y	2586	Nt_026009		445	P41379	Y
		959	E0CJP2		453	A4ZGB1	N											453	A5A4G4	N															577	M4DDE5					2586	Q9FV64						2364	Nt_009038_2
					453	A4ZGB3	N		969	Nt_029788		585	Nt_053648	Y	1480	Nt_012735_1		453	A7YX84	N		651	Nt_003318		1139	Nt_002011	Y	1179	Nt_012735_1		572	P48495	Y					1370	Nt_001649	Y				446	P41381	Y
		960	Nt_000347_1		453	A5A4G4	N											453	B7FGT9	Y															578	M4FEZ0					2592	I1KJ46		446	Nt_043667	Y		2387	Nt_001952_2
		960	Nt_000406		453	A7YX84	N		972	K4CJM7		586	Nt_001072	Y	1485	Nt_002554		453	B7FK01	N		653	Q8H277		1142	Nt_000182_1	Y	1184	Nt_028027		573	Nt_033230	Y					1380	O04865	Y	2592	K7L0T8
		960	Nt_030666		453	B7FGT9	N											453	B7FL18	N															579	Nt_046968		1380	V7AQB2	Y				447	Q84UY2	Y		2390	C1I1U5
		960	Nt_067057		453	B7FK01	Y		976	Nt_001768_1		592	Nt_004577	Y	1520	Nt_019437		453	C0Z2I0	N		654	Nt_046639		1145	Nt_002258	Y	1187	Nt_020605		574	M1A466	Y								2606	Nt_079265						2390	Nt_000238_2
					453	B7FL18	N					592	Q5K4L4	Y				453	C9DRQ8	N					1145	Nt_007074	Y								582	Nt_004266		1387	J7EPI5	Y				448	Nt_000183	Y		2390	U5XH87
		965	I0B7J4		453	C0Z2I0	N		979	Nt_014456_1					1526	D7M1B5		453	D7UNZ7	N		655	Nt_001630		1145	D7KMK0	N	1188	Nt_003358		577	M1CSE2	Y								2617	Nt_008151						2390	Q676U2
		965	Nt_000440		453	C9DRQ8	N		979	Nt_049368_1		593	Nt_009161	Y	1526	R0GZR7		453	D8L1X5	N					1145	I3SL85	N								583	K4DC72		1388	J7EQ04	Y				449	V7CQ18	Y		2390	Q676U3
					453	D7UNZ7	N											453	D9IV95	N		657	Nt_016281		1145	K4D814	N	1189	Nt_005647		579	Nt_025890	Y		583	M1ADJ8					2618	UPI00032A7715
		966	K4C4Z6		453	D8L1X5	N		981	Nt_007731		594	Nt_002293	Y	1536	B2MV47		453	E4MWE3	N		657	Nt_045189		1145	M0ZKD3	N											1391	J7EPU9	Y				450	K4AQY9	Y		2411	Nt_019682
		966	UPI0002BCBA58		453	D9IV95	N								1536	G9IHE4		453	G1EDE6	N					1145	M4D786	N	1191	Q42933		581	U3RE33	Y		584	R0ISN9					2621	UPI00032A978B
					453	E4MWE3	N		982	G7JI50		597	B3F8I0	Y	1536	G9IHE6		453	G4Y0N6	N		658	I1K2I1		1145	M4E6Y6	N											1395	Q9SSV4	Y				451	H9A0F9	Y		2412	O22117
		976	Nt_057916		453	G1EDE6	N					597	Nt_000077_1	Y	1536	G9IHF1		453	G7J2H2	N		658	V7CEI9		1145	O23138	N	1192	Nt_051585		583	Nt_008749	Y		588	M4CMF7					2632	Nt_056933						2412	Q8H928
					453	G4Y0N6	N		984	Nt_003576		597	P09094	Y	1536	G9IHF3		453	G7JML2	N					1145	P62772	N				583	Nt_003127	Y					1398	M1CP96	Y				452	K4C331	Y
		979	Nt_019301_1		453	G7J2H2	Y								1536	G9IHF4		453	I1JXG9	N		659	Nt_001037_1		1145	R0I8G5	N	1197	Nt_002784						589	Nt_021669					2633	Nt_055753		452	Q3HRV9	Y		2413	Nt_014806
					453	G7JML2	N		988	K4C8R8		598	K4AYT8	Y	1536	Q1KL65		453	I1KC65	N					1145	V4KTA0	N	1197	P93400		584	UPI00032A9669	Y					1399	Q9ZTM5	Y
		982	Nt_005701		453	I1JXG9	N		988	K4BJV9		598	P47921	Y	1536	Q43173		453	I1KC67	N		660	K4D2A4												590	R0H7Y6					2648	I1N318		453	K4DH72	Y		2418	K4CF61
					453	I1KC65	N		988	M1CKC2		598	M1D2W7	N	1536	Q7XAS5		453	I1KC68	N		660	Q6RH11		1159	M1A028	Y	1198	D7KSU5		586	Nt_001072	Y					1403	Nt_000624	Y				453	K4DH73	Y
		987	Nt_051989		453	I1KC67	N		988	Nt_002991								453	I2E658	N					1159	Q9FEN7	Y	1198	D7MIS9						591	B7FHP4					2666	K4CJE1						2428	M1D6P3
					453	I1KC68	N		988	Nt_012373		601	Nt_001991	Y	1537	Nt_000887		453	I3RXT6	N		661	Nt_004203_1					1198	M4EFX2		587	G7JX01	Y		591	G7J588		1422	Nt_009034_1	Y	2666	M1CYJ7		454	UPI00032AA2DF	Y
		988	Nt_066702		453	I2E658	N											453	I3S6D2	N					1169	Nt_000115	Y	1198	Q9SH69						591	I3SWT6												2430	Nt_002546
					453	I3RXT6	N		989	Nt_000566		606	Nt_005902	Y	1540	Nt_053648		453	I3SW64	N		662	Nt_000172		1169	Nt_000281	Y	1198	R0I955		591	Nt_009767	Y		591	Q39445		1423	Nt_006892_2	Y	2672	V7BDG6		455	M4EF25	Y
		991	Nt_046288		453	I3S6D2	N		989	Nt_000598								453	I3SYQ7	Y																		1423	Nt_009522	Y								2431	Nt_008740
					453	I3SW64	N		989	Q8W183		607	Nt_027944	Y	1561	Nt_002461		453	I4CFT6	N		663	Nt_002395		1170	Nt_010159	Y	1199	Nt_025101		592	Nt_004577	Y		592	I1KRC0					2681	F4JGR5		457	Nt_000702_2	Y
		998	Nt_000593		453	I3SYQ7	N								1561	Nt_004349		453	I4CFT8	N											592	Q5K4L4	Y					1424	Nt_003957	Y	2681	R0GTR0						2434	UPI00032AAD91
					453	I4CFT6	N		992	Nt_008498		610	Nt_007258	Y				453	I7B467	N		664	Nt_021669		1174	Nt_004758	Y	1203	D7KHV5						593	M0ZPM9								458	R0IEQ9	Y
		1003	M1C547		453	I4CFT8	N								1568	A2VB69		453	K4BJW4	N											593	Nt_009161	Y		593	Q2PYX4		1425	K4BNK4	Y	2690	Nt_014361						2438	I1M5M3
					453	I7B467	N		994	Nt_006901		611	Nt_000101_1	Y	1568	C4PBD3		453	K4C8R4	N		666	Nt_000855		1182	Nt_000090	Y	1208	Nt_047279															459	Nt_003128	Y		2438	I1M5M4
		1004	Nt_021823		453	K4BJW4	N		994	Nt_003054		611	Nt_029077	Y	1568	C4PBD8		453	K7KL44	N		666	Nt_001457								594	Nt_002293	Y		595	I1J9I1		1428	K4B3G7	Y	2695	K4B6N4						2438	K7M3V5
					453	K4C8R4	N								1568	C4PBE1		453	K7WNY2	N					1186	M4C921	Y	1211	Nt_014637									1428	M0ZJ77	Y	2695	UPI0002BCC1C5		460	Nt_017307	Y
		1005	Nt_000020		453	K7KL44	N		996	Nt_004769_1		613	Q8W557	Y	1568	C4PBE2		453	M1CKC5	N		667	Nt_007409_1		1186	G7K7W9	N				597	B3F8I0	Y		596	K4C4W6												2443	I1JDR2
		1005	Nt_000286		453	K7WNY2	N								1568	C4PBE7		453	M4DJQ1	N		667	K4D831		1186	G7KSG6	N	1215	Nt_085977		597	Nt_000077_1	Y		596	M1CXM3		1436	Nt_004782	Y	2705	Nt_064508		461	Nt_021786	Y
		1005	Nt_034017		453	M1CKC5	N		997	Nt_074513		614	Nt_029199	Y	1568	E0DA05		453	M4EDP4	N					1186	I3T359	N				597	P09094	N		596	Q3HRZ9												2446	B6VAX6
		1005	Nt_048482		453	M4DJQ1	N					614	Q8H2B6	Y	1568	E5KUU8		453	M4FGB8	N		669	M1D0L3		1186	Nt_005091	N	1219	K4DFU3									1440	M0ZIV2	Y	2708	M4CTL1		462	I1LM73	Y
		1005	Q76MG1		453	M4EDP4	N		1000	V7C0D1					1568	E5KUU9		453	M4FGI5	N		669	M1D0L4		1186	Nt_008352_1	N	1219	M1DSQ9		598	K4AYT8	N		598	Nt_000487		1440	M0ZIV3	N								2447	V4MIS9
					453	M4FGB8	N					615	Nt_028103_2	Y	1568	E5KUV0		453	M4SIP8	N					1186	Q9T0G2	N				598	P47921	N		598	Nt_002044					2709	Nt_020802		463	Nt_000824	Y
		1009	Nt_001117		453	M4FGI5	N		1002	K4CMJ7					1568	E5KUV1		453	O04106	N		670	M1BV98		1186	UPI00032A5621	N	1222	Nt_030009		598	M1D2W7	Y					1444	Nt_016503	Y								2451	Nt_003055
		1009	Nt_057464		453	M4SIP8	N		1002	M1CY77		616	Nt_011451_1	Y	1568	E5KUV5		453	P04796	N					1186	UPI00032ACD63	N								599	K4D2Y1		1444	Nt_064737	Y	2715	V4LYR3		465	K4CPN9	Y
					453	O04106	N		1002	Nt_001333		616	Nt_011860	Y	1568	E5KUW3		453	P26520	N		671	Nt_000534					1227	M1AX28		600	Nt_006510	Y		599	M1CQC8								465	UPI0002BC972B	Y		2454	UPI00032AD1A8
		1011	Nt_046485		453	P04796	N		1002	Nt_062203_1					1568	G0WYN4		453	P34922	N		671	Nt_000750		1187	Nt_000330_2	Y	1227	Q9T0N1						599	Nt_000040		1457	Nt_007232_1	Y	2716	Nt_036212
					453	P26520	N		1002	Nt_008159		617	Nt_001618	Y	1568	G0WZ74		453	Q07CZ3	N		671	Nt_000888_2								601	Nt_001991	Y		599	Q76FS3								466	A5CKE3	Y		2459	M4DXA4
		1020	P37829		453	P34922	N								1568	G0WZF6		453	Q2I0H4	N		671	Nt_003268		1189	Q9SEK2	Y	1232	Nt_001525									1473	Nt_052985	Y	2718	M1D300
		1020	Q307X5		453	Q07CZ3	N		1003	Nt_008129		622	Nt_003109	Y	1568	G0WZI7		453	Q53I52	N											602	Nt_000312_1	Y		600	Nt_004658								467	Q5MA02	Y		2463	M0ZZE2
		1020	Q307Z3		453	Q2I0H4	N								1568	G1CC07		453	Q8GZB8	N		672	Nt_000791		1190	B7FLK9	Y	1235	Nt_010140_1		602	Nt_020653_1	Y					1475	Nt_004545	Y	2729	D7LIG5		467	Q30CB8	Y
					453	Q53I52	N		1005	Nt_049758		631	Nt_056933	Y	1568	G1CCA1		453	Q8VWP1	N		672	Nt_044864					1235	Nt_000973		602	Nt_062770_1	N		602	UPI00032A4FA5												2479	P31023
		1021	Nt_005250		453	Q8GZB8	N								1568	G3LV08		453	T1TED8	N					1192	Nt_007209	N											1495	Nt_000213	Y	2736	B7FI11		469	V7CGW9	Y
					453	Q8VWP1	N		1006	Nt_002167		635	UPI00032A9841	Y	1568	I3NTM6		453	T2DLI2	N		673	I3STZ1		1192	Q6Q8A6	Y	1236	Nt_011329_1		603	UPI0001890A5C	Y		603	Q8RVT3					2736	G7JJ96						2480	Nt_002533
		1029	Nt_018938		453	T1TED8	N		1006	Q93X31					1568	P11421		453	U5U2N1	N																		1499	Nt_007916	Y				470	Nt_018329_2	Y
					453	T2DLI2	N					637	Nt_006076	Y	1568	P11422		453	UPI0001CA99C7	N		674	B7FI57		1195	Q6Q8A4	Y	1238	Nt_000877		606	Nt_005902	Y		605	D7L0L6					2738	Nt_001989						2487	Nt_048554_1
		1032	Q6DV58		453	U5U2N1	N		1010	Nt_005778_1		637	Nt_013552	Y	1568	Q32475		453	UPI00032A6063	N					1195	Nt_001512	Y											1509	Nt_000598	Y				471	Nt_017034	Y
					453	UPI0001CA99C7	N		1010	Nt_003359		637	Q03684	Y	1568	Q32507		453	V4KCM8	N		675	Nt_011107					1240	Nt_000656		607	Nt_027944	Y		607	Nt_003523					2743	I1K8E3						2504	I1L466
		1037	Nt_005716		453	UPI00032A6063	N					637	Q03685	Y	1568	Q32778		453	V4M0Q3	N					1199	K4CU26	Y	1240	Nt_024091									1511	Nt_003516_2	Y				472	P48495	Y		2504	K7LEJ8
		1037	Nt_051640		453	V4KCM8	N		1011	Nt_010021_1					1568	Q33101		453	V5N8V3	N		681	Nt_002343_1		1199	M1BAK7	Y				608	K4BM58	Y		609	Nt_081423					2776	Nt_027152_2						2504	UPI0002338E5E
		1037	Nt_003782		453	V4M0Q3	N					641	K7K7B4	Y	1568	Q33C26		453	V7D036	N								1247	Nt_003250									1516	Nt_002872	Y				473	A4ZYP3	Y		2504	K4CGP1
					453	V5N8V3	N		1012	Nt_000443					1568	Q3C1J4						682	K4DC72		1217	Nt_008639	Y				609	V7AQB2	Y		610	Nt_046497					2777	V4KJJ9		473	B5M4B1	Y		2504	M1AA66
		1045	Nt_006421		453	V7D036	Y		1012	P27484		642	O22639	Y	1568	Q7YM64		454	Nt_025985	Y		682	M1ADJ8		1217	P93344	Y	1248	Q9LEB4		609	O04865	Y					1517	Nt_005770	Y				473	Q38MV0	Y		2504	M1AA67
															1568	Q8RU60		454	Nt_033625	N															612	K4BX34					2791	K4BXX9		473	Q676U1	Y		2504	Nt_010701
		1047	M1B583		454	Nt_025985	Y		1013	Nt_001417_1		643	D7R1S1	Y	1568	Q9GGY0						683	Nt_000176		1221	Nt_001960	Y	1249	Nt_011695		610	Nt_007258	Y					1532	K4CYV4	Y	2791	UPI0002BCA54F		473	Nt_000342	Y		2504	UPI0002BC8009
					454	Nt_033625	N					643	Nt_034659	Y	1568	Q9GGY1		461	A2V884	Y															616	Nt_001590_1
		1051	Nt_100560						1014	M1B818					1568	Q9GGY3		461	Nt_000025_1	Y		685	Nt_001590_1		1222	Nt_004069	Y	1254	R0GVB4		611	Nt_000101_1	Y					1533	Nt_004722	Y	2795	Nt_014777		474	G7IQ90	Y		2511	Nt_074764
					456	K4D103	Y					645	Q6QJL7	Y				461	Nt_000091	Y											611	Nt_029077	Y		618	Nt_000332
		1054	Nt_002791		456	UPI0002BCB164	Y		1015	I1MM08					1570	C4PBE0		461	Q9XHL7	Y		686	Nt_000237		1235	Nt_007555	Y	1257	Nt_034404						618	Q5DKV0		1537	Nt_007467	Y	2810	Nt_084800		475	Nt_000684_1	Y		2523	V7APM5
		1054	Nt_003510_2						1015	V7C7L0		646	Nt_002532	Y	1570	C4PBE9															613	Q8W557	Y
					458	Nt_001801	N		1015	V7CQB2					1570	P48709		464	Nt_011217_1	Y		687	Q9XE59		1240	Nt_004770	Y	1260	Q7XAF5						620	UPI00032A60F5		1544	Nt_007555	Y	2813	UPI00032A9A8F		476	P29500	Y		2525	V7CH30
		1059	Nt_013569		458	Nt_052544	N					650	Nt_036448	Y	1570	Q2HXW7															614	Nt_029199	Y		620	UPI00032A6BB4
									1020	Nt_016021					1570	Q32699		466	Nt_001018	Y		690	Q84TR4		1242	Nt_005510	Y	1265	Nt_001451		614	Q8H2B6	Y					1552	D2Y3F4	Y	2835	Nt_037447		477	Nt_001731_1	Y		2528	I1KQI6
		1061	I1JSX8		459	Nt_001849	Y		1020	Nt_029192		652	M1D530	Y														1265	Nt_059964						621	K4AU58												2528	Q1SN19
		1061	I1K7F4		459	Nt_055402	Y								1571	Nt_025779		467	Nt_001839_1	Y		692	K4BGP7		1243	Q6SZ89	Y				615	Nt_028103_2	Y					1555	Nt_000301_1	Y	2840	G7JR15		478	Nt_001293	Y		2528	UPI00032A7A90
					459	Nt_057439	Y		1025	K4DI00		657	C6TD56	Y	1571	Q0H8W0		467	Nt_004832_1	Y								1267	Nt_062419						622	Nt_000928_1												2528	UPI00032A92CD
		1081	Nt_016830		459	Nt_060588	Y		1025	M1A089		657	C6TN36	Y	1571	Q93WZ1		467	Nt_001165	Y		694	K4C9P2		1246	Nt_020239	Y				616	Nt_011451_1	Y					1556	Nt_001816	Y	2841	Nt_003429		479	K4D3T6	Y		2528	I1K5E5
												657	I1MYI8	Y								694	K4C9P4					1269	Q8H945		616	Nt_011860	Y		623	Nt_000744								479	UPI0002BC89FE	Y
		1085	Nt_003649		460	Nt_079265	Y		1026	Nt_031575		657	B7FK01	Y	1582	I1KPY5		469	K4D4H7	Y		694	UPI0002BCA7D3		1250	M1B9T8	Y											1557	Nt_001391	Y	2844	UPI0002BC8676						2531	I1K467
												657	G7J2H2	Y				469	D7KM49	N		694	M1AC10					1275	Nt_022688		617	Nt_001618	Y		624	Nt_000637								480	Nt_000988_2	Y		2531	I1KSL6
		1088	Nt_009275		461	A2V884	Y		1027	Q93X39		657	V7D036	Y	1608	Nt_010076		469	R0I9U3	N					1255	Nt_001342_1	Y	1275	Nt_046914									1567	Nt_000586_1	Y	2851	Nt_005357		480	Nt_001134_1	Y		2531	V7CRG8
					461	Nt_000025_1	Y								1608	Nt_012559		469	Q9FHQ6	N		696	V4NKC9								618	Nt_009631	Y		625	Nt_003122								480	Q43797	Y
		1096	Nt_005961		461	Nt_000091	Y		1029	UPI0002BC8E73		659	A5H2U4	Y											1256	Nt_000229	Y	1277	Nt_050536									1568	Nt_004032	Y	2855	O82530		480	Q43796	N		2547	C6TJ35
		1096	Nt_005963		461	Q9XHL7	Y		1029	UPI0002BCA8A3					1627	M0ZKA6		470	M1CTG2	Y		699	O24135								619	Nt_005260	Y		626	Nt_011612												2547	I1JT95
												661	D7KZL1	Y	1627	Q8L6B8		470	M1CTG3	Y					1261	M1D530	Y	1285	Nt_005299									1574	Nt_002295_1	Y	2861	M4E3L4		481	F4JEL5	Y
		1108	Nt_015998_2		463	Nt_003035	Y		1032	Nt_014862												700	Nt_001215								620	Nt_008188	Y		627	Nt_004446		1574	U3PLK3	Y								2566	D7KZL1
												669	K4D103	Y	1641	M1D0D3		473	Nt_054946	Y					1264	Nt_008890	Y	1288	K4CJ39												2863	I1L2I7		482	Nt_000230	Y
		1111	Q4LAW9		464	Nt_011217_1	Y		1033	K4B3G7		669	UPI0002BCB164	Y								701	Nt_026757					1288	Nt_045054		624	Nt_014151	Y		628	K7X0L6		1575	Nt_004347	Y				482	Nt_000581_1	Y		2575	Nt_001451
									1033	M0ZJ77					1663	M9TFI9		474	K4BSB8	Y					1280	Nt_047993	Y														2865	UPI00032ACA91		482	P27161	Y		2575	Nt_059964
		1125	Nt_000797		465	I1KL47	N		1033	Nt_003957		673	Nt_004827_1	Y	1663	O46893						703	Nt_054407					1290	Nt_006532		625	Nt_004443	Y		629	Nt_000890_1		1578	Nt_016613	Y				482	C5IJ81	Y
		1125	Nt_000945									673	Q9XG77	Y				476	Nt_001773	Y					1283	Nt_008285	Y								629	Nt_009850_1					2871	Nt_003697						2590	Nt_009717
		1125	O49903		467	Nt_001839_1	Y		1034	Nt_019160					1686	UPI00032A9841						704	Nt_012532_1					1298	M4FDK1		631	Nt_056933	Y					1579	Nt_000794	Y				483	Q8W557	Y
		1125	Q2TFP4		467	Nt_004832_1	Y					674	Nt_001841_1	Y				484	Nt_017007	Y					1287	Nt_026314_1	Y								630	Nt_001037_1					2873	K4CWT9						2594	K7M052
		1125	Q43581		467	Nt_001165	Y		1035	Nt_035231					1694	Q9AU12						705	M1CNI7					1300	Nt_008704		632	Nt_008354_2	Y					1584	Nt_003117	Y				484	V7BW61	Y
												679	K4DAM1	N	1694	V7BWG6		486	Nt_028103_2	Y					1323	Nt_001225_1	Y				632	Nt_016381_1	Y		631	Nt_002417					2880	G9JLN2						2597	K4BUM4
		1134	Nt_000294		468	Nt_025854_2	Y		1037	Nt_006262		679	M0ZTK1	Y								706	Q2PYY7					1303	Nt_005310									1587	Nt_000747	Y	2880	G9JLS6		485	Nt_001933	Y		2597	UPI0002BCA18A
												679	Nt_001766_1	Y	1704	Nt_057579		491	Nt_003542	Y					1336	K4B4Q2	Y				635	UPI00032A9841	Y		632	Nt_004203_1					2880	O05000
		1136	Nt_022950		470	M1CTG2	Y		1041	Nt_003688		679	Nt_003995	Y				491	Nt_002533	Y		707	V7CIB7		1336	UPI0002BC912C	Y	1309	K4BLV4									1589	Nt_000787	Y	2880	Q5MA39		486	A4QJC2	Y		2604	M1AX28
					470	M1CTG3	Y					679	V7BLV5	N	1724	Nt_003137															637	Nt_006076	Y		633	Nt_020467					2880	E9KZK9		486	A4QJK6	Y		2604	Q9T0N1
		1143	Nt_000564						1042	M1A4T4		679	D7M063	N				492	K4CTF8	Y		708	Nt_016121		1338	I1KN59	Y	1310	Nt_001582		637	Nt_013552	Y					1594	Nt_000899	Y	2880	F8K8N8		486	A4QJU0	Y
					471	M0ZV21	Y					679	G7J6L9	N	1736	I1KKK0		492	M1AGU2	Y					1338	K7MJI6	Y	1310	Nt_003728		637	Q03684	Y		634	Nt_000605_1		1594	Nt_001462	Y	2880	G1C2Q1		486	A4QK25	Y		2606	UPI00032A513A
		1146	Nt_000370_1						1043	M4DF98		679	M4DUE6	N	1736	I1N318		492	Nt_000975	Y		711	Nt_000270		1338	V7CBD4	Y				637	Q03685	Y								2880	G1C2T2		486	A4QKB2	Y		2606	UPI00032AA78C
					473	Nt_054946	Y		1043	V4KGJ4		679	Q8W112	N	1736	V4LYR3		492	Nt_001474	Y		711	Nt_001248					1311	Nt_010893						635	Nt_003318		1595	C3RXI5	Y	2880	G4XYM5		486	A4QKJ9	Y
		1151	I0B7J2						1043	F4IIA5					1736	V7B315		492	K7VPG4	N		711	Nt_002904		1341	Nt_000352_1	Y	1311	Nt_011460		640	Nt_015097	Y								2880	G7I9T5		486	A4QKT8	Y		2611	Nt_000488
		1151	Q58H58		474	K4BSB8	Y		1043	M4D9J7		680	Nt_003618	Y								711	Nt_002938					1311	Nt_060465						636	Nt_000908		1597	Nt_006614	Y	2880	M1FPG4		486	A4QL26	Y		2611	Nt_001475
									1043	O81147					1742	V7CCX4		493	Nt_001243	Y					1343	G9MD86	Y	1311	K4BLS9		641	K7K7B4	Y		636	Nt_001369					2880	O79467		486	A4QLB3	Y		2611	Nt_002479
		1152	Nt_070410		476	Nt_001773	Y					682	K4CJH4	Y				493	Nt_003277	Y		715	Nt_115504					1311	M1B4E3									1600	Nt_001395	Y	2880	R4IU53		486	A4QLU0	Y
									1044	Nt_004921_1		682	M1AKV2	Y	1752	K4CMQ6									1344	G9MD87	Y				642	O22639	Y		639	K4FWQ6					2880	UPI00004A03E7		486	D1L8P5	Y		2619	Nt_004868
		1161	Nt_035950		480	Nt_003932	N											494	Nt_003865_1	Y		717	Nt_002297_1					1313	Nt_012041									1603	B5LAU3	Y				486	D7KRA7	Y
									1047	Nt_030746_1		683	C6TGU2	Y	1753	Nt_008833		494	Q07090	Y					1346	G7I7Q4	Y				643	D7R1S1	Y		641	C6TIW0					2884	Nt_017028_1		486	D7KRE0	Y		2620	M1B5G1
		1165	B6EBD6		482	M1D7X5	N					683	K4B832	Y								719	Nt_051037					1315	Nt_003002		643	Nt_034659	Y		641	I1NFR3		1605	K4D2B6	Y				486	J7HZE6	Y
		1165	I1JJL6		482	Nt_003387_2	N		1048	M0ZQJ7		683	Nt_008292	Y	1758	A0PDH9		497	Nt_032394	Y					1347	Nt_032394	Y	1315	Nt_006492						641	I1LEQ8					2890	M0ZKX1		486	P19366	Y		2626	R0FUY5
		1165	I1M6E1		482	Nt_009823_1	N					683	UPI000233D0BD	Y				497	Nt_034384	Y		720	Nt_020467		1347	Nt_034384	Y				645	Q6QJL7	Y					1607	M1ATD0	Y				486	Q9MS49	Y
					482	Nt_046781_1	N		1049	M1C6M7					1771	Nt_022546												1316	Nt_007929						642	Nt_003849					2898	Nt_020719		486	Q9MU38	Y		2645	I1LLZ2
		1179	Nt_000788						1049	M1C6M8		686	B2BF99	Y				501	Nt_053416	Y		721	V7AVF4		1352	Nt_007232_1	Y				646	Nt_002532	Y					1614	Nt_000620	Y				486	Q9THU9	Y
		1179	Nt_001013		483	I1KFE9	N					686	Nt_000468	Y	1796	Nt_014166												1317	Nt_003166						643	K4BUD9					2902	Nt_012400		486	Q9TI02	Y		2648	M1CT51
		1179	Nt_065583		483	I1LRP4	N		1050	Nt_056388								502	Nt_021228	Y		723	T2DLZ6		1354	Nt_002685	Y				649	Nt_002936_2	Y		643	K4CIH7		1615	Nt_000417	Y
					483	I1LU45	N		1050	M1B2B9		688	Nt_001166	Y	1817	K4B375												1319	Nt_012044_1						643	M1AGX9					2904	Nt_063658		487	G7IS33	Y		2668	Nt_000082
		1194	Nt_103467												1817	M1CFH9		511	Nt_000271_1	Y		724	Nt_062871		1365	B2BF99	Y				650	Nt_036448	Y		643	Nt_000026_1		1617	A2Q199	Y
					484	Nt_017007	Y		1053	Nt_004290		690	Nt_001115	Y				511	Nt_001435_1	Y					1365	Nt_000468	Y	1322	Nt_007362_1						643	Nt_000149					2912	Nt_041527		488	Nt_004977	Y		2671	K4CWR9
		1215	Q2KTE3																			726	Nt_021786					1322	Nt_007878		651	M1A0X1	Y		643	Nt_000298		1619	Q45FF1	Y
					486	Nt_028103_2	Y		1055	Nt_000745		691	Nt_001649	Y				512	Nt_000185	Y					1367	Nt_000815	Y								643	Nt_000530					2917	M4CH29		489	I1KQY7	Y		2674	I1LUL9
		1223	Nt_038774						1055	Nt_012390								512	Q9FSF0	Y		731	UPI00032AAD82		1367	Nt_002277_1	Y	1330	M1B4H3		652	M1D530	Y		643	Q38JI1		1620	Nt_001321_1	Y
					488	Q42952	N					695	Nt_006318_2	Y																								1620	Nt_001675_1	Y	2930	M1BCZ5		490	D7KRH1	Y		2681	K4CGM5
		1234	Nt_007621						1056	Nt_001221_1								518	Nt_004179	Y		733	D7KRH1		1371	Nt_016503	Y	1332	K4C0D4		666	Q9M6K2	Y		644	Nt_002786		1620	Q6QND3	Y	2930	P54260						2681	UPI0002BC87DB
					491	Nt_003542	Y		1056	Nt_002859		696	Nt_079265	Y											1371	Nt_064737	Y								644	Q43801								491	P49612	Y
		1238	Nt_015022		491	Nt_002533	N											519	Q9SC19	Y		734	A4QJC2					1334	Nt_003622		668	B5LAW5	Y					1628	G7JHJ6	Y	2931	Q9LHG9						2683	M4ELN0
									1057	D7MRT5		700	M0ZIV2	Y								734	A4QJK6		1385	Nt_002105	Y				668	K4B170	Y		645	Nt_000801								492	E3U8P3	Y
		1250	Nt_005458		492	K4CTF8	Y		1057	M4CR81								521	Nt_003394	Y		734	A4QJU0					1338	M0ZGA6		668	M0ZSL5	Y		645	Q285L8		1637	O65849	Y	2936	Nt_089515		492	E4MWZ0	Y		2688	M1CM55
					492	M1AGU2	Y		1057	Q9FIE8		702	G7IQ96	Y				521	Nt_006916	Y		734	A4QK25		1386	Nt_008050_1	Y	1338	M0ZGA7									1637	U6C0U9	Y
		1254	Nt_008752_1		492	Nt_000975	Y		1057	R0GAM4								521	Nt_060815_1	N		734	A4QKB2					1338	M0ZGA8		670	Nt_028103_1	Y		646	Nt_000176					2938	K7L983		493	C6THN1	Y		2707	I1KKD9
					492	Nt_001474	Y					708	Nt_008285	Y								734	A4QKJ9		1390	Nt_000344	Y											1641	Nt_010059_1	Y	2938	UPI00023380D0		493	I1K489	Y
		1255	M1A6Z1		492	K7VPG4	N		1061	M1CHR3								525	Q8W557	Y		734	A4QKT8					1339	Nt_048026		671	K4BN29	Y		647	M1ASV8								493	I1KSQ0	Y		2713	Nt_001972
									1061	Q3HVN1		709	Q38JI4	Y								734	A4QL26		1392	Nt_027944	Y				671	UPI0002BCA008	Y					1646	Nt_032693	Y	2945	Nt_049770		493	I1KSQ2	Y
		1258	Nt_026341		493	Nt_001243	Y		1061	Q9XGI9								526	Nt_002153	Y		734	A4QLB3					1341	K4B2I9						648	Nt_000464_2												2738	Nt_055837
					493	Nt_003277	Y					711	Nt_047993	Y								734	A4QLU0		1395	Nt_002568	Y	1341	M1AQ31		672	G7JHJ6	Y					1650	Nt_012932	Y	2955	Nt_047510		495	UPI0002BCA3CE	Y
		1270	Nt_053424_1						1062	Nt_001993_1		711	Nt_008052	Y				527	Nt_000767	Y		734	D1L8P5												649	Nt_000237												2755	K4BB06
					494	Nt_003865_1	Y		1062	Nt_001098_1								527	R9W2E1	Y		734	D7KRA7		1396	Nt_060316	Y	1343	Nt_009215		673	Nt_004827_1	Y					1652	Nt_032394	Y	2956	Q03460		496	V7BGH4	Y		2755	M0ZVJ6
		1275	K4BP29		494	Q07090	Y		1062	P11796		717	E5LAF9	Y								734	D7KRE0								673	Q9XG77	Y		650	Nt_000956_1		1652	Nt_034384	Y	2956	Q40360
		1275	M1CDE0									717	M1AE75	Y				530	Nt_001547	Y		734	J7HZE6		1398	Nt_004983	Y	1344	Nt_005298															499	Nt_013534	Y		2756	I1MYB9
		1275	UPI0002BC9218		495	Nt_003149	N		1063	Nt_003572_2												734	P19366								674	Nt_001841_1	Y		651	M1CKP4		1653	Nt_000729_1	Y	2960	Nt_002924						2756	UPI000233E870
									1063	Nt_007341_2		720	F2VJZ2	Y				531	Nt_000101_1	Y		734	Q9MS49		1407	Nt_002508	Y	1347	I1KHJ4												2960	Nt_004175		503	Q40106	Y
		1276	M1BWH5		496	Nt_011098	N					720	Nt_000595_1	Y								734	Q9MU38					1347	UPI0002337BF0		677	I1K668	N		652	Nt_000893		1657	B2BF99	Y	2960	Nt_007343						2781	G5ELZ2
									1065	Nt_011651		720	Nt_001150_1	Y				533	G7JWW6	Y		734	Q9THU9		1415	Nt_009378	Y				677	I1K670	N					1657	Nt_000468	Y	2960	Nt_009377		504	K4DD89	Y
		1281	Nt_007671_1		497	Nt_032394	Y					720	Nt_047562	N								734	Q9TI02					1348	Nt_004273		677	I1KPN3	N		653	Nt_036454					2960	Q93X36						2783	K7MTE4
					497	Nt_034384	Y		1066	Nt_081651		720	Q5EEY5	Y				535	Nt_033230	Y					1422	Nt_004347	Y				677	I1KPN5	N					1659	Q1ZZN8	Y				506	K4CA24	Y		2783	Q9LLQ8
		1286	Nt_002831									720	Q84UV7	Y								736	Nt_023123_1					1352	Nt_007305		677	Q39804	N		654	F4JB05					2964	K4C7V4		506	UPI0002BC7F9E	Y		2783	Q9LLQ9
					498	Q02200	N		1067	Nt_015674		720	Q8LKF8	Y				537	Nt_001618	Y					1424	Nt_005241_2	Y				677	Q587K1	N					1672	Nt_003127	Y
		1290	Nt_006037																			737	K4CA45					1370	Nt_019495		677	V7CQ18	Y		655	Nt_007593					2969	UPI00032A7AA1		507	Nt_000625_1	Y		2800	D7MLP2
					501	Nt_053416	Y		1070	Nt_024004		721	Nt_001453	Y				539	A1KYB0	Y					1428	Nt_006090_2	Y											1673	Nt_010890	Y				507	O22402	Y		2800	O50064
		1293	Nt_026300															539	I3QHX5	Y		741	Nt_043676					1375	Nt_007346		678	Nt_033562	Y		657	V4MDR7					2970	M1BKE6						2800	Q67XH3
		1293	Nt_054221		502	Nt_021228	Y		1072	Nt_023432		727	Nt_016092	Y				539	Nt_000034_1	Y					1429	Nt_002701_1	Y	1375	Nt_029100						657	V4MNV2		1679	K4B2J4	Y				508	K4AVK0	Y		2800	R0GPH9
																		539	Nt_025777_1	Y		742	C6TIW0					1375	Nt_046013		680	Nt_003618	Y					1679	M0ZU26	Y	2973	K4D1D7
		1297	Q8W400		504	Nt_000737_1	N		1073	V4MSE3		728	Nt_046967	Y				539	P68172	Y		742	I1NFR3		1434	Q9SPB1	Y								658	Nt_003645								509	G7JYQ8	Y		2801	Nt_008403
					504	Q9FXL4	N											539	Nt_000432_1	N		742	I1LEQ8					1376	Nt_004750		682	K4CJH4	Y					1681	Q68HC9	Y	2979	V7AX90
		1306	Nt_023164						1074	Nt_019834		729	Nt_009093	Y				539	K4CWR4	Y		742	I1LEQ9		1435	Nt_037677	Y				682	M1AKV2	N		659	Nt_001100								510	B1Q486	Y		2808	D7L294
					505	Nt_021349	N											539	K4CWR5	Y		742	UPI000233D0DB					1381	Nt_005736									1692	Nt_000566	Y	2982	Nt_005169						2808	M4EF29
		1307	Nt_054480						1075	Nt_028477		731	M0ZV21	Y				539	K4DHM3	N					1439	Nt_026350	Y				684	Nt_034835	Y		660	V7B1T5								511	Q84TR4	Y		2808	V4LDU1
					506	Nt_001005	Y											539	M0ZZV7	N		745	Nt_000890_1					1383	Nt_042937									1699	K4CLL3	Y	2995	UPI00032AB582						2808	V4LXP7
		1312	Nt_005428						1076	Nt_009052_1		732	K4BKV2	Y				539	Q069K5	N		745	Nt_009850_1		1442	M1ABX1	Y				685	Nt_006583	Y		661	M0ZZ08		1699	M1CYF9	N				513	Q9FVE9	Y
					509	Nt_001082_2	N					732	M1C9X0	Y				539	Q2XTD0	N								1385	I1MSU1						661	M0ZZ09					2996	D7M4G8		513	Nt_006068_1	Y		2814	K4BXV0
		1317	Nt_025778		509	V7CB45	N		1083	K4D6R5								539	UPI0002BC9258	Y		746	K4DB27		1446	C6SXX2	N				686	B2BF99	Y					1704	Nt_007240_2	Y	2996	Q9FMP5
		1317	O65853									734	Nt_001773	Y											1446	D7KL21	N	1389	Nt_007300		686	Nt_000468	Y		664	V7BEP6					2996	R0HB35		514	K4DBC4	Y		2822	Nt_028269
					511	Nt_000271_1	Y		1085	Nt_005587								541	Nt_002258	Y		748	Nt_002417		1446	G7K8J5	N											1708	B2CM15	Y	2996	V4LFJ4		514	UPI0002BCBB4C	Y
		1323	Nt_015565		511	Nt_001435_1	Y					735	Nt_000271_1	Y				541	Nt_007074	Y					1446	I3SQ41	N	1392	Nt_009221		687	Nt_008784	Y		667	Nt_001188_2												2838	Nt_011286
									1087	M1C5Y4		735	Nt_001435_1	Y				541	M4C921	Y		749	B7FKX2		1446	K4CX88	Y											1709	Q8S916	Y	3008	K4B6G7		515	D7LH43	Y
		1335	I1MC31		512	Nt_000185	Y																		1446	Nt_005944	Y	1393	B3GK03		688	Nt_001166	Y		668	Nt_045453												2858	K4B937
		1335	I1MC32		512	Q9FSF0	Y		1088	Nt_006652		737	Nt_003260	Y				545	A1KYB1	Y		750	I1M2V7		1446	Q8RUC6	N	1393	Nt_026308									1724	Nt_063786	Y	3016	Nt_007456		517	Nt_003748	Y		2858	M1CWL7
		1335	I1MC33									737	Nt_003261	Y				545	Nt_000148	N					1446	Q9SHE7	Y				689	M1B088	Y		670	M4C823
		1335	I1MY38		516	Nt_007535	Y		1089	Nt_001465												751	I1MI49		1446	R0FYG2	Y	1397	K4DBP0		689	M1B087	N		670	M4F994		1726	K4BP15	Y	3026	Nt_002832		518	G7LHC6	Y		2864	Nt_018960
		1335	K4BVN6									738	Nt_015596	Y				547	M4DY77	Y					1446	R0IHF4	N								670	R0FVX6		1726	M1D3N6	Y				518	I1KPA1	Y
		1335	K7MP24		518	Nt_004179	Y		1093	Nt_014824_1								547	M4FDJ4	Y		752	K4CXS7		1446	V4MAN5	Y	1398	Nt_027172		690	Nt_001115	Y		670	V4L604		1726	UPI0002BCBA74	Y	3030	Q9FSD6		518	UPI000151E3C2	Y		2876	Nt_006688
		1335	M1ALZ6									743	Q1WL36	Y											1446	V5M3G8	Y	1398	Nt_045390									1726	M1D3N5	Y				518	UPI00032AD155	Y
					519	Q9SC19	Y		1094	K4C740								549	K4C285	Y		753	M1BA84		1446	V7BTM8	N				691	Nt_001649	Y		671	Nt_000688					3031	K4BM58		518	V7CT13	Y		2880	K4C8Z7
		1336	G9MD86									745	Nt_019560	Y											1446	V7BW88	N	1399	Nt_025513									1729	K4CJJ4	Y								2880	M1CKN1
		1336	G9MD87		521	Nt_003394	Y		1096	Nt_048943								550	Nt_016503	Y		754	Nt_002202								692	Nt_023117	Y		672	Q645N1		1729	M1ABY7	Y	3039	K4BPD2		519	Nt_004618	Y		2880	M1CKN2
		1336	Nt_003118		521	Nt_006916	Y					750	Nt_100382	Y				550	Nt_064737	Y		754	Nt_002455		1448	K4BVN6	Y	1402	Nt_082903									1729	M1ABY8	Y	3039	M1CDW4
		1336	G7I7Q4		521	Nt_060815_1	N		1097	H6UM40															1448	M1ALZ6	Y	1402	K4CXN1		694	Nt_002027	Y		673	Nt_054407		1729	B5LAW3	Y				521	Nt_011154	Y		2883	Nt_008860
		1336	UPI00032A6563									754	Nt_000229	Y				552	Nt_000376	Y		755	Nt_002950					1402	M1CCD9												3042	Nt_008208						2883	Nt_004747
		1336	UPI00032AB895		523	Nt_002160	Y		1101	Nt_054606												755	Nt_046775		1452	Nt_017082	Y	1402	Nt_114490		695	Nt_006318_2	Y		674	Q9AVP6		1741	Nt_006638	Y				522	M4DNU6	Y
		1336	V7CRB4									757	Nt_002552	Y				556	Nt_000213	Y																					3045	Nt_068964						2892	C6SZW0
					525	Q8W557	Y		1102	K4B6K0								556	M1BZW7	N		756	Nt_002413		1454	Nt_050300	Y	1410	Nt_028686		696	Nt_079265	Y		675	K4B7W7		1742	Nt_004562_2	Y				523	UPI00032A907F	Y		2892	C6T3S3
		1351	K4C7S0						1102	M1C8L6		759	Nt_027537	Y				556	C3RXI5	Y															675	Nt_001128_1					3050	Nt_062797						2892	I1JMZ3
		1351	M1BDB3		526	Nt_002153	Y		1102	Q38HU7								556	M1A9Z4	N		757	K4CG62		1467	Nt_004722	Y	1428	K4DCZ5		699	K4CW78	Y		675	Nt_001907		1749	Nt_002277_1	Y	3050	Nt_066964_2		524	Nt_018022	Y		2892	I1JMZ4
		1351	Q3S2I3						1102	Q38JH6		774	Nt_006545	Y				556	O78327	N		757	Nt_001191_1					1428	M1CX52		699	M1BFS0	Y		675	P46301		1749	Nt_000815	Y	3050	Nt_094419						2892	I1JMZ5
		1351	Q6BDB7		527	Nt_000767	Y		1102	UPI0002BCAF2F								556	Q43848	N		757	Nt_002036		1483	Nt_028560	Y	1428	Nt_014384_2						675	Nt_093874								525	M4DD35	Y		2892	I1N8M4
		1351	Q9FR27		527	R9W2E1	N					775	Nt_004696_1	Y				556	UPI0002BCBE20	N		757	Nt_002431					1428	Nt_046417		700	M0ZIV2	Y					1751	Nt_004445	Y	3051	UPI00032A6660						2892	I1N8M5
									1106	Nt_011447												757	Nt_002706		1486	Nt_005548	Y								676	V4M6E1								526	M4DWL8	Y		2892	I3S1S2
		1353	M0ZV96		528	Nt_000545	N					776	Nt_007232_1	Y				557	K4BKV2	Y		757	Nt_003804					1429	Nt_037594		702	G7IQ96	Y					1757	C6SV97	Y	3059	M1AC15		526	R0F5B5	Y		2892	UPI000233E5DB
		1353	M0ZV97						1110	Q6VEJ5								557	M1C9X0	Y		757	Nt_004310_2		1489	Nt_020563	Y								678	UPI000233F214												2892	UPI00032A6304
					530	Nt_001547	Y					777	E5RPJ4	Y				557	K7KWB0	N		757	Nt_005888					1432	Nt_006070_1		703	Nt_030633_2	Y					1773	V7C9M2	Y	3067	Nt_008956		527	V4LX88	Y		2892	V7CYN3
		1355	Nt_004765						1114	M1AM09								557	K7KWB1	N		757	Nt_006725		1495	Nt_006779	Y	1432	Nt_008630_1						679	Nt_000270
					531	Nt_000101_1	Y					779	Nt_007535	Y				557	UPI0002338EC6	N		757	Q6RJY2		1495	Nt_011806	Y	1432	Q42955		708	Nt_008285	Y		679	Nt_001248		1777	Nt_002803	Y	3068	Nt_082160		528	Nt_001648	Y		2896	Nt_000759
		1356	Nt_003528_3						1115	J7EPI5																									679	Nt_002186_1								528	Nt_001946	Y
					533	G7JWW6	N		1115	J7EPU9		784	Nt_000852	Y				558	Nt_000229	Y		759	B2LT58		1498	Nt_063786	Y	1437	Nt_007369		709	Q38JI4	Y		679	Nt_002643		1780	Nt_003542	Y	3072	K4C8R3						2910	M1D248
		1359	Nt_028269						1115	J7EPV1		784	Nt_001244	Y								759	Nt_001409												679	Nt_002904					3072	M1CKC6		529	Nt_001450	Y
					534	Nt_001614	N		1115	J7EQ04		784	P93343	Y				562	Nt_001342_1	Y					1506	Nt_000729_1	Y	1468	Nt_003692_2		711	Nt_047993	Y		679	Nt_002938		1788	Nt_001307	Y								2914	Nt_001424
		1361	Nt_002247		534	Nt_001131	N		1115	J7EQB1		784	Q75ZE3	Y				562	Nt_050386	N		763	K4B101								711	Nt_008052	N								3089	V7C591		530	Nt_023123_1	Y
					534	O24136	N															763	Nt_000335_2		1514	M0ZIV2	Y	1470	Nt_010295_1						680	M1BV98		1790	Nt_004012	Y	3089	V7C7E4						2932	K4BGV5
		1362	Nt_004654						1116	Nt_005947_1		785	M0ZM42	Y				564	I3SIM7	Y		763	Nt_001362		1514	M0ZIV3	Y	1470	Nt_040324		716	Nt_003231_1	Y											531	A9QVH4	Y		2932	M1CHQ2
		1362	Nt_049701		535	Nt_033230	Y		1116	Nt_057041		785	Nt_001426	N								763	Q2XTB2												681	Nt_018218		1798	Nt_004827_1	Y	3100	I1KMJ1		531	G7J421	Y		2932	K4D2U8
												785	Nt_050520	N				565	O04300	Y					1524	Nt_000586_1	Y	1472	Nt_057579		720	F2VJZ2	N					1798	Q9XG77	Y	3100	I1NDX2		531	I1JV03	Y		2932	M1C6Q8
		1363	Nt_029292		537	Nt_001618	Y		1118	K4CCK4		785	Nt_000339	Y								764	V7BIH4								720	Nt_000595_1	Y		683	Nt_001879					3100	UPI00032A7548		531	P46259	Y
												785	Nt_001635	Y				566	Nt_004780	Y					1532	Nt_004445	Y	1474	K4CMQ6		720	Nt_001150_1	N					1800	Nt_001841_1	Y				531	UPI00032AA6C1	Y		2941	Nt_000680
		1383	Nt_006236_1		538	Nt_046114	N		1119	Nt_005648		785	Q6IVK6	Y								765	Nt_002933								720	Nt_047562	N		687	Nt_006648					3107	T2DNH9		531	G7JFB0	N
					538	Nt_050839	Y		1119	Nt_028082		785	Q6IVK7	Y				569	Nt_004183	Y					1537	Nt_001632	Y	1479	Nt_073515		720	Q5EEY5	N					1801	M1CNY3	Y	3107	V7B160						2943	Nt_019160
		1384	B6VRE8						1119	Nt_056229												766	K4B778								720	Q84UV7	Y		688	Nt_000766								532	Nt_001215	Y
		1384	Nt_001695		539	A1KYB0	Y		1119	Q202M6		789	Nt_001329_2	Y				571	UPI00032A57BC	Y		766	P42055		1544	K4B2J4	Y	1499	I1MXB1		720	Q8LKF8	N		688	P69039		1802	Nt_056673	Y	3123	V7B8K7						2948	Nt_048213_2
					539	I3QHX5	Y					789	Nt_002928	Y											1544	M0ZU26	Y	1499	I1MXB2															533	K4BCY5	Y
		1395	Nt_060356		539	Nt_000034_1	Y		1120	Nt_005531								575	Q69F96	Y		767	Nt_006522					1499	UPI00032A91DA		721	Nt_001453	Y		689	Nt_000642_1		1804	Nt_058482	Y	3133	U6C0V5						2977	Nt_001417_1
					539	Nt_025777_1	Y					790	Nt_010524	Y											1545	Nt_001938	Y																	534	M4DQN2	Y		2977	Nt_045924
		1403	Nt_000016		539	P68172	Y		1125	K4C7G7								576	Nt_006090_2	Y		768	UPI00032ABE79		1545	Q8LKR4	Y	1504	Nt_002897_2		727	Nt_016092	Y		691	D7MLY6		1808	Nt_009631	Y	3136	Q93YX7		534	M4FEX6	Y
					539	Nt_000432_1	Y		1125	M1CGN1		793	M1CR90	Y				576	Nt_026350	Y																								534	P29511	Y		2981	M4EBM7
		1412	V7AGX5		539	K4CWR4	N		1125	UPI0002BC828F		793	K4BXW5	Y								769	Nt_002909		1549	K4D4H7	Y	1505	Nt_001032		728	Nt_046967	Y		692	Nt_026757		1810	Nt_004443	Y	3146	Nt_005673
					539	K4CWR5	N											579	Nt_000599	Y								1505	Nt_001848															535	V7CIB7	Y		2987	R0GVG9
		1413	Nt_006881		539	K4DHM3	N		1127	Nt_006973		794	K4B9R3	Y				579	Q9SLN8	Y		770	M4EPP3		1558	Nt_004316	Y				729	Nt_009093	Y		693	I1LHR7		1813	Nt_002960	Y	3165	K4C2U0
		1413	Nt_045511		539	M0ZZV7	N		1127	Nt_074887		794	M1BD53	Y														1507	K4BN59						693	UPI000233D55D					3165	M1C504		536	Nt_001448	Y		2997	Nt_000896
					539	Q069K5	N					794	UPI0002BCA4FA	Y				581	Nt_000481	Y		771	M1BW30		1567	Nt_074531	Y				732	K4BKV2	Y					1815	B5LAW2	Y				536	Nt_011545_1	Y		2997	Nt_002478
		1414	Nt_002701_1		539	Q2XTD0	N		1128	V4K827								581	Q9AVG8	Y								1510	Nt_004384_1		732	M1C9X0	Y		694	V7CCV5					3167	K4CQX9						2997	Nt_097478
					539	UPI0002BC9258	N					796	Nt_004347	Y				581	Q078Z5	Y		774	Nt_003470		1568	Nt_003594	Y	1510	Nt_058525									1818	M1B234	Y	3167	M0ZS23		537	C6T898	Y
		1420	Nt_001687						1132	I1NDH8												774	Nt_005996								733	Nt_001436	Y		696	Nt_002712								537	I1KSD0	Y		3000	Nt_001419
					540	Nt_044988	N					799	Nt_000529	Y				585	C6TNP5	Y					1571	Nt_001223_1	Y	1511	Nt_002601		733	Nt_003663	Y					1827	Nt_001936	Y	3174	UPI00032A982F		537	Q2TFP2	Y
		1425	K4CVW7						1134	Nt_002803								585	I1KWI0	Y		775	K4FWQ6					1511	Q153I4						697	Nt_005010					3174	UPI00032ACF03		537	V7CMK3	Y		3006	Nt_056854
					541	Nt_002258	Y					800	Nt_001994	Y				585	I1N4P7	Y					1577	Nt_000213	Y				734	Nt_001773	Y		697	Nt_047637_1		1828	Nt_005385	Y
		1435	K4BK32		541	Nt_007074	Y		1135	K7KSG7								585	I1KWI1	N		777	G7IDZ4					1513	Nt_002934												3177	M1AW37		538	Nt_008693	Y		3013	K7LGW1
		1435	M1B875		541	M4C921	Y		1135	K7KSG8		804	K4ATD8	Y								777	I1L314		1580	Nt_052985	Y				735	Nt_000271_1	Y		698	V7AQ55		1830	D6P3J0	Y	3177	UPI0002BC86F6						3013	K7LGW2
									1135	UPI00018C66B2		804	Q2I2N3	N				592	K4AYT8	N								1523	Nt_053425		735	Nt_001435_1	Y					1830	Nt_000457	Y				539	R0F704	Y
		1437	Nt_003658		542	M4CA08	N		1135	V7AR96								592	P47921	N		780	Nt_004212_2		1583	Nt_000747	Y								699	Nt_004212_2					3186	Nt_035482		539	R0GYG0	Y		3018	K4BMW7
												805	M1BI71	Y														1524	Nt_005876_1		737	Nt_003260	Y					1835	Nt_001029	Y								3018	M0ZRR7
		1439	D7LTJ5		543	Nt_025904	N		1137	G7JUC7		805	P93785	Y				594	V7B114	Y		781	Nt_000345		1585	Nt_000787	Y	1524	Nt_010016		737	Nt_003261	Y		700	Q42932					3188	Nt_017060		540	Nt_003552	Y
		1439	D7MMF6																			781	Q40403															1837	Nt_003403	Y	3188	Nt_083770						3020	Q9SBQ8
		1439	E4MWP5		545	A1KYB1	Y		1138	Nt_065657		807	Nt_000952	Y				596	K4CU26	Y					1597	R0GCU2	Y	1539	Nt_046123		740	Nt_001004_1	Y		701	K4CG62								541	Nt_002395	Y
		1439	M4D6H4		545	Nt_000148	Y											596	M1BAK7	Y		782	Nt_001089		1597	T2DNH8	Y	1539	Nt_048665						701	Nt_001191_1		1838	G9IHG2	Y	3193	Nt_053039						3021	Nt_010519_1
		1439	M4ESN3						1139	Q9LDV4		809	Nt_001843_1	Y											1597	V7D1H0	Y	1539	Nt_054796		746	Nt_043994	Y		701	Nt_002036								542	I1LDR2	Y
		1439	M4F7V3		546	D3TI68	N		1139	UPI0001E92AE7		809	Nt_004818	Y				597	K4B4Q2	Y		783	Nt_007615												701	Nt_002431		1843	Nt_001632	Y	3194	Nt_055845		542	I1NGT9	Y		3030	U5PY20
		1439	M4FCP4		546	E0XN34	N					809	Nt_019199_1	Y				597	UPI0002BC912C	Y					1598	Nt_010639_1	Y	1541	Nt_008199_2		748	Nt_026940	Y		701	Nt_002706								542	M4CZR3	Y
		1439	P23321						1140	Nt_003416		809	Q8RVF9	Y								786	M0ZYR0												701	Nt_003804		1852	Nt_032625	Y	3219	Nt_069923		542	P29516	Y		3037	Nt_020339
		1439	Q9S841		547	M4DY77	Y											600	Nt_002915	Y					1611	Nt_000133	Y	1542	Nt_027658		754	Nt_000229	Y		701	Nt_004310_2					3219	Q93X30		542	P37392	Y
		1439	R0GR75		547	M4FDJ4	Y		1141	Nt_005776		810	Nt_002899	Y								787	K7X0L6												701	Nt_005888		1853	Q9TNL9	Y				542	UPI00032A9402	Y		3038	Nt_003254
		1439	V4KUT8									810	Q75ZE5	Y				603	Nt_016092	Y					1612	Nt_053416	Y	1549	Nt_029090		755	Nt_004764_2	Y		701	Nt_006725		1853	Q9XPR6	Y	3222	I1K9N4		542	V7BC53	Y
					549	K4C285	Y		1142	K4CEL3								603	Nt_044532	Y		788	K7KN58								755	Q93X34	Y		701	Q6RJY2					3222	K7KU59						3049	M1BA40
		1441	Nt_006016						1142	M1BAZ0		812	Nt_001027	Y											1614	M1CNY3	Y	1550	F5BFS9									1857	Nt_003982	Y				543	Nt_000678	Y
					550	Nt_016503	Y					812	P22302	Y				604	Nt_001829	Y		789	M1AA70					1550	F5BFT0		757	Nt_002552	Y		704	M4CCK4					3238	Nt_046398						3051	Nt_021387
		1448	Nt_027424		550	Nt_064737	Y		1144	K4CCH0												789	M1AA71		1619	Q1ZZN8	Y											1860	Nt_000481	Y				544	A9CM22	Y
		1448	Nt_049763									815	Nt_001702	Y				608	N1R361	Y								1552	Nt_081028		758	Nt_004864	Y		705	Nt_002469_1		1860	Q9AVG8	Y	3252	R0GGK4						3056	A0MWC2
					551	O24548	N		1146	Nt_001008												791	Nt_001405_1		1622	Nt_001641	Y								705	Nt_003431								545	UPI00032AA099	Y
		1449	Nt_007489									820	Nt_004164	Y				611	Nt_000939	Y								1560	V7BGA6		760	K4CNR7	Y		705	Q6RJY9		1862	Nt_003618	Y	3258	I1LAA7						3065	Nt_005508
					553	Nt_025854_1	Y		1148	K4DI33		820	Nt_007344	Y								792	UPI00032ABD04		1624	Nt_001649	Y				760	Q0W9N0	Y								3258	K7LIQ6		546	I1L0G9	Y
		1453	Nt_053232															613	Nt_066530	Y								1575	Nt_026661						706	I1LCI1		1869	G7JI50	Y	3258	UPI000233C33F		546	I1MG61	Y		3069	B5X574
					554	Nt_048004	N		1149	Nt_011994		821	M1B9T8	Y								799	U5YDE5		1626	V7CRB4	Y				763	Nt_001172_1	Y		706	I1NHW4		1869	UPI00032A6859	N				546	P28551	Y		3069	D7MUK6
		1457	Nt_013218															618	Nt_007494	Y								1590	Nt_011304						706	UPI000233D3A9		1869	V7C0D1	Y	3259	Nt_004344						3069	O49547
					555	C6TD94	Y		1150	Nt_004344		824	K4BQ85	Y								801	Nt_002173_1		1628	C3RXI5	Y				768	Nt_001987	Y								3259	Nt_005472_1		547	Nt_000994_2	Y		3069	R0EUC5
		1464	Nt_003184		555	I1J637	Y		1150	Nt_005472_1								619	Nt_009093	Y								1592	Nt_009662		768	Nt_003312_1	Y		707	Nt_001365		1873	Nt_001773	Y								3069	V4KJA1
												828	Nt_004722	Y								802	Nt_002970		1638	Nt_001391	Y				768	P93395	N								3273	Nt_007433		548	Q9XE59	Y
		1474	Nt_019774		556	Nt_000213	Y		1152	Q9SQ76								620	Nt_000722	Y								1593	Nt_002905_2						708	Nt_001738		1876	Nt_004271_1	Y								3076	B7FN31
					556	M1BZW7	N					850	Nt_020474	Y								803	Nt_005422_1		1639	Nt_006638	Y				772	Nt_009034_1	Y		708	Nt_060893		1876	Nt_003296	Y	3280	Q93X39		549	R0GWU8	Y		3076	G7J7M2
		1477	Nt_000488		556	C3RXI5	Y		1153	V7CQH3								621	Q9SMD3	Y								1600	Nt_001161						708	Nt_071476		1876	Q9AVG7	Y
		1477	Nt_001475		556	M1A9Z4	N					854	I1LFL7	Y								804	Nt_006630		1648	Nt_001936	Y	1600	G3K2M4		774	Nt_006545	Y								3282	Nt_060021		550	Nt_001852	Y		3081	Nt_029557
		1477	Nt_002479		556	O78327	N		1156	Nt_007412								622	Nt_000037	Y															709	Nt_016281		1877	UPI00032AA9DF	Y
					556	Q43848	N					857	Nt_001421	Y								805	Nt_001328		1650	Nt_003516_2	Y	1611	Nt_009640		775	Nt_004696_1	Y		709	Nt_045189					3288	Nt_009658_1		554	UPI00032AB4F0	Y		3085	M4F5V0
		1481	Nt_027676		556	UPI0002BCBE20	N		1157	Nt_001819		857	Q6IVK5	Y				623	M1B9T8	Y		805	Q8W3J2															1890	Nt_006583	Y				554	G7JWT4	Y
																									1652	Nt_025778	Y	1612	K4B7H2		776	Nt_007232_1	Y		710	Nt_003534					3292	B8B0B0		554	I3T9Z6	Y		3091	Nt_029283
		1485	Nt_002554		557	K4BKV2	Y		1162	Nt_000706		859	Nt_011142_1	Y				625	M1A595	N		806	D7MRT5		1652	O65853	Y											1892	K4D258	Y								3091	Nt_029694
					557	M1C9X0	Y											625	K4CPY1	N		806	M4CR81					1614	Nt_063861		777	E5RPJ4	Y		711	Nt_007226					3303	UPI00032AC862		555	I1LU53	Y
		1493	C6TD38		557	K7KWB0	N		1172	V7BWC0		861	Nt_004616_2	Y				625	M1AWD7	N		806	Q9FIE8		1653	Nt_001816	Y											1897	Nt_001550	Y								3099	K4BJL4
		1493	Nt_004970		557	K7KWB1	N					861	Nt_015541	N				625	Nt_002406	Y		806	R0GAM4					1619	Nt_050619		784	Nt_000852	N		712	K4CA45					3313	Nt_008698_1		556	I3STZ1	Y		3099	M1D7G5
		1493	UPI00032A79A4		557	UPI0002338EC6	N		1173	G7J8C0								625	Nt_004891	Y					1654	Nt_030281	Y				784	Nt_001244	N		712	M1CZP0		1901	Nt_044563	Y	3313	Q94KK8						3099	Nt_004475
												862	Nt_055206	Y				625	Nt_037205	Y		807	Q8W3J3					1633	Nt_002336_3		784	P93343	Y											557	K4DCC3	Y
		1502	Nt_002078		558	Nt_000229	Y		1174	Nt_032621															1668	Q6DQL1	Y				784	Q75ZE3	Y		713	Nt_000534		1906	Nt_002312_2	Y	3315	Nt_014481						3101	Nt_008563
												863	I1MEX3	N				626	Nt_000133	Y		808	K4D9M3					1642	M4CRU1						713	Nt_000750								558	Q5U9D4	Y
		1520	Nt_019437		560	K4BHG8	Y		1184	Nt_028027		863	K7M171	Y				626	Nt_000729_1	Y		808	M0ZHU7		1669	Nt_056673	Y				785	M0ZM42	Y		713	Nt_000888_2		1916	O20099	Y	3323	E1XUP3						3121	Nt_001536
												863	V7BSF0	N				626	Nt_033820	N								1658	Nt_018738		785	Nt_001426	Y		713	Nt_003268								559	UPI00032A9C8D	Y
		1526	D7M1B5		562	Nt_001342_1	Y		1187	Nt_020605		863	V7BTS9	N				626	Nt_062241_1	N		809	Nt_001106_1		1675	M1D2W7	N				785	Nt_050520	Y					1917	Nt_006822_1	Y	3325	K4CWL0						3129	Nt_001766_1
		1526	R0GZR7		562	Nt_050386	N											626	P29449	N		809	Nt_002983					1662	Nt_044836		785	Nt_000339	Y		716	Nt_000791								560	R0FAU4	Y
									1188	Nt_003358		868	Nt_001749_1	Y											1687	Nt_000620	Y				785	Nt_001635	Y		716	Nt_044864		1922	Nt_030338	Y	3375	Nt_056229						3133	M4EF24
		1536	B2MV47		564	I3SIM7	Y											629	Nt_000634	Y		810	Nt_003006					1678	Nt_062727		785	Q6IVK6	Y								3375	Nt_005648		561	C6TH12	Y		3133	D7L2A2
		1536	G9IHE4						1189	Nt_005647		872	Nt_002627_1	Y											1694	K4DHE9	Y	1678	UPI00032A8C4E		785	Q6IVK7	Y		718	Nt_003330		1923	Nt_034133	Y	3375	Nt_028082						3133	M4CBF1
		1536	G9IHE6		565	O04300	Y											630	Nt_029077	Y		811	Nt_009685		1694	Nt_008910	N														3375	Q202M6		562	K4DHW9	Y		3133	Q8RWN9
		1536	G9IHF1						1191	Q42933		874	K4CTF8	Y								811	Nt_021759					1681	D7MRJ2		789	Nt_001329_2	Y		719	Q307Z0		1926	UPI00032A9669	Y				562	UPI0002BCC043	Y		3133	R0GB00
		1536	G9IHF3		568	UPI00032A7D1F	N					874	M1AGU2	Y				633	Nt_003260	Y					1712	Nt_001773	Y	1681	G7IC40		789	Nt_002928	Y								3377	Nt_011332
		1536	G9IHF4						1192	Nt_051585		874	Nt_000975	Y				633	Nt_003261	Y		812	Nt_001099					1681	G7IC41						720	K4D2A4		1930	Nt_007980	Y				564	Nt_004179	Y		3140	UPI00032ACCCB
		1536	Q1KL65		571	UPI00032A57BC	Y					874	Nt_001474	Y											1713	Nt_000794	Y	1681	I1LDX0		790	Nt_010524	Y		720	Q6RH11					3380	A4GKK5
		1536	Q43173						1197	Nt_002784								634	Nt_000792_1	Y		813	Nt_001101					1681	M4EHL3									1933	Nt_002508	Y	3380	M4DPX9		565	I3SGZ4	Y		3145	Nt_004252
		1536	Q7XAS5		575	Q69F96	Y		1197	P93400		882	Nt_026490	Y				634	Nt_001445	Y					1716	Nt_001018	Y	1681	Q9SCY0		792	Nt_001236	Y		721	Nt_002297_1					3380	M4EPP5
																						814	G7IMN3					1681	Q9SM59									1937	Nt_079679	Y				566	Nt_000383	Y		3155	Nt_046523
		1537	Nt_000887		576	Nt_006090_2	Y		1199	Nt_025101		883	Nt_001241_1	Y				635	Nt_060316	Y					1733	Nt_003536_2	Y	1681	R0EZR4		793	M1CR90	Y		722	Nt_001152_1		1937	Q8H2B7	Y	3391	UPI0002BCBED9
					576	Nt_026350	Y					883	Nt_002815	Y								815	Nt_006626					1681	UPI00032A780F		793	K4BXW5	N											567	Nt_002151_1	Y		3170	Nt_016799_2
		1541	K4AXU0						1200	Nt_007456		883	Nt_003361	Y				636	B5LAW6	Y		815	O24110		1736	Nt_003127	Y	1681	V4LHY1						723	Nt_000172		1939	Nt_020686	Y	3412	Nt_046288
		1541	M1D508		579	Nt_000599	Y											636	Nt_000076_1	Y								1681	V7BFS2		795	Nt_008151	Y											568	Nt_000743	N		3171	Nt_004326
					579	Q9SLN8	Y		1202	Nt_063241		885	Nt_002282	Y				636	Nt_000249	Y		816	B2NIX3		1746	Nt_000192	Y	1681	Q9M4G5						724	Nt_051037		1942	Nt_013806	Y	3415	Nt_046279		568	Q5DKU9	Y
		1552	Nt_010737															636	Nt_043661_1	Y					1746	Nt_005356	N				796	Nt_004347	Y															3185	Nt_055238
					580	Nt_004384_1	Y		1203	D7KHV5		887	Nt_001342_1	Y				636	P43280	Y		818	Nt_000801		1746	Nt_001146	Y	1683	V7CCX4						725	Nt_000855		1947	M4EWB4	Y	3416	I3SBA2		569	K4C9N4	Y
		1561	Nt_002461		580	Nt_058525	Y											636	P43281	Y		818	Q285L8		1746	P93369	Y				797	B7FI57	Y		725	Nt_001457					3416	M1CA43		569	K4DAA0	Y		3194	I1JK05
		1561	Nt_004349						1204	K4BQ70		895	Nt_006090_2	Y				636	Q6SYB9	N								1757	Nt_002016_2									1949	B5LAW5	Y	3416	UPI00032A5C57		569	K7WTX4	Y		3194	I1KJQ5
					581	Nt_000481	Y		1204	Q93YG9												819	K4DHU7		1751	Nt_001307	Y	1757	Nt_012750		798	Nt_005851	Y		726	Nt_001997_1		1949	K4B170	Y				569	M1D6Y3	Y		3194	UPI00032A87C2
		1568	A2VB69		581	Q9AVG8	Y					902	Q6L5N5	Y				638	Nt_000344	Y		819	M1A0G4												726	Nt_002382		1949	M0ZSL5	Y	3422	Nt_037808		569	Nt_003422	Y
		1568	C4PBD3		581	Q078Z5	Y		1208	Nt_047279								638	Nt_001225_1	Y					1753	Nt_004012	Y	1977	Nt_030395		799	Nt_000529	Y											569	Nt_005729_1	Y		3220	K4DBI4
		1568	C4PBD8									908	Nt_001839_1	Y								820	Nt_000464_2												727	Nt_007409_1		1956	Nt_000132	Y	3423	K4C6C5		569	Q308B0	Y		3220	Q84P53
		1568	C4PBE1		583	Nt_014322	N		1210	C6SXW4		908	Nt_004832_1	Y				641	Nt_008459	Y					1756	Nt_010784_1	Y				800	Nt_001994	Y		727	C6TFC7								569	Q6RJY1	Y		3220	Q8RVV4
		1568	C4PBE2		583	Nt_013846_1	N											641	Nt_090849	Y		822	Nt_000956_1												727	I1JFW6		1957	K4CJH4	Y	3428	Nt_010735		569	B7FH91	N
		1568	C4PBE7						1211	Nt_014637		909	Nt_021006	Y											1765	Nt_000208	Y				804	K4ATD8	Y		727	I1JFW7		1957	Nt_003669	N	3428	Nt_019631		569	I3SXZ6	N		3221	Nt_012890
		1568	E0DA05		584	Nt_056477	N					909	Q03683	Y				642	Nt_002922	Y		823	Q93YH4		1765	Q1WL43	Y				804	Q2I2N3	Y		727	I1L2H4		1957	Nt_006318_2	Y				569	UPI00032A748D	Y		3221	Nt_016654_1
		1568	E5KUU8						1214	Nt_006712								642	Nt_005609_1	Y					1765	Q1WL44	Y								727	K4D831					3432	Nt_002791		569	UPI00032AA096	N
		1568	E5KUU9		585	C6TNP5	Y					911	Nt_026350	Y								824	K4AW95		1765	Q2XVY5	Y				805	M1BI71	Y		727	V7BV97		1961	Nt_001819	Y								3232	Nt_005863
		1568	E5KUV0		585	I1KWI0	Y		1215	Nt_085977								644	Nt_002606	Y											805	P93785	Y								3436	Nt_023454		570	K7K7B4	Y
		1568	E5KUV1		585	I1N4P7	Y					913	Nt_026719	Y				644	Nt_014086	Y		825	Nt_000893		1777	Nt_002295_1	Y								728	Nt_000640		1964	Nt_008188	Y								3238	M4F326
		1568	E5KUV5		585	I1KWI1	N		1222	Nt_030009															1777	U3PLK3	Y				807	Nt_000952	Y								3441	K4B3M5		571	K4C5Z1	Y		3238	V4KQ87
		1568	E5KUW3									914	Nt_015909	Y				645	Q6SZ89	Y		826	I1LH27												729	V4LEE3		1971	Nt_025843	Y				571	UPI0002BCBB67	Y
		1568	G0WYN4		588	Nt_007896	N		1225	D7MHT5															1787	O65849	Y				808	Nt_003580	Y								3458	G7L7F0						3252	D7R1S0
		1568	G0WZ74		588	Nt_011750_1	N		1225	R0GWZ9		918	Q9SPB1	Y				646	Nt_074531	Y		828	Nt_003849		1787	U6C0U9	Y								730	I1L7V1		1978	K4BSB8	Y				573	K4BBU4	Y		3252	Nt_021982
		1568	G0WZF6																												809	Nt_001843_1	Y		730	I1L7V2					3465	Nt_009592		573	Nt_000937	Y
		1568	G0WZI7		590	Nt_007736	Y		1227	M1AX28		920	Nt_008050_1	Y				653	K7K7B4	Y		829	V7BMZ5		1790	Nt_002872	Y				809	Nt_004818	Y					1982	Nt_000663	Y	3465	Nt_049304						3254	Nt_002799
		1568	G1CC07						1227	Q9T0N1																					809	Nt_019199_1	Y		733	M1CS04					3465	Q84UV4		574	Nt_028103_1	Y
		1568	G1CCA1		591	H1ZXA7	N					921	M1CTG2	Y				655	D7R1S1	Y		830	Nt_001603		1792	Nt_005770	Y				809	Q8RVF9	Y					1984	K4CL50	Y								3259	D7LFI4
		1568	G3LV08		591	K4C9W3	Y		1231	Nt_006614		921	M1CTG3	Y				655	Nt_034659	Y		830	Nt_002488_1												736	Nt_002468					3466	F4I3R0		576	R0H9E1	Y		3259	M4EZS3
		1568	I3NTM6		591	M1CZI3	Y																		1795	Nt_033230	Y				810	Nt_002899	Y					1988	Nt_023117	Y	3466	Q8H0S9						3259	O23715
		1568	P11421						1232	Nt_001525		922	D7KRQ0	Y				658	D4I601	Y		831	Nt_004385								810	Q75ZE5	Y		737	K4AW95								579	Nt_046968	Y		3259	R0FX62
		1568	P11422		592	K4AYT8	Y					922	Q9C9C4	Y											1796	D2Y3F4	Y											1989	Nt_022166_1	Y	3470	K4CXV5
		1568	Q32475		592	P47921	Y		1234	UPI00032A525D		922	V4KD95	Y				659	Nt_001069	Y		832	K4DCC3		1796	K4CU67	Y				813	Nt_018628	Y		738	Nt_002574_1					3470	Nt_002394		581	Nt_006099	Y		3265	K4BXI8
		1568	Q32507						1234	UPI00032A9A89																												1994	UPI00019D348F	Y	3470	Nt_009059						3265	M1CCM2
		1568	Q32778		594	V7B114	Y					926	Nt_005510	Y				661	Nt_001926	Y		833	Q5U9D4		1808	K4CLL3	Y				817	C9DFB5	Y		740	Nt_016731_1								582	Nt_004266	Y
		1568	Q33101						1236	Nt_011329_1																												1998	C4PW06	Y	3478	Nt_026983						3269	Nt_002251
		1568	Q33C26		595	K7LZH1	Y					930	Nt_006277	Y				664	Nt_048213_2	Y		834	Nt_011612		1814	Nt_003618	Y				820	Nt_004164	Y		741	Nt_065721		1998	C4PW08	Y	3478	Nt_027922		583	K4DC72	Y
		1568	Q3C1J4						1240	Nt_000656																					820	Nt_007344	Y					1998	C4PW34	Y				583	M1ADJ8	Y		3276	Nt_005642
		1568	Q7YM64		596	K4CU26	Y		1240	Nt_024091		933	Q948K2	Y				665	Nt_001972	Y		835	Nt_000744		1821	Q9TNL9	Y								742	V7BMZ5					3494	Nt_110566						3276	Nt_005701
		1568	Q8RU60		596	M1BAK7	Y											665	Nt_065866	N					1821	Q9XPR6	Y				821	M1B9T8	Y					1999	Nt_033089	Y				584	R0ISN9	Y
		1568	Q9GGY0						1246	Nt_097624		934	M1A379	Y								836	Nt_000637												743	M1CM45					3516	F8TJT2						3277	Nt_047688
		1568	Q9GGY1		597	K4B4Q2	Y											666	M1CTZ8	Y					1827	Nt_004545	Y				822	K4CWL0	Y		743	Nt_000405_1		2003	Nt_014151	Y				585	M0ZV40	Y
		1568	Q9GGY3		597	UPI0002BC912C	Y		1247	Nt_003250		935	Nt_011080	Y				666	M1E0E5	N		837	Nt_018760																		3528	K4AZN3		585	UPI0002BC8A52	Y		3280	Nt_002871_2
																									1830	Nt_015565	Y				823	I3T8Q5	Y		745	M1CKI2		2012	Nt_001896	Y	3528	V7B1V0
		1570	C4PBE0		598	K7MZI8	N		1249	Nt_011695		938	Nt_021363	Y				668	Nt_001403_1	Y		838	Q9AXR6															2012	Nt_016504	Y				586	O24135	Y		3292	I1KGC2
		1570	C4PBE9		598	V7CYE2	N																		1837	UPI00032AA9DF	Y				824	K4BQ85	Y		746	UPI00032A67B0					3530	K4BN29
		1570	P48709						1253	Nt_008124		940	Nt_000206	Y				669	Q9LUT2	Y		839	Nt_027090															2040	Nt_001926	Y	3530	UPI0002BCA008		589	Nt_021669	Y		3295	K4C5W1
		1570	Q2HXW7		599	M4F320	N											669	R0HYI8	Y					1847	Nt_018051_1	Y				827	P37222	Y		747	K7LBM2												3295	M1C779
		1570	Q32699						1254	R0GVB4		945	Nt_003323	Y								841	K4CMD1															2045	I1M5L7	Y	3536	M1BDU1		590	R0H7Y6	Y
					600	Nt_002915	Y											670	Nt_001391	Y					1867	Q852Q9	Y				828	Nt_004722	Y		748	M1D0L3		2045	I1M5L8	Y								3303	Nt_047004
		1571	Nt_025779						1257	Nt_034404		947	Nt_055653	Y				670	Nt_048618	N		843	Nt_000906												748	M1D0L4					3540	H1AD88		591	B7FHP4	Y
		1571	Q0H8W0		603	Nt_016092	Y											670	Nt_049683	N		843	Nt_000541		1883	Nt_009132	Y				832	Nt_000743	Y					2050	Nt_006510	Y	3540	K4BG16		591	G7J588	Y		3306	Nt_036524
		1571	Q93WZ1		603	Nt_044532	N		1260	Q7XAF5		953	Nt_001122_1	Y																	832	Q5DKU9	Y		749	Nt_008092					3540	M0ZUS3		591	I3SWT6	Y
												953	Nt_002728_1	Y				672	Nt_006779	Y		844	Nt_003523		1885	Nt_006822_1	Y											2052	UPI0001890A5C	Y	3540	M1BXM4		591	Q39445	Y		3311	M4CRU1
		1582	I1KPY5		604	Nt_001829	Y		1265	Nt_001451		953	U3SXQ9	N				672	Nt_011806	Y											836	Nt_069521	Y		750	Q9AXR6					3540	Nt_005081
									1265	Nt_059964												845	M1CW05		1890	Nt_004032	Y											2056	Nt_012391	Y	3540	Nt_005727		593	M0ZPM9	Y		3313	I1MAK3
		1597	I1KN59		607	Nt_012588_1	N					954	K4B4Q2	Y				678	Nt_000966	Y					1890	Nt_008964	Y				839	Nt_001708	Y		751	Nt_004275					3540	Nt_006920		593	Q2PYX4	Y		3313	K7MWZ5
		1597	K7MJI6						1268	O81146		954	M0ZUL5	N								846	Nt_002863															2069	Nt_060316	Y	3540	Nt_046808						3313	UPI000233B98F
		1597	UPI00032A607E		609	Nt_000562_1	N					954	UPI0002BC912C	Y				679	Q6L5N5	Y					1898	Nt_013806	Y				841	Nt_002343_1	Y		756	Nt_000303								594	Nt_000159	Y		3313	UPI000233F161
		1597	UPI00032A69B8						1269	Q8H945												847	K4DHC7															2073	Nt_063292	Y	3552	C6T1D1
		1597	V7CBD4		610	Nt_009803	N					956	Nt_002812	Y				683	Nt_000852	N		847	Q2XPV4		1903	Nt_000599	Y				842	Nt_006588	Y		758	Nt_001275					3552	I1KZY1		595	I1J9I1	Y		3318	Nt_015788
									1270	K4C234								683	Nt_001244	N		847	UPI0002BCB0C8		1903	Q9SLN8	Y								758	Nt_001481		2074	Nt_033230	Y	3552	I1MFM5
		1608	Nt_010076		611	Nt_000939	Y		1270	K4DF90		957	K4B1S1	Y				683	P93343	Y		847	Nt_005079								850	Nt_020474	Y		758	Nt_010215					3552	Nt_022928		596	K4C4W6	Y		3322	Nt_081661
		1608	Nt_012559						1270	M1BNJ2								683	Q75ZE3	Y					1919	Nt_066530	Y								758	Q3SC82		2077	Nt_032651	Y				596	M1CXM3	Y
					613	Nt_066530	Y					958	Nt_001165	Y				683	Q948K2	N		848	Nt_001448								852	Nt_000383	Y		758	Q6L4B2		2077	Nt_061275	Y	3553	V4LSD4		596	Q3HRZ9	Y		3326	M1BRQ1
		1621	Nt_045971						1275	Nt_022688												848	Nt_011545_1		1927	Nt_003126	Y				852	Nt_002151_1	Y		758	B7FGJ7
					615	M0ZGS3	Y		1275	Nt_046914		960	I3S3K3	Y				686	Nt_000062_1	Y											852	K4CQI3	N		758	C6T9Q3		2078	Nt_006545	Y	3556	UPI00032AB0EC		598	Nt_000487	Y		3327	UPI0002BCBC11
		1622	Nt_004892																			850	Nt_002468		1934	Nt_004827_1	Y				852	K4D452	N		758	D7LRU2								598	Nt_002044	Y
		1622	Nt_007734		618	Nt_007494	Y		1277	Nt_050536		963	Nt_008959	Y				690	Nt_006143_1	Y					1934	Q9XG77	Y				852	M1D3N1	N		758	D7M5S8		2082	Nt_004696_1	Y	3570	M4EP64						3331	H8XZ69
		1622	Nt_052208															690	Nt_032377	Y		851	UPI00032A60F5								852	Q2XPV0	N		758	G7JEM8								599	K4D2Y1	Y		3331	Nt_001535_1
					619	Nt_009093	Y		1285	Nt_005299		970	Nt_001005	Y											1936	Nt_001841_1	Y				852	M1BY04	N		758	G7JLB5		2087	Nt_000195	Y	3575	Nt_005260		599	M1CQC8	Y		3331	Nt_010791
		1627	M0ZKA6															695	Nt_011080	Y		852	R0F704												758	G7KG78								599	Nt_000040	Y
		1627	Q8L6B8		620	Nt_000722	Y		1288	K4CJ39		973	G7JWR8	Y								852	R0GYG0		1942	Nt_003260	Y				857	Nt_001421	Y		758	I3T0L4		2102	K4BWF0	Y	3578	Nt_001569		599	Q76FS3	Y		3339	M1BS90
									1288	Nt_045054		973	I3SQG7	Y				697	Nt_001072	Y					1942	Nt_003261	Y				857	Q6IVK5	Y		758	I3T8Q2		2102	M1B9M1	Y
		1641	M1D0D3		622	Nt_000037	Y															853	Nt_003321		1942	K4B2L1	N								758	K4C1D2					3596	Nt_011941_1		600	Nt_004658	Y		3352	K4CHA1
									1290	Nt_006532		974	Nt_002441_1	Y				703	Nt_000339	Y					1942	M0ZTX6	N				858	V4NNZ7	Y		758	M4CGU4		2103	M1A0X1	Y								3352	M0ZKG6
		1663	M9TFI9		623	M1B9T8	Y					974	Nt_023600	Y				703	Nt_001635	Y		854	K4CPN9												758	M4CL15					3617	Q2WGL6		602	UPI00032A4FA5	Y		3352	M0ZKG7
		1663	O46893						1291	Nt_000757_2		974	Nt_029901_1	Y				703	Q6IVK6	Y		854	UPI0002BC972B		1944	Nt_005690	Y				861	Nt_004616_2	Y		758	Nt_005896		2105	Nt_002282	Y								3352	UPI0002BC9109
					626	Nt_000133	N											703	Q6IVK7	Y					1944	Q9ZP52	Y				861	Nt_015541	N		758	Nt_057721					3628	Nt_026790		604	Nt_001630	Y
		1667	Nt_000341		626	Nt_000729_1	Y		1298	M4FDK1		975	Nt_004545	Y								855	Nt_002674												758	P46298		2107	Nt_001993_1	Y								3369	M1BZG1
					626	Nt_033820	N					975	P27154	Y				707	Nt_018022	Y					1949	B5LAU3	N				862	Nt_055206	Y		758	P59223					3630	Nt_018953		605	D7L0L6	Y
		1692	Nt_003594		626	Nt_062241_1	N		1299	Nt_004838_1												856	D7LII1		1949	K4D2B6	Y								758	P59224		2128	V7BXL6	Y								3372	Nt_035414
					626	P29449	N		1299	Nt_008125		977	Nt_037677	Y				712	Nt_001632	Y					1949	M1ATD0	Y				864	Nt_031339	Y		758	P62302					3634	Nt_021990		606	Nt_005952	Y
		1694	Q9AU12																			857	Nt_018218												758	R0F7N8		2135	Nt_007268	Y								3378	Nt_003900_1
		1694	V7BWG6		628	Nt_013556_1	N		1300	Nt_008704		978	Nt_018110	Y				716	Nt_029199	Y					1960	Nt_000266	Y				867	Nt_063292	Y		758	R0FHC6					3647	K4D3Q1		607	Nt_003523	Y
					628	Q8GUA3	N											716	Q8H2B6	Y		858	Nt_004881_1												758	UPI00032A7633		2147	Nt_027944	Y								3401	Nt_002078
		1712	M1A1K1						1303	Nt_005310		980	K4CL50	Y											1972	K4BKV2	Y				868	Nt_001749_1	Y		758	UPI00032ACD93					3649	I1L0U6		608	Nt_000206	Y
		1712	M1A1K2		629	Nt_000634	Y											721	Nt_008749	Y		859	D7MLY6		1972	M1C9X0	Y								758	V4L9X0		2148	Nt_020474	Y								3418	D7M2V0
									1304	Nt_003866_1		985	Nt_000310	N				721	Nt_003127	Y											871	Nt_000028	Y		758	V4MYL5					3656	Nt_001579		609	Nt_081423	Y		3418	F4KGS3
		1714	Nt_066181		630	Nt_029077	Y					985	Nt_000499_1	Y								860	Nt_000500_1		1976	Nt_044563	Y				871	Nt_000721	N		758	V4NDD6		2166	Nt_007834	Y								3418	Q9LFU1
									1307	Nt_017079		985	Nt_000789	Y				725	Nt_000266	Y											871	Nt_011594	N		758	V7AML9		2166	Q40526	N	3669	K4B9R8		611	Nt_001405_1	Y		3418	V4N617
		1715	Nt_004108_1		631	D7L7N9	Y															861	Q42950		1982	Nt_006799	Y				871	Nt_050029	N
									1309	K4BLV4		986	Nt_000313	Y				727	Nt_109473	Y					1982	Nt_031121	Y				871	Nt_055670	N		759	Nt_004066		2169	Nt_004817_1	Y	3677	I1KEY6		613	V4M0V2	Y		3424	Nt_048977
		1724	Nt_003137		633	Nt_003260	Y					986	Nt_000390	Y								863	V7CCV5		1982	Nt_059293	N				871	U5HUF9	Y					2169	Nt_006482	Y	3677	I1LS70
					633	Nt_003261	Y		1311	Nt_010893		986	Nt_058527	N				728	Nt_002872	Y											871	K4C2J3	N		760	B2LT58								614	Nt_016241	Y		3428	K4CAH4
		1736	I1KKK0						1311	Nt_011460								728	Nt_005770	Y		864	Nt_000669_1		1993	Nt_004372	Y				871	K4D4Q9	N		760	Nt_001409		2182	Nt_009161	Y	3697	Nt_000952						3428	UPI0002BCB348
		1736	I1N318		634	Nt_000792_1	Y		1311	Nt_060465		990	K4BPJ4	Y				728	Nt_044607_1	N											871	M0ZPC7	Y											615	Nt_006361	Y
		1736	V4LYR3		634	Nt_001445	Y		1311	K4BLS9												865	Nt_004046		1996	Nt_012391	Y				871	Nt_000129_1	Y		761	Nt_000906		2197	Nt_004700	Y	3699	C6SXP4						3436	Nt_016245_1
		1736	V7B315						1311	M1B4E3		991	Nt_074531	Y				731	Nt_017436	Y											871	Nt_051361	N								3699	G7K8X5		616	Nt_001590_1	Y
					635	Nt_060316	Y															866	Nt_047775		1997	Nt_010059_1	Y				871	Q2XTC7	N		764	G7IMN3		2225	M1B088	Y	3699	I1MAL3						3441	M1BQJ0
		1737	Nt_050300						1313	Nt_012041		998	Nt_019835	Y				732	Nt_001843_1	Y											871	Q38HT9	N								3699	K4CMU5		617	Nt_004647	Y		3441	M1CPF3
		1737	Nt_051045		638	Nt_000344	Y					998	Nt_048975	Y				732	Nt_004818	Y		867	Nt_007502		2003	Nt_002960	Y				871	Q38HU8	N		765	Nt_006838		2227	K4CNR7	Y	3699	K4DH85
					638	Nt_001225_1	Y		1314	Nt_027090								732	Nt_019199_1	Y											871	Q3HRX5	N					2227	Q0W9N0	Y	3699	M1CUY6		618	Nt_000332	Y		3445	I3S1P8
		1741	R0GCU2						1314	Nt_046111		999	Nt_001849	Y				732	Q8RVF9	Y		868	Nt_001997_1		2016	Nt_033089	Y				871	Q43177	N		766	K9JIF8					3699	M1D1J4		618	Q5DKV0	Y
		1741	T2DNH8		640	UPI00032A5A7E	N					999	Nt_055402	Y								868	Nt_002382								871	U5Q1Q7	Y					2230	P80572	Y	3699	Nt_002273						3452	M1B818
		1741	UPI00032AAD66		640	UPI00032A68EB	N		1316	Nt_007929		999	Nt_057439	Y				733	Nt_003296	Y					2027	Nt_051989	Y				871	Q9ZRE0	N		767	M1C075					3699	Nt_005160		619	Nt_037677	Y
		1741	V7D1H0									999	Nt_060588	Y				733	Nt_004271_1	Y		869	Nt_000502_1															2231	Nt_040539	Y	3699	Nt_009667						3459	Nt_053388
					642	Nt_002922	Y		1317	Nt_003166								733	Q9AVG7	Y					2035	Nt_001029	Y				872	Nt_002627_1	Y		769	Q2XPX9					3699	UPI00032A838E		620	UPI00032A60F5	Y
		1753	Nt_008833		642	Nt_005609_1	Y					1009	Nt_005609_1	Y								870	Nt_004869_1															2236	Nt_000416_1	Y	3699	UPI00032ACFAC		620	UPI00032A6BB4	N		3461	K4C952
									1319	Nt_012044_1		1009	Nt_002922	Y				734	D7KRQ0	Y		870	Nt_005630		2038	Nt_058108	Y				873	E4MXI2	N		770	M1CX21												3461	M1CK13
		1756	Nt_001960		644	Nt_002606	Y											734	Q9C9C4	N											873	M4DEX5	N					2238	B2LYJ4	Y	3703	I1LMP2		621	K4AU58	Y		3461	M1CK14
		1756	Nt_004069		644	Nt_014086	Y		1321	Nt_079679		1017	Nt_034118	Y				734	V4KD95	Y		871	Nt_018338		2039	Nt_003403	Y				873	M4E219	N		771	Q2XTE5					3703	I1MZ47
									1321	Q8H2B7																					873	Q0ZUG6	N					2239	Nt_001618	Y	3703	V7CZG2		622	Nt_000928_1	Y		3474	Nt_010064
		1757	Nt_010639_1		646	Nt_074531	Y					1018	Nt_053416	Y				737	G7IQ90	Y		872	M1CZP0		2042	Nt_032651	Y				873	V4LSR2	Y		772	Q6UJX4
									1322	Nt_007362_1															2042	Nt_061275	Y											2243	K4BNY4	Y	3704	M0ZPC7		623	Nt_000744	Y		3475	M1A052
		1758	A0PDH9		647	Nt_090451	N		1322	Nt_007878		1019	Nt_050801	Y				740	U6C3B4	Y		873	Nt_000640								874	K4CTF8	Y		773	Nt_008090		2243	Nt_010238	Y
																									2047	Nt_002282	Y				874	M1AGU2	Y					2243	Nt_012898	Y	3708	Q94CG5		624	Nt_000637	Y		3477	K4ASJ4
		1762	Nt_018051_1		653	K7K7B4	Y		1327	Nt_034388		1021	Nt_065364	Y				741	J7FXE4	Y		876	Nt_005563								874	Nt_000975	Y		774	Q6UJX5												3477	M1D576
																		741	J7FYT8	Y					2048	D7R1S1	Y				874	Nt_001474	Y					2254	Nt_007403	Y	3709	Nt_047517		625	Nt_003122	Y
		1767	Nt_018592		654	Q1WL45	N		1330	M1B4H3		1022	Nt_001069	Y				741	J7G3I0	Y		877	K4BG40		2048	Nt_034659	Y								775	Nt_001622_1												3487	Nt_017162
																		741	J7G5V4	Y											878	M1CLN2	Y					2274	Nt_000533_2	N	3718	Nt_008784		626	Nt_011612	Y		3487	Nt_041072
		1771	Nt_022546		655	D7R1S1	Y		1332	K4C0D4		1023	Nt_007736	Y				741	Nt_005894	Y		881	Q08154		2057	Nt_000416_1	Y								776	V7BIH4		2274	Nt_001166	Y
					655	Nt_034659	Y															881	V7APB3								881	Nt_028556	Y								3734	Nt_012699		627	Nt_004446	Y		3493	Nt_004886
		1782	K4CR83						1334	Nt_003622		1028	Nt_000607	Y				747	Nt_002899	Y					2058	Nt_000481	Y								777	UPI00032AAFFB		2281	Nt_030281	Y
		1782	M1AH87		657	Nt_000703	N					1028	Nt_075544	Y				747	Q75ZE5	Y		882	Nt_007572_1		2058	Q9AVG8	Y				884	Nt_007791	Y								3752	Nt_007512		628	K7X0L6	Y		3497	K4C868
					657	Nt_018711	N		1335	Nt_071189															2058	Q078Z5	Y								779	M0ZYR0		2322	Nt_002027	Y
		1785	Nt_001519		657	K4D358	N					1031	Nt_001588	Y				757	B2BF99	Y		884	Nt_009430								885	Nt_002282	Y								3759	I1JYP4		629	Nt_000890_1	Y		3499	Nt_015936
		1785	Nt_006546		657	M1CQ21	N		1338	M0ZGA6								757	Nt_000468	Y					2065	Nt_006143_1	Y								780	Nt_001015_1		2324	Nt_058108	Y	3759	I1KAV1		629	Nt_009850_1	Y
		1785	Nt_020458						1338	M0ZGA7		1036	Nt_058108	Y				757	Nt_004347	Y		885	Nt_052740								887	Nt_001342_1	Y		780	Nt_001666_1												3511	Nt_007544
					658	D4I601	Y		1338	M0ZGA8															2073	Nt_001618	Y											2333	I1MRP6	Y	3761	M1C6I0		630	Nt_001037_1	Y		3511	Nt_026860
		1796	Nt_014166									1039	O20099	Y				759	Nt_004977	Y		887	Nt_000398								892	A8MS68	Y		781	M4EPP3												3511	Nt_048753
					659	Nt_001069	Y		1340	I1L3S2															2084	UPI00032A9669	Y				892	F4JLP5	Y					2334	Nt_069521	Y	3762	K4DC68		631	Nt_002417	Y
		1817	K4B375						1340	I1M8A5		1040	Nt_005690	Y				761	Nt_001329_2	Y		889	Nt_003645								892	R0GBI1	Y		782	V7AVF4					3762	M1AD80						3512	Nt_002505
		1817	M1CFH9		660	Nt_010520_1	N		1340	I1MXX5		1040	Q9ZP52	Y				761	Nt_002928	Y					2088	K4CL50	Y											2339	Nt_003260	Y				632	Nt_004203_1	Y		3512	Nt_080944
									1340	V7CRB8												891	M0ZZ08								894	M1AD80	Y		784	Nt_003321		2339	Nt_003261	Y	3767	K4C807
		1823	M1ABX1		661	Nt_001926	Y					1045	Nt_007268	Y				763	Nt_010159	Y		891	M0ZZ09		2090	Nt_004271_1	Y																	633	Nt_020467	Y		3513	Nt_010008
									1341	K4B2I9															2090	Nt_003296	Y				895	Nt_006090_2	Y		785	I1LH27		2353	Nt_011451_1	Y	3774	D7M641
		1837	Nt_015437		670	Nt_001391	Y		1341	M1AQ31		1051	Nt_005770	Y				766	Nt_022492_1	Y		892	A0MKC8		2090	Q9AVG7	Y											2353	Nt_011860	Y	3774	Q39230		634	Nt_000605_1	Y		3516	Nt_006303
					670	Nt_048618	N															892	A9YTY9								896	Nt_009982_2	Y		786	Nt_002674
		1893	Nt_004082		670	Nt_049683	N		1343	Nt_009215		1054	Nt_006430	Y				769	D7LAK1	Y		892	B7FH93		2091	Nt_004562_2	Y											2354	Nt_003231_1	Y	3779	Nt_003216		635	Nt_003318	Y		3523	Nt_009013
																						892	G7K080								897	K4C5Z1	Y		787	Q2PYY7					3779	Q84P55
					671	Nt_006111	N		1344	Nt_005298		1058	Nt_040539	Y				775	Nt_008881_1	Y		892	G7L814		2097	Nt_000132	Y				897	UPI0002BCBB67	Y					2355	K4CU26	Y				636	Nt_000908	Y		3527	V4KXI6
																		775	Q75ZD8	Y		892	I3STH0												788	D0EJY9		2355	M1BAK7	Y	3781	Nt_001954		636	Nt_001369	Y
					674	Nt_014028	N		1347	I1KHJ4		1059	Nt_007321	Y								892	I3TAN7		2099	Nt_016613	Y				898	I1MRP6	Y		788	K9JHZ2												3535	Nt_036378_2
									1347	UPI0002337BF0		1059	Q6IVK4	Y				777	Nt_001223_1	Y		892	K4DHS4															2362	Nt_000599	Y	3783	Nt_004139		639	K4FWQ6	Y		3535	Nt_000188
					675	Nt_051787	N											777	Q6DQL1	Y		892	M1A024		2101	Nt_008459	Y				902	Q6L5N5	Y		789	Q93YH4		2362	Q9SLN8	Y
									1348	Nt_004273		1060	Nt_000132	Y								892	Nt_000328		2101	Nt_090849	Y														3804	Nt_012125_1		640	Nt_074531	Y		3537	Nt_075059_1
					678	Nt_000966	Y					1060	Nt_025843	Y				780	K4CL50	Y		892	Nt_000475								903	Nt_004919	Y		792	K4B778		2367	Nt_010784_1	Y
									1352	Nt_007305								780	M1AEP7	N		892	Nt_001199		2103	Nt_017436	Y								792	P42055					3812	M4CMT8		641	C6TIW0	Y		3549	Nt_046860
					679	Q6L5N5	Y					1064	Nt_004041	Y								892	Nt_036397								904	Nt_062797	Y					2369	D7R1S1	Y	3812	Q3Y479		641	I1NFR3	Y
									1353	M1EWG5								781	Nt_005283	Y		892	P62980		2107	Nt_003542	Y				904	Nt_066964_2	Y		794	K4BTW1		2369	Nt_034659	Y				641	I1LEQ8	Y		3551	M4ENB6
					683	Nt_000852	Y		1353	Nt_002408		1069	Nt_005283	Y				781	Nt_002171_1	N		892	UPI00032A5B7B								904	Nt_094419	Y		794	Nt_002668					3818	B6ECN9						3551	V4M555
					683	Nt_001244	Y		1353	Nt_002730_2								781	Nt_062631	N		892	UPI00032A6F7E		2116	Nt_007916	Y								794	Nt_004839		2383	Nt_008749	Y	3818	H6V8T9		642	Nt_003849	Y
					683	P93343	Y					1077	Nt_000330_2	Y								892	Nt_061649								906	Nt_000847	Y		794	P93212												3553	V7AMY7
					683	Q75ZE3	Y		1355	Nt_004782								783	Nt_010891	Y					2123	K4BQ85	Y				906	Nt_002665	Y		794	Q41246		2386	Nt_002812	Y	3824	D5L5Q9		643	K4BUD9	Y
					683	Q948K2	Y					1079	Nt_044584	Y								893	D5K171												794	Q75XU8					3824	M1D2H9		643	K4CIH7	Y		3555	Nt_050536
									1358	K4BTJ3								784	Nt_008571	Y					2125	Nt_015094	Y				907	I1MGG7	Y		794	Q762F4		2401	A8MS68	Y	3824	P23509		643	M1AGX9	Y
					685	Nt_000429	N		1358	M1D2T1		1081	Nt_000344	Y								894	I1LTQ1															2401	F4JLP5	Y	3824	Q42882		643	Nt_000026_1	Y		3556	UPI00032A75E3
									1358	Nt_004208		1081	Nt_001225_1	Y				786	Nt_000962	Y					2145	M1C547	Y				908	Nt_001839_1	Y		795	I1K2I1		2401	R0GBI1	Y				643	Nt_000149	Y
					686	Nt_000062_1	Y		1358	Nt_014535		1081	Q2PYW7	N				786	Nt_009790	Y		895	M4C823								908	Nt_004832_1	N		795	V7CEI9					3826	Nt_087027		643	Nt_000298	Y		3561	M1A1K1
									1358	Nt_018696		1081	Q3HRW0	N				786	P30708	Y		895	M4F994		2155	Nt_007494	Y											2402	Nt_063241	Y				643	Nt_000530	Y		3561	M1A1K2
					690	Nt_006143_1	Y					1081	Q84LB6	N				786	Q9FXS3	Y		895	R0FVX6								909	Nt_021006	N		797	T2DLZ6					3833	Nt_047259		643	Q38JI1	Y
					690	Nt_032377	N		1360	Nt_002172												895	V4L604		2158	Nt_003669	Y				909	Q03683	Y					2427	Nt_004921_1	Y								3562	Nt_003329
												1082	Nt_008890	Y				792	Nt_014197	Y															798	Nt_004385		2427	Nt_006712	Y	3839	Nt_007549_2		645	Nt_000801	Y
					692	Nt_003522	N		1370	Nt_019495												896	M4DU86		2176	Nt_029292	Y				911	Nt_026350	Y											645	Q285L8	Y		3564	Q506K3
					692	Nt_013750_1	N					1086	Nt_002872	Y				795	D4I644	Y															800	Nt_001361		2443	Nt_055763	Y	3842	Nt_017064
									1373	D7L4A9												897	Nt_000928_1		2179	Q8S916	Y				912	M1AE64	Y											646	Nt_000176	Y		3568	Nt_008169
					695	Nt_011080	Y		1373	Nt_001630		1091	Nt_003542	Y				796	Q84UY2	Y															802	Nt_020299_1		2451	Nt_006898	Y	3852	K4DFU7						3568	Nt_019566
									1373	P29197												898	K4CWE4		2204	Nt_011451_1	Y				915	R0F3J6	Y								3852	M1A1X4		647	M1ASV8	Y		3568	Nt_036127
					697	Nt_001072	Y		1373	R0HKB9		1095	Nt_044854	Y				801	Nt_008050_1	Y					2204	Nt_011860	Y								803	V7BXQ4		2452	Nt_006593	Y								3568	Q84UV5
																						899	K7MDZ1								916	G8HY20	Y								3855	Nt_004781		648	Nt_000464_2	Y
					698	Nt_005344	N		1374	Nt_054408		1098	Nt_000747	Y				804	M1D530	Y					2209	Nt_006545	Y								805	Nt_007615		2455	V4NNZ7	Y								3570	K4BGP0
												1098	Nt_000787	Y				804	Nt_000090	Y		901	Nt_011243								919	C6SV97	Y								3860	Nt_002936_2		649	Nt_000237	Y		3570	M1A3M1
					700	Nt_002342	N		1375	Nt_007346		1098	Q71S26	Y				804	Nt_000182_1	Y					2213	Nt_030338	Y								807	Nt_000564		2478	Nt_031339	Y								3570	UPI0002BCB170
					700	K4CEV0	N		1375	Nt_029100		1098	G8FQI7	N				804	P50217	N		902	I1LRQ4								920	Nt_008050_1	Y								3863	K4BMV6		650	Nt_000956_1	Y
					700	M1BGM9	N		1375	Nt_046013		1098	G8FQI8	Y											2214	Nt_004696_1	Y								810	Nt_005563		2479	Nt_048165	Y	3863	M0ZRA0						3576	K4BJG4
												1098	O48660	Y				806	C9DFB8	Y		903	Q9SYM5								922	D7KRQ0	Y											651	M1CKP4	Y
					702	D4I630	N		1376	Nt_004750								806	F8WQS4	Y					2233	U6C3B4	Y				922	Q9C9C4	Y		811	Nt_004869_1		2481	Q9M6K2	Y	3869	K4C8Q9						3581	K4CTF7
					702	D4I635	N					1105	K4CLL3	Y				806	Nt_006778	Y		904	M1BWT8								922	V4KD95	Y								3869	M1CKD4		652	Nt_000893	Y
									1377	Nt_026664															2246	Nt_001072	Y								812	G7K4R2		2485	C6SXW4	Y	3869	UPI0002BCA679						3585	K4C0W6
					703	Nt_000339	Y					1112	K4BN60	Y				809	Nt_000529	Y		905	R0GWU8								923	M1B584	Y											653	Nt_036454	Y
					703	Nt_001635	Y		1381	Nt_005736		1112	UPI0002BC923A	Y											2253	Nt_020474	Y								813	M1B583		2487	Nt_003559	Y	3883	M4F8D5						3597	Nt_021536
					703	Q6IVK6	Y											812	M1BI71	Y		906	M4EB50								927	D7MJP7	Y					2487	Q05967	N	3883	V4KIP4		655	Nt_007593	Y
					703	Q6IVK7	Y		1385	I1MSU1		1113	Q6TNI9	Y				812	P93785	Y					2254	Nt_040539	Y								815	UPI00032AA8D6					3883	V4L238						3599	D7MA07
																						908	M4F1V1								928	Nt_003113	Y		815	UPI00032AB585		2496	Nt_062507	Y				658	Nt_003645	Y		3599	Q8LFJ1
					704	Nt_002635_1	N		1388	Nt_054637		1117	Nt_010784_1	Y				813	Nt_004137	N					2266	Nt_003982	Y														3887	I1KGC3						3599	Q8VYH2
					704	Nt_056291	N					1117	K4CZD5	N				813	Nt_006310_2	Y		909	V4JPY4								935	Nt_011080	Y		816	V7BA18		2497	K4CEL3	Y	3887	UPI00032A5AC5		659	Nt_001100	Y
					704	Nt_056363	N		1389	Nt_007300															2283	Nt_032693	Y								816	V7BD88		2497	M1BAZ0	Y								3600	F4JPJ2
												1121	Nt_008089_2	Y				814	Nt_000747	Y		910	V7BWC0		2283	Nt_012932	Y				939	M4CWU8	Y								3889	Nt_012623		660	V7B1T5	Y		3600	O65570
					705	K7M171	Y		1392	Nt_009221								814	Nt_000787	Y											939	R0FF55	Y		818	Nt_001143		2508	Nt_043994	Y
												1124	A2V884	Y				814	A8R0T1	N		911	Nt_009631		2287	Nt_004577	Y														3893	M1BS80		661	M0ZZ08	Y		3602	Nt_005622
					707	Nt_018022	Y		1393	B3GK03		1124	Nt_000025_1	Y				814	G8FQI8	N					2287	Q5K4L4	Y				940	Nt_000206	Y		823	K4D3B5		2509	Nt_000312_1	Y				661	M0ZZ09	Y
									1393	Nt_026308		1124	Nt_000091	Y				814	M0ZY64	N		912	UPI00032A748D												823	M1CQ57		2509	Nt_020653_1	Y	3894	Nt_092897						3610	K4D557
					708	H2D5S3	N					1124	Q9XHL7	Y				814	O48660	N					2288	Nt_002033_1	Y				943	K4BWF0	Y		823	Nt_000378								662	Nt_034421	Y
					708	I1JB84	N		1397	K4DBP0								814	Q71S26	N		914	Nt_002686								943	M1B9M1	Y		823	Nt_002056		2510	Nt_004864	Y	3901	Nt_022936						3628	M1D7P9
					708	I3SCX2	Y					1161	Nt_001945_2	Y				814	Q852Q9	Y		914	Nt_003786		2289	Nt_020424	Y								823	Nt_003063_1					3901	Q9XH13		664	V7BEP6	Y
					708	Q6RIB6	Y		1398	Nt_027172		1161	K4DHU7	N				814	Q96557	N											945	Nt_003323	Y		823	Nt_005116_1		2512	Nt_001172_1	Y								3631	Nt_002346
									1398	Nt_045390		1161	M1A0G4	N				814	Q9ZS45	N		916	V7BVD2		2292	Nt_001926	Y														3913	Nt_008700		665	Nt_005130	Y
					712	Nt_001632	Y																								949	Nt_002924	Y		824	Nt_000578_1		2516	Nt_001577_2	Y								3638	Nt_052435_1
									1399	Nt_025513		1164	Nt_052985	Y				816	Nt_001115	Y		917	Nt_000426		2299	Nt_027320	Y				949	Nt_004175	Y		824	Nt_000695_1					3924	K4CW57		667	Nt_001188_2	Y
					714	F5CC82	N																								949	Nt_007343	Y					2519	K4BKV2	Y	3924	M1BG11						3640	K4AT70
									1402	Nt_082903		1165	Nt_001632	Y				818	Nt_006686	Y		920	C8YNG7		2302	Nt_000966	Y				949	Nt_009377	Y		825	UPI00032A9675		2519	M1C9X0	Y	3924	UPI0002BC87D5		668	Nt_045453	Y
					715	Nt_053670	Y		1402	K4CXN1		1165	Nt_015972	N																	949	Q93X36	Y					2519	V7AX50	N								3646	M1BEG7
									1402	M1CCD9								820	Nt_000416_1	Y		921	Q2XPX9		2304	Nt_005428	Y				949	Nt_066087	N		826	Nt_003581		2519	K7KWB0	N	3927	Nt_072096		669	Nt_002658_1	Y		3646	Nt_011875
					716	Nt_029199	Y		1402	Nt_114490		1168	Nt_001512	Y																								2519	K7KWB1	N
					716	Q8H2B6	Y					1168	Q6Q8A4	Y				828	Nt_082383	Y		922	K4CAC0		2316	Nt_021379	Y				951	Nt_021944	Y		828	Nt_002686		2519	UPI0002338EC6	N	3929	K7MYB6		670	M4C823	Y		3648	K4AWS0
									1405	Nt_002236												922	K4CAC2												828	Nt_003786								670	M4F994	Y		3648	M1AST3
					719	Nt_019469	N					1171	Nt_000093	Y				830	K4BXW5	N		922	K7XKP4		2320	Nt_009161	Y				952	O24375	Y					2523	Nt_004838_1	Y	3933	M0ZPM1		670	R0FVX6	Y
									1407	K4BMM4								830	M1CR90	Y		922	Nt_000516												831	B6EBD6								670	V4L604	Y		3667	M1B3Z4
					720	K4ARV8	Y		1407	Nt_004817_1		1178	Nt_020239	Y								922	Nt_002439		2333	M1BDA2	Y				953	Nt_001122_1	Y		831	I1JJL6		2524	Nt_001331_2	Y	3938	Nt_027192
					720	K4DC90	Y		1407	Nt_006482								835	Nt_002847	Y		922	Nt_054563								953	Nt_002728_1	Y											671	Nt_000688	Y		3688	Nt_030627_1
					720	O24022	Y		1407	Nt_007834		1179	Nt_012735_1	Y				835	Q49I34	Y		922	P93847		2341	Nt_118605	Y				953	U3SXQ9	N		832	D6C500		2526	I1L3S2	Y	3945	M1BNM8						3688	Nt_053828
					720	Q10712	Y															922	UPI0002BCAAB9															2526	I1M8A5	Y				672	Q645N1	Y
									1410	Nt_028686		1185	Nt_002810	Y				836	A2TKE7	Y					2344	Nt_003117	Y				954	K4B4Q2	Y		833	Nt_000016		2526	I1MXX5	Y	3952	Nt_010645						3690	Nt_000154
					721	Nt_008749	Y											836	B8R520	Y		923	K4C3D3								954	M0ZUL5	N					2526	V7CRB8	Y				673	Nt_054407	Y
					721	Nt_003127	Y		1412	Nt_002405		1193	K4CU26	Y				836	C6SWA7	Y		923	Nt_000337		2350	Nt_004108_1	Y				954	UPI0002BC912C	Y		834	Nt_002133_1					3955	Nt_076190						3694	Nt_001411
									1412	Nt_003259_1		1193	M1BAK7	Y				836	C6T142	Y		923	Nt_001734															2530	Nt_002089	Y				674	Q9AVP6	Y
					723	Nt_059348	N		1412	Q9FUI4								836	D7MV06	Y		923	Q38HS5		2360	J7FXE4	Y				956	Nt_002812	Y		835	D6C4Z9					3962	Nt_032213						3697	Nt_004353
									1412	Q9SB90		1196	Nt_000599	Y				836	I1N263	Y		923	Q3SC85		2360	J7FYT8	Y											2531	Nt_005587	Y				675	K4B7W7	Y		3697	Nt_017317
					724	Nt_013694	N		1412	Q9ZPK8		1196	Q9SLN8	Y				836	I3S6Y1	Y					2360	J7G3I0	Y				957	K4B1S1	Y		836	Nt_000458					3976	Nt_003783		675	Nt_001128_1	Y
																		836	Nt_000520	Y		925	Nt_004443		2360	J7G5V4	Y											2534	Nt_002167	Y				675	Nt_001907	Y		3705	Nt_033750
					726	Nt_001062_2	N		1413	Nt_002312_2		1198	D7KSU5	Y				836	Nt_000548	Y					2360	Nt_005894	Y				958	Nt_001165	Y		837	Q4LAW9		2534	Q93X31	Y	3978	M4ERP9		675	P46301	Y
									1413	Nt_054569		1198	D7MIS9	Y				836	Nt_002774	Y		926	Nt_002720																		3978	Nt_043630		675	Nt_093874	Y		3707	E4MWV3
					728	Nt_002872	Y					1198	M4EFX2	Y				836	Nt_002775	Y					2361	M1AVA3	Y				959	D7LAP9	Y		838	Nt_001227		2536	M4D9J7	Y	3978	Q9C958						3707	V4MJU6
					728	Nt_005770	Y		1415	M0ZPK2		1198	Q9SH69	Y				836	Nt_003465	Y		927	Nt_023298								959	Q96291	N		838	Nt_001418		2536	M4DF98	Y	3978	R0GCT7		676	V4M6E1	Y
					728	Nt_044607_1	N					1198	R0I955	Y				836	Nt_007129	Y					2372	Nt_014086	Y				959	V4NQJ5	Y					2536	V4KGJ4	Y	3978	B7FHW0						3710	UPI00032AA2C4
									1419	C4PW06								836	Nt_007790	Y		929	Q40204												839	Nt_020628		2536	F4IIA5	Y	3978	C6TDH2		677	Nt_003498_2	Y
					730	Nt_010128	N		1419	C4PW08		1205	K4B2J4	Y				836	Nt_095796	Y					2373	K4CJH4	Y				962	R4JAV9	Y					2536	O81147	Y	3978	D7KLL0						3719	M1AZB9
									1419	C4PW34		1205	M0ZU26	Y				836	Nt_107604	Y		931	G7JX01												841	Nt_003025					3978	E3US77		678	UPI000233F214	Y
					732	Nt_001843_1	Y											836	Q9FLP6	Y					2381	Nt_025843	Y				963	Nt_008959	Y					2544	Nt_005609_1	Y	3978	F4I7B6						3736	M1D7Y3
					732	Nt_004818	Y		1420	Nt_002113		1217	Nt_007205	Y				836	UPI00032AB8FD	Y		932	Nt_004254												842	V7BEC0					3978	G7LGG5		679	Nt_000270	Y
					732	Nt_019199_1	Y					1217	Q9SEK2	Y				836	V4KY52	Y		932	Nt_074183		2406	Nt_007268	Y				965	Nt_015672	Y					2557	Nt_001243	Y	3978	I1JXV4		679	Nt_001248	Y		3742	D7KD60
					732	Q8RVF9	Y		1424	Nt_002863								836	V7BPK6	Y															843	Nt_001603		2557	Nt_003277	Y	3978	I1K552		679	Nt_002186_1	N		3742	F4I032
									1424	Nt_021716		1218	Nt_007209	N				836	M4F3B0	N		934	Nt_003122		2416	Nt_001778	Y				966	Nt_001331_2	Y		843	Nt_002488_1					3978	I1KBS6		679	Nt_002643	N		3742	F4I033
					733	Nt_003296	Y					1218	Q6Q8A6	Y																	966	Nt_004214_2	N		843	K4DF56		2559	Nt_001778	Y	3978	I1KUN7		679	Nt_002904	Y		3742	M4DCE4
					733	Nt_004271_1	Y		1428	K4DCZ5								850	Nt_001064	Y		935	Nt_013784		2455	Q9LW96	Y				966	Nt_046788	N								3978	I1LTF6		679	Nt_002938	Y		3742	M4ETY6
					733	Q9AVG7	Y		1428	M1CX52		1219	K4DFU3	Y																	966	Q8H1Y2	N		844	Nt_028276		2566	M1C6M7	Y	3978	I3RZV5						3742	P57720
									1428	Nt_014384_2		1219	M1DSQ9	Y				853	E5RPJ4	Y		936	M1BWW0		2466	Nt_001243	Y											2566	M1C6M8	Y	3978	I3S758		680	M1BV98	Y		3742	R0ISW2
					734	D7KRQ0	Y		1428	Nt_046417															2466	Nt_003277	Y				974	Nt_002441_1	Y		845	Nt_002722_1					3978	I3SPY4						3742	V4KHH7
					734	Q9C9C4	Y					1226	K4BMF0	Y				854	Nt_002552	Y		937	Nt_000303		2466	M1BCZ9	N				974	Nt_023600	Y		845	Nt_006770		2573	G7J8C0	Y	3978	I3T3V6		681	Nt_018218	Y
					734	V4KD95	Y		1429	Nt_037594		1226	M1A3Z3	Y				854	Nt_000952	N											974	Nt_029901_1	Y								3978	J9U784						3743	K4B1A3
																		854	Nt_055776	N		939	Nt_001015_1		2468	Nt_001180	Y								846	M1CV13		2575	Nt_005966	Y	3978	K4C2X9		682	Nt_002863	Y		3743	M0ZSI1
					737	G7IQ90	Y		1431	Nt_007240_2		1230	Nt_033089	Y								939	Nt_001666_1								975	Nt_004545	Y								3978	M1C5H7						3743	Q94KB0
									1431	B5LAW2								860	Nt_001622_1	Y					2469	Nt_006430	Y				975	P27154	N		847	K4CAS8		2577	K4CZD5	Y	3978	M4DPH6		683	Nt_001879	Y
					741	J7FXE4	Y		1431	M1B234		1235	Nt_010140_1	Y				860	Q6UJX5	Y		940	Nt_002962												847	K4CUG0					3978	M4DTP6						3744	K4DC84
					741	J7FYT8	Y					1235	Nt_000973	N				860	Q2XTE5	Y					2480	Nt_002533	Y				976	Nt_001768_1	Y		847	Nt_000651_1		2586	Nt_026009	Y	3978	M4ESG1		684	I1L6W0	Y		3744	UPI0002BC99E5
					741	J7G3I0	Y		1432	Nt_006070_1												941	Nt_068747												847	Nt_001739_1		2586	Q9FV64	Y	3978	Nt_063655		684	UPI000189D5B2	N
					741	J7G5V4	Y		1432	Nt_008630_1		1237	Nt_062507	Y				865	G7IQ96	Y					2483	Nt_050801	Y				977	Nt_037677	Y		847	Nt_001741					3978	P43291						3758	Nt_101383
					741	Nt_005894	Y		1432	Q42955												942	Nt_016731_1												847	Nt_002043_1		2587	Nt_000722	Y	3978	Q39358		685	K4CWE4	Y
												1238	Nt_000877	Y				875	Nt_025996	N					2484	Nt_008749	Y				979	Nt_014456_1	Y		847	Nt_003872					3978	Q39359						3765	D7M015
					742	V7BHK9	N		1433	Nt_000248_1								875	Q42953	Y		943	M1CM45								979	Nt_049368_1	N		847	Nt_067953		2593	K4BQ85	Y	3978	Q39893		688	Nt_000766	Y		3765	F4K5J1
									1433	Nt_001509_1		1248	Q9LEB4	Y								943	Nt_000405_1		2492	K4BSB8	Y														3978	Q43466		688	P69039	Y		3765	F4K5J2
					743	Nt_021729	N											881	A5H2U4	Y		943	K4DAV2								980	K4CL50	Y		848	K4BW14		2605	Nt_021944	Y	3978	Q5U9E3						3765	M4CQS0
									1434	Nt_014398		1256	Nt_030338	Y											2505	Nt_000195	Y								848	M1AMC7					3978	R0I6Y7		690	I1KVU0	Y		3765	V4KVR7
					745	Nt_071130	N											884	M0ZM42	Y		944	R0GL55								981	Nt_007731	Y					2606	Nt_079265	Y	3978	R0II13
					745	Nt_075571	N		1435	Nt_030018		1262	Q8S916	Y				884	UPI0002BCAC28	Y					2513	Nt_060391	Y								849	V7CPA2					3978	V4JVE5		691	D7MLY6	Y		3768	B0CN61
																		884	Nt_001712	Y		945	K4CWD3								982	G7JI50	Y					2608	Nt_015094	Y	3978	V4KDF4						3768	K4CDY9
					747	Nt_002899	Y		1437	Nt_007369		1267	Nt_062419	Y				884	Nt_053425	N		945	M1CDX2		2514	K4B1S1	Y								850	Nt_004670					3978	V7AYY0		692	Nt_026757	Y		3768	M1BVP9
					747	Q75ZE5	Y																		2514	M1CBM0	Y				984	Nt_003576	Y					2612	Nt_013811	Y	3978	V7BU02						3768	Nt_008603
									1458	M1BB73		1272	Nt_000352_1	Y				885	Nt_004734	Y		947	K4BAF3												853	M1BA84					3978	V7CRC6		693	I1LHR7	Y		3768	Q5R216
					748	I1K6B9	N		1458	Nt_011326		1272	K4CLA3	N								947	M0ZMF8		2516	Nt_002606	Y				986	Nt_000313	Y					2614	K4C234	Y				693	UPI000233D55D	Y		3768	UPI0002BC91C7
					748	I1KPH6	N		1458	O04937		1272	M1CXP4	N				886	K4DHE9	Y											986	Nt_000390	Y		854	G7LF60		2614	M1BNJ2	Y	3985	Nt_018286
					748	V7CT96	N					1272	O49954	N				886	M1CV87	N		950	V4LEE3		2517	Nt_000962	Y				986	Nt_058527	N											694	V7CCV5	Y		3774	K4CQ81
									1463	Nt_014361															2517	Nt_009790	Y								856	UPI00032ABE79		2617	Nt_008151	Y	3989	Nt_009102						3774	M1C7L2
					749	Nt_000850_2	Y					1278	Nt_006822_1	Y				887	Nt_007268	Y		951	Nt_002621_1		2517	P30708	Y				989	Nt_000566	Y											695	Q9M039	Y		3774	M1C7L3
					749	Nt_000970	Y		1468	Nt_003692_2												951	P93340		2517	Q9FXS3	Y				989	Nt_000598	Y		857	Nt_010657		2623	K4DI00	Y	4009	Nt_073912
												1281	Nt_001712	Y				890	Nt_001093	Y											989	Q8W183	N					2623	M1A089	Y				696	Nt_002712	Y		3785	K4C886
					750	D7KSU5	Y		1469	B5LAW3								890	Nt_004791	Y		952	V7BXQ4		2535	Nt_002577	Y								859	Nt_008451					4020	Nt_017079						3785	Nt_064645
					750	D7MIS9	Y		1469	G7J483		1293	Nt_000962	Y																	990	K4BPJ4	Y					2632	Nt_056933	Y				697	Nt_005010	Y		3785	UPI0002BCB590
					750	M4EFX2	Y		1469	I3SG08		1293	Nt_009790	Y				891	Q6Q8A6	Y		954	Nt_001090		2566	D7KZL1	Y								860	M1AA70					4025	Nt_005820		697	Nt_047637_1	Y
					750	Q9SH69	Y		1469	K4BP15		1293	P30708	Y																	991	Nt_074531	Y		860	M1AA71		2637	M1A466	Y	4025	Nt_048882						3788	Nt_003693
					750	R0I955	Y		1469	K4CJJ4		1293	Q9FXS3	Y				892	Nt_009161	Y		956	Nt_006756		2577	Nt_006898	Y														4025	Q66WU1		699	Nt_004212_2	Y
									1469	M1ABY7																					992	Nt_008498	Y		863	A6MZ92		2645	O81146	Y	4025	U6BL55						3791	Nt_030710
					751	F5BFS9	Y		1469	M1ABY8		1296	Q9TNL9	Y				896	Nt_000374	Y		957	K4CHY6		2579	Nt_001278_1	Y														4025	U6BM52		700	Q42932	Y
					751	F5BFT0	Y		1469	M1D3N5		1296	Q9XPR6	Y				896	Nt_000949	Y		957	Nt_002330_1								994	Nt_006901	N		864	Nt_072358		2646	D7MHT5	Y								3794	Nt_000947
									1469	M1D3N6		1296	Nt_001085	Y				896	Nt_002168_1	N		957	M1C002		2587	Q68HC9	Y				994	Nt_003054	Y					2646	R0GWZ9	Y	4026	Nt_001088		701	K4CG62	Y
					753	K4BPR4	N		1469	UPI0002BCBA74								896	Nt_002377	Y															865	I1M6E1					4026	K4B3Q8		701	Nt_001191_1	Y		3799	Nt_012176
					753	P93210	N					1310	Nt_001582	Y				896	Nt_004227	Y		958	A9P9Z9		2588	Nt_001166	Y				996	Nt_004769_1	Y					2655	Nt_025890	Y	4026	M0ZN11		701	Nt_002036	Y		3799	Nt_032511
					753	Q2PYW8	N		1470	Nt_010295_1		1310	Nt_003728	Y				896	Nt_019547	N		958	A9PCT2												867	Nt_021362								701	Nt_002431	Y
					753	Q38M50	N		1470	Nt_040324												958	A9PHQ5		2600	Nt_004082	Y				997	Nt_074513	Y					2657	U3RE33	Y	4038	Nt_033506		701	Nt_002706	Y		3802	E5LAF9
					753	Q6PWL7	N					1315	Nt_003002	Y				899	Nt_000586_1	Y		958	B7FMV8												868	Nt_004881_1								701	Nt_003804	Y		3802	M1AE75
					753	Q6R2P7	N		1473	Nt_034133		1315	Nt_006492	Y								958	B9RCN3		2603	Nt_000370_1	Y				1000	V7C0D1	Y					2664	Nt_000847	Y	4041	Nt_004110_2		701	Nt_004310_2	Y		3802	Q42891
					753	Q947S8	N											900	Nt_004573	Y		958	C6SX33												869	Nt_001089		2664	Nt_002665	Y				701	Nt_005888	Y
									1479	Nt_073515		1325	Nt_066530	Y								958	C6SXK4		2605	Nt_001796	Y				1002	K4CMJ7	N								4057	Nt_094445_2		701	Nt_006725	Y		3818	K4BLN5
					754	Nt_028916	N											906	Nt_045178	Y		958	C6TAY6								1002	M1CY77	N		870	C6TIQ7		2673	Nt_000966	Y				701	Q6RJY2	Y
					754	Nt_014150	N		1480	Nt_003531_1		1329	Nt_000729_1	Y								958	D7MDQ0		2608	Nt_022492_1	Y				1002	Nt_001333	N								4065	Nt_025758						3819	Nt_003056
					754	Nt_009236	N		1480	Q5IH13								910	M1AVA3	Y		958	D7MIS5								1002	Nt_062203_1	N		871	K4BM53		2675	K4B4Z2	Y				702	G7JX01	Y
					754	Nt_051592	N					1339	Nt_048026	Y								958	G7K0V5		2611	Nt_000488	Y				1002	Nt_008159	Y		871	M1A470					4095	Nt_007118						3822	K4CPE8
									1492	Nt_019561								911	UPI00032AA2DF	Y		958	I1KWZ3		2611	Nt_001475	Y								871	Q2V991		2687	Nt_002139	Y				703	G7IQ96	Y
					757	B2BF99	Y					1345	Nt_017007	Y								958	I1L6Y4		2611	Nt_002479	Y				1003	Nt_008129	Y								4097	Nt_011065						3823	Nt_021363
					757	Nt_000468	Y		1493	B2CM15								912	K4DBC4	Y		958	I1L6Y5												872	Nt_002098		2688	Nt_003536_2	Y				704	M4CCK4	Y		3823	Nt_015909
					757	Nt_004347	Y		1493	Nt_000899		1346	Nt_032651	Y				912	M1AGW8	N		958	I1L6Y6		2623	Nt_013777_1	Y				1006	Nt_002167	Y								4102	Nt_074513
									1493	Nt_001462		1346	Nt_061275	Y				912	UPI0002BCBB4C	Y		958	I1LLY9								1006	Q93X31	Y		873	Nt_000345		2689	Nt_021379	Y				705	Nt_002469_1	Y		3826	Nt_073472
					758	Nt_034362	Y		1493	K4D258												958	I1LX80		2624	Nt_007258	Y								873	Q40403					4113	Nt_004137		705	Nt_003431	Y
					758	Nt_076190	Y		1493	M1AAU6		1350	Nt_000082	Y				913	Nt_000620	Y		958	I1MZP0								1009	Nt_005609_1	Y					2690	Nt_014361	Y				705	Q6RJY9	Y		3840	Nt_011598
												1350	Q9SSV4	N								958	I3S3T5		2627	Nt_000663	Y				1009	Nt_002922	N		875	Nt_001606					4117	Nt_004456_1
					759	Nt_004977	Y		1497	Nt_006563								914	K4C947	Y		958	K4AZT8												875	Nt_010452		2691	Nt_008959	Y				706	I1LCI1	Y		3847	G7JUC7
									1497	Nt_022635		1354	Nt_006310_2	Y				914	M1CKI9	N		958	K4BEH0		2653	Nt_035950	Y				1010	Nt_005778_1	Y								4129	M1AYY7		706	I1NHW4	Y
					761	Nt_001329_2	Y															958	K4C155								1010	Nt_003359	Y		876	Q4VCM0		2700	K4BTJ3	Y				706	UPI000233D3A9	Y		3854	Nt_001183_1
					761	Nt_002928	Y		1499	I1MXB1		1357	Nt_004758	Y				917	Nt_077905	Y		958	K4CIV6		2668	Nt_000082	Y											2700	Nt_004208	Y	4132	Nt_017570						3854	Nt_003414
									1499	I1MXB2		1357	K4BLV2	N								958	K4CPJ1								1012	Nt_000443	Y		877	R0HXD9		2700	Nt_014535	Y				707	Nt_001365	Y
					768	E3W9N4	N		1499	UPI00032A91DA								918	Q9LEB4	N		958	K4CYF2		2669	Nt_032377	Y				1012	P27484	Y		877	V4NRT4		2700	M1D2T1	Y	4135	K4BSK2						3863	M1CUN5
					768	E3W9N6	N					1363	Nt_001223_1	Y								958	K7MQ19															2700	Nt_018696	Y				708	Nt_001738	Y
					768	E3W9N9	N		1501	Nt_000523_1								923	K4D399	Y		958	K7MTV5		2685	UPI00032A520A	Y				1018	Nt_053416	Y		878	K4C3D3		2700	Q40528	N	4142	K4BT42		708	Nt_060893	Y		3871	Nt_021883_2
					768	E3W9P0	N					1382	D2Y4N3	N				923	M1CQK8	Y		958	K7MTV8												878	Nt_000337		2700	Nt_024514	N	4142	M1CBE1		708	Nt_071476	Y
					768	E3W9P1	N		1504	Nt_002897_2		1382	Nt_000943	Y				923	Nt_002457	Y		958	M0ZGF1		2704	Nt_000767	Y				1019	Nt_050801	Y		878	Nt_001734		2700	Nt_071027_2	N								3881	Nt_005644_1
					768	E3W9P2	N					1382	Nt_001228_2	Y				923	Nt_007005_1	Y		958	M1A1T8												878	Q38HS5					4143	Nt_041278		709	Nt_016281	Y
					768	E3W9P3	N		1505	Nt_001032								923	F4J6Z1	N		958	M1AWS4		2713	Nt_001972	Y				1022	Nt_001069	Y		878	Q3SC85		2704	Nt_006430	Y				709	Nt_045189	Y		3884	Nt_013825
					768	Nt_003048	N		1505	Nt_001848		1383	Nt_042937	Y				923	Q9SVD7	N		958	M1BPJ2																		4151	Nt_009257
																						958	M1BU98		2717	Nt_002812	Y				1023	Nt_007736	Y		879	Nt_015179		2707	Nt_004919	Y	4151	Nt_018748		710	Nt_003534	Y		3886	Nt_055609
					771	G7JWR8	Y		1507	K4BN59		1404	H9CCI2	Y				925	Nt_001796	Y		958	M4CFT4
					771	B7FLA6	N					1404	Nt_003579_1	Y								958	M4D1N8		2725	Nt_003510_2	Y				1025	K4DI00	Y		880	Nt_001592		2712	Nt_007791	Y	4154	M1D7F5		711	Nt_007226	Y		3887	Nt_003702
					771	I3S519	N		1511	Nt_002601								927	Nt_001991	Y		958	M4EBY5								1025	M1A089	Y					2712	Nt_006652	Y	4154	M1D7F6						3887	Q40570
					771	I3SQG7	Y		1511	Q153I4		1417	Nt_001064	Y				927	C6TB40	N		958	M4EJW0		2729	Nt_005609_1	Y								881	I1J8V9					4154	Nt_009266_2		712	K4CA45	Y
																		927	I1LFL7	N		958	Nt_000410_2		2729	Nt_002922	Y				1027	Q93X39	Y		881	UPI0002336DC1		2714	Nt_001436	Y	4154	Q8H6B5		712	M1CZP0	Y		3888	Nt_005283
					773	Nt_002099	N		1513	Nt_002934		1421	B5LAU3	N				927	K4ATJ4	N		958	Nt_000655															2714	Nt_003663	Y
					773	Nt_008656	N					1421	K4D2B6	Y				927	Nt_027537	N		958	Nt_000808		2733	Nt_000661	Y				1028	Nt_000607	Y		882	Nt_002474					4162	Nt_013547_1		713	Nt_000534	Y		3911	M1AC27
									1532	K4CWE4		1421	M1ATD0	Y				927	M1A2T5	N		958	Nt_000904_1								1028	Nt_075544	N					2724	Nt_003312_1	Y	4162	A0FLF3		713	Nt_000750	Y		3911	R0IA35
					774	D7M7D1	N		1532	M1ATY8												958	Nt_002019_1		2737	Nt_003559	Y								883	UPI00032A50B6					4162	Nt_010605		713	Nt_000888_2	Y
												1423	Nt_004032	Y				929	Nt_000330_2	Y		958	Nt_002486		2737	Q05967	N				1033	K4B3G7	Y		883	UPI00032A81C4		2726	J7FXE4	Y	4162	Nt_013563		713	Nt_003268	Y		3945	D7LFB1
					777	Nt_001223_1	Y		1534	C0SUC6		1423	Nt_008964	Y								958	Nt_002688								1033	M0ZJ77	Y					2726	J7FYT8	Y								3945	O80459
					777	Q6DQL1	Y		1534	D6P3J0								933	K4CLL3	Y		958	Nt_002689		2740	M1CTZ8	Y				1033	Nt_003957	Y		884	Nt_043676		2726	J7G3I0	Y	4167	M4DDD9		716	Nt_000791	Y		3945	Q84WV8
									1534	M1G4Y5		1439	Nt_000828	Y				933	Nt_000041	N		958	Nt_003417		2740	Nt_006686	Y											2726	J7G5V4	Y	4167	Nt_014895_2		716	Nt_044864	Y		3945	R0HRU9
					780	K4CL50	Y		1534	Nt_000457								933	Q006Q0	N		958	Nt_003632_3								1036	Nt_058108	Y		885	UPI00032AB6EE		2726	Nt_005894	Y
					780	M1AEP7	N		1534	Nt_005385		1445	Nt_000192	Y								958	Nt_004313_1		2742	Nt_011080	Y														4171	Nt_002834_1		717	Nt_011217_1	Y		3954	Nt_050601
												1445	Nt_001146	Y				934	Nt_004041	Y		958	Nt_005733								1037	Nt_006262	Y		887	Q43131		2727	I1MGG7	Y
					781	Nt_005283	Y		1541	Nt_008199_2		1445	Nt_005356	N								958	Nt_005970		2744	Nt_062507	Y											2727	Q2HU25	N	4173	Nt_028642_2		718	Nt_003330	Y		3977	Nt_004634
					781	Nt_002171_1	N					1445	P93369	Y				935	Nt_027944	Y		958	Nt_009896								1039	O20099	Y		888	R0F0R3		2727	V7B3E5	N	4173	Nt_045736
					781	Nt_062631	N		1542	Nt_027658												958	Nt_016301_1		2747	Nt_070410	Y																	719	Q307Z0	Y		3979	C0LIR4
												1446	Nt_003536_2	Y				936	Nt_008890	Y		958	Nt_034283								1041	Nt_003688	Y		889	Nt_000051_1		2728	Nt_027315	Y	4174	Nt_005382						3979	M1C0N9
					782	Nt_001588	Y		1549	Nt_029090												958	Nt_034693_2		2781	G5ELZ2	Y								889	Q42941								720	K4D2A4	Y
												1471	Nt_000767	Y				937	Nt_000661	Y		958	Nt_056209								1043	M4DF98	Y					2740	Nt_051127	Y	4178	D7LLE6		720	Q6RH11	Y		3990	D7LY17
					783	Nt_010891	Y		1552	Nt_081028								937	G5ELZ2	Y		958	Nt_071211		2822	Nt_028269	Y				1043	V4KGJ4	Y		890	UPI0002BCB33B					4178	Q7PC88						3990	F4JLK2
												1472	Nt_057579	Y								958	Nt_086807								1043	F4IIA5	Y					2746	K4B1S1	Y				721	Nt_002297_1	Y		3990	M4EWL1
					786	Nt_000962	Y		1553	K4BSM2								941	Nt_000609	Y		958	Nt_088930		2829	Nt_001839_1	Y				1043	M4D9J7	Y		891	R0HI19		2746	M1CBM0	N	4192	Nt_014041						3990	R0FDD4
					786	Nt_009790	Y		1553	M1CP96		1474	K4CMQ6	Y								958	P35131		2829	Nt_004832_1	Y				1043	O81147	Y											722	Nt_001152_1	Y		3990	V4KKZ4
					786	P30708	Y											944	Nt_013806	Y		958	P35132												892	Nt_004323		2749	Nt_003394	Y	4203	Nt_004863
					786	Q9FXS3	Y		1559	K4D621		1484	Nt_000620	Y				944	Nt_060391	Y		958	P35133		2833	Nt_001064	Y				1044	Nt_004921_1	Y					2749	Nt_006916	Y				723	Nt_000172	Y		3991	Nt_004870
									1559	M1B0U7		1484	Nt_001147	N								958	P35135												893	Nt_001120		2749	Nt_062584_2	N	4226	M1AKW4						3991	Nt_003658
					787	M1A9V8	N		1559	M1B0U9								948	Nt_006822_1	Y		958	Q2V9A8		2907	Nt_002627_1	Y				1045	Nt_007268	Y					2749	Nt_091706	N	4226	Q41297		724	Nt_051037	Y
												1485	K4DHE9	Y								958	Q38JG8												894	Q9SMD3					4226	Q9M728						3997	Nt_003627_2
					789	Nt_006644	N		1560	V7BGA6		1485	Nt_008910	N				949	Nt_009378	Y		958	Q38M69		2919	Nt_020429	Y				1049	M1C6M7	Y					2751	Nt_011080	Y				725	Nt_000855	Y
					789	Nt_013772	N															958	Q43821								1049	M1C6M8	Y		895	Nt_000718					4228	Nt_004759		725	Nt_001457	Y		4004	K4CPH0
					789	Nt_048503	N		1561	I1M1P1		1486	K4D1F7	Y				954	Nt_009177_1	Y		958	UPI00023383FB		2922	Nt_025890	Y											2765	Nt_001771	Y								4004	M1AW50
									1561	K4CA57		1486	M0ZV38	N								958	UPI0002338EA0								1050	Nt_056388	Y		896	U5YDE5					4231	M4DVP3		726	Nt_001997_1	Y		4004	M4E631
					793	Nt_002529	N		1561	M1CZB0		1486	M0ZV40	Y				955	D7MS72	Y		958	UPI000233CCC2		2924	U3RE33	Y				1050	M1B2B9	Y					2784	Nt_001987	Y				726	Nt_002382	Y		4004	UPI00032A6A67
									1561	Nt_001321_1		1486	M1CJD7	Y				955	R0GL41	Y		958	UPI000233ED45												897	Nt_000446					4235	Nt_004873						4004	UPI00032A73D1
					796	Q84UY2	Y		1561	Nt_001675_1		1486	Nt_001140	N								958	UPI00032A6365		2948	Nt_048213_2	Y				1051	Nt_005770	Y		897	Nt_000805_1		2785	Nt_001064	Y	4235	Nt_005652		727	Nt_007409_1	Y
									1561	Q6QND3		1486	Nt_006099	Y				957	Nt_007251	Y		958	V4L8M2																					727	C6TFC7	N		4005	C6THB9
					801	Nt_008050_1	Y		1561	Q8L940		1486	UPI0002BC8A52	Y				957	Nt_000486	Y		958	V4MGP4		2952	Nt_000607	Y				1054	Nt_006430	Y		898	Nt_001713		2789	Nt_001072	Y	4242	R0GBU4		727	I1JFW6	N		4005	I1LKJ8
									1561	R0FFZ3		1486	A6Y950	N				957	Nt_047789	Y		958	V4NK85															2789	K4CW78	Y				727	I1JFW7	N		4005	I1LKJ9
					804	M1D530	Y		1561	UPI00032AA185		1486	D7KIA8	N				957	C6THM7	N		958	V7CDS7		2962	Nt_001165	Y				1058	Nt_040539	Y		899	K7KN58		2789	M1BFS0	Y	4257	G7K3Q2		727	I1L2H4	N		4005	Q9SWB5
					804	Nt_000090	Y		1561	D7LLG2		1486	D7KT90	N				957	C6ZJY7	Y		958	B5AJV2		2962	R9W4N2	N														4257	UPI00032A7C20		727	K4D831	Y
					804	Nt_000182_1	Y		1561	I1MEW6		1486	D7MEZ5	N				957	G7JAR7	Y		958	K4CHT4								1059	Nt_007321	Y		900	Nt_005749		2792	Nt_001708	Y				727	V7BV97	N		4029	Nt_007411_1
					804	P50217	N		1561	M4CN99		1486	G7KSI7	N				957	I1K3S6	N		958	M1C0T1		2968	Nt_000609	Y				1059	Q6IVK4	Y								4258	Nt_021401						4029	M1D0L7
									1561	M4EJD5		1486	I1L655	N				957	I1KS66	Y		958	Nt_003446		2968	R9W2E1	Y								901	Nt_005164		2794	Nt_000767	Y				728	Nt_000640	Y		4029	UPI0002BC8CC1
					809	Nt_000529	Y		1561	Q45FF0		1486	I1LF60	N				957	K4FW35	N		958	Nt_005129_1								1060	Nt_000132	Y								4273	Nt_011176
									1561	Q45FF1		1486	I1N438	N				957	K4FWJ6	N					2969	K4C947	Y				1060	Nt_025843	Y		902	UPI00032ABD04		2799	Nt_001180	Y				729	V4LEE3	Y		4034	Nt_011151_1
					810	K4BN60	Y		1561	Q9FT25		1486	I1NF84	N				957	K4FZF8	Y		959	I1KMR0		2969	Nt_009767	N														4280	UPI00032A86C5
					810	UPI0002BC923A	Y		1561	V4KQ90		1486	M4D6W3	N				957	K7DVM0	N		959	I1MRQ9								1062	Nt_001993_1	Y		903	Nt_003016		2803	M1CPW5	N				730	I1L7V1	Y		4044	Nt_054428
												1486	M4DH20	N											2982	A2TKE7	Y				1062	Nt_001098_1	N					2803	Nt_004764_2	Y	4285	Nt_035121		730	I1L7V2	Y
					812	M1BI71	Y		1563	Nt_051073		1486	Nt_000159	Y				958	Nt_001522_2	Y		960	Nt_002133_1		2982	B8R520	Y				1062	P11796	N		904	K4BQD5		2803	Q93X34	Y								4047	Nt_005144
					812	P93785	Y					1486	P11574	N				958	Nt_001809	Y					2982	C6SWA7	Y											2803	Nt_051205	N	4303	K4CWL6		731	Nt_027090	Y
									1575	Nt_026661		1486	Q8W4E2	N				958	O04397	N		961	Nt_002134		2982	C6T142	Y				1064	Nt_004041	Y		906	Q287V1					4303	M1D3E4						4048	I1LJA7
					813	Nt_004137	N					1486	Q9M5Z8	Y											2982	D7MV06	Y											2805	Nt_002606	Y	4303	Nt_002920		732	Nt_001945_2	Y		4048	UPI00032AB2A1
					813	Nt_006310_2	Y		1576	Nt_000624		1486	Q9SZN1	Y				966	K4C4Z6	Y		962	Q42932		2982	I1N263	Y				1065	Nt_011651	Y		907	Nt_005676
												1486	R0GWC8	N				966	UPI0002BCBA58	Y					2982	I3S6Y1	Y											2806	Nt_014086	Y	4304	Nt_001730		733	M1CS04	Y		4049	M4D060
					814	Nt_000747	Y		1592	Nt_009662		1486	R0H0Y8	Y								963	V7B1T5		2982	Nt_000520	Y				1072	Nt_023432	Y		909	Nt_000150					4304	Nt_008337
					814	Nt_000787	Y					1486	R0IEF4	N				969	Nt_036448	Y					2982	Nt_000548	Y								909	Nt_001256		2808	Nt_001796	Y				735	Nt_000941	Y		4055	M1AED8
					814	A8R0T1	N		1600	Nt_001161		1486	UPI00032A8CEA	N								964	Nt_029256		2982	Nt_002774	Y				1075	Nt_028477	Y								4316	Nt_053913
					814	G8FQI8	Y		1600	G3K2M4		1486	UPI00032ABD32	N				971	Nt_000082	Y					2982	Nt_002775	Y								911	F2VPS3		2811	Nt_001278_1	Y				736	Nt_002468	Y		4056	G7JB35
					814	M0ZY64	N					1486	UPI00032ACB56	N				971	Q9LW96	Y		965	I1LHR7		2982	Nt_003465	Y				1076	Nt_009052_1	Y								4318	Nt_003519						4056	UPI00032A69FB
					814	O48660	Y		1601	I1LWR4		1486	V4KAQ9	N								965	UPI000233D55D		2982	Nt_007129	Y								912	Nt_007502		2816	D7KRQ0	Y				737	K4AW95	Y		4056	UPI00032A73E7
					814	Q71S26	Y		1601	P04045		1486	V4KCP6	N				973	Nt_044584	Y					2982	Nt_007790	Y				1077	Nt_000330_2	Y					2816	Q9C9C4	Y	4345	Nt_048876						4056	UPI00032A8AB5
					814	Q852Q9	N		1601	UPI00032AD1C1		1486	V4LR92	Y				973	Nt_066841	N		966	Nt_002089		2982	Nt_095796	Y								916	K4DEU5		2816	V4KD95	Y				738	Nt_002574_1	Y
					814	Q96557	N		1601	I1N6A5		1486	V7B2B4	N											2982	Nt_107604	Y				1079	Nt_044584	Y		916	UPI0002BC9B95					4350	M4ENJ6						4066	B3GK03
					814	Q9ZS45	N		1601	I6LKQ6		1486	V7BB35	N				974	Q68HC9	Y		967	Nt_008300		2982	Q9FLP6	Y											2822	Nt_008129	Y				739	K4DHU7	Y		4066	Nt_026308
									1601	K4BHG4															2982	UPI00032AB8FD	Y				1081	Nt_000344	Y		917	Q4ZJK2					4353	Nt_005008		739	M1A0G4	Y
					816	Nt_001115	Y		1601	M4EWB4		1487	K4C7V4	N				982	Nt_005701	Y		969	R0IMI5		2982	V4KY52	Y				1081	Nt_001225_1	Y					2832	Nt_027320	Y	4353	Nt_005851						4067	Nt_009933
									1601	UPI000233F023		1487	M1BDA2	Y											2982	V7BPK6	Y				1081	Q2PYW7	N		918	Nt_000983_1								740	Nt_016731_1	Y
					820	Nt_000416_1	Y		1601	V4K4X1		1487	Nt_044563	Y				983	Nt_033089	Y		970	Nt_001361								1081	Q3HRW0	N		918	Nt_001059		2836	Nt_006143_1	Y	4355	Nt_018360						4069	Nt_002495
									1601	V7C329															2995	Nt_002139	Y				1081	Q84LB6	N		918	Nt_107668								741	Nt_065721	Y
					825	Nt_001241_1	Y					1490	Nt_000497	Y				985	Nt_003536_2	Y		971	Nt_000720															2846	Nt_053416	Y	4362	Nt_014147_1						4071	Nt_004523
									1604	Nt_007467		1490	Nt_000941	Y				985	Nt_009056_1	N					3003	Nt_008959	Y				1082	Nt_008890	Y		919	Nt_002173_1								742	V7BMZ5	Y
					827	Nt_004966	N															972	T2DNH5															2852	Nt_020429	Y	4365	Nt_020278						4078	J9YIZ4
									1611	Nt_009640		1510	Nt_004384_1	Y				986	K4B1S1	Y					3016	Nt_001004_1	N				1083	K4D6R5	Y		920	Nt_005422_1								743	M1CM45	Y
					828	Nt_082383	Y					1510	Nt_058525	Y				986	M1CBM0	Y		973	M0ZJ31		3016	K4B9R3	Y											2858	Nt_002113	Y	4369	Nt_002575		743	Nt_000405_1	Y		4083	Nt_019835
									1612	K4B7H2								986	UPI00032A520A	Y					3016	M1BD53	Y				1085	Nt_005587	Y		921	Nt_006522					4369	Nt_014668						4083	Nt_048975
					830	K4BXW5	Y					1518	Nt_011681_1	Y								977	V7CBI7		3016	UPI0002BCA4FA	Y											2860	Nt_005778_1	Y				744	Nt_031990	Y
					830	M1CR90	Y		1614	Nt_063861								987	Nt_051989	Y											1086	Nt_002872	Y		923	M1C2T9		2860	Nt_003359	Y	4370	K4CA25						4087	M1CX52
												1520	B9DHY6	N								979	G7LF60		3018	K4BMW7	Y														4370	M1CZ90		745	M1CKI2	Y		4087	Nt_046417
					834	Nt_002815	Y		1619	Nt_050619		1520	D7EYG6	N				990	Nt_005876_1	N					3018	M0ZRR7	Y				1087	M1C5Y4	Y		924	M1CL86		2864	K4BWV5	N
					834	Nt_003361	Y					1520	D7KVW2	N				990	Nt_010016	N		981	Nt_000908												924	Q8GT30		2864	M1BKR6	N	4378	Nt_008308_1		746	UPI00032A67B0	Y		4089	M1C9E1
									1638	A2Q199		1520	I1KG34	N								981	Nt_001369		3022	Nt_003394	Y				1088	Nt_006652	Y					2864	M1BKR7	N	4378	Nt_010056_1						4089	Q42884
					836	A2TKE7	Y					1520	I1KVU0	N				995	Nt_004722	Y					3022	Nt_006916	Y								927	Q9SWH2		2864	M1BKR8	N	4378	Nt_022398		748	M1D0L3	Y
					836	B8R520	Y		1645	K4AXC0		1520	K4C764	N				995	Nt_007232_1	Y		982	Q8LA08		3022	Nt_062584_2	N				1089	Nt_001465	Y					2864	Nt_012087	Y	4378	Nt_050984_1		748	M1D0L4	Y		4093	Nt_015535_1
					836	C6SWA7	Y		1645	M1CTV7		1520	K4DFR1	N				995	K4B2J4	Y		982	Q940N2		3022	Nt_091706	N								928	Nt_002950		2864	Nt_065470	N
					836	C6T142	Y		1645	Nt_001215		1520	M1CII0	N				995	M0ZU26	Y		982	Q9LK29								1091	Nt_003542	Y		928	Nt_046775		2864	Q5NRN5	N	4393	K4ARQ3		749	Nt_008092	Y		4119	D7LNC0
					836	D7MV06	Y		1645	O24135		1520	M1CTC4	N											3034	Nt_001749_1	Y											2864	Q60D28	N								4119	M4DNS2
					836	I1N263	Y		1645	UPI0002BC9782		1520	M4CHF0	N				1000	Nt_037677	Y		983	I1N0W2								1097	H6UM40	Y		930	Nt_002413					4397	K4D621		750	Q9AXR6	Y		4119	M4DSK7
					836	I3S6Y1	Y					1520	M4F1X7	N								983	K7MR59		3036	Nt_005842	Y											2874	K4DA71	N	4397	M1B0U7						4119	P49091
					836	Nt_000520	Y		1654	Nt_020686		1520	Nt_003498_2	Y				1003	M1C547	Y											1098	Nt_000747	Y		931	Nt_000153_1		2874	M1AE64	Y	4397	M1B0U9		751	Nt_004275	Y		4119	Q9FXL3
					836	Nt_000548	Y					1520	O23654	N								984	D7L5X9		3038	Nt_003254	Y				1098	Nt_000787	Y		931	Nt_000584_1												4119	V4M0X4
					836	Nt_002774	Y		1655	Nt_004700		1520	P13548	N				1008	Nt_050801	Y		984	Q9C522								1098	Q71S26	N					2882	C9DFB5	Y	4400	Nt_002226_1		752	Nt_000792_1	Y
					836	Nt_002775	Y					1520	Q39291	N								984	R0HXD9		3058	Nt_009093	Y				1098	G8FQI7	N		932	B7FN26		2882	Nt_002381_1	N								4124	Nt_015005
					836	Nt_003465	N		1657	K4BX20		1520	Q4TUS1	N				1014	Q6TNI9	Y		984	V4NRT4								1098	G8FQI8	N		932	B7FN35					4419	I1JJC4		753	Nt_012905	Y
					836	Nt_007129	Y		1657	M1D096		1520	Q84XV7	N											3062	K4CPC2	Y				1098	O48660	N		932	C6SX50		2891	Nt_045866	Y	4419	K4D4P8						4142	Nt_014606
					836	Nt_007790	Y		1657	Nt_000234		1520	Q84XW6	N				1018	Nt_025869	Y		985	V7BK38												932	C6SX72					4419	M0ZKA6		754	Nt_032802	Y
					836	Nt_095796	Y		1657	O82722		1520	R0GDS5	N											3078	Nt_006310_2	Y				1105	K4CLL3	Y		932	C6SXI7		2896	Nt_000962	Y	4419	Q09027						4143	Q7XYV0
					836	Nt_107604	N		1657	P17614		1520	V4M7X4	N				1021	Nt_005250	Y		986	UPI00032A50B6												932	G7IVB7		2896	Nt_009790	Y	4419	Q8L6B8		755	K4DFR1	Y
					836	Q9FLP6	Y		1657	Q9SAQ0		1520	V7AUF4	N								986	UPI00032A81C4		3092	Nt_001771	Y				1106	Nt_011447	Y		932	G7L8I9		2896	P30708	Y	4419	I1K354		755	Q84XW6	Y		4151	Nt_048026
					836	UPI00032AB8FD	Y											1022	M1A379	Y															932	I1KFQ7		2896	Q9FXS3	Y	4419	I1M6N8
					836	V4KY52	Y		1658	Nt_018738		1522	Nt_053670	Y								987	Nt_005676		3100	Nt_004654	Y				1110	Q6VEJ5	Y		932	I1LSJ4					4419	M0ZKA5		756	Nt_000303	Y		4152	K7LES5
					836	V7BPK6	Y											1028	Nt_006638	Y		987	Nt_006566												932	I1LSJ6		2904	Nt_063658	Y	4419	UPI000233A9D2						4152	M0ZHE8
					836	M4F3B0	N		1662	Nt_044836		1523	Nt_053425	Y											3105	Nt_001577_2	Y				1113	Q6TNI9	Y		932	I3S428					4419	UPI00032A86D1		757	M1CTC4	Y
																		1029	Nt_018938	Y		988	K4DFR1												932	I3SDP3		2910	Nt_002033_1	Y	4419	V7B8W0						4153	Nt_001763_1
					841	Nt_000674	N		1666	K4BNK4		1524	Nt_005876_1	Y								988	Q84XW6		3107	Nt_000722	Y				1115	J7EPI5	Y		932	P46287								758	Nt_001275	Y
												1524	Nt_010016	Y				1038	K4ATD8	Y											1115	J7EPU9	Y		932	UPI00032AB776		2911	K4CPC2	Y	4421	M1CGS8		758	Nt_001481	Y		4154	Nt_011077
					845	Q40473	N		1670	Nt_007403												989	Nt_003951		3118	Nt_054117	Y				1115	J7EPV1	N		932	V7AGS2								758	Nt_010215	Y		4154	Q84P56
												1539	Nt_046123	Y				1044	Nt_001994	Y											1115	J7EQ04	Y		932	V7BS17		2914	Nt_003688	Y	4428	K4B0S9		758	Q3SC82	Y
					848	G7IC40	Y		1672	K4B7H7		1539	Nt_048665	Y								990	Nt_000150		3129	Nt_001766_1	Y				1115	J7EQB1	N											758	Q6L4B2	Y		4188	K4CJ46
					848	G7IC41	Y		1672	M1AJZ7		1539	Nt_054796	Y				1045	Nt_006421	Y		990	Nt_001256												935	Nt_062871		2915	Nt_004577	Y	4430	Nt_004378		758	B7FGJ7	N		4188	O04973
					848	I1LDX0	Y		1672	Nt_005932															3130	Nt_001991	Y				1117	Nt_010784_1	Y					2915	Q5K4L4	Y	4430	Nt_007511		758	C6T9Q3	N
					848	M4EHL3	Y		1672	Nt_008347		1550	F5BFS9	Y				1047	M1B583	Y		991	M1CTC4								1117	K4CZD5	Y		936	I1KMR0								758	D7LRU2	N		4195	Nt_007952
					848	Q9SM59	Y		1672	Nt_013245		1550	F5BFT0	Y											3134	Nt_008571	Y								936	I1MRQ9		2921	B1Q484	Y	4432	Nt_005696		758	D7M5S8	N
					848	R0EZR4	Y											1051	Nt_100560	Y		993	Nt_045453								1118	K4CCK4	Y								4432	Nt_045087		758	G7JEM8	N		4200	UPI00032AAD22
					848	UPI00032A780F	Y		1678	Nt_062727		1579	M1B7S1	N											3143	Nt_045971	Y								937	D5K171		2924	Nt_001165	Y				758	G7JLB5	N
					848	V4LHY1	Y		1678	UPI00032A8C4E								1052	Nt_002139	Y		995	Nt_000458								1119	Nt_005648	Y					2924	D7LAP9	Y	4435	Nt_009947		758	G7KG78	N		4202	Nt_086628
					848	V7BFS2	Y					1590	Nt_011304	N											3166	Nt_023164	Y				1119	Nt_028082	Y		938	K4B101		2924	V4NQJ5	Y				758	I3T0L4	N
					848	I1NGN4	N		1686	Nt_055763								1054	Nt_002791	N		996	Nt_001100								1119	Nt_056229	Y		938	Nt_000335_2					4436	Nt_014525		758	I3T8Q2	N		4204	A7UKX3
												1593	Nt_002905_2	Y				1054	Nt_003510_2	Y					3173	Nt_051127	Y				1119	Q202M6	Y		938	Nt_001362		2926	Nt_026342	Y	4436	Nt_083522_1		758	K4C1D2	Y		4204	Nt_000803
					849	Nt_032435	N		1696	Nt_027383												997	Nt_006838												938	Q2XTB2								758	M4CGU4	N
												1594	Nt_055845	Y				1058	C6TGU2	N					3188	Nt_013811	Y				1124	A2V884	Y					2929	Nt_003580	Y	4437	K4DFH3		758	M4CL15	N		4205	M1A7X7
					850	Nt_001064	Y		1721	Nt_002089								1058	I3S0W6	N		999	Nt_000567_1								1124	Nt_000025_1	Y		939	Nt_006695					4437	M1D790		758	Nt_005896	Y
												1616	Nt_008639	Y				1058	K4B832	N					3231	Q6L5N5	Y				1124	Nt_000091	Y		939	Nt_009394_1		2940	K4B7H7	Y	4437	M1D791		758	Nt_057721	N		4211	Nt_118490
					851	Nt_012510	N		1722	Nt_001405_1		1616	P93344	Y				1058	Nt_008292	N		1002	Nt_001227								1124	Q9XHL7	Y											758	P46298	N
																		1058	UPI000233D0BD	N		1002	Nt_001418		3248	Nt_009177_1	Y								940	Nt_005683		2960	Nt_002924	Y	4440	K4BA57		758	P59223	N		4214	Nt_000226
					853	E5RPJ4	Y		1757	Nt_002016_2		1628	K4ASY9	N				1058	UPI00032ACA55	N											1125	K4C7G7	Y					2960	Nt_004175	Y				758	P59224	N
									1757	Nt_012750		1628	K4B4D7	N				1058	C6TMT4	N		1004	Nt_020628		3252	D7R1S0	Y				1125	M1CGN1	Y		941	UPI00032AAD82		2960	Nt_007343	Y	4443	Nt_009924		758	P62302	N		4223	M1B2H8
					854	Nt_002552	Y					1628	K4FZR6	N				1058	Nt_020474	Y					3252	Nt_021982	Y				1125	UPI0002BC828F	Y					2960	Nt_009377	Y	4443	Nt_048426		758	R0F7N8	N		4223	M1B2H9
					854	Nt_000952	Y		1791	Nt_006892_2		1628	M1BCU6	N								1005	Nt_000851												945	I1LTQ1		2960	Q93X36	Y	4443	Nt_052318		758	R0FHC6	N		4223	UPI0002BCBA82
					854	Nt_055776	N		1791	Nt_009522		1628	Q6DQL1	Y				1062	Nt_001778	Y		1005	Nt_002190		3260	Nt_027676	Y				1127	Nt_006973	Y											758	UPI00032A7633	N
												1628	Q8GTQ9	N																	1127	Nt_074887	Y		946	I1LVP7		2964	K4C7V4	Y	4445	K4C881		758	UPI00032ACD93	N		4233	Nt_004608
					855	E4MX71	N		1899	Nt_000597_1								1064	Nt_030338	Y		1006	Nt_004670		3266	Nt_017007	Y								946	I1MSP4					4445	M1CT45		758	V4L9X0	N
									1899	Nt_001324_1		1633	Nt_002336_3	Y																	1134	Nt_002803	Y		946	UPI000233E4DD		2985	Nt_002577	Y				758	V4MYL5	N		4235	Nt_027565
					857	Nt_033506	Y		1899	Nt_045173								1067	Nt_000051_1	Y		1007	Nt_003025		3272	Nt_002293	Y														4447	I3S0U0		758	V4NDD6	N
									1899	Nt_048290		1639	K4D399	Y				1067	Nt_000087	Y											1138	Nt_065657	Y		947	K4C4Z6		2992	Nt_007494	Y	4447	UPI00032AD122		758	V7AML9	N		4243	I1NJ75
					862	Nt_000877	Y		1899	S5ZIN5		1639	M1CQK8	Y				1067	Q40589	Y		1008	Nt_002469_1		3276	Nt_005642	N								947	UPI0002BCBA58					4447	V7CBK6
					862	T2BRU8	N					1639	Nt_002457	Y				1067	Q42941	Y		1008	Nt_003431		3276	Nt_005701	Y				1142	K4CEL3	Y					2997	Nt_118605	Y				759	Nt_004066	Y		4263	Nt_015914
									1928	Nt_012087		1639	Nt_007005_1	Y								1008	Q6RJY9								1142	M1BAZ0	Y		949	M1A028					4471	Nt_009065
					865	G7IQ96	Y					1639	F4J6Z1	Y				1069	Q9M039	Y					3306	Nt_036524	Y								949	Q9FEN7		3001	Nt_009982_2	Y	4471	Nt_045641		760	B2LT58	Y		4272	I1M5E2
												1639	Q9SVD7	Y								1009	Nt_000409								1150	Nt_004344	Y											760	Nt_001409	Y		4272	Nt_003001_2
					868	Nt_004158	N											1076	Nt_000132	Y					3308	K4BMF0	Y				1150	Nt_005472_1	Y		950	Nt_002970		3002	Nt_026664	Y	4472	UPI00032AA04C						4272	V7BX64
					868	Nt_005509	N					1642	M4CRU1	Y				1076	Nt_025843	Y		1010	I1KVU0		3308	M1A3Z3	Y																	761	Nt_000906	Y
					868	O24131	N																								1152	Q9SQ76	Y		952	Nt_006630		3010	K4C7G7	Y	4477	Nt_003054						4293	M1B7S1
												1656	K4DCH1	Y				1077	Nt_027320	Y		1011	Nt_001365		3310	K4D399	Y											3010	UPI0002BC828F	Y				764	G7IMN3	Y
					874	Nt_002708	N					1656	M1ADA6	Y											3310	M1CQK7	N				1157	Nt_001819	Y		953	Nt_001328		3010	M1CGN1	Y	4482	Nt_007731						4299	K4C9R9
												1656	M4DDJ4	N				1079	Nt_000595_1	Y		1012	M1B3Y5		3310	M1CQK8	Y								953	Q8W3J2								765	Nt_006838	Y
					875	Nt_025996	N					1656	Nt_004562_2	Y				1079	Q84UV7	Y		1012	K4BLL7		3310	Nt_002457	Y				1161	Nt_001945_2	Y					3015	Nt_001069	Y	4484	Nt_065657						4304	Nt_016345
					875	Q42953	Y											1079	F2VJZ2	Y					3310	Nt_007005_1	Y				1161	K4DHU7	Y		954	Q8W3J3								766	K9JIF8	Y
												1665	Q1W2L8	Y				1079	Nt_001150_1	Y		1015	Nt_010197		3310	K4ASY4	N				1161	M1A0G4	Y					3016	Nt_007456	Y	4499	Q53J19						4305	M1AAD4
					877	K4BVU1	N					1665	Nt_001392_1	Y				1079	Q5EEY5	Y					3310	Q3HVN0	N								955	Nt_003006					4499	Q56R04		769	Q2XPX9	Y		4305	Q152U7
					877	O04870	N											1079	Q8LKF8	N		1017	Nt_001738								1162	Nt_000706	Y					3028	Nt_054408	Y
												1681	D7MRJ2	N								1017	Nt_060893		3311	M4CRU1	Y								956	Nt_001515_1					4508	Nt_008498		771	Q2XTE5	Y		4324	Nt_010265
					879	Nt_000288_1	N					1681	G7IC40	Y				1083	Nt_019835	Y		1017	Nt_071476								1164	Nt_052985	Y					3031	K4BM58	Y
					879	Nt_010445	N					1681	G7IC41	Y				1083	Nt_048975	Y					3392	O24375	N								957	Nt_001099					4515	Nt_008832_2		772	Q6UJX4	Y		4329	Nt_050573
					879	Nt_023504	N					1681	I1LDX0	Y								1019	Nt_045221		3392	K4BRN5	N				1165	Nt_001632	Y					3046	Nt_017007	Y
					879	Nt_045503	N					1681	M4EHL3	Y				1088	Nt_009275	Y					3392	M1A379	Y				1165	Nt_015972	N		959	Nt_000567_1					4516	Nt_002831		773	Nt_008090	Y		4334	K4ATN2
												1681	Q9SCY0	N								1021	Nt_001275		3392	Q70AC6	N											3049	Nt_002951	Y
					881	A5H2U4	Y					1681	Q9SM59	Y				1093	Q1ZZN8	Y		1021	Nt_001481								1168	Nt_001512	Y		962	Nt_000409					4521	Nt_053670		774	Q6UJX5	Y		4354	Nt_001019
												1681	R0EZR4	Y				1093	Nt_018812	N		1021	Nt_010215		3401	Nt_002078	Y				1168	Q6Q8A4	Y					3050	Nt_062797	Y								4354	Nt_001682
					884	M0ZM42	Y					1681	UPI00032A780F	Y								1021	Q3SC82												963	T2DNH5		3050	Nt_066964_2	Y	4529	Nt_005285_1		775	Nt_001622_1	Y
					884	UPI0002BCAC28	N					1681	V4LHY1	Y				1095	Nt_010784_1	Y		1021	Q6L4B2		3419	Nt_015437	Y				1173	G7J8C0	Y					3050	Nt_094419	Y								4366	G7JR54
					884	Nt_001712	Y					1681	V7BFS2	Y								1021	K4C1D2												964	Nt_009756					4534	Nt_026519_2		776	V7BIH4	Y
					884	Nt_053425	Y					1681	Q9M4G5	N				1097	Nt_001896	Y		1021	Nt_005896		3449	D7KRQ0	Y				1185	Nt_002810	Y					3053	Nt_008354_2	Y								4369	A5H2U4
																		1097	Nt_016504	Y					3449	V4KD95	Y								965	Nt_001112_1		3053	Nt_016381_1	Y	4561	Nt_003272_1		777	UPI00032AAFFB	Y
					886	K4DHE9	Y					1683	V7CCX4	Y								1023	M1AC09								1193	K4CU26	Y		965	Nt_044875					4561	Nt_013227_1						4382	I1KQX5
					886	M1CV87	N											1100	UPI00032AA9DF	Y					3454	Nt_010891	Y				1193	M1BAK7	Y					3058	Nt_007258	Y				778	Q03683	Y		4382	V7BTI1
												1704	M1CUV2	Y								1024	Nt_000983_1												966	Nt_000426					4564	Nt_018178_1
					887	Nt_007268	Y											1103	Nt_004758	Y		1024	Nt_001059		3466	Nt_009964_1	Y				1196	Nt_000599	Y					3091	Nt_009177_1	Y				779	M0ZYR0	Y		4386	K4B2H4
												1711	Nt_000722	Y								1024	Nt_107668								1196	Q9SLN8	Y		967	Nt_000645					4571	K4BE37
					891	Q6Q8A6	Y					1711	M1CCB0	Y				1109	Nt_003618	Y					3471	Nt_012892	Y											3095	Nt_001991	Y	4571	M0ZZ66		780	Nt_001015_1	Y		4387	Nt_059850
												1711	Nt_001577_2	Y								1025	K4CAS8								1200	Nt_007456	Y		970	V4NKC9								780	Nt_001666_1	Y		4387	Q9ZNX8
					892	Nt_009161	Y					1711	Nt_041202	N				1111	Q4LAW9	Y		1025	K4CUG0		3508	C9DFB8	Y											3099	O24375	Y	4582	V4NNR9
																						1025	Nt_000651_1		3508	F8WQS4	Y				1202	Nt_063241	Y		972	K4BIA5								781	M4EPP3	Y		4394	D8KXY5
					893	Nt_005566	N					1849	Nt_003982	Y				1115	Nt_026490	Y		1025	Nt_001739_1		3508	Nt_006778	Y								972	Nt_000473		3106	Nt_050801	Y	4603	Nt_033064						4394	D8KXY6
												1849	Nt_007980	N								1025	Nt_001741								1204	K4BQ70	Y		972	Nt_006672_1								782	V7AVF4	Y		4394	D8KXY7
					894	Nt_019560	Y											1118	Nt_007258	Y		1025	Nt_002043_1		3512	Nt_002505	Y				1204	Q93YG9	Y		972	Nt_020316_2		3125	Nt_009964_1	Y	4614	Nt_047323
												1872	Nt_054117	Y								1025	Nt_003872		3512	Nt_080944	Y								972	K4B1V5								784	Nt_003321	Y		4397	M1BUC6
					895	Nt_000509	N											1127	Nt_004316	Y		1025	Nt_067953								1205	K4B2J4	Y		972	M1CBU3		3128	Nt_001004_1	Y	4634	Nt_036655
					895	Nt_052897_2	N					1977	Nt_030395	Y				1127	Nt_028560	Y					3526	K4AWL0	N				1205	M0ZU26	Y											785	I1LH27	Y		4402	Nt_006706
																		1127	K4CBD6	N		1026	R0F3J6		3526	M1BEF4	N								973	M4EB50		3138	Nt_002552	Y	4648	Nt_006094						4402	Q152U8
					897	Nt_003206	N											1127	M1CMJ2	N					3526	Nt_026342	Y				1210	C6SXW4	Y								4648	Nt_007359		786	Nt_002674	Y
					897	Nt_007385	N															1027	V7BHP9		3526	UPI0002BC8250	N								975	UPI00032A80DD		3145	Nt_001236	Y	4648	Q6T7E8						4404	K4CPB3
					897	M1AQF5	N											1129	E5LAF9	Y											1214	Nt_006712	Y											787	Q2PYY7	Y		4404	M1AWA7
					897	Nt_064767	N											1129	M1AE75	Y		1028	Nt_015097		3532	Nt_004183	Y								977	D7KX55		3149	Nt_001839_1	Y	4650	Nt_044763
																															1217	Nt_007205	N											788	D0EJY9	Y		4408	I1KR84
					898	Nt_000417	Y											1133	Nt_001771	Y		1029	K4C956		3559	Nt_001522_2	Y				1217	Q9SEK2	Y		978	Nt_001198		3155	Nt_010524	Y	4659	K4DCU0		788	K9JHZ2	Y
																		1133	Nt_002293	Y		1029	K4D4I1																		4659	M1B8R6						4410	Nt_060043
					899	Nt_000586_1	Y															1029	M1CEF5		3561	M1A1K1	Y				1218	Nt_007209	Y		979	Nt_002933		3161	Nt_097624	Y				789	Q93YH4	Y
																		1134	Nt_000294	Y		1029	M1CKI2		3561	M1A1K2	Y				1218	Q6Q8A6	Y								4663	K4AYH7						4411	Nt_022806
					900	Nt_004573	Y															1029	UPI0002BC9039												980	Nt_004254		3169	K4DHE9	Y				790	Nt_001637	Y
																		1136	Nt_022950	Y					3566	Nt_002552	Y				1225	D7MHT5	Y		980	Nt_074183		3169	Nt_008910	Y	4670	Nt_006881						4413	K4BMT5
					903	O20099	Y															1030	M4CCK4								1225	R0GWZ9	Y								4670	Nt_045511		791	Nt_010248	Y		4413	K4C6Y2
																		1140	Nt_000943	Y					3593	Nt_004892	Y								982	M1CNI7		3187	K4BMF0	Y								4413	Nt_004429
					905	Nt_093950	Y											1140	Nt_001228_2	Y		1031	UPI00032AAFFB								1226	K4BMF0	Y					3187	M1A3Z3	Y	4681	Nt_048364		792	K4B778	Y		4413	Nt_006774
																									3632	Nt_004780	Y				1226	M1A3Z3	Y		983	Nt_013784								792	P42055	Y
					913	Nt_000620	Y											1142	Nt_054117	Y		1032	I1MCB8															3194	Nt_055845	Y	4682	Nt_047127						4422	Nt_000459
																									3641	Nt_053951	Y				1230	Nt_033089	Y		986	Q40164								793	Nt_007344	Y
					918	Q9LEB4	Y											1143	Nt_000564	Y		1033	D7LNE5															3200	M1CSE2	Y	4683	I1KH54						4428	Nt_008914
																									3643	Nt_010609	Y				1231	Nt_006614	Y		992	Nt_001106_1					4683	UPI00032A52BA		795	I1K2I1	Y		4428	Nt_046452
					920	Nt_004820	N											1146	Nt_000370_1	Y		1034	V4M6E1												992	Nt_002983		3207	Nt_000028	Y	4683	V7ASZ1		795	V7CEI9	Y
																									3653	C6TD38	Y				1234	UPI00032A525D	Y															4435	K4CMH3
					923	K4D399	Y											1152	Nt_070410	Y		1035	Nt_027576		3653	Nt_004970	Y				1234	UPI00032A9A89	Y		994	Nt_006466		3213	Nt_000129_1	Y	4696	Nt_006721		796	Nt_001435_1	Y
					923	M1CQK8	Y																		3653	UPI00032A79A4	Y																					4440	Nt_004889
					923	Nt_002457	Y											1161	Nt_035950	Y		1036	B7FN26								1237	Nt_062507	Y		995	Nt_002621_1		3214	U5Q1Q7	Y	4699	Nt_009670		797	T2DLZ6	Y
					923	Nt_007005_1	Y															1036	B7FN35		3679	Nt_077905	Y								995	P93340					4699	Nt_011776						4442	Nt_044854
					923	F4J6Z1	Y											1165	B6EBD6	Y		1036	C6SX50								1246	Nt_097624	Y					3216	K4B416	Y				798	Nt_004385	Y
					923	Q9SVD7	Y											1165	I1JJL6	Y		1036	C6SX72		3680	Nt_000341	Y								996	Nt_009685					4703	K4B833						4443	M1CLY9
																		1165	I1M6E1	Y		1036	C6SXI7								1253	Nt_008124	Y		996	Nt_021759		3230	Nt_008159	Y				799	Nt_000271_1	Y
					925	Nt_001796	Y															1036	G7IVB7		3713	Nt_005902	Y														4707	R0GLG4						4462	V4LW71
																		1167	Nt_006430	Y		1036	G7L8I9		3713	Nt_015947	N				1256	Nt_030338	Y		997	Nt_001101		3247	Q6L5N5	Y				800	Nt_001361	Y		4462	V4M3E2
					926	Nt_005990	Y															1036	I1KFQ7		3713	Nt_021476	N														4712	Nt_008143
																		1168	Nt_002627_1	Y		1036	I1LSJ4								1262	Q8S916	Y		998	Nt_000863		3259	Nt_004344	Y				802	Nt_020299_1	Y		4465	Nt_001529
					927	Nt_001991	Y											1168	Nt_004420	N		1036	I1LSJ6		3731	Nt_006641	Y								998	Nt_006947		3259	Nt_005472_1	Y	4718	Nt_006141						4465	Nt_001794
					927	C6TB40	N															1036	I3S428		3731	Nt_009693	Y				1268	O81146	Y											803	V7BXQ4	Y
					927	I1LFL7	Y											1169	K4BQ85	Y		1036	I3SDP3												999	I1M2V7		3264	Nt_002293	Y	4724	K4BSI6						4466	K4BDE0
					927	K4ATJ4	N															1036	P46287		3751	Nt_000943	Y				1270	K4C234	Y											804	Nt_002214_1	Y
					927	Nt_027537	Y											1172	Nt_002685	Y		1036	UPI00032AB776		3751	Nt_001228_2	Y				1270	K4DF90	N		1000	Nt_006626		3271	Nt_000192	Y	4735	Nt_018946						4468	K4CVW7
					927	M1A2T5	N											1172	Nt_008089_2	N		1036	V7AGS2								1270	M1BNJ2	Y		1000	O24110		3271	Nt_001146	Y	4735	K4B2K3		805	Nt_007615	Y
																						1036	V7BS17		3775	Nt_011681_1	Y											3271	Nt_005356	Y	4735	K4B2K4						4470	Nt_007774_1
					929	Nt_000330_2	Y											1176	Nt_001085	N		1036	I1KFQ6		3775	Nt_009235	N				1272	Nt_000352_1	Y		1001	Nt_000669_1		3271	P93369	Y	4735	UPI0002BC8674		806	Nt_001421	Y
																		1176	Q9TNL9	Y		1036	I1KFQ8		3775	Nt_028837	N				1272	K4CLA3	N											806	Q6IVK5	Y		4477	Nt_002360
					930	Nt_055653	Y											1176	Q9XPR6	Y		1036	I1MIK9								1272	M1CXP4	N		1002	K4CJ85		3272	Nt_002810	Y	4736	Nt_034472						4477	Nt_044839_1
																						1036	I3SC30		3801	H9CCI2	Y				1272	O49954	N		1002	M1CD37								807	Nt_000564	Y
					932	Nt_021950_2	N											1177	Nt_051127	Y		1036	UPI0002339727		3801	Nt_003579_1	Y											3280	Q93X39	Y	4747	Nt_015672						4483	Nt_012715
																		1177	Nt_063658	N											1278	Nt_006822_1	Y		1003	Nt_000826					4747	Nt_028556		808	O04937	Y
					933	K4CLL3	Y															1037	Nt_002322		3802	E5LAF9	Y											3291	Nt_013777_1	Y								4499	Nt_003633
					933	Nt_000041	N											1187	Nt_004164	Y					3802	M1AE75	Y				1281	Nt_001712	Y		1004	Q4W5U7					4782	Nt_014247		810	Nt_005563	Y		4499	Nt_026490
					933	Q006Q0	N											1187	Nt_007344	Y		1038	UPI00032AB53D		3802	Q42891	N											3292	B8B0B0	Y	4782	Nt_047385_2
																															1291	Nt_000757_2	Y		1005	D7MS72								811	Nt_004869_1	Y		4501	Nt_001705
					934	Nt_004041	Y											1190	Nt_001421	Y		1039	K4CJ85		3804	Nt_058978	Y								1005	R0GL41		3294	Nt_002743	Y	4783	M1BJJ3
																		1190	Q6IVK5	Y		1039	M1CD37								1293	Nt_000962	Y					3294	Nt_003060	Y				812	G7K4R2	Y		4510	K4AW91
					935	Nt_027944	Y																		3819	Nt_003056	Y				1293	Nt_009790	Y		1006	Nt_007572_1					4795	Nt_013752						4510	M0ZL28
																		1191	Nt_048026	Y		1040	M1CV13								1293	P30708	Y					3320	Nt_036321	Y				813	M1B583	Y
					936	Nt_008890	Y																		3823	Nt_021363	Y				1293	Q9FXS3	Y		1008	Nt_009430					4797	Nt_008298						4522	Nt_012017
																		1202	Nt_001577_2	Y		1041	Nt_002722_1		3823	Nt_015909	Y											3324	H6UM40	Y	4797	Q3IAA0		814	Nt_004164	Y
					943	Nt_001883_1	N											1202	M1CCB0	N		1041	Nt_006770								1296	Q9TNL9	Y		1009	G7IDZ4												4543	Nt_033054
					943	Nt_003895	N																		3835	Nt_001809	Y				1296	Q9XPR6	Y		1009	I1L314		3325	K4CWL0	Y	4814	V7BP65		815	UPI00032AA8D6	Y
																		1211	Nt_000497	N		1042	Nt_004323								1296	Nt_001085	N											815	UPI00032AB585	Y		4558	Nt_001325
					944	Nt_013806	Y											1211	Nt_000941	Y					3855	Nt_001115	Y								1010	Nt_027103_1		3331	Nt_054117	Y	4824	Nt_058832						4558	Nt_002626
					944	Nt_060391	N											1211	Nt_002574_1	Y		1043	Nt_000718								1299	Nt_004838_1	Y											816	V7BA18	Y
																									3868	Nt_036321	Y				1299	Nt_008125	N		1011	Nt_004046		3342	Nt_033562	Y	4832	Nt_027383		816	V7BD88	Y		4565	K4BPU2
					947	Nt_009082	N											1214	Nt_001180	Y		1044	Q9SWH2
																									3876	Nt_002810	Y				1304	Nt_003866_1	Y		1012	M1B539		3350	Nt_011651	Y	4847	Nt_011056		817	Nt_002532	Y		4580	Nt_004920
					948	Nt_006822_1	Y											1224	Nt_044854	Y		1045	Nt_000446																									4580	Nt_006684
																						1045	Nt_000805_1		3878	Nt_109473	Y				1307	Nt_017079	Y		1013	Nt_011096		3358	Nt_014398	Y	4852	Nt_028099_1		818	Nt_001143	Y
					952	C6T034	N											1229	D7KZL1	Y																												4590	Nt_060586
					952	I1M786	N															1046	Nt_001713		3882	Nt_022863	Y				1314	Nt_027090	Y		1014	K4CMD1		3370	U5HUF9	Y	4874	Nt_027842		819	Q9XQP4	Y
																		1232	Nt_020429	Y											1314	Nt_046111	N															4592	K4B715
					953	Nt_002129	N															1047	Nt_005749		3888	Nt_005283	Y								1015	I1NA53		3375	Nt_056229	Y	4883	Nt_085620		820	M1BB73	Y		4592	UPI0002BCC5B8
																		1234	Nt_007621	Y											1321	Nt_079679	Y					3375	Nt_005648	Y
					954	Nt_009177_1	Y															1049	Nt_028963		3960	Nt_066181	Y				1321	Q8H2B7	Y		1017	Nt_002202		3375	Nt_028082	Y	4892	Nt_007491		821	M1AX44	Y		4599	Nt_012105_2
																		1236	Nt_044563	Y																		3375	Q202M6	Y				821	Q8L5A6	Y
					956	Nt_026719	Y															1050	Nt_005164		3977	Nt_004634	Y				1325	Nt_066530	Y		1019	Nt_000544					4909	K4CBY0		821	Q8L5C9	Y		4602	V7AUL4
																		1242	H9CCI2	Y															1019	Nt_002246		3390	K4D6R5	Y	4909	M1BPI3		821	Q8L6B7	Y		4602	V7AVK7
					958	Nt_001522_2	Y											1242	M1BXA1	N		1052	Nt_003016		3986	Nt_002915	Y				1327	Nt_034388	Y		1019	Nt_004488_1					4909	M1C3X2
					958	Nt_001809	Y											1242	Nt_003579_1	Y															1019	Nt_005982		3398	Nt_002236	Y	4909	Nt_046333		822	R0F3J6	Y		4604	M4E6E1
					958	O04397	N															1053	Nt_000826		3991	Nt_004870	N				1329	Nt_000729_1	Y		1019	Nt_008368
																		1243	Nt_001749_1	Y					3991	Nt_003658	Y								1019	Nt_023564		3403	Nt_002172	Y	4912	Nt_049908		823	K4D3B5	Y		4607	Nt_006274
					959	E0CJP2	N															1054	Nt_018643								1335	Nt_071189	Y		1019	Nt_087330								823	M1CQ57	Y
																		1248	Nt_062507	Y					4033	Nt_016449_1	Y											3404	M1A6P4	Y	4913	K4D954		823	Nt_000378	Y		4616	V4LFF5
					960	Nt_000347_1	N															1055	I1LCI1								1340	I1L3S2	Y		1020	Nt_005755								823	Nt_002056	Y
					960	Nt_000406	N											1256	Nt_000828	Y		1055	I1NHW4		4083	Nt_019835	Y				1340	I1M8A5	Y					3439	Nt_006588	Y	4932	Nt_019621		823	Nt_003063_1	Y		4619	Nt_002152_2
					960	Nt_030666	N															1055	UPI000233D3A9		4083	Nt_048975	Y				1340	I1MXX5	Y		1021	Nt_003541								823	Nt_005116_1	Y
					960	Nt_067057	N											1261	K4BPJ4	Y		1055	UPI000233DB45								1340	V7CRB8	Y					3440	Nt_016449_1	Y	4954	K4CPT1						4620	K4CWD4
																									4127	K4CR83	Y								1022	K4DBL9								825	UPI00032A9675	Y		4620	UPI0002BCABF9
					965	I0B7J4	N											1285	Nt_004032	Y		1056	K4BW14		4127	M1AH87	Y				1345	Nt_017007	Y		1022	M0ZKJ4		3447	Nt_002408	Y	4963	K4DGM2
					965	Nt_000440	N											1285	Nt_008964	Y		1056	M1AMC7															3447	Nt_002730_2	Y	4963	UPI0002BC95BB		826	Nt_003581	Y		4630	D7LSU0
																									4138	Nt_006236_1	Y				1346	Nt_032651	Y		1023	M1BWT8		3447	M1EWG5	Y								4630	Q9M1R2
					969	Nt_036448	Y											1288	Nt_058108	Y		1057	Nt_003534								1346	Nt_061275	Y								4966	G8HY20		828	Nt_002686	Y
																									4151	Nt_048026	Y								1025	Q1A4H1		3449	UPI00032A525D	Y				828	Nt_003786	Y		4633	Nt_051654_1
					971	Nt_000082	Y											1289	Nt_002441_1	Y		1058	D7KD18								1350	Nt_000082	N					3449	UPI00032A9A89	Y	4973	M1B1I0
					971	Q9LW96	N											1289	Nt_023600	Y		1058	Q8GXW5		4165	Nt_022950	Y				1350	Q9SSV4	Y		1026	K4BXX0								829	Nt_000975	Y		4641	Nt_065171
																		1289	Nt_029901_1	Y		1058	R0I9G3												1026	M1CRA1		3492	Nt_010891	Y	4975	Nt_038016
					973	Nt_044584	Y																		4245	Nt_005250	Y				1353	M1EWG5	Y											830	K4CTF8	Y		4646	Nt_003244
					973	Nt_066841	N											1291	K4D2B6	Y		1059	D7MMV1								1353	Nt_002408	Y		1028	I1MI49		3493	Nt_002627_1	Y	4997	Nt_008124		830	M1AGU2	Y
																		1291	M1ATD0	Y		1059	Q9LV11		4259	Nt_001069	Y				1353	Nt_002730_2	Y											830	Nt_001474	Y		4647	Nt_006265
					974	Q68HC9	Y															1059	R0EUQ0												1029	C6TJ17		3498	Nt_012892	Y	5016	Nt_004917_1
																		1295	Nt_007205	N					4287	Nt_001519	Y				1354	Nt_006310_2	Y								5016	Nt_045282_1		831	B6EBD6	Y		4655	K4BHC5
					976	Nt_057916	N											1295	Q9SEK2	Y		1060	Nt_007226												1030	Nt_023467		3513	Nt_009767	Y				831	I1JJL6	Y
																									4306	Nt_019869	N				1355	Nt_004782	Y								5019	Nt_014447						4670	Nt_010119
					979	Nt_019301_1	N											1304	Nt_052985	Y		1061	Nt_002712		4306	Nt_045178	Y								1031	Nt_006840		3517	Nt_056388	Y				832	D6C500	Y
																									4306	Nt_005816	N				1357	Nt_004758	Y		1031	Nt_008282		3517	M1B2B9	Y	5021	Nt_006732						4682	K4BCY1
					983	Nt_033089	Y											1306	Nt_023164	Y		1062	Nt_005010								1357	K4BLV2	N					3517	K4BA95	N				833	Nt_000016	Y
																						1062	Nt_047637_1		4314	Nt_000704	Y								1032	K4CVA6					5023	I1M9A8						4693	Nt_010845_2
					985	Nt_003536_2	Y											1310	K4B9R3	Y											1358	K4BTJ3	Y		1032	M1D4J7		3530	K4BN29	Y	5023	I1MX28		834	Nt_002133_1	Y
					985	Nt_009056_1	N											1310	K4CX59	N		1063	I1LGS5		4333	M1CUV2	Y				1358	M1D2T1	Y					3530	UPI0002BCA008	Y	5023	UPI00018C6F4E						4695	D7KE56
																		1310	M1BD53	Y											1358	Nt_004208	Y		1033	Nt_006756					5023	V7CUP5		835	D6C4Z9	Y
					986	K4B1S1	Y											1310	M1BD54	N		1064	G7JHR0		4367	Nt_053412	Y				1358	Nt_014535	Y					3572	H9CCI2	Y								4718	Nt_008029
					986	M1CBM0	N											1310	Nt_012207	N		1064	UPI00032A5176								1358	Nt_018696	Y		1034	M0ZXX3		3572	Nt_003579_1	Y	5028	Nt_010997		836	Nt_000458	Y
					986	UPI00032A520A	N											1310	Nt_046123	N					4369	A5H2U4	Y								1034	UPI0002BCA52A												4727	Nt_015516
																		1310	Nt_048665	N		1066	Nt_007766								1360	Nt_002172	Y					3573	Nt_011681_1	Y	5031	Nt_017637		837	Q4LAW9	Y
					988	Nt_066702	N											1310	Nt_054796	N					4403	Nt_000595_1	Y								1035	Nt_009275												4729	Nt_019575
																		1310	UPI0002BC9FBC	N		1067	V4KJ38		4403	Q84UV7	Y				1363	Nt_001223_1	Y					3575	Nt_005260	Y	5036	K4BMY0		838	Nt_001227	Y		4729	Nt_023918
					990	Nt_005876_1	Y											1310	UPI0002BCA4FA	Y					4403	F2VJZ2	Y								1036	Nt_014021					5036	M0ZRQ8		838	Nt_001418	Y
					990	Nt_010016	Y															1068	Nt_003330		4403	Nt_001150_1	Y				1373	D7L4A9	N					3578	Nt_001569	Y								4730	Nt_007486
																		1311	Nt_003323	Y					4403	Q5EEY5	Y				1373	Nt_001630	Y		1038	Nt_013758					5055	M0ZGT5		839	Nt_020628	Y
					993	Nt_030395	Y															1069	Nt_001879								1373	P29197	N					3582	Nt_000943	Y	5055	Nt_005044						4739	M1CCR8
																		1312	Nt_005428	Y					4423	Nt_003184	Y				1373	R0HKB9	N		1039	Nt_001480		3582	Nt_001228_2	Y	5055	Nt_009096		840	Nt_046967	Y		4739	Q6R8F6
					995	Nt_004722	Y															1070	Nt_001152_1												1039	Nt_002032												4739	Q9MT30
					995	Nt_007232_1	Y											1317	Nt_025778	Y					4442	Nt_044854	Y				1374	Nt_054408	Y					3637	Nt_074887	Y	5056	Nt_011166		841	Nt_003025	Y
					995	K4B2J4	Y											1317	O65853	Y		1071	Nt_001480												1040	Nt_004939		3637	Nt_006973	Y								4761	K7MUI2
					995	M0ZU26	Y															1071	Nt_002032		4464	Nt_001829	Y				1377	Nt_026664	Y								5070	Nt_006627		842	V7BEC0	Y		4761	K7MUI3
																		1323	Nt_015565	Y															1044	Nt_000851		3646	Nt_030018	Y								4761	V7B1K6
					998	Nt_000593	N															1072	Nt_004866		4468	K4CVW7	Y				1382	D2Y4N3	N		1044	Nt_002190					5071	Nt_007307		843	Nt_001603	Y
																		1329	Nt_004616_2	Y											1382	Nt_000943	Y					3681	Nt_019561	Y				843	Nt_002488_1	Y		4767	Nt_025899
					1000	Nt_037677	Y															1073	Q43131		4499	Nt_003633	N				1382	Nt_001228_2	Y		1046	Nt_000476					5074	M1CLN2		843	K4DF56	N
																		1334	Nt_007321	Y					4499	Nt_026490	Y											3696	Nt_001522_2	Y								4775	Nt_048393
					1004	Nt_021823	N											1334	Q6IVK4	Y		1074	V7BEC0								1388	Nt_054637	Y		1047	Nt_005703_2					5075	K4D938		844	Nt_028276	Y
																									4549	Nt_007734	Y											3697	Nt_000952	Y								4776	Q93X25
					1005	Nt_000020	N											1335	I1MC31	N		1076	Nt_000863								1404	H9CCI2	Y		1049	A1Z1T1					5079	K4DA74		845	Nt_002722_1	Y
					1005	Nt_000286	N											1335	I1MC32	N		1076	Nt_006947		4553	Nt_007621	Y				1404	Nt_003579_1	Y		1049	Q45W81		3704	M0ZPC7	Y				845	Nt_006770	Y		4783	Nt_001776
					1005	Nt_034017	N											1335	I1MC33	N																					5093	Nt_009470						4783	Nt_002085_1
					1005	Nt_048482	N											1335	I1MY38	N		1080	Nt_000688		4564	Nt_000828	Y				1405	Nt_002236	Y		1051	Nt_000068		3711	Nt_005902	Y				846	M1CV13	Y
					1005	Q76MG1	N											1335	K4BVN6	Y															1051	Nt_000806					5126	Nt_028342						4785	K7MU18
																		1335	K7MP24	N		1081	Nt_001188_2		4579	Q1W2L8	Y				1407	K4BMM4	N		1051	Nt_000982		3718	Nt_008784	Y				847	K4CAS8	Y
					1008	Nt_050801	Y											1335	M1ALZ6	Y		1081	Q9AXQ5		4579	Nt_001392_1	Y				1407	Nt_004817_1	Y		1051	Nt_002489					5128	Nt_002800		847	K4CUG0	Y		4805	Nt_007338
																									4579	J7H5L8	N				1407	Nt_006482	Y		1051	Nt_015892		3719	Nt_014456_1	Y				847	Nt_000651_1	Y
					1009	Nt_001117	N											1336	G9MD86	Y		1083	K4CW45								1407	Nt_007834	Y		1051	Nt_062728					5133	Nt_027140		847	Nt_001739_1	Y		4810	UPI00032A687A
					1009	Nt_057464	N											1336	G9MD87	Y					4714	Nt_018938	Y								1051	Nt_069350		3725	Nt_009093	Y				847	Nt_001741	Y
																		1336	Nt_003118	N		1084	UPI0002338342								1412	Nt_002405	Y								5149	Nt_027715		847	Nt_002043_1	Y		4821	M1CTG2
					1011	Nt_046485	N											1336	G7I7Q4	Y					4718	Nt_008029	Y				1412	Nt_003259_1	Y		1052	Nt_044636		3736	Nt_002915	Y				847	Nt_003872	Y		4821	M1CTG3
																		1336	UPI00032A6563	N		1086	M1AIT2								1412	Q9FUI4	Y								5151	K4BR30		847	Nt_067953	Y
					1014	Q6TNI9	Y											1336	UPI00032AB895	N					4731	Nt_004734	Y				1412	Q9SB90	Y		1053	Nt_002455		3762	K4DC68	N								4838	Nt_007489
																		1336	V7CRB4	Y		1087	Nt_010657								1412	Q9ZPK8	Y					3762	M1AD80	Y	5187	Nt_013940_1		848	K4BW14	Y
					1018	Nt_025869	Y																		4747	M1CJS1	Y								1054	K4CXS7								848	M1AMC7	Y		4849	Nt_045875
																		1339	K4D1F7	N		1088	Nt_047316_1								1413	Nt_002312_2	Y					3768	K4D399	Y	5188	UPI00032A6234
					1022	M1A379	Y											1339	M0ZV40	Y					4769	Nt_014197	Y				1413	Nt_054569	N		1057	Nt_034599		3768	M1CQK7	N	5188	UPI00032A76D3		850	Nt_004670	Y		4852	Nt_015448
																		1339	M1CJD7	N		1089	A4LA73															3768	M1CQK8	Y
					1026	K4DFU3	Y											1339	Nt_006099	Y					4772	Nt_006421	Y				1415	M0ZPK2	Y		1061	Nt_035691		3768	Nt_002457	Y	5192	K4CUI0		852	Nt_026314_1	Y		4859	Nt_009760
					1026	M1DSQ9	Y											1339	Q9M5Z8	N		1091	Nt_028276															3768	Nt_007005_1	Y	5192	UPI0002BCA5DE
																		1339	Q9SZN1	N					4821	M1CTG2	Y				1417	Nt_001064	Y		1062	Nt_000299_1								853	M1BA84	Y		4866	K4CMD8
					1028	Nt_006638	Y											1339	R0H0Y8	N		1092	Nt_003581		4821	M1CTG3	Y								1062	Nt_002245		3786	Nt_011447	Y	5200	K4D1X4
																		1339	UPI0002BC8A52	Y											1419	C4PW06	Y								5200	M1AV07		854	G7LF60	Y		4869	K4AZE7
					1032	Q6DV58	N											1339	V4LR92	N		1093	K4CX83		4838	Nt_007489	Y				1419	C4PW08	Y		1063	Q5MA26		3816	Nt_003866_1	Y
																		1339	Nt_000159	Y											1419	C4PW34	Y								5206	Nt_031878		855	Nt_005615	Y		4885	K4B5N7
					1037	Nt_005716	N															1094	Nt_001934		4845	Nt_018592	Y								1064	M4FIC4		3819	Nt_023432	Y								4885	M1BZU5
					1037	Nt_051640	N											1341	Nt_002812	Y											1420	Nt_002113	Y								5239	UPI00032A5580		856	UPI00032ABE79	Y
					1037	Nt_003782	N															1095	Q8VWN9		4967	Nt_001453	Y								1065	A0MKC8		3822	K4BCZ5	N								4888	K4CXD7
																		1347	Nt_000607	Y					4967	Nt_002441_1	Y				1421	B5LAU3	Y		1065	A9YTY9		3822	M1BXJ2	N	5246	G7L1X9		857	Nt_010657	Y		4888	M1B537
					1038	K4ATD8	Y											1347	Nt_075544	N		1096	V7CIU0		4967	Nt_023600	Y				1421	K4D2B6	Y		1065	B7FH93		3822	Nt_000706	Y	5246	I1JRS9						4888	M1B538
																									4967	Nt_029901_1	Y				1421	M1ATD0	Y		1065	G7K080		3822	Q9SNY8	N	5246	K4C2H5		859	Nt_008451	Y		4888	UPI0002BCB66E
					1044	Nt_001994	Y											1349	Nt_001512	Y		1098	UPI00032A77C3												1065	G7L814		3822	UPI0002BCA73D	N	5246	V7BMK4
																		1349	Q6Q8A4	Y					4988	Nt_012157	Y				1423	Nt_004032	Y		1065	I3STH0								860	M1AA70	Y		4894	Nt_066307
					1048	Nt_100382	Y															1099	UPI00032A666B								1423	Nt_008964	N		1065	I3TAN7		3850	Nt_053412	Y	5257	Nt_008028_1		860	M1AA71	Y
																		1350	Nt_015909	Y					5058	K4CVB2	Y								1065	K4DHS4												4896	Nt_001075
					1052	Nt_002139	Y											1350	Nt_021363	Y		1100	Nt_000408		5058	M1D4J9	Y				1424	Nt_002863	Y		1065	M1A024		3851	Nt_022635	Y	5263	Nt_005149		864	Nt_072358	Y		4896	Nt_001521
																															1424	Nt_021716	N		1065	Nt_000328												4896	K4B6Q6
					1055	B8B0B0	Y											1358	Nt_011681_1	Y		1101	Nt_004424		5431	Nt_044584	Y								1065	Nt_000475		3860	Nt_002936_2	Y	5271	K4BP76		865	I1M6E1	Y		4896	UPI00032ACBC0
																															1431	Nt_007240_2	Y		1065	Nt_001199					5271	M1D5Y7						4896	V7CEN6
					1057	Nt_001582	Y											1359	Nt_028269	Y		1103	L7UU40		5441	Nt_001456	Y				1431	B5LAW2	Y		1065	Nt_036397		3868	Nt_000523_1	Y	5271	Q40147		867	Nt_021362	Y
					1057	Nt_003728	Y															1103	L7UV56								1431	M1B234	Y		1065	P62980		3868	Nt_002416	N	5271	D7LS04						4899	Nt_022213
																		1362	Nt_004654	Y		1103	K4BZB1		5455	Nt_004616_2	Y								1065	Nt_061649		3868	Nt_027358	N	5271	Q42522		868	Nt_004881_1	Y		4899	Nt_031208
					1058	C6TGU2	Y											1362	Nt_049701	N		1103	K4BZB3								1433	Nt_000248_1	N		1065	UPI00032A5B7B		3868	Nt_047104	N	5271	R0HJD7
					1058	I3S0W6	N															1103	M1B7A2								1433	Nt_001509_1	Y		1065	UPI00032A6F7E								869	Nt_001089	Y		4904	UPI00032A5340
					1058	K4B832	Y											1363	Nt_029292	Y																		3877	Nt_001809	Y	5282	Nt_007561
					1058	Nt_008292	Y															1104	K4C1I8								1434	Nt_014398	Y		1067	K4D9M3					5282	Q07A10		872	Nt_002098	Y		4915	Nt_005467
					1058	UPI000233D0BD	Y											1368	Nt_000192	Y		1104	M1AAX8												1067	M0ZHU7		3884	Nt_001749_1	Y
					1058	UPI00032ACA55	N											1368	Nt_001146	Y											1435	Nt_030018	Y								5285	Q6XQM5		873	Nt_000345	Y		4916	D7M7R5
					1058	C6TMT4	N											1368	Nt_001938	Y		1105	Nt_008787_2												1068	Nt_004435_1		3891	Nt_006310_2	Y				873	Q40403	Y
					1058	Nt_020474	Y											1368	O81101	N											1439	Nt_000828	Y								5295	K4BT18						4920	V7AWC2
																		1368	P93369	Y		1107	Nt_003957												1069	K4BAY2		3904	Nt_000757_2	Y				875	Nt_001606	Y
					1059	Nt_013569	N											1368	Q8LKR4	Y											1445	Nt_000192	Y								5296	K4BQ70		875	Nt_010452	Y		4930	Nt_030315
																						1109	Nt_045420								1445	Nt_001146	Y		1070	Nt_000690_1		3921	Nt_001829	Y	5296	Q93YG9
					1061	I1JSX8	N											1371	Nt_001453	Y											1445	Nt_005356	Y		1070	Nt_036673								877	R0HXD9	Y		4940	K4AYR0
					1061	I1K7F4	N															1110	Nt_007174								1445	P93369	Y					3931	Nt_006262	Y	5297	Nt_057507_1		877	V4NRT4	Y		4940	M0ZN99
																		1372	Nt_003516_2	Y															1071	D7LII1
					1062	Nt_001778	Y											1372	Nt_007916	Y		1111	K4B3G7								1446	Nt_003536_2	Y					3934	Nt_025869	Y	5303	Nt_004561_1		878	K4C3D3	Y		4950	K4C1R3
																						1111	M0ZJ77												1072	I3SE78								878	Nt_000337	Y		4950	M1AU80
					1064	Nt_030338	Y											1373	K4DHC5	N											1458	M1BB73	Y					3935	Nt_006563	Y	5306	Nt_001921		878	Nt_001734	Y
																		1373	M1CUV2	Y		1112	I3SGZ4								1458	Nt_011326	N		1073	Nt_002134								878	Q38HS5	Y		4969	Nt_005885
					1067	Nt_000051_1	N																								1458	O04937	Y					3950	Nt_028477	Y	5330	U6C086		878	Q3SC85	Y		4969	Nt_015052_1
					1067	Nt_000087	Y											1381	K4BLG4	N		1113	Nt_006840												1074	Nt_056625_1
					1067	Q40589	Y											1381	M0ZIV2	Y		1113	Nt_008282								1463	Nt_014361	Y					3955	Nt_076190	Y	5333	UPI00032A9841		879	Nt_015179	Y		4977	K4BBY5
					1067	Q42941	N											1381	M0ZIV3	Y															1076	Q9SYM5
																						1114	B2YKT9								1469	B5LAW3	Y					4005	Nt_058978	Y	5373	E9L7A5		880	Nt_001592	Y		4994	K4CPP0
					1069	Q9M039	Y											1383	Nt_006236_1	Y		1114	Nt_000127								1469	G7J483	N		1078	K4D4T0					5373	Nt_003529						4994	M1AWM7
																															1469	I3SG08	N		1078	M1C5A4		4020	Nt_017079	Y	5373	Nt_004605		882	Nt_002474	Y		4994	M1AWM8
					1076	Nt_000132	Y											1391	Nt_032651	Y		1115	B3F8H2								1469	K4BP15	Y		1078	Nt_001372_1												4994	Q6XZA0
					1076	Nt_025843	Y											1391	Nt_061275	Y											1469	K4CJJ4	Y		1078	Nt_001601		4030	Nt_036448	Y	5382	K4BY28		883	UPI00032A50B6	Y
																						1117	M1B539								1469	M1ABY7	Y		1078	Nt_004483					5382	M1CR37		883	UPI00032A81C4	Y		5003	Nt_010887
					1077	Nt_027320	Y											1396	Nt_002282	Y											1469	M1ABY8	Y		1078	P49215		4038	Nt_033506	Y								5003	P48626
																						1119	I3SGX3								1469	M1D3N5	Y								5383	G7KRK3		884	Nt_043676	Y
					1078	Q6EJD1	Y											1397	Nt_026342	Y											1469	M1D3N6	Y		1079	Nt_010197		4080	Nt_003113	Y	5383	G7KRK4						5004	Nt_017413
					1078	V7D3U4	Y															1121	Nt_000312_1								1469	UPI0002BCBA74	Y								5383	UPI0001B640BD		886	Nt_029199	Y		5004	Nt_095270
																		1403	Nt_000016	Y		1121	Nt_020653_1												1080	M4F1V1		4087	K4CCK4	Y				886	Q8H2B6	Y		5004	M1A047
					1079	Nt_000595_1	Y																								1471	Nt_000767	Y								5385	D7LVU8
					1079	Q84UV7	Y											1414	Nt_002701_1	Y		1122	Nt_003770												1081	Nt_001488		4088	Nt_009693	Y				887	Q43131	Y		5006	Nt_007526
					1079	F2VJZ2	Y																								1473	Nt_034133	Y		1081	Nt_006029		4088	Nt_006641	Y	5415	Nt_036042
					1079	Nt_001150_1	Y											1417	B7FHA1	N		1123	Nt_002331																					888	R0F0R3	Y		5011	Nt_104590
					1079	Q5EEY5	Y											1417	C6SW82	N		1123	K4CAB8								1480	Nt_003531_1	Y		1082	V4JPY4		4102	Nt_074513	Y	5430	K4C6P3
					1079	Q8LKF8	Y											1417	I1JBH2	N		1123	K4CAC1								1480	Q5IH13	Y								5430	M1B2Y2		889	Nt_000051_1	Y		5031	Q9SMC2
																		1417	I3SSX1	N		1123	M0ZQZ0												1084	K4CM57		4170	Nt_000607	Y				889	Q42941	Y
					1081	Nt_016830	N											1417	K4CJH4	Y		1123	M1BUA0								1484	Nt_000620	Y								5432	Nt_016653						5033	Nt_001793_2
																		1417	M1AKV2	N		1123	M1CZU6								1484	Nt_001147	N		1086	Nt_019138		4200	A2TKE7	Y				890	UPI0002BCB33B	Y
					1083	Nt_019835	Y											1417	Nt_003669	Y															1086	Q6KFR8		4200	B8R520	Y	5436	K4AZ10						5038	Nt_046918
					1083	Nt_048975	Y											1417	Nt_006318_2	N		1124	Nt_030812								1485	K4DHE9	Y					4200	C6SWA7	Y	5436	M1CGG0		891	R0HI19	Y
																		1417	Q9M4T8	N											1485	Nt_008910	Y		1088	Q6KFS1		4200	C6T142	Y								5051	K4AZE6
					1085	Nt_003649	N											1417	V7BJF9	N		1125	Nt_000050_1															4200	D7MV06	Y	5458	Nt_006428_1		892	Nt_004323	Y
																															1486	K4D1F7	N		1089	C6TCD2		4200	I1N263	Y								5058	K4CVB2
					1087	Nt_003002	Y											1425	K4CVW7	Y		1126	O04937								1486	M0ZV38	N		1089	UPI00019D33F0		4200	I3S6Y1	Y	5472	Nt_008416		893	Nt_001120	Y		5058	M1D4J9
					1087	Nt_006492	Y																								1486	M0ZV40	Y					4200	Nt_000520	Y
					1087	K4B0D3	N											1437	Nt_003658	Y		1127	Nt_001397								1486	M1CJD7	N		1090	Nt_000142		4200	Nt_000548	Y	5484	Nt_034388		894	Q9SMD3	Y		5062	I1JU19
					1087	M1BPR5	N																								1486	Nt_001140	Y		1090	Q6TKR0		4200	Nt_002774	Y								5062	K7KIA6
																		1440	M1BDA2	Y		1128	Nt_008451								1486	Nt_006099	Y					4200	Nt_002775	Y	5527	B5T070		895	Nt_000718	Y		5062	K7KIA7
					1093	Q1ZZN8	Y																								1486	UPI0002BC8A52	Y		1092	Nt_000479		4200	Nt_003465	N	5527	D3J5I7						5062	K7KIA8
					1093	Nt_018812	N											1443	K4BMF0	Y		1130	Nt_003541								1486	A6Y950	N					4200	Nt_007129	Y	5527	M1C0I4		896	U5YDE5	Y		5062	K7KTA5
																		1443	M1A3Z3	Y											1486	D7KIA8	N		1093	Nt_001544		4200	Nt_007790	Y	5527	M4F3B5						5062	V7ATI3
					1095	Nt_010784_1	Y											1443	Nt_003254	Y		1131	A2IBL2								1486	D7KT90	N		1093	Q6TKQ9		4200	Nt_095796	Y	5527	Q6J4T5		897	Nt_000446	Y
																		1443	Nt_005842	Y		1131	B3SGL7								1486	D7MEZ5	N					4200	Nt_107604	N				897	Nt_000805_1	Y		5069	K4D1R2
					1096	Nt_005961	N															1131	B7FHC9								1486	G7KSI7	N		1095	Nt_000912		4200	Q9FLP6	Y	5563	M1B3E8
					1096	Nt_005963	N											1449	Nt_007489	Y		1131	C6SWY5								1486	I1L655	N		1095	Nt_001045		4200	UPI00032AB8FD	Y				898	Nt_001713	Y		5075	Nt_007990
																						1131	C6T1C4								1486	I1LF60	N					4200	V4KY52	Y	5581	Nt_048980
					1097	Nt_001896	Y											1464	Nt_003184	Y		1131	D7KHV7								1486	I1N438	N		1096	M4CFY7		4200	V7BPK6	Y				899	K7KN58	Y		5077	Nt_020756
					1097	Nt_016504	Y															1131	D7LK79								1486	I1NF84	N					4200	M4F3B0	N	5589	Nt_025931
																		1477	Nt_000488	Y		1131	D7M1K5								1486	M4D6W3	N		1099	Nt_000398								900	Nt_005749	Y		5079	Nt_000712
					1100	UPI00032AA9DF	Y											1477	Nt_001475	Y		1131	D7MWT0								1486	M4DH20	N					4222	M1CUV2	Y	5609	Nt_018472
																		1477	Nt_002479	Y		1131	G7IBM3								1486	Nt_000159	Y		1100	M0ZKA2								901	Nt_005164	Y		5095	G7J1A1
					1103	Nt_004758	Y															1131	G7JHB1								1486	P11574	N					4268	Nt_034835	Y	5611	B3VBE9
																		1481	Nt_027676	Y		1131	G7JTQ7								1486	Q8W4E2	N		1101	Nt_012874								902	UPI00032ABD04	Y		5097	K4CMW3
					1108	Nt_015998_2	N															1131	G7JTQ9								1486	Q9M5Z8	Y					4271	Nt_001768_1	Y	5615	I1LTM3						5097	M1D1K7
																		1490	B5LAT1	N		1131	I1LQT0								1486	Q9SZN1	N		1102	V7AID6								903	Nt_003016	Y		5097	M1D1K8
					1109	Nt_003618	Y											1490	K4DCH1	N		1131	I3S6P0								1486	R0GWC8	N					4338	Nt_030633_2	Y	5647	Nt_005259						5097	Nt_002673
																		1490	M1ADA6	N		1131	I3S6Z4								1486	R0H0Y8	N		1103	G9MD86								906	Q287V1	Y		5097	Nt_007796_2
					1114	Nt_002336_3	Y											1490	Nt_004562_2	Y		1131	I3SLS9								1486	R0IEF4	N					4353	Nt_005008	N	5651	K4B7C0
																						1131	I3SW26								1486	UPI00032A8CEA	N		1104	Nt_018643		4353	Nt_005851	Y	5651	M1A9R0		907	Nt_005676	Y		5103	Nt_012785
					1115	Nt_026490	Y											1493	C6TD38	Y		1131	I3SY24								1486	UPI00032ABD32	N
																		1493	Nt_004970	Y		1131	I3SYM7								1486	UPI00032ACB56	N		1105	M1AF78		4395	Nt_000828	Y	5720	Nt_004594_2		908	B7FI57	Y		5104	K4C8J2
					1118	Nt_007258	Y											1493	UPI00032A79A4	Y		1131	I3T995								1486	V4KAQ9	N															5104	M1D6I9
																						1131	K4B5W3								1486	V4KCP6	N		1107	G9MD87		4397	K4D621	Y	5741	Nt_016348_1		909	Nt_000150	Y
					1125	Nt_000797	N											1500	Nt_009964_1	Y		1131	K4BHJ2								1486	V4LR92	N					4397	M1B0U7	Y				909	Nt_001256	Y		5114	K4BV11
					1125	Nt_000945	N															1131	K4C2M0								1486	V7B2B4	N		1109	Nt_001054_1		4397	M1B0U9	Y	5778	UPI00032A7F8A						5114	M1AE02
					1125	O49903	N											1502	Nt_002078	Y		1131	K4C323								1486	V7BB35	N								5778	V7B4Z6		910	Nt_000529	Y		5114	UPI0002BC8C1F
					1125	Q2TFP4	N															1131	K4C9U5												1110	G7I7Q4		4460	Nt_001465	Y
					1125	Q43581	N											1515	Nt_004545	Y		1131	K4D553								1487	K4C7V4	Y								5797	K4C1D0		912	Nt_007502	Y		5120	M1AY54
																		1515	P27154	N		1131	K4D554								1487	M1BDA2	N		1112	M1CW05		4463	Nt_002405	Y	5797	M1A9Z3
					1127	Nt_004316	N															1131	K4DCN6								1487	Nt_044563	Y					4463	Nt_003259_1	Y	5797	Nt_000817		913	Nt_001994	Y		5132	Nt_021971
					1127	Nt_028560	N											1541	K4AXU0	N		1131	K7LKF8												1113	M0ZVL4		4463	Q9FUI4	Y
					1127	K4CBD6	N											1541	M1D508	Y		1131	K7M340								1490	Nt_000497	N					4463	Q9SB90	Y	5897	Nt_011536		914	Nt_000087	Y		5137	Nt_005386
					1127	M1CMJ2	N															1131	M1AG47								1490	Nt_000941	Y		1114	UPI00032AA047		4463	Q9ZPK8	Y				914	Q40589	Y
																		1545	Nt_003498_2	Y		1131	M1AG69																									5161	K4BMI4
					1129	E5LAF9	Y															1131	M1BEW2								1492	Nt_019561	Y		1116	Nt_018336_1		4477	Nt_003054	Y				915	Nt_002343_1	Y		5161	M0ZS04
					1129	M1AE75	Y											1552	Nt_010737	Y		1131	M1C576
																						1131	M1CM33								1493	B2CM15	Y		1117	R0HSF9		4482	Nt_007731	Y				918	Nt_000983_1	Y		5174	Q9XGG5
					1133	Nt_001771	Y											1559	M4CRU1	Y		1131	M1CM34								1493	Nt_000899	Y											918	Nt_001059	Y
					1133	Nt_002293	Y															1131	M4C8F5								1493	Nt_001462	Y		1120	Nt_047862		4484	Nt_065657	Y				918	Nt_107668	Y		5178	Nt_026074
																		1576	Nt_000352_1	Y		1131	M4CE05								1493	K4D258	Y
					1138	Nt_010140_1	Y															1131	M4CE89								1493	M1AAU6	N		1121	K4B9E1		4508	Nt_008498	Y				919	Nt_002173_1	Y		5181	D7KE30
																		1597	I1KN59	Y		1131	M4CR44												1121	M1C1I3												5181	M4ETZ9
					1140	Nt_000943	Y											1597	K7MJI6	Y		1131	M4F3M7								1497	Nt_006563	Y					4521	Nt_053670	Y				920	Nt_005422_1	Y		5181	Q9SXA1
					1140	Nt_001228_2	Y											1597	UPI00032A607E	N		1131	Nt_000245								1497	Nt_022635	Y		1124	Nt_034927												5181	R0IQH3
																		1597	UPI00032A69B8	N		1131	Nt_000471															4530	Nt_044584	Y				921	Nt_006522	Y		5181	V4KKW6
					1141	Nt_018110	Y											1597	V7CBD4	Y		1131	Nt_000610								1501	Nt_000523_1	Y		1125	Nt_004665		4530	Nt_066841	N
																						1131	Nt_000725																					926	M1BW30	Y		5185	Nt_012266
					1142	Nt_054117	Y											1599	Nt_008639	Y		1131	Nt_001201								1518	Nt_011681_1	Y		1126	Nt_002480		4597	Nt_001115	Y								5185	Nt_070846
																		1599	P93344	Y		1131	Nt_001485																					927	Q9SWH2	Y
					1151	I0B7J2	N															1131	Nt_001496								1520	B9DHY6	N		1127	Nt_000979		4637	Nt_009052_1	Y								5187	M1AQ24
					1151	Q58H58	N											1607	Nt_011451_1	Y		1131	Nt_001608								1520	D7EYG6	N											928	Nt_002950	Y
																		1607	Nt_011860	Y		1131	Nt_002243								1520	D7KVW2	N		1128	Nt_003951		4649	Nt_000595_1	Y				928	Nt_046775	Y		5190	Nt_014054_1
					1158	Nt_065364	Y															1131	Nt_002500								1520	I1KG34	N					4649	Q84UV7	Y								5190	Q9ZSP4
																		1621	Nt_045971	Y		1131	Nt_002761								1520	I1KVU0	Y		1129	Nt_006690								929	K4BPJ4	Y
					1162	I3S3K3	Y															1131	Nt_003077								1520	K4C764	N					4700	Nt_001453	Y								5194	M1D5H1
																		1622	Nt_004892	Y		1131	Nt_003914								1520	K4DFR1	Y		1130	F8K8R8								930	Nt_002413	Y		5194	Q41305
					1167	Nt_006430	Y											1622	Nt_007734	Y		1131	Nt_003916								1520	M1CII0	N		1130	G4XYJ9		4706	Nt_002441_1	Y
																		1622	Nt_052208	N		1131	Nt_005954								1520	M1CTC4	Y		1130	P29757		4706	Nt_023600	Y				931	Nt_000153_1	Y		5197	Nt_054173
					1168	Nt_002627_1	Y															1131	Nt_006020								1520	M4CHF0	N		1130	P42792		4706	Nt_029901_1	Y				931	Nt_000584_1	Y
					1168	Nt_004420	N											1625	Nt_002810	Y		1131	Nt_007024								1520	M4F1X7	N		1130	Q5MA49												5211	Nt_054241
																						1131	Nt_013265								1520	Nt_003498_2	Y		1130	Q6YSL7		4747	Nt_015672	Y				932	B7FN26	Y
					1169	K4BQ85	Y											1643	Q8S916	Y		1131	Nt_017729								1520	O23654	N					4747	Nt_028556	Y				932	B7FN35	Y		5230	K4BIW5
																						1131	Nt_036040								1520	P13548	N		1134	Nt_001091								932	C6SX50	Y		5230	M1A2V8
					1172	Nt_002685	N											1645	Nt_000663	Y		1131	Nt_061365								1520	Q39291	N		1134	Nt_048273		4832	Nt_027383	Y				932	C6SX72	Y
					1172	Nt_008089_2	Y											1645	Nt_000683_1	N		1131	Nt_079407								1520	Q4TUS1	N											932	C6SXI7	Y		5240	K4D6U8
																		1645	Nt_048690	N		1131	Nt_081305								1520	Q84XV7	N		1139	V7CBI7		4942	Nt_010609	Y				932	G7IVB7	Y
					1176	Nt_001085	Y															1131	Nt_092918								1520	Q84XW6	Y					4942	Nt_053951	Y				932	G7L8I9	Y		5242	Nt_000526
					1176	Q9TNL9	Y											1667	Nt_000341	Y		1131	O23629								1520	R0GDS5	N		1142	Nt_000657								932	I1KFQ7	Y		5242	Nt_002913
					1176	Q9XPR6	Y															1131	O65819								1520	V4M7X4	N		1142	Nt_002071		4966	G8HY20	Y				932	I1LSJ4	Y
																		1692	Nt_003594	Y		1131	P40283								1520	V7AUF4	N											932	I1LSJ6	Y		5243	Nt_025816
					1177	Nt_051127	Y															1131	Q0WS75												1144	Nt_002459		4997	Nt_008124	Y				932	I3S428	Y
					1177	Nt_063658	Y											1700	Nt_001166	Y		1131	Q1S9I9								1522	Nt_053670	Y											932	I3SDP3	Y		5265	I1JXE8
																						1131	Q1SWQ1												1145	K4DHC7		5026	Nt_071189	Y				932	P46287	Y		5265	I1MUL3
					1179	Nt_000788	N											1702	Nt_001841_1	Y		1131	Q2XPW1								1532	K4CWE4	Y		1145	Q2XPV4								932	UPI00032AB776	Y		5265	UPI0002BC9950
					1179	Nt_001013	N											1702	Nt_004827_1	Y		1131	Q9FFC0								1532	M1ATY8	N		1145	UPI0002BCB0C8		5034	Nt_004616_2	Y				932	V7AGS2	Y
					1179	Nt_065583	N											1702	Q9XG77	Y		1131	Q9LQQ4												1145	Nt_005079		5034	G8Z278	N				932	V7BS17	Y		5270	Nt_073800
																						1131	Q9LZT0								1534	C0SUC6	N					5034	M1B584	Y
					1187	Nt_004164	Y											1712	M1A1K1	Y		1131	Q9M3H6								1534	D6P3J0	Y		1146	B4UW51								933	Nt_001445	Y		5326	K4CJ79
					1187	Nt_007344	Y											1712	M1A1K2	Y		1131	Q9SI96								1534	M1G4Y5	N					5037	Nt_001392_1	Y				933	Nt_046345	Y
																						1131	R0EY06								1534	Nt_000457	Y		1149	Nt_015550		5037	Q1W2L8	Y								5347	Nt_053948_2
					1190	Nt_001421	Y											1714	Nt_066181	Y		1131	R0FHV8								1534	Nt_005385	Y											934	K4ATD8	Y
					1190	Q6IVK5	Y															1131	R0FTF9												1150	I3SGX3		5074	M1CLN2	Y				934	Q2I2N3	Y		5380	K4CCQ6
																		1715	Nt_004108_1	Y		1131	R0GN39								1553	K4BSM2	N															5380	M1BB30
					1191	Nt_048026	Y															1131	UPI0000E646E3								1553	M1CP96	Y		1151	Nt_000633		5173	Nt_003576	Y				935	Nt_062871	Y		5380	P55242
																		1722	Nt_008959	Y		1131	UPI0001817F89												1151	Q8SF04												5380	P93229
					1194	Nt_103467	N															1131	UPI0001817F98								1559	K4D621	Y					5196	K4BY59	N				936	I1KMR0	Y		5380	P93223
																		1730	Nt_003982	Y		1131	UPI0001817FB1								1559	M1B0U7	Y		1152	Nt_001960		5196	M1BLM4	N				936	I1MRQ9	Y
					1198	Nt_000499_1	Y															1131	UPI0001817FBD								1559	M1B0U9	Y															5385	Nt_002622
					1198	Nt_000789	Y											1737	Nt_050300	Y		1131	UPI0001817FBF												1153	Nt_002795		5247	Nt_022863	Y				937	D5K171	Y
					1198	Q50LG4	N											1737	Nt_051045	N		1131	UPI0002BCAC7B								1561	I1M1P1	N															5394	Nt_008311
																						1131	UPI00032A7BFA								1561	K4CA57	N		1154	Nt_008300		5296	K4BQ70	Y				938	K4B101	Y
					1202	Nt_001577_2	Y											1741	R0GCU2	Y		1131	UPI00032AA255								1561	M1CZB0	N					5296	Q93YG9	Y				938	Nt_000335_2	Y		5409	Nt_081291
					1202	M1CCB0	Y											1741	T2DNH8	Y		1131	UPI00032ABC74								1561	Nt_001321_1	Y		1155	Nt_006204_1								938	Nt_001362	Y
																		1741	UPI00032AAD66	N		1131	V4KHU6								1561	Nt_001675_1	Y					5305	Nt_004769_1	Y				938	Q2XTB2	Y		5437	K4CAV7
					1211	Nt_000497	Y											1741	V7D1H0	Y		1131	V4KW76								1561	Q6QND3	Y		1156	Nt_004069												5437	M1C816
					1211	Nt_000941	Y															1131	V4L173								1561	Q8L940	N					5333	UPI00032A9841	Y				939	Nt_006695	Y		5437	M1C817
					1211	Nt_002574_1	N											1744	C6FFS2	N		1131	V4MFN8								1561	R0FFZ3	N		1157	Nt_008855_1								939	Nt_009394_1	Y
																		1744	L0SQ48	Y		1131	V4N9A6								1561	UPI00032AA185	N					5484	Nt_034388	Y								5441	Nt_001456
					1214	Nt_001180	Y											1744	Nt_003984	Y		1131	V7AES3								1561	D7LLG2	N		1158	Nt_003384								940	Nt_005683	Y
																						1131	V7AES7								1561	I1MEW6	N															5501	K4CF29
					1215	Q2KTE3	N											1748	Nt_001392_1	Y		1131	V7AFP0								1561	M4CN99	N		1159	Nt_047640								941	UPI00032AAD82	Y		5501	M0ZJ33
																		1748	Q1W2L8	Y		1131	V7AJ06								1561	M4EJD5	N
					1223	Nt_038774	N															1131	V7AJ12								1561	Q45FF0	N		1160	M4ERJ7								942	Q6QJL7	Y		5563	Nt_006570_1
																		1756	Nt_001960	Y		1131	V7BEQ4								1561	Q45FF1	Y
					1224	Nt_044854	Y											1756	Nt_004069	Y		1131	V7BIH5								1561	Q9FT25	N		1161	I1ND14								944	Nt_001122_1	Y		5597	Nt_049139_1
																						1131	V7BUT2								1561	V4KQ90	N											944	Nt_002728_1	Y
					1226	Nt_056933	Y											1757	Nt_010639_1	Y															1162	Nt_005468												5651	Nt_005776
																						1132	Nt_014021								1563	Nt_051073	Y											945	I1LTQ1	Y
					1229	D7KZL1	Y											1762	Nt_018051_1	Y															1163	D7M6C2												5685	Nt_018761
																						1133	UPI00032A879C								1576	Nt_000624	Y		1163	C6T6K1								947	K4C4Z6	Y
					1232	Nt_020429	Y											1767	Nt_018592	Y															1163	I3SUV4								947	UPI0002BCBA58	Y		5728	Nt_006161
																						1134	D7M2V2								1579	M1B7S1	N		1163	UPI00019A9E88												5728	Nt_008724_1
					1236	Nt_044563	Y											1769	M0ZTK1	N		1134	K4BHT5												1163	V7B5D4								948	Q6TNI9	Y		5728	M1AZ49
																		1769	Nt_001766_1	Y		1134	M1BYY8								1594	Nt_055845	Y															5728	M1AZ51
					1238	Nt_015022	N											1769	Nt_003995	N		1134	Q9LFT9												1164	Nt_007391_1								949	M1A028	Y		5728	Q42545
																						1134	R0HD01								1601	I1LWR4	N											949	Q9FEN7	Y		5728	R0G9Z1
					1242	H9CCI2	Y											1782	K4CR83	Y											1601	P04045	N		1165	Nt_000350
					1242	M1BXA1	N											1782	M1AH87	Y		1135	Nt_009385								1601	UPI00032AD1C1	N											950	Nt_002970	Y		5779	Nt_002514
					1242	Nt_003579_1	Y															1135	K4AYP6								1601	I1N6A5	N		1167	O81413												5779	Q711G8
																		1785	Nt_001519	Y		1135	M0ZN87								1601	I6LKQ6	N											951	Nt_000101_1	Y
					1243	Nt_001749_1	Y											1785	Nt_006546	N											1601	K4BHG4	N		1170	Nt_002823_1												6021	Nt_007362_1
																		1785	Nt_020458	N		1137	Q40164								1601	M4EWB4	Y											952	Nt_006630	Y
					1248	Nt_062507	Y																								1601	UPI000233F023	N		1172	G7JC94
																		1819	Nt_001945_2	Y		1138	Nt_033169								1601	V4K4X1	N		1172	G7KGX1								953	Nt_001328	Y
					1250	Nt_005458	N																								1601	V7C329	N		1172	I3T2Z7								953	Q8W3J2	Y
																		1823	M1ABX1	Y		1141	M1B4H0
					1254	Nt_008752_1	N																								1604	Nt_007467	Y		1176	I3S8A9								954	Q8W3J3	Y
																		1837	Nt_015437	Y		1143	R0HI19												1176	K7MAP3
					1255	M1A6Z1	N																								1616	Nt_008639	Y		1176	M0RF45								955	Nt_003006	Y
																		1893	Nt_004082	Y		1144	Nt_003509								1616	P93344	Y		1176	M5X2S6
					1256	Nt_000828	Y																												1176	Nt_002024								956	Nt_001515_1	Y
																						1146	M1C4S4								1628	K4ASY9	Y		1176	UPI00032AD1A3
					1258	Nt_026341	N																								1628	K4B4D7	N		1176	V7BP91								957	Nt_001099	Y
																						1147	Nt_000645								1628	K4FZR6	N
					1261	K4BPJ4	Y															1147	K4BP02								1628	M1BCU6	N		1178	D5K0Z2								958	Nt_000390	Y
																						1147	K4C6M0								1628	Q6DQL1	Y		1178	D5K0Z3
					1262	Nt_002905_2	Y															1147	K4C793								1628	Q8GTQ9	Y		1178	D5K0Z7								959	Nt_000567_1	Y
																						1147	Nt_002050
					1270	Nt_053424_1	N															1147	Nt_003773								1638	A2Q199	Y		1180	Nt_000361								960	Nt_000313	Y
																						1147	O82528												1180	Nt_000574
[truncated: 5,897 more rows]

## Sheet: PT24_PS1
				Identifications Details										Comparison of Protein Identification in All Samples					Comparison of Protein IDs in All Samples						threshold	3												Protein Group Areas from all samples
Prot Group	Accession	Description		MW [kDa]	calc. pI	Area	Sum(Coverage)	Sum(# Proteins)	Sum(# Peptides)	Sum(# Unique Peptides)	Sum(# PSMs)	Is Master Protein		Number of peptides (all) for the particular protein - zero if the protein is not present					Indentifications of protein in all samples					Individual Proteins - Int.		Protein Groups - Int.		Individual Protein Presence - Interactive					Protein Group Presence - Interactive					Original Protein Areas					Normalized Protein Areas, Zero Areas Replaced					Protein Group Areas (normalized, replaced)
														P24_PS1	P24_PS2	P24_PS3	P24_PS4		P24_PS1	P24_PS2	P24_PS3	P24_PS4		Summary		Summary		P24_PS1	P24_PS2	P24_PS3	P24_PS4		P24_PS1	P24_PS2	P24_PS3	P24_PS4		P24_PS1	P24_PS2	P24_PS3	P24_PS4		P24_PS1	P24_PS2	P24_PS3	P24_PS4		P24_PS1	P24_PS2
1	Nt_005952	TCL5_5569 nbEST:9 NbBlast:18 BlastBestHits:gi|295812|emb|CAA33854.1|/3e-83/88-570/1-161/LAT52 [Solanum lycopersicum] //		17.9	4.94	28240000000	0.6894	1	26	4	426	True		26	26	32	34		4 (26)	4 (26)	5 (32)	6 (34)		Y Y Y Y		Y Y Y Y		Y	Y	Y	Y		Y	Y	Y	Y		28240000000	28140000000	21140000000	17090000000		2.56554e+10	2.28853e+10	1.89961e+10	17090000000		2.56554e+10	2.28853e+10
																								Y Y Y Y		Y Y Y Y		Y	Y	Y	Y		Y	Y	Y	Y
2	Nt_012905	TCL5_854 nbEST:5 NbBlast:18 BlastBestHits:gi|295812|emb|CAA33854.1|/2e-63/66-551/1-161/LAT52 [Solanum lycopersicum] //		18	4.89	26300000000	0.816	1	42	10	322	True		42	43	46	44		10 (42)	9 (43)	10 (46)	10 (44)		Y Y Y Y		Y Y Y Y		Y	Y	Y	Y		Y	Y	Y	Y		26300000000	28610000000	21500000000	15270000000		2.38929e+10	2.32676e+10	1.93196e+10	15270000000		2.38929e+10	2.32676e+10
																								Y Y Y Y		Y Y Y Y		Y	Y	Y	Y		Y	Y	Y	Y
3	Nt_032802	TCL6_3638 nbEST:2 NbBlast:18 BlastBestHits:gi|295812|emb|CAA33854.1|/8e-62/60-533/5-161/LAT52 [Solanum lycopersicum] //		18	4.89	26300000000	0.7975	1	42	10	330	True		42	44	46	46		10 (42)	10 (44)	10 (46)	12 (46)		Y Y Y Y		Y Y Y Y		Y	Y	Y	Y		Y	Y	Y	Y		26300000000	28610000000	21500000000	15160000000		2.38929e+10	2.32676e+10	1.93196e+10	15160000000		2.38929e+10	2.32676e+10
																								Y Y Y Y		Y Y Y Y		Y	Y	Y	Y		Y	Y	Y	Y
4	Nt_010248	CL8597Contig1 nbEST:6 NbBlast:18 BlastBestHits:gi|295812|emb|CAA33854.1|/4e-76/123-572/12-161/LAT52 [Solanum lycopersicum] //		17.8	4.93	21540000000	0.6894	1	27	6	432	True		27	28	32	32		6 (27)	7 (28)	6 (32)	5 (32)		Y Y Y Y		Y Y Y Y		Y	Y	Y	Y		Y	Y	Y	Y		21540000000	20340000000	13710000000	19630000000		1.95686e+10	1.65419e+10	1.23196e+10	19630000000		1.95686e+10	1.65419e+10
																								Y Y Y Y		Y Y Y Y		Y	Y	Y	Y		Y	Y	Y	Y
5	M1BWW0	Uncharacterized protein n=1 Tax=Solanum tuberosum RepID=M1BWW0_SOLTU		17.8	4.93	17130000000	0.1553	1	5	4	18	True		5	10	9	8		4 (5)	9 (10)	8 (9)	6 (8)		Y Y Y Y		Y Y Y Y		Y	Y	Y	Y		Y	Y	Y	Y		17130000000	21510000000	16850000000	5429000000		1.55622e+10	1.74934e+10	1.51411e+10	5429000000		1.55622e+10	1.74934e+10
																								Y Y Y Y		Y Y Y Y		Y	Y	Y	Y		Y	Y	Y	Y
6	Nt_030281	TCL2_18221 nbEST:2 NbBlast:18 BlastBestHits:sp|O49813|OLEE1_BETPN/2e-30/94-588/1-162/Olee1-like protein OS=Betula pendula PE=2 SV=1 //		19	4.73	9789000000	0.6163	1	25	25	85	True		25	22	29	26		25 (25)	22 (22)	29 (29)	26 (26)		Y Y Y Y		Y Y Y Y		Y	Y	Y	Y		Y	Y	Y	Y		9789000000	11050000000	9614000000	7949000000		8.89308e+09	8.9866e+09	8.63899e+09	7949000000		8.89308e+09	8.9866e+09
																								Y Y Y Y		Y Y Y Y		Y	Y	Y	Y		Y	Y	Y	Y
7	Nt_003559	CL9226Contig1 nbEST:12 NbBlast:248 BlastBestHits:gi|1345548|emb|CAA50334.1|/0.0/142-1251/9-378/polygalacturonase [Nicotiana tabacum] //		42.4	7.05	9520000000	0.6465	1	46	45	495	True		46	44	48	42		45 (46)	43 (44)	47 (48)	41 (42)		Y Y Y Y		Y Y Y Y		Y	Y	Y	Y		Y	Y	Y	Y		9520000000	11160000000	7459000000	6841000000		8.6487e+09	9.07606e+09	6.70254e+09	6841000000		8.6487e+09	9.07606e+09
																								Y Y Y Y		Y Y Y Y		Y	Y	Y	Y		Y	Y	Y	Y
8	Nt_033461_1	TCL2_20014 nbEST:2 NbBlast:101 BlastBestHits:gi|5708217|emb|CAA63751.1|/2e-54/89-490/1-134/profilin [Nicotiana tabacum] //		14.5	5.43	8906000000	0.7612	1	27	7	125	True		27	25	32	28		7 (27)	6 (25)	8 (32)	7 (28)		Y Y Y Y		Y Y Y Y		Y	Y	Y	Y		Y	Y	Y	Y		8906000000	10140000000	8850000000	8244000000		8.09089e+09	8.24653e+09	7.95247e+09	8244000000		8.09089e+09	8.24653e+09
																								Y Y Y Y		Y Y Y Y		Y	Y	Y	Y		Y	Y	Y	Y
9	Nt_012972_1	TCL6_9369 nbEST:5 NbBlast:106 BlastBestHits:gi|5708217|emb|CAA63751.1|/1e-64/75-476/1-134/profilin [Nicotiana tabacum] //		17.3	5.35	8739000000	0.6456	1	25	5	114	True		25	26	29	25		5 (25)	7 (26)	5 (29)	4 (25)		Y Y Y Y		Y Y Y Y		Y	Y	Y	Y		Y	Y	Y	Y		8739000000	10140000000	8850000000	8244000000		7.93918e+09	8.24653e+09	7.95247e+09	8244000000		7.93918e+09	8.24653e+09
																								Y Y Y Y		Y Y Y Y		Y	Y	Y	Y		Y	Y	Y	Y
10	Nt_021938	TCL5_5286 nbEST:3 NbBlast:107 BlastBestHits:gi|5708219|emb|CAA63752.1|/4e-64/167-565/1-133/profilin [Nicotiana tabacum] //		20.9	6.93	8739000000	0.5185	1	26	6	118	True		26	22	32	25		6 (26)	3 (22)	7 (32)	4 (25)		Y Y Y Y		Y Y Y Y		Y	Y	Y	Y		Y	Y	Y	Y		8739000000	10140000000	8850000000	8244000000		7.93918e+09	8.24653e+09	7.95247e+09	8244000000		7.93918e+09	8.24653e+09
																								Y Y Y Y		Y Y Y Y		Y	Y	Y	Y		Y	Y	Y	Y
11	Nt_021757	TCL6_7693 nbEST:3 NbBlast:107 BlastBestHits:gi|5708219|emb|CAA63752.1|/8e-61/236-634/1-133/profilin [Nicotiana tabacum] //		13.1	4.7	8739000000	0.7705	1	22	2	105	True		22	20	25	23		2 (22)	1 (20)	1 (25)	2 (23)		Y Y Y Y		Y Y Y Y		Y	Y	Y	Y		Y	Y	Y	Y		8739000000	10140000000	8850000000	8244000000		7.93918e+09	8.24653e+09	7.95247e+09	8244000000		7.93918e+09	8.24653e+09
																								Y Y Y Y		Y Y Y Y		Y	Y	Y	Y		Y	Y	Y	Y
12	Nt_020563	TCL2_27992 nbEST:3 NbBlast:2 BlastBestHits:gi|3021527|emb|CAA06242.1|/4e-87/54-623/1-183/P18 protein [Nicotiana alata] //		20.7	7.27	7047000000	0.5	1	16	11	69	True		16	17	22	23		11 (16)	10 (17)	14 (22)	17 (23)		Y Y Y Y		Y Y Y Y		Y	Y	Y	Y		Y	Y	Y	Y		7047000000	7973000000	5021000000	5259000000		6.40204e+09	6.48418e+09	4.51179e+09	5259000000		6.40204e+09	6.48418e+09
																								Y Y Y Y		Y Y Y Y		Y	Y	Y	Y		Y	Y	Y	Y
13	Nt_015094	TCL6_9085 nbEST:4 NbBlast:1 BlastBestHits:gi|4105784|gb|AAD02549.1|/4e-33/235-642/76-209/PGPS/D7 [Petunia x hybrida] //		20.2	4.44	6959000000	0.5707	1	22	22	201	True		22	18	26	23		22 (22)	18 (18)	26 (26)	23 (23)		Y Y Y Y		Y Y Y Y		Y	Y	Y	Y		Y	Y	Y	Y		6959000000	7724000000	6511000000	5839000000		6.32209e+09	6.28168e+09	5.85068e+09	5839000000		6.32209e+09	6.28168e+09
																								Y Y Y Y		Y Y Y Y		Y	Y	Y	Y		Y	Y	Y	Y
14	O65849	P18 protein n=1 Tax=Nicotiana alata RepID=O65849_NICAL		20.1	7.8	6249000000	0.4918	2	14	9	60	True		14	16	17	15		9 (14)	9 (16)	9 (17)	9 (15)		Y Y Y Y		Y Y Y Y		Y	Y	Y	Y		Y	Y	Y	Y		6249000000	6842000000	4185000000	4670000000		5.67707e+09	5.56437e+09	3.76058e+09	4670000000		5.67707e+09	5.56437e+09
14	U6C0U9	Uncharacterized protein n=1 Tax=Nicotiana alata RepID=U6C0U9_NICAL		20	7.8	6249000000	0.4918	2	14	9	60	False		14	16	17	15		9 (14)	9 (16)	9 (17)	9 (15)		Y Y Y Y		Y Y Y Y		Y	Y	Y	Y		Y	Y	Y	Y		6249000000	6842000000	4185000000	4670000000		5.67707e+09	5.56437e+09	3.76058e+09	4670000000
																								Y Y Y Y		Y Y Y Y		Y	Y	Y	Y		Y	Y	Y	Y
15	Nt_016449_1	TCL2_11073 nbEST:4 NbBlast:32 BlastBestHits:gi|295812|emb|CAA33854.1|/2e-49/224-487/61-148/LAT52 [Solanum lycopersicum] //		18	4.73	6016000000	0.4573	1	17	8	357	True		17	17	15	16		8 (17)	9 (17)	7 (15)	8 (16)		Y Y Y Y		Y Y Y Y		Y	Y	Y	Y		Y	Y	Y	Y		6016000000	9181000000	3360000000	3052000000		5.4654e+09	7.46661e+09	3.01924e+09	3052000000		5.4654e+09	7.46661e+09
																								Y Y Y Y		Y Y Y Y		Y	Y	Y	Y		Y	Y	Y	Y
16	Nt_036321	CL8485Contig1 nbEST:2 NbBlast:18 BlastBestHits:gi|295812|emb|CAA33854.1|/9e-52/88-513/6-147/LAT52 [Solanum lycopersicum] //		18.1	4.65	5271000000	0.4817	1	19	10	356	True		19	17	18	18		10 (19)	9 (17)	10 (18)	10 (18)		Y Y Y Y		Y Y Y Y		Y	Y	Y	Y		Y	Y	Y	Y		5271000000	8363000000	2694000000	2379000000		4.78858e+09	6.80135e+09	2.42079e+09	2379000000		4.78858e+09	6.80135e+09
																								Y Y Y Y		Y Y Y Y		Y	Y	Y	Y		Y	Y	Y	Y
17	Nt_005615	TCL2_3246 nbEST:9 NbBlast:16 BlastBestHits:gi|15230560|ref|NP_187872.1|/3e-34/176-607/25-169/FLA14 (FASCICLIN-LIKE ARABINOGALACTAN PROTEIN 14 PRECURSOR) [Arabidopsis thaliana] //		29.1	4.78	5229000000	0.343	1	13	4	75	True		13	17	15	19		4 (13)	6 (17)	5 (15)	5 (19)		Y Y Y Y		Y Y Y Y		Y	Y	Y	Y		Y	Y	Y	Y		5229000000	5939000000	4387000000	4026000000		4.75043e+09	4.82999e+09	3.94209e+09	4026000000		4.75043e+09	4.82999e+09
																								Y Y Y Y		Y Y Y Y		Y	Y	Y	Y		Y	Y	Y	Y
18	Nt_016813	TCL2_10442 nbEST:4 NbBlast:16 BlastBestHits:gi|15224141|ref|NP_180021.1|/7e-37/163-693/8-183/FLA3 (FASCICLIN-LIKE ARABINOGALACTAN PROTEIN 3 PRECURSOR) [Arabidopsis thaliana] //		21.6	8.84	5056000000	0.4428	1	21	11	155	True		21	21	23	26		11 (21)	11 (21)	13 (23)	11 (26)		Y Y Y Y		Y Y Y Y		Y	Y	Y	Y		Y	Y	Y	Y		5056000000	5689000000	4367000000	4001000000		4.59326e+09	4.62668e+09	3.92412e+09	4001000000		4.59326e+09	4.62668e+09
																								Y Y Y Y		Y Y Y Y		Y	Y	Y	Y		Y	Y	Y	Y
19	Nt_118605	TOBAC-EST#6331302#1 nbEST:1 NbBlast:0 BlastBestHits:		8.9	5.38	4966000000	0.6104	1	10	10	28	True		10	8	10	9		10 (10)	8 (8)	10 (10)	9 (9)		Y Y Y Y		Y Y Y Y		Y	Y	Y	Y		Y	Y	Y	Y		4966000000	5133000000	4476000000	3440000000		4.5115e+09	4.1745e+09	4.02206e+09	3440000000		4.5115e+09	4.1745e+09
																								Y Y Y Y		Y Y Y Y		Y	Y	Y	Y		Y	Y	Y	Y
20	Nt_004829	TCL2_9493 nbEST:10 NbBlast:16 BlastBestHits:gi|15230560|ref|NP_187872.1|/5e-32/911-477/25-170/FLA14 (FASCICLIN-LIKE ARABINOGALACTAN PROTEIN 14 PRECURSOR) [Arabidopsis thaliana] //		28.9	4.77	4274000000	0.3418	1	13	5	71	True		13	16	14	19		5 (13)	7 (16)	6 (14)	6 (19)		Y Y Y Y		Y Y Y Y		Y	Y	Y	Y		Y	Y	Y	Y		4274000000	4877000000	4023000000	3663000000		3.88283e+09	3.9663e+09	3.61501e+09	3663000000		3.88283e+09	3.9663e+09
																								Y Y Y Y		Y Y Y Y		Y	Y	Y	Y		Y	Y	Y	Y
21	Nt_028725	TCL2_26781 nbEST:2 NbBlast:16 BlastBestHits:gi|48478827|gb|AAT44738.1|/1e-159/78-911/1-278/UDP-glucose:protein transglucosylase-like protein SlUPTG1 [Solanum lycopersicum] //		34.4	6.67	3817000000	0.7162	1	57	10	184	True		57	0	71	0		10 (57)	-	2 (71)	-		Y N Y N		Y N Y N		Y	N	Y	N		Y	N	Y	N		3817000000	-	5887000000	-		3.46766e+09	-	5.28997e+09	-		3.46766e+09	-
																								Y N Y N		Y N Y N		Y	N	Y	N		Y	N	Y	N
22	Nt_005548	TCL6_2249 nbEST:9 NbBlast:245 BlastBestHits:gi|60101707|gb|AAX13972.1|/4e-167/141-1034/1-298/pectin methylesterase [Nicotiana tabacum] //		41.3	7.53	3683000000	0.4737	1	30	5	232	True		30	31	35	30		5 (30)	6 (31)	8 (35)	6 (30)		Y Y Y Y		Y Y Y Y		Y	Y	Y	Y		Y	Y	Y	Y		3683000000	4183000000	2564000000	2086000000		3.34592e+09	3.4019e+09	2.30397e+09	2086000000		3.34592e+09	3.4019e+09
																								Y Y Y Y		Y Y Y Y		Y	Y	Y	Y		Y	Y	Y	Y
23	U6C0A1	Predicted pectin esterase ortholog n=1 Tax=Nicotiana alata RepID=U6C0A1_NICAL		60.2	6.95	3219000000	0.3514	1	32	1	251	True		32	34	38	35		1 (32)	1 (34)	1 (38)	1 (35)		Y Y Y Y		Y Y Y Y		Y	Y	Y	Y		Y	Y	Y	Y		3219000000	3789000000	2264000000	1998000000		2.92439e+09	3.08147e+09	2.0344e+09	1998000000		2.92439e+09	3.08147e+09
																								Y Y Y Y		Y Y Y Y		Y	Y	Y	Y		Y	Y	Y	Y
24	Nt_043318	TCL2_22229 nbEST:2 NbBlast:2 BlastBestHits:gi|76363957|gb|ABA41598.1|/1e-18/81-338/1-82/putative anti-PCD protein [Solanum lycopersicum] //		9.6	5.8	3083000000	0.5233	1	15	6	101	True		15	15	15	16		6 (15)	6 (15)	6 (15)	6 (16)		Y Y Y Y		Y Y Y Y		Y	Y	Y	Y		Y	Y	Y	Y		3083000000	3345000000	1794000000	2094000000		2.80083e+09	2.72038e+09	1.61206e+09	2094000000		2.80083e+09	2.72038e+09
																								Y Y Y Y		Y Y Y Y		Y	Y	Y	Y		Y	Y	Y	Y
25	Nt_017692	TCL5_5358 nbEST:4 NbBlast:2 BlastBestHits:gi|76363957|gb|ABA41598.1|/2e-15/147-386/1-76/putative anti-PCD protein [Solanum lycopersicum] //		10.7	7.21	2982000000	0.5263	1	11	3	78	True		11	10	9	10		3 (11)	2 (10)	1 (9)	1 (10)		Y Y Y Y		Y Y Y Y		Y	Y	Y	Y		Y	Y	Y	Y		2982000000	3217000000	1710000000	2004000000		2.70908e+09	2.61628e+09	1.53658e+09	2004000000		2.70908e+09	2.61628e+09
																								Y Y Y Y		Y Y Y Y		Y	Y	Y	Y		Y	Y	Y	Y
26	Nt_001888	CL4278Contig1 nbEST:19 NbBlast:250 BlastBestHits:gi|219736661|emb|CAW66931.1|/5e-82/78-590/1-171/unnamed protein product [Solanum lycopersicum] //		21.3	8.54	2920000000	0.595	1	29	3	172	True		29	31	31	31		3 (29)	3 (31)	3 (31)	3 (31)		Y Y Y Y		Y Y Y Y		Y	Y	Y	Y		Y	Y	Y	Y		2920000000	3508000000	2828000000	2691000000		2.65275e+09	2.85294e+09	2.5412e+09	2691000000		2.65275e+09	2.85294e+09
																								Y Y Y Y		Y Y Y Y		Y	Y	Y	Y		Y	Y	Y	Y
27	Nt_001190	CL1761Contig1 nbEST:25 NbBlast:250 BlastBestHits:gi|219736661|emb|CAW66931.1|/1e-81/755-243/1-171/unnamed protein product [Solanum lycopersicum] //		18	8.34	2903000000	0.6919	1	27	2	166	True		27	29	31	30		2 (27)	2 (29)	4 (31)	3 (30)		Y Y Y Y		Y Y Y Y		Y	Y	Y	Y		Y	Y	Y	Y		2903000000	3471000000	2828000000	2691000000		2.63731e+09	2.82285e+09	2.5412e+09	2691000000		2.63731e+09	2.82285e+09
																								Y Y Y Y		Y Y Y Y		Y	Y	Y	Y		Y	Y	Y	Y
28	K4BKY8	Uncharacterized protein n=1 Tax=Solanum lycopersicum RepID=K4BKY8_SOLLC		40.1	6.19	2898000000	0.4929	2	36	0	112	True		36	38	45	0		0 (36)	2 (38)	0 (45)	-		Y Y Y N		Y Y Y N		Y	Y	Y	N		Y	Y	Y	N		2898000000	3270000000	5050000000	-		2.63277e+09	2.65938e+09	4.53785e+09	-		2.63277e+09	2.65938e+09
28	UPI0002BCB282	PREDICTED: alpha-1,4-glucan-protein synthase [UDP-forming] 2-like n=1 Tax=Solanum lycopersicum RepID=UPI0002BCB282		40.1	6.43	2898000000	0.4915	2	36	0	112	False		36	38	45	0		0 (36)	2 (38)	0 (45)	-		Y Y Y N		Y Y Y N		Y	Y	Y	N		Y	Y	Y	N		2898000000	3270000000	5050000000	-		2.63277e+09	2.65938e+09	4.53785e+09	-
																								Y Y Y N		Y Y Y N		Y	Y	Y	N		Y	Y	Y	N
29	Nt_012307	TCL2_14565 nbEST:5 NbBlast:30 BlastBestHits:gi|19913103|emb|CAC84517.1|/2e-140/51-806/2-254/UDP-Glucose:protein transglucosylase [Solanum tuberosum] //		32	5.66	2898000000	0.6078	1	31	2	102	True		31	32	41	38		2 (31)	2 (32)	3 (41)	2 (38)		Y Y Y Y		Y Y Y Y		Y	Y	Y	Y		Y	Y	Y	Y		2898000000	3270000000	5050000000	2646000000		2.63277e+09	2.65938e+09	4.53785e+09	2646000000		2.63277e+09	2.65938e+09
																								Y Y Y Y		Y Y Y Y		Y	Y	Y	Y		Y	Y	Y	Y
30	Nt_001547	CL3216Contig1 nbEST:21 NbBlast:18 BlastBestHits:gi|77416931|gb|ABA81861.1|/0.0/70-1152/2-363/UDP-glucose:protein transglucosylase-like [Solanum tuberosum] //		41.1	6.96	2898000000	0.5742	1	35	1	112	True		35	38	46	44		1 (35)	3 (38)	1 (46)	3 (44)		Y Y Y Y		Y Y Y Y		Y	Y	Y	Y		Y	Y	Y	Y		2898000000	3270000000	5050000000	2646000000		2.63277e+09	2.65938e+09	4.53785e+09	2646000000		2.63277e+09	2.65938e+09
																								Y Y Y Y		Y Y Y Y		Y	Y	Y	Y		Y	Y	Y	Y
31	C5J0G6	Enolase n=1 Tax=Nicotiana tabacum RepID=C5J0G6_TOBAC		47.8	5.57	2881000000	0.7995	2	40	3	371	True		40	34	52	51		3 (40)	3 (34)	6 (52)	6 (51)		Y Y Y Y		Y Y Y Y		Y	Y	Y	Y		Y	Y	Y	Y		2881000000	3288000000	3037000000	3849000000		2.61732e+09	2.67402e+09	2.729e+09	3849000000		2.61732e+09	2.67402e+09
31	Nt_000071_1	CL411Contig1 nbEST:99 NbBlast:250 BlastBestHits:gi|238814974|gb|ACR56690.1|/0.0/76-1407/1-444/enolase [Nicotiana tabacum] //		50.7	6.11	2881000000	0.7569	2	40	3	371	False		40	34	52	51		3 (40)	3 (34)	6 (52)	6 (51)		Y Y Y Y		Y Y Y Y		Y	Y	Y	Y		Y	Y	Y	Y		2881000000	3288000000	3037000000	3849000000		2.61732e+09	2.67402e+09	2.729e+09	3849000000
																								Y Y Y Y		Y Y Y Y		Y	Y	Y	Y		Y	Y	Y	Y
32	Nt_000033	CL413Contig1 nbEST:125 NbBlast:250 BlastBestHits:gi|238814974|gb|ACR56690.1|/0.0/93-1424/1-444/enolase [Nicotiana tabacum] //		51.1	6.16	2881000000	0.7468	1	41	5	365	True		41	35	54	54		5 (41)	5 (35)	9 (54)	10 (54)		Y Y Y Y		Y Y Y Y		Y	Y	Y	Y		Y	Y	Y	Y		2881000000	3288000000	3037000000	3849000000		2.61732e+09	2.67402e+09	2.729e+09	3849000000		2.61732e+09	2.67402e+09
																								Y Y Y Y		Y Y Y Y		Y	Y	Y	Y		Y	Y	Y	Y
33	Nt_002105	TCL2_3339 nbEST:17 NbBlast:244 BlastBestHits:gi|60101707|gb|AAX13972.1|/0.0/154-1818/1-555/pectin methylesterase [Nicotiana tabacum] //		60.3	6.95	2876000000	0.5423	1	44	12	344	True		44	44	51	45		12 (44)	11 (44)	12 (51)	11 (45)		Y Y Y Y		Y Y Y Y		Y	Y	Y	Y		Y	Y	Y	Y		2876000000	3402000000	2010000000	1725000000		2.61278e+09	2.76673e+09	1.80615e+09	1725000000		2.61278e+09	2.76673e+09
																								Y Y Y Y		Y Y Y Y		Y	Y	Y	Y		Y	Y	Y	Y
34	Nt_002740	NRCL4_1905 nbEST:15 NbBlast:6 BlastBestHits:gi|10798750|dbj|BAB16427.1|/2e-76/111-632/1-175/NtEIG-E80 [Nicotiana tabacum] //		23.2	7.14	2833000000	0.4858	1	17	5	390	True		17	12	18	16		5 (17)	4 (12)	4 (18)	5 (16)		Y Y Y Y		Y Y Y Y		Y	Y	Y	Y		Y	Y	Y	Y		2833000000	3202000000	2693000000	2716000000		2.57371e+09	2.60408e+09	2.41989e+09	2716000000		2.57371e+09	2.60408e+09
																								Y Y Y Y		Y Y Y Y		Y	Y	Y	Y		Y	Y	Y	Y
35	Q9SC19	Alpha-1,4-glucan-protein synthase [UDP-forming] 1 n=1 Tax=Solanum tuberosum RepID=UPTG1_SOLTU		41.8	6.62	2771000000	0.7068	1	39	1	119	True		39	42	53	42		1 (39)	1 (42)	2 (53)	1 (42)		Y Y Y Y		Y Y Y Y		Y	Y	Y	Y		Y	Y	Y	Y		2771000000	3011000000	3303000000	2734000000		2.51739e+09	2.44875e+09	2.96802e+09	2734000000		2.51739e+09	2.44875e+09
																								Y Y Y Y		Y Y Y Y		Y	Y	Y	Y		Y	Y	Y	Y
36	C6TD94	Putative uncharacterized protein (Fragment) n=1 Tax=Glycine max RepID=C6TD94_SOYBN		35.9	7.59	2710000000	0.4698	2	26	0	72	True		26	27	0	0		0 (26)	0 (27)	-	-		Y Y N N		Y Y Y N		Y	Y	N	N		Y	Y	Y	N		2710000000	2980000000	-	-		2.46197e+09	2.42354e+09	-	-		2.46197e+09	2.42354e+09
36	I1J637	Uncharacterized protein n=1 Tax=Glycine max RepID=I1J637_SOYBN		41.7	5.78	2710000000	0.4022	2	26	0	72	False		26	27	36	0		0 (26)	0 (27)	0 (36)	-		Y Y Y N		Y Y Y N		Y	Y	Y	N		Y	Y	Y	N		2710000000	2980000000	3239000000	-		2.46197e+09	2.42354e+09	2.91051e+09	-
																								Y Y Y N		Y Y Y N		Y	Y	Y	N		Y	Y	Y	N
37	Nt_002160	CL170Contig1 nbEST:17 NbBlast:34 BlastBestHits:gi|77416931|gb|ABA81861.1|/0.0/46-711/1-222/UDP-glucose:protein transglucosylase-like [Solanum tuberosum] //		43.2	6.27	2710000000	0.4644	1	26	1	67	True		26	28	0	30		1 (26)	2 (28)	-	3 (30)		Y Y N Y		Y Y N Y		Y	Y	N	Y		Y	Y	N	Y		2710000000	2980000000	-	2637000000		2.46197e+09	2.42354e+09	-	2637000000		2.46197e+09	2.42354e+09
																								Y Y N Y		Y Y N Y		Y	Y	N	Y		Y	Y	N	Y
38	Nt_001014_1	CL1424Contig1 nbEST:27 NbBlast:20 BlastBestHits:gi|48478827|gb|AAT44738.1|/0.0/96-1181/1-362/UDP-glucose:protein transglucosylase-like protein SlUPTG1 [Solanum lycopersicum] //		44.8	6.92	2710000000	0.6412	1	33	5	99	True		33	35	44	37		5 (33)	4 (35)	4 (44)	4 (37)		Y Y Y Y		Y Y Y Y		Y	Y	Y	Y		Y	Y	Y	Y		2710000000	2980000000	3239000000	2637000000		2.46197e+09	2.42354e+09	2.91051e+09	2637000000		2.46197e+09	2.42354e+09
																								Y Y Y Y		Y Y Y Y		Y	Y	Y	Y		Y	Y	Y	Y
39	K4D3Y9	Uncharacterized protein n=2 Tax=Solanum lycopersicum RepID=K4D3Y9_SOLLC		47.9	6.35	2689000000	0.7095	1	35	2	270	True		35	31	42	0		2 (35)	2 (31)	2 (42)	-		Y Y Y N		Y Y Y N		Y	Y	Y	N		Y	Y	Y	N		2689000000	3072000000	2607000000	-		2.44289e+09	2.49836e+09	2.34261e+09	-		2.44289e+09	2.49836e+09
																								Y Y Y N		Y Y Y N		Y	Y	Y	N		Y	Y	Y	N
40	Nt_003056	TCL6_948 nbEST:14 NbBlast:6 BlastBestHits:gi|10798750|dbj|BAB16427.1|/5e-75/95-616/1-175/NtEIG-E80 [Nicotiana tabacum] //		22.8	6.95	2654000000	0.5024	1	15	2	262	True		15	11	17	14		2 (15)	2 (11)	2 (17)	2 (14)		Y Y Y Y		Y Y Y Y		Y	Y	Y	Y		Y	Y	Y	Y		2654000000	3113000000	2544000000	2589000000		2.4111e+09	2.5317e+09	2.286e+09	2589000000		2.4111e+09	2.5317e+09
																								Y Y Y Y		Y Y Y Y		Y	Y	Y	Y		Y	Y	Y	Y
41	M4DY77	Uncharacterized protein n=1 Tax=Brassica rapa subsp. pekinensis RepID=M4DY77_BRARP		40.5	5.92	2649000000	0.4286	2	31	6	117	True		31	32	43	33		6 (31)	4 (32)	7 (43)	5 (33)		Y Y Y Y		Y Y Y Y		Y	Y	Y	Y		Y	Y	Y	Y		2649000000	3228000000	3134000000	2902000000		2.40656e+09	2.62523e+09	2.81616e+09	2902000000		2.40656e+09	2.62523e+09
41	M4FDJ4	Uncharacterized protein n=1 Tax=Brassica rapa subsp. pekinensis RepID=M4FDJ4_BRARP		40.5	5.92	2649000000	0.4286	2	31	6	117	False		31	32	43	33		6 (31)	4 (32)	7 (43)	5 (33)		Y Y Y Y		Y Y Y Y		Y	Y	Y	Y		Y	Y	Y	Y		2649000000	3228000000	3134000000	2902000000		2.40656e+09	2.62523e+09	2.81616e+09	2902000000
																								Y Y Y Y		Y Y Y Y		Y	Y	Y	Y		Y	Y	Y	Y
42	Nt_000634	TCL5_6436 nbEST:35 NbBlast:18 BlastBestHits:gi|77416931|gb|ABA81861.1|/0.0/1232-162/7-363/UDP-glucose:protein transglucosylase-like [Solanum tuberosum] //		41.1	6.07	2611000000	0.5097	1	26	2	71	True		26	27	35	31		2 (26)	2 (27)	2 (35)	3 (31)		Y Y Y Y		Y Y Y Y		Y	Y	Y	Y		Y	Y	Y	Y		2611000000	2788000000	3239000000	2602000000		2.37203e+09	2.26739e+09	2.91051e+09	2602000000		2.37203e+09	2.26739e+09
																								Y Y Y Y		Y Y Y Y		Y	Y	Y	Y		Y	Y	Y	Y
43	Nt_082271	TOBAC-EST#6107553#1 nbEST:1 NbBlast:6 BlastBestHits:gi|10798750|dbj|BAB16427.1|/1e-56/389-6/9-136/NtEIG-E80 [Nicotiana tabacum] //		18.8	7.78	2611000000	0.4535	1	12	4	144	True		12	9	12	11		4 (12)	2 (9)	2 (12)	3 (11)		Y Y Y Y		Y Y Y Y		Y	Y	Y	Y		Y	Y	Y	Y		2611000000	2992000000	2540000000	2589000000		2.37203e+09	2.4333e+09	2.2824e+09	2589000000		2.37203e+09	2.4333e+09
																								Y Y Y Y		Y Y Y Y		Y	Y	Y	Y		Y	Y	Y	Y
44	Nt_013428	TCL2_31867 nbEST:5 NbBlast:2 BlastBestHits:gi|76363957|gb|ABA41598.1|/5e-19/108-377/1-86/putative anti-PCD protein [Solanum lycopersicum] //		10.1	6.73	2553000000	0.4333	1	8	7	51	True		8	7	9	10		7 (8)	6 (7)	8 (9)	9 (10)		Y Y Y Y		Y Y Y Y		Y	Y	Y	Y		Y	Y	Y	Y		2553000000	2653000000	1416000000	1852000000		2.31934e+09	2.1576e+09	1.2724e+09	1852000000		2.31934e+09	2.1576e+09
																								Y Y Y Y		Y Y Y Y		Y	Y	Y	Y		Y	Y	Y	Y
45	Nt_003126	TCL5_6538 nbEST:13 NbBlast:247 BlastBestHits:gi|60101707|gb|AAX13972.1|/7e-170/184-1812/13-555/pectin methylesterase [Nicotiana tabacum] //		60.9	7.99	2553000000	0.4892	1	40	23	266	True		40	37	42	37		23 (40)	26 (37)	16 (42)	27 (37)		Y Y Y Y		Y Y Y Y		Y	Y	Y	Y		Y	Y	Y	Y		2553000000	2884000000	2968000000	2319000000		2.31934e+09	2.34546e+09	2.667e+09	2319000000		2.31934e+09	2.34546e+09
																								Y Y Y Y		Y Y Y Y		Y	Y	Y	Y		Y	Y	Y	Y
46	M1CHH9	Uncharacterized protein n=1 Tax=Solanum tuberosum RepID=M1CHH9_SOLTU		33.6	5.66	2472000000	0.0305	1	1	1	4	True		1	1	1	1		1 (1)	1 (1)	1 (1)	1 (1)		N N N N		N N N N		N	N	N	N		N	N	N	N		2472000000	2656000000	2389000000	1979000000		2.24575e+09	2.16004e+09	2.14672e+09	1979000000		2.24575e+09	2.16004e+09
																								N N N N		N N N N		N	N	N	N		N	N	N	N
47	D7L7N9	Putative uncharacterized protein n=1 Tax=Arabidopsis lyrata subsp. lyrata RepID=D7L7N9_ARALL		42.8	6.13	2470000000	0.2861	1	21	3	60	True		21	23	35	28		3 (21)	2 (23)	5 (35)	4 (28)		Y Y Y Y		Y Y Y Y		Y	Y	Y	Y		Y	Y	Y	Y		2470000000	2702000000	3239000000	2602000000		2.24394e+09	2.19745e+09	2.91051e+09	2602000000		2.24394e+09	2.19745e+09
																								Y Y Y Y		Y Y Y Y		Y	Y	Y	Y		Y	Y	Y	Y
48	C6TNP5	Putative uncharacterized protein n=1 Tax=Glycine max RepID=C6TNP5_SOYBN		40	5.92	2467000000	0.3994	3	30	0	89	True		30	0	33	31		0 (30)	-	0 (33)	3 (31)		Y N Y Y		Y N Y Y		Y	N	Y	Y		Y	N	Y	Y		2467000000	-	4692000000	2509000000		2.24121e+09	-	4.21616e+09	2509000000		2.24121e+09	-
48	I1KWI0	Uncharacterized protein n=1 Tax=Glycine max RepID=I1KWI0_SOYBN		40.1	5.92	2467000000	0.3994	3	30	0	89	False		30	0	33	31		0 (30)	-	0 (33)	3 (31)		Y N Y Y		Y N Y Y		Y	N	Y	Y		Y	N	Y	Y		2467000000	-	4692000000	2509000000		2.24121e+09	-	4.21616e+09	2509000000
48	I1N4P7	Uncharacterized protein (Fragment) n=2 Tax=Glycine max RepID=I1N4P7_SOYBN		46.1	6.6	2467000000	0.3456	3	30	0	89	False		30	0	33	31		0 (30)	-	0 (33)	3 (31)		Y N Y Y		Y N Y Y		Y	N	Y	Y		Y	N	Y	Y		2467000000	-	4692000000	2509000000		2.24121e+09	-	4.21616e+09	2509000000
																								Y N Y Y		Y N Y Y		Y	N	Y	Y		Y	N	Y	Y
49	UPI00032A57BC	PREDICTED: UDP-arabinopyranose mutase 2-like n=1 Tax=Cicer arietinum RepID=UPI00032A57BC		40.1	5.78	2467000000	0.4103	1	30	1	96	True		30	33	37	36		1 (30)	1 (33)	1 (37)	1 (36)		Y Y Y Y		Y Y Y Y		Y	Y	Y	Y		Y	Y	Y	Y		2467000000	2930000000	4692000000	2509000000		2.24121e+09	2.38287e+09	4.21616e+09	2509000000		2.24121e+09	2.38287e+09
																								Y Y Y Y		Y Y Y Y		Y	Y	Y	Y		Y	Y	Y	Y
50	Nt_000062_1	TCL6_919 nbEST:104 NbBlast:250 BlastBestHits:gi|169930141|gb|ACB05668.1|/3e-86/48-563/1-172/cyclophilin [Capsicum annuum] //		19.7	8.46	2382000000	0.6952	1	29	2	162	True		29	26	27	28		2 (29)	2 (26)	2 (27)	2 (28)		Y Y Y Y		Y Y Y Y		Y	Y	Y	Y		Y	Y	Y	Y		2382000000	2949000000	2436000000	2305000000		2.16399e+09	2.39832e+09	2.18895e+09	2305000000		2.16399e+09	2.39832e+09
																								Y Y Y Y		Y Y Y Y		Y	Y	Y	Y		Y	Y	Y	Y
51	Nt_000037	TCL6_8545 nbEST:122 NbBlast:250 BlastBestHits:gi|169930141|gb|ACB05668.1|/3e-85/52-564/1-171/cyclophilin [Capsicum annuum] //		20	8.07	2382000000	0.6878	1	28	3	159	True		28	24	27	28		3 (28)	2 (24)	4 (27)	4 (28)		Y Y Y Y		Y Y Y Y		Y	Y	Y	Y		Y	Y	Y	Y		2382000000	2949000000	2436000000	2305000000		2.16399e+09	2.39832e+09	2.18895e+09	2305000000		2.16399e+09	2.39832e+09
																								Y Y Y Y		Y Y Y Y		Y	Y	Y	Y		Y	Y	Y	Y
52	M1A058	Pectinesterase n=1 Tax=Solanum tuberosum RepID=M1A058_SOLTU		60.8	7.77	2287000000	0.1216	1	9	1	31	True		9	0	0	7		1 (9)	-	-	1 (7)		Y N N Y		Y N N Y		Y	N	N	Y		Y	N	N	Y		2287000000	-	-	1600000000		2.07769e+09	-	-	1600000000		2.07769e+09	-
																								Y N N Y		Y N N Y		Y	N	N	Y		Y	N	N	Y
53	Nt_028838	NRCL4_888 nbEST:2 NbBlast:259 BlastBestHits:gi|238814974|gb|ACR56690.1|/5e-125/19-732/4-241/enolase [Nicotiana tabacum] //		27.9	8.94	2243000000	0.7143	1	24	1	123	True		24	21	0	0		1 (24)	1 (21)	-	-		Y Y N N		Y Y N N		Y	Y	N	N		Y	Y	N	N		2243000000	2597000000	-	-		2.03771e+09	2.11205e+09	-	-		2.03771e+09	2.11205e+09
																								Y Y N N		Y Y N N		Y	Y	N	N		Y	Y	N	N
54	C6TAB7	Uncharacterized protein n=1 Tax=Glycine max RepID=C6TAB7_SOYBN		40.5	5.78	2242000000	0.4062	1	30	1	91	True		30	32	38	0		1 (30)	0 (32)	0 (38)	-		Y Y Y N		Y Y Y N		Y	Y	Y	N		Y	Y	Y	N		2242000000	2671000000	2945000000	-		2.03681e+09	2.17224e+09	2.64633e+09	-		2.03681e+09	2.17224e+09
																								Y Y Y N		Y Y Y N		Y	Y	Y	N		Y	Y	Y	N
55	V4KUC9	Uncharacterized protein n=1 Tax=Thellungiella salsuginea RepID=V4KUC9_THESL		41.1	6.13	2242000000	0.3554	1	25	1	80	True		25	28	36	28		1 (25)	1 (28)	1 (36)	1 (28)		Y Y Y Y		Y Y Y Y		Y	Y	Y	Y		Y	Y	Y	Y		2242000000	2671000000	2945000000	2596000000		2.03681e+09	2.17224e+09	2.64633e+09	2596000000		2.03681e+09	2.17224e+09
																								Y Y Y Y		Y Y Y Y		Y	Y	Y	Y		Y	Y	Y	Y
56	V7C245	Uncharacterized protein n=1 Tax=Phaseolus vulgaris RepID=V7C245_PHAVU		40.7	6.42	2242000000	0.4123	1	30	2	94	True		30	33	38	30		2 (30)	3 (33)	2 (38)	3 (30)		Y Y Y Y		Y Y Y Y		Y	Y	Y	Y		Y	Y	Y	Y		2242000000	2671000000	2945000000	2596000000		2.03681e+09	2.17224e+09	2.64633e+09	2596000000		2.03681e+09	2.17224e+09
																								Y Y Y Y		Y Y Y Y		Y	Y	Y	Y		Y	Y	Y	Y
57	Nt_025869	TCL6_5376 nbEST:2 NbBlast:205 BlastBestHits:gi|1345548|emb|CAA50334.1|/1e-155/1257-136/14-383/polygalacturonase [Nicotiana tabacum] //		42.9	7.24	2208000000	0.5661	1	21	20	69	True		21	20	9	10		20 (21)	18 (20)	8 (9)	9 (10)		Y Y Y Y		Y Y Y Y		Y	Y	Y	Y		Y	Y	Y	Y		2208000000	2799000000	608600000	495300000		2.00592e+09	2.27633e+09	5.46878e+08	495300000		2.00592e+09	2.27633e+09
																								Y Y Y Y		Y Y Y Y		Y	Y	Y	Y		Y	Y	Y	Y
58	I3SIM7	Uncharacterized protein n=1 Tax=Lotus japonicus RepID=I3SIM7_LOTJA		40.8	6.19	2180000000	0.3389	1	18	0	49	True		18	20	25	20		0 (18)	0 (20)	0 (25)	1 (20)		Y Y Y Y		Y Y Y Y		Y	Y	Y	Y		Y	Y	Y	Y		2180000000	2495000000	2856000000	2227000000		1.98048e+09	2.0291e+09	2.56636e+09	2227000000		1.98048e+09	2.0291e+09
																								Y Y Y Y		Y Y Y Y		Y	Y	Y	Y		Y	Y	Y	Y
59	P26300	Enolase n=1 Tax=Solanum lycopersicum RepID=ENO_SOLLC		47.8	5.95	2119000000	0.5653	1	30	3	232	True		30	28	37	40		3 (30)	2 (28)	3 (37)	8 (40)		Y Y Y Y		Y Y Y Y		Y	Y	Y	Y		Y	Y	Y	Y		2119000000	2452000000	1734000000	3270000000		1.92506e+09	1.99413e+09	1.55815e+09	3270000000		1.92506e+09	1.99413e+09
																								Y Y Y Y		Y Y Y Y		Y	Y	Y	Y		Y	Y	Y	Y
60	Nt_009132	TCL2_3925 nbEST:6 NbBlast:165 BlastBestHits:gi|60101707|gb|AAX13972.1|/5e-85/172-1035/15-303/pectin methylesterase [Nicotiana tabacum] //		37.5	8.59	2092000000	0.4331	1	20	6	84	True		20	20	19	15		6 (20)	9 (20)	10 (19)	6 (15)		Y Y Y Y		Y Y Y Y		Y	Y	Y	Y		Y	Y	Y	Y		2092000000	2345000000	1182000000	1028000000		1.90053e+09	1.90711e+09	1.06213e+09	1028000000		1.90053e+09	1.90711e+09
																								Y Y Y Y		Y Y Y Y		Y	Y	Y	Y		Y	Y	Y	Y
61	M1ACL5	Uncharacterized protein n=1 Tax=Solanum tuberosum RepID=M1ACL5_SOLTU		44.8	8.53	2071000000	0.1387	1	7	1	19	True		7	0	12	8		1 (7)	-	1 (12)	1 (8)		Y N Y Y		Y N Y Y		Y	N	Y	Y		Y	N	Y	Y		2071000000	-	2936000000	2522000000		1.88146e+09	-	2.63824e+09	2522000000		1.88146e+09	-
																								Y N Y Y		Y N Y Y		Y	N	Y	Y		Y	N	Y	Y
62	V7AYI0	Uncharacterized protein n=1 Tax=Phaseolus vulgaris RepID=V7AYI0_PHAVU		42.1	6.34	2039000000	0.3585	1	23	2	57	True		23	22	25	22		2 (23)	1 (22)	1 (25)	1 (22)		Y Y Y Y		Y Y Y Y		Y	Y	Y	Y		Y	Y	Y	Y		2039000000	2146000000	2523000000	2227000000		1.85238e+09	1.74527e+09	2.26713e+09	2227000000		1.85238e+09	1.74527e+09
																								Y Y Y Y		Y Y Y Y		Y	Y	Y	Y		Y	Y	Y	Y
63	V7AUX6	Uncharacterized protein n=1 Tax=Phaseolus vulgaris RepID=V7AUX6_PHAVU		37.1	9.64	1999000000	0.0241	5	1	1	1	True		1	0	0	0		1 (1)	-	-	-		N N N N		N N N N		N	N	N	N		N	N	N	N		1999000000	-	-	-		1.81605e+09	-	-	-		1.81605e+09	-
63	M1A2V9	Uncharacterized protein n=1 Tax=Solanum tuberosum RepID=M1A2V9_SOLTU		41.5	9.6	1999000000	0.0216	5	1	1	1	False		1	0	0	0		1 (1)	-	-	-		N N N N		N N N N		N	N	N	N		N	N	N	N		1999000000	-	-	-		1.81605e+09	-	-	-
63	M4CSQ4	Uncharacterized protein n=1 Tax=Brassica rapa subsp. pekinensis RepID=M4CSQ4_BRARP		40.9	9.73	1999000000	0.0217	5	1	1	1	False		1	0	0	0		1 (1)	-	-	-		N N N N		N N Y N		N	N	N	N		N	N	Y	N		1999000000	-	-	-		1.81605e+09	-	-	-
63	UPI00032A7EBB	PREDICTED: uncharacterized protein LOC101501823 n=1 Tax=Cicer arietinum RepID=UPI00032A7EBB		40	9.61	1999000000	0.0225	5	1	1	1	False		1	0	0	0		1 (1)	-	-	-		N N N N		N N Y N		N	N	N	N		N	N	Y	N		1999000000	-	-	-		1.81605e+09	-	-	-
63	V4L2C4	Uncharacterized protein n=1 Tax=Thellungiella salsuginea RepID=V4L2C4_THESL		41.9	9.79	1999000000	0.0212	5	1	1	1	False		1	0	0	0		1 (1)	-	-	-		N N N N		N N Y N		N	N	N	N		N	N	Y	N		1999000000	-	-	-		1.81605e+09	-	-	-
																								N N N N		N N Y N		N	N	N	N		N	N	Y	N
64	Nt_007555	TCL2_7134 nbEST:7 NbBlast:16 BlastBestHits:gi|15224141|ref|NP_180021.1|/2e-37/1045-515/8-183/FLA3 (FASCICLIN-LIKE ARABINOGALACTAN PROTEIN 3 PRECURSOR) [Arabidopsis thaliana] //		28.6	5.2	1980000000	0.3051	1	16	7	49	True		16	15	16	22		7 (16)	6 (15)	7 (16)	8 (22)		Y Y Y Y		Y Y Y Y		Y	Y	Y	Y		Y	Y	Y	Y		1980000000	2261000000	1427000000	988500000		1.79878e+09	1.8388e+09	1.28228e+09	988500000		1.79878e+09	1.8388e+09
																								Y Y Y Y		Y Y Y Y		Y	Y	Y	Y		Y	Y	Y	Y
65	Nt_044525	TOBAC-EST#6343243#1 nbEST:1 NbBlast:34 BlastBestHits:gi|15242351|ref|NP_197069.1|/7e-65/98-562/32-186/RGP2 (REVERSIBLY GLYCOSYLATED POLYPEPTIDE 2); transferase, transferring hexosyl groups [Arabidopsis thaliana] //		20.7	6.1	1979000000	0.3352	1	10	1	29	True		10	11	16	12		1 (10)	1 (11)	1 (16)	1 (12)		Y Y Y Y		Y Y Y Y		Y	Y	Y	Y		Y	Y	Y	Y		1979000000	2243000000	2000000000	1848000000		1.79788e+09	1.82416e+09	1.79717e+09	1848000000		1.79788e+09	1.82416e+09
																								Y Y Y Y		Y Y Y Y		Y	Y	Y	Y		Y	Y	Y	Y
66	Nt_008518	CL3927Contig1 nbEST:7 NbBlast:14 BlastBestHits:gi|19152|emb|CAA78466.1|/1e-26/482-261/29-102/108 protein [Solanum lycopersicum] //		9.8	7.47	1952000000	0.4894	2	10	10	81	True		10	11	9	11		10 (10)	11 (11)	9 (9)	11 (11)		Y Y Y Y		Y Y Y Y		Y	Y	Y	Y		Y	Y	Y	Y		1952000000	2931000000	2222000000	2962000000		1.77335e+09	2.38369e+09	1.99665e+09	2962000000		1.77335e+09	2.38369e+09
66	Nt_010507	TCL5_1625 nbEST:6 NbBlast:14 BlastBestHits:gi|19152|emb|CAA78466.1|/9e-33/86-385/3-102/108 protein [Solanum lycopersicum] //		13.9	8.78	1952000000	0.3566	2	10	10	81	False		10	11	9	11		10 (10)	11 (11)	9 (9)	11 (11)		Y Y Y Y		Y Y Y Y		Y	Y	Y	Y		Y	Y	Y	Y		1952000000	2931000000	2222000000	2962000000		1.77335e+09	2.38369e+09	1.99665e+09	2962000000
																								Y Y Y Y		Y Y Y Y		Y	Y	Y	Y		Y	Y	Y	Y
67	Nt_006344	TCL2_3672 nbEST:8 NbBlast:36 BlastBestHits:gi|15223000|ref|NP_172255.1|/1e-158/93-1142/1-350/cupin family protein [Arabidopsis thaliana] //		38.3	7.02	1945000000	0.6348	1	25	6	125	True		25	25	29	34		6 (25)	7 (25)	10 (29)	12 (34)		Y Y Y Y		Y Y Y Y		Y	Y	Y	Y		Y	Y	Y	Y		1945000000	2346000000	2336000000	2138000000		1.76699e+09	1.90792e+09	2.09909e+09	2138000000		1.76699e+09	1.90792e+09
																								Y Y Y Y		Y Y Y Y		Y	Y	Y	Y		Y	Y	Y	Y
68	M4ELQ9	Uncharacterized protein n=1 Tax=Brassica rapa subsp. pekinensis RepID=M4ELQ9_BRARP		43.2	5.6	1941000000	0.3439	1	20	1	65	True		20	22	26	24		1 (20)	1 (22)	1 (26)	1 (24)		Y Y Y Y		Y Y Y Y		Y	Y	Y	Y		Y	Y	Y	Y		1941000000	2217000000	2212000000	1828000000		1.76335e+09	1.80301e+09	1.98767e+09	1828000000		1.76335e+09	1.80301e+09
																								Y Y Y Y		Y Y Y Y		Y	Y	Y	Y		Y	Y	Y	Y
69	Q9FV64	NTS1 protein n=1 Tax=Nicotiana tabacum RepID=Q9FV64_TOBAC		42.4	7.36	1570000000	0.4314	2	14	5	43	True		14	15	15	14		5 (14)	4 (15)	5 (15)	5 (14)		Y Y Y Y		Y Y Y Y		Y	Y	Y	Y		Y	Y	Y	Y		1570000000	1781000000	1619000000	1561000000		1.42631e+09	1.44843e+09	1.45481e+09	1561000000		1.42631e+09	1.44843e+09
69	Nt_026009	TCL2_20564 nbEST:2 NbBlast:250 BlastBestHits:gi|10185719|gb|AAG14416.1|AF248538_1/0.0/5-1207/1-401/NTS1 protein [Nicotiana tabacum] //		42.5	7.36	1570000000	0.4303	2	14	5	43	False		14	15	15	14		5 (14)	4 (15)	5 (15)	5 (14)		Y Y Y Y		Y Y Y Y		Y	Y	Y	Y		Y	Y	Y	Y		1570000000	1781000000	1619000000	1561000000		1.42631e+09	1.44843e+09	1.45481e+09	1561000000
																								Y Y Y Y		Y Y Y Y		Y	Y	Y	Y		Y	Y	Y	Y
70	Nt_002277_1	TCL5_8233 nbEST:17 NbBlast:33 BlastBestHits:sp|O04066|ACBP_RICCO/3e-36/98-340/1-81/Acyl-CoA-binding protein OS=Ricinus communis PE=3 SV=1 //		13.6	6.13	1543000000	0.5207	1	10	9	30	True		10	9	7	8		9 (10)	2 (9)	2 (7)	8 (8)		Y Y Y Y		Y Y Y Y		Y	Y	Y	Y		Y	Y	Y	Y		1543000000	1488000000	1132000000	1469000000		1.40178e+09	1.21014e+09	1.0172e+09	1469000000		1.40178e+09	1.21014e+09
																								Y Y Y Y		Y Y Y Y		Y	Y	Y	Y		Y	Y	Y	Y
71	Nt_022863	TCL6_1743 nbEST:3 NbBlast:6 BlastBestHits:gi|15241141|ref|NP_200428.1|/4e-26/128-457/21-129/unknown protein [Arabidopsis thaliana] //		18.4	8.22	1499000000	0.5	1	9	9	48	True		9	10	12	14		9 (9)	10 (10)	12 (12)	14 (14)		Y Y Y Y		Y Y Y Y		Y	Y	Y	Y		Y	Y	Y	Y		1499000000	1857000000	1441000000	1231000000		1.36181e+09	1.51024e+09	1.29486e+09	1231000000		1.36181e+09	1.51024e+09
																								Y Y Y Y		Y Y Y Y		Y	Y	Y	Y		Y	Y	Y	Y
72	M1B9J5	Uncharacterized protein n=2 Tax=Solanum tuberosum RepID=M1B9J5_SOLTU		38.2	6.57	1465000000	0.3343	1	12	1	51	True		12	12	13	14		1 (12)	1 (12)	2 (13)	2 (14)		Y Y Y Y		Y Y Y Y		Y	Y	Y	Y		Y	Y	Y	Y		1465000000	1645000000	1703000000	1459000000		1.33092e+09	1.33782e+09	1.53029e+09	1459000000		1.33092e+09	1.33782e+09
																								Y Y Y Y		Y Y Y Y		Y	Y	Y	Y		Y	Y	Y	Y
73	Nt_014459	TCL5_460 nbEST:4 NbBlast:4 BlastBestHits:gi|15223000|ref|NP_172255.1|/2e-99/290-973/1-228/cupin family protein [Arabidopsis thaliana] //		24.3	5.43	1461000000	0.6638	1	14	4	71	True		14	15	16	16		4 (14)	4 (15)	5 (16)	4 (16)		Y Y Y Y		Y Y Y Y		Y	Y	Y	Y		Y	Y	Y	Y		1461000000	1713000000	1851000000	1708000000		1.32728e+09	1.39313e+09	1.66328e+09	1708000000		1.32728e+09	1.39313e+09
																								Y Y Y Y		Y Y Y Y		Y	Y	Y	Y		Y	Y	Y	Y
74	Nt_029083	TCL6_9727 nbEST:2 NbBlast:22 BlastBestHits:sp|O04300|UPTG_PEA/6e-108/781-233/163-345/Alpha-1,4-glucan-protein synthase [UDP-forming] OS=Pisum sativum GN=UPTG PE=1 SV=1 //		26.7	7.08	1452000000	0.6008	1	20	1	62	True		20	20	0	0		1 (20)	1 (20)	-	-		Y Y N N		Y Y N N		Y	Y	N	N		Y	Y	N	N		1452000000	1620000000	-	-		1.31911e+09	1.31749e+09	-	-		1.31911e+09	1.31749e+09
																								Y Y N N		Y Y N N		Y	Y	N	N		Y	Y	N	N
75	Nt_013811	TCL2_9786 nbEST:4 NbBlast:250 BlastBestHits:gi|10185719|gb|AAG14416.1|AF248538_1/0.0/1416-214/1-401/NTS1 protein [Nicotiana tabacum] //		42.6	7.33	1428000000	0.2655	1	11	2	32	True		11	16	14	13		2 (11)	5 (16)	4 (14)	4 (13)		Y Y Y Y		Y Y Y Y		Y	Y	Y	Y		Y	Y	Y	Y		1428000000	1602000000	1310000000	1063000000		1.2973e+09	1.30285e+09	1.17715e+09	1063000000		1.2973e+09	1.30285e+09
																								Y Y Y Y		Y Y Y Y		Y	Y	Y	Y		Y	Y	Y	Y
76	Nt_044286_1	TOBAC-EST#6344831#1 nbEST:1 NbBlast:88 BlastBestHits:gi|238814974|gb|ACR56690.1|/1e-31/12-419/53-189/enolase [Nicotiana tabacum] //		11.6	8.5	1374000000	0.2897	1	3	1	19	True		3	3	4	4		1 (3)	1 (3)	1 (4)	1 (4)		Y Y Y Y		Y Y Y Y		Y	Y	Y	Y		Y	Y	Y	Y		1374000000	1573000000	1128000000	1198000000		1.24825e+09	1.27927e+09	1.0136e+09	1198000000		1.24825e+09	1.27927e+09
																								Y Y Y Y		Y Y Y Y		Y	Y	Y	Y		Y	Y	Y	Y
77	Nt_000939	NRCL4_642 nbEST:28 NbBlast:250 BlastBestHits:gi|551257|emb|CAA57446.1|/0.0/281-1408/4-379/alcohol dehydrogenase [Nicotiana tabacum] //		41.2	6.33	1360000000	0.7008	1	29	5	116	True		29	29	43	43		5 (29)	6 (29)	8 (43)	7 (43)		Y Y Y Y		Y Y Y Y		Y	Y	Y	Y		Y	Y	Y	Y		1360000000	1395000000	2264000000	2118000000		1.23553e+09	1.13451e+09	2.0344e+09	2118000000		1.23553e+09	1.13451e+09
																								Y Y Y Y		Y Y Y Y		Y	Y	Y	Y		Y	Y	Y	Y
78	Nt_034421	TCL2_20980 nbEST:2 NbBlast:250 BlastBestHits:sp|Q9M7R0|ALL8_OLEEU/9e-51/608-150/1-159/Calcium-binding allergen Ole e 8 OS=Olea europaea PE=1 SV=1 //		20.3	4.56	1347000000	0.6739	1	14	2	83	True		14	11	22	19		2 (14)	1 (11)	2 (22)	2 (19)		Y Y Y Y		Y Y Y Y		Y	Y	Y	Y		Y	Y	Y	Y		1347000000	1514000000	1531000000	1441000000		1.22372e+09	1.23129e+09	1.37573e+09	1441000000		1.22372e+09	1.23129e+09
																								Y Y Y Y		Y Y Y Y		Y	Y	Y	Y		Y	Y	Y	Y
79	Nt_005130	CL7744Contig1 nbEST:10 NbBlast:250 BlastBestHits:sp|Q9M7R0|ALL8_OLEEU/4e-51/157-624/3-161/Calcium-binding allergen Ole e 8 OS=Olea europaea PE=1 SV=1 //		23.3	4.74	1347000000	0.5877	1	13	1	79	True		13	12	22	19		1 (13)	2 (12)	2 (22)	2 (19)		Y Y Y Y		Y Y Y Y		Y	Y	Y	Y		Y	Y	Y	Y		1347000000	1514000000	1531000000	1441000000		1.22372e+09	1.23129e+09	1.37573e+09	1441000000		1.22372e+09	1.23129e+09
																								Y Y Y Y		Y Y Y Y		Y	Y	Y	Y		Y	Y	Y	Y
80	Nt_031605	TCL6_9912 nbEST:2 NbBlast:6 BlastBestHits:gi|15241141|ref|NP_200428.1|/3e-24/139-471/21-129/unknown protein [Arabidopsis thaliana] //		18.3	8.24	1292000000	0.4303	1	5	5	49	True		5	5	7	6		5 (5)	5 (5)	7 (7)	6 (6)		Y Y Y Y		Y Y Y Y		Y	Y	Y	Y		Y	Y	Y	Y		1292000000	1374000000	1143000000	997300000		1.17375e+09	1.11743e+09	1.02708e+09	997300000		1.17375e+09	1.11743e+09
																								Y Y Y Y		Y Y Y Y		Y	Y	Y	Y		Y	Y	Y	Y
81	Q42953	Alcohol dehydrogenase (Fragment) n=1 Tax=Nicotiana tabacum RepID=Q42953_TOBAC		41.3	7.05	1277000000	0.5752	1	24	3	82	True		24	25	34	35		3 (24)	4 (25)	4 (34)	3 (35)		Y Y Y Y		Y Y Y Y		Y	Y	Y	Y		Y	Y	Y	Y		1277000000	1354000000	2128000000	2118000000		1.16012e+09	1.10116e+09	1.91219e+09	2118000000		1.16012e+09	1.10116e+09
																								Y Y Y Y		Y Y Y Y		Y	Y	Y	Y		Y	Y	Y	Y
82	Nt_070416	TOBAC-mRNA#6421271#1 nbEST:1 NbBlast:88 BlastBestHits:gi|537639|gb|AAA21438.1|/5e-58/41-394/1-118/lipid transfer protein [Nicotiana tabacum] //		12.6	8.31	1264000000	0.6186	1	11	6	24	True		11	11	13	13		6 (11)	5 (11)	8 (13)	8 (13)		Y Y Y Y		Y Y Y Y		Y	Y	Y	Y		Y	Y	Y	Y		1264000000	1330000000	1239000000	884100000		1.14831e+09	1.08165e+09	1.11335e+09	884100000		1.14831e+09	1.08165e+09
																								Y Y Y Y		Y Y Y Y		Y	Y	Y	Y		Y	Y	Y	Y
83	Nt_002974	TCL6_9410 nbEST:14 NbBlast:6 BlastBestHits:gi|10798750|dbj|BAB16427.1|/4e-71/189-746/1-175/NtEIG-E80 [Nicotiana tabacum] //		20	4.63	1204000000	0.4785	1	9	5	103	True		9	10	11	11		5 (9)	7 (10)	7 (11)	7 (11)		Y Y Y Y		Y Y Y Y		Y	Y	Y	Y		Y	Y	Y	Y		1204000000	1292000000	1233000000	1226000000		1.09381e+09	1.05074e+09	1.10795e+09	1226000000		1.09381e+09	1.05074e+09
																								Y Y Y Y		Y Y Y Y		Y	Y	Y	Y		Y	Y	Y	Y
84	Nt_021228	TCL6_2634 nbEST:3 NbBlast:251 BlastBestHits:gi|238814974|gb|ACR56690.1|/1e-49/1-315/340-444/enolase [Nicotiana tabacum] //		11.3	6.06	1161000000	0.5429	1	4	1	129	True		4	3	5	5		1 (4)	1 (3)	2 (5)	2 (5)		Y Y Y Y		Y Y Y Y		Y	Y	Y	Y		Y	Y	Y	Y		1161000000	875800000	1288000000	1392000000		1.05474e+09	7.12259e+08	1.15738e+09	1392000000		1.05474e+09	7.12259e+08
																								Y Y Y Y		Y Y Y Y		Y	Y	Y	Y		Y	Y	Y	Y
85	Nt_002536_2	CL5622Contig1 nbEST:15 NbBlast:138 BlastBestHits:gi|19902|emb|CAA43454.1|/0.0/1778-117/1-554/pollen specific protein [Nicotiana tabacum] //		62.1	8.68	1119000000	0.5758	1	32	3	89	True		32	33	40	41		3 (32)	4 (33)	7 (40)	5 (41)		Y Y Y Y		Y Y Y Y		Y	Y	Y	Y		Y	Y	Y	Y		1119000000	1445000000	994000000	891000000		1.01659e+09	1.17517e+09	8.93193e+08	891000000		1.01659e+09	1.17517e+09
																								Y Y Y Y		Y Y Y Y		Y	Y	Y	Y		Y	Y	Y	Y
86	U6C064	Predicted pollen-specific protein ortholog n=1 Tax=Nicotiana alata RepID=U6C064_NICAL		62.7	8.84	1119000000	0.4829	1	29	1	77	True		29	31	34	37		1 (29)	2 (31)	2 (34)	1 (37)		Y Y Y Y		Y Y Y Y		Y	Y	Y	Y		Y	Y	Y	Y		1119000000	1445000000	954700000	891000000		1.01659e+09	1.17517e+09	8.57879e+08	891000000		1.01659e+09	1.17517e+09
																								Y Y Y Y		Y Y Y Y		Y	Y	Y	Y		Y	Y	Y	Y
87	Nt_001929_2	TCL2_2817 nbEST:18 NbBlast:136 BlastBestHits:gi|19902|emb|CAA43454.1|/0.0/162-1823/1-554/pollen specific protein [Nicotiana tabacum] //		62	8.87	1117000000	0.5957	1	32	5	84	True		32	33	37	39		5 (32)	5 (33)	6 (37)	5 (39)		Y Y Y Y		Y Y Y Y		Y	Y	Y	Y		Y	Y	Y	Y		1117000000	1445000000	954700000	891000000		1.01477e+09	1.17517e+09	8.57879e+08	891000000		1.01477e+09	1.17517e+09
																								Y Y Y Y		Y Y Y Y		Y	Y	Y	Y		Y	Y	Y	Y
88	Nt_007494	TCL2_4329 nbEST:7 NbBlast:250 BlastBestHits:gi|15236620|ref|NP_193504.1|/1e-93/154-1047/26-322/peroxidase, putative [Arabidopsis thaliana] //		35.4	7.11	1103000000	0.6075	1	16	10	52	True		16	15	18	18		10 (16)	9 (15)	12 (18)	13 (18)		Y Y Y Y		Y Y Y Y		Y	Y	Y	Y		Y	Y	Y	Y		1103000000	1270000000	846900000	800400000		1.00205e+09	1.03285e+09	7.61011e+08	800400000		1.00205e+09	1.03285e+09
																								Y Y Y Y		Y Y Y Y		Y	Y	Y	Y		Y	Y	Y	Y
89	Nt_000702_2	TCL5_6914 nbEST:33 NbBlast:142 BlastBestHits:gi|37223179|gb|AAQ90185.1|/0.0/213-1856/1-548/ntp805 [Nicotiana tabacum] //		62.9	8.59	1071000000	0.4776	1	30	5	87	True		30	30	30	29		5 (30)	5 (30)	5 (30)	3 (29)		Y Y Y Y		Y Y Y Y		Y	Y	Y	Y		Y	Y	Y	Y		1071000000	1352000000	856500000	811200000		9.72979e+08	1.09954e+09	7.69638e+08	811200000		9.72979e+08	1.09954e+09
																								Y Y Y Y		Y Y Y Y		Y	Y	Y	Y		Y	Y	Y	Y
90	Nt_003128	TCL2_3598 nbEST:13 NbBlast:139 BlastBestHits:gi|37223175|gb|AAQ90183.1|/0.0/137-1813/1-559/ntp201 [Nicotiana tabacum] //		62.8	8.63	1071000000	0.449	1	29	3	86	True		29	29	29	29		3 (29)	3 (29)	2 (29)	2 (29)		Y Y Y Y		Y Y Y Y		Y	Y	Y	Y		Y	Y	Y	Y		1071000000	1352000000	856500000	811200000		9.72979e+08	1.09954e+09	7.69638e+08	811200000		9.72979e+08	1.09954e+09
																								Y Y Y Y		Y Y Y Y		Y	Y	Y	Y		Y	Y	Y	Y
91	A8Y7S8	Z-box binding factor 3 n=1 Tax=Arabidopsis thaliana RepID=A8Y7S8_ARATH		16.1	4.34	1066000000	0.8099	22	15	2	52	True		15	0	0	0		2 (15)	-	-	-		Y N N N		Y N Y N		Y	N	N	N		Y	N	Y	N		1066000000	-	-	-		9.68436e+08	-	-	-		9.68436e+08	-
91	Nt_000612_1	CL2517Contig1 nbEST:36 NbBlast:339 BlastBestHits:gi|14625405|dbj|BAB61909.1|/2e-79/126-569/1-148/calmodulin NtCaM3 [Nicotiana tabacum] //		16.8	4.27	1066000000	0.7718	22	15	2	52	False		15	0	23	0		2 (15)	-	3 (23)	-		Y N Y N		Y N Y N		Y	N	Y	N		Y	N	Y	N		1066000000	-	1436000000	-		9.68436e+08	-	1.29037e+09	-
91	P27164	Calmodulin-related protein n=1 Tax=Petunia hybrida RepID=CALM3_PETHY		21.1	4.78	1066000000	0.625	22	15	2	52	False		15	0	23	0		2 (15)	-	3 (23)	-		Y N Y N		Y N Y N		Y	N	Y	N		Y	N	Y	N		1066000000	-	1436000000	-		9.68436e+08	-	1.29037e+09	-
91	P17928	Calmodulin n=6 Tax=Papilionoideae RepID=CALM_MEDSA		16.9	4.27	1066000000	0.7718	22	15	2	52	False		15	0	0	0		2 (15)	-	-	-		Y N N N		Y N Y N		Y	N	N	N		Y	N	Y	N		1066000000	-	-	-		9.68436e+08	-	-	-
91	Q0JNS6	Calmodulin-1 n=44 Tax=Spermatophyta RepID=CALM1_ORYSJ		16.8	4.27	1066000000	0.7718	22	15	2	52	False		15	0	0	0		2 (15)	-	-	-		Y N N N		Y N Y N		Y	N	N	N		Y	N	Y	N		1066000000	-	-	-		9.68436e+08	-	-	-
91	C6T4C0	Putative uncharacterized protein n=1 Tax=Glycine max RepID=C6T4C0_SOYBN		16.9	4.28	1066000000	0.7718	22	15	2	52	False		15	0	0	0		2 (15)	-	-	-		Y N N N		Y N Y N		Y	N	N	N		Y	N	Y	N		1066000000	-	-	-		9.68436e+08	-	-	-
91	C6TIR2	Putative uncharacterized protein n=1 Tax=Glycine max RepID=C6TIR2_SOYBN		16.9	4.27	1066000000	0.7718	22	15	2	52	False		15	0	0	0		2 (15)	-	-	-		Y N N N		Y N Y N		Y	N	N	N		Y	N	Y	N		1066000000	-	-	-		9.68436e+08	-	-	-
91	I1N8I7	Uncharacterized protein n=1 Tax=Glycine max RepID=I1N8I7_SOYBN		16.8	4.28	1066000000	0.7718	22	15	2	52	False		15	0	0	0		2 (15)	-	-	-		Y N N N		Y N Y N		Y	N	N	N		Y	N	Y	N		1066000000	-	-	-		9.68436e+08	-	-	-
91	F2CS21	Predicted protein n=10 Tax=Mesangiospermae RepID=F2CS21_HORVD		16.8	4.27	1066000000	0.7718	22	15	2	52	False		15	0	0	0		2 (15)	-	-	-		Y N N N		Y N Y N		Y	N	N	N		Y	N	Y	N		1066000000	-	-	-		9.68436e+08	-	-	-
91	M4EZS4	Uncharacterized protein n=1 Tax=Brassica rapa subsp. pekinensis RepID=M4EZS4_BRARP		20.5	4.83	1066000000	0.6425	22	15	2	52	False		15	0	23	0		2 (15)	-	3 (23)	-		Y N Y N		Y N Y N		Y	N	Y	N		Y	N	Y	N		1066000000	-	1436000000	-		9.68436e+08	-	1.29037e+09	-
91	Q0PRR6	Calmodulin (Fragment) n=1 Tax=Vigna radiata var. radiata RepID=Q0PRR6_VIGRR		16.7	4.22	1066000000	0.777	22	15	2	52	False		15	0	0	0		2 (15)	-	-	-		Y N N N		Y N Y N		Y	N	N	N		Y	N	Y	N		1066000000	-	-	-		9.68436e+08	-	-	-
91	Q6R2U4	Calmodulin n=1 Tax=Arachis hypogaea RepID=Q6R2U4_ARAHY		16.6	4.25	1066000000	0.777	22	15	2	52	False		15	0	0	0		2 (15)	-	-	-		Y N N N		Y N Y N		Y	N	N	N		Y	N	Y	N		1066000000	-	-	-		9.68436e+08	-	-	-
91	R0HKF9	Uncharacterized protein n=1 Tax=Capsella rubella RepID=R0HKF9_9BRAS		24.7	5.19	1066000000	0.5349	22	15	2	52	False		15	0	23	0		2 (15)	-	3 (23)	-		Y N Y N		Y N Y N		Y	N	Y	N		Y	N	Y	N		1066000000	-	1436000000	-		9.68436e+08	-	1.29037e+09	-
91	Nt_002442	TCL2_768 nbEST:16 NbBlast:271 BlastBestHits:gi|14625405|dbj|BAB61909.1|/5e-80/165-611/1-149/calmodulin NtCaM3 [Nicotiana tabacum] //		26	4.55	1066000000	0.4957	22	15	2	52	False		15	0	23	0		2 (15)	-	3 (23)	-		Y N Y N		Y N Y N		Y	N	Y	N		Y	N	Y	N		1066000000	-	1436000000	-		9.68436e+08	-	1.29037e+09	-
91	Nt_001268_1	TCL6_6023 nbEST:24 NbBlast:264 BlastBestHits:gi|14625405|dbj|BAB61909.1|/5e-80/97-543/1-149/calmodulin NtCaM3 [Nicotiana tabacum] //		20.7	4.36	1066000000	0.6354	22	15	2	52	False		15	0	23	0		2 (15)	-	3 (23)	-		Y N Y N		Y N Y N		Y	N	Y	N		Y	N	Y	N		1066000000	-	1436000000	-		9.68436e+08	-	1.29037e+09	-
91	Nt_001880	TCL5_7197 nbEST:19 NbBlast:262 BlastBestHits:gi|14625405|dbj|BAB61909.1|/5e-80/100-546/1-149/calmodulin NtCaM3 [Nicotiana tabacum] //		24.6	4.5	1066000000	0.53	22	15	2	52	False		15	0	23	0		2 (15)	-	3 (23)	-		Y N Y N		Y N Y N		Y	N	Y	N		Y	N	Y	N		1066000000	-	1436000000	-		9.68436e+08	-	1.29037e+09	-
91	Nt_001857	TCL6_3659 nbEST:19 NbBlast:291 BlastBestHits:gi|14625405|dbj|BAB61909.1|/6e-80/234-680/1-149/calmodulin NtCaM3 [Nicotiana tabacum] //		18.6	4.18	1066000000	0.7012	22	15	2	52	False		15	0	23	0		2 (15)	-	3 (23)	-		Y N Y N		Y N Y N		Y	N	Y	N		Y	N	Y	N		1066000000	-	1436000000	-		9.68436e+08	-	1.29037e+09	-
91	Nt_012575_1	TCL5_4633 nbEST:5 NbBlast:271 BlastBestHits:gi|14625405|dbj|BAB61909.1|/5e-80/70-516/1-149/calmodulin NtCaM3 [Nicotiana tabacum] //		23.8	4.72	1066000000	0.5529	22	15	2	52	False		15	0	23	0		2 (15)	-	3 (23)	-		Y N Y N		Y N Y N		Y	N	Y	N		Y	N	Y	N		1066000000	-	1436000000	-		9.68436e+08	-	1.29037e+09	-
91	Nt_002727	CL8010Contig1 nbEST:15 NbBlast:274 BlastBestHits:gi|14625405|dbj|BAB61909.1|/5e-80/73-519/1-149/calmodulin NtCaM3 [Nicotiana tabacum] //		19.6	4.45	1066000000	0.6647	22	15	2	52	False		15	0	23	0		2 (15)	-	3 (23)	-		Y N Y N		Y N Y N		Y	N	Y	N		Y	N	Y	N		1066000000	-	1436000000	-		9.68436e+08	-	1.29037e+09	-
91	Nt_000137_2	CL897Contig1 nbEST:73 NbBlast:423 BlastBestHits:gi|14625405|dbj|BAB61909.1|/4e-79/777-334/1-148/calmodulin NtCaM3 [Nicotiana tabacum] //		18	4.18	1066000000	0.7188	22	15	2	52	False		15	0	23	0		2 (15)	-	3 (23)	-		Y N Y N		Y N Y N		Y	N	Y	N		Y	N	Y	N		1066000000	-	1436000000	-		9.68436e+08	-	1.29037e+09	-
91	K4A231	Uncharacterized protein n=15 Tax=Eukaryota RepID=K4A231_SETIT		48.5	4.73	1066000000	0.2656	22	15	2	52	False		15	0	0	0		2 (15)	-	-	-		Y N N N		Y N Y N		Y	N	N	N		Y	N	Y	N		1066000000	-	-	-		9.68436e+08	-	-	-
91	U5Y4L6	Calmodulin n=1 Tax=Arachis hypogaea RepID=U5Y4L6_ARAHY		16.8	4.27	1066000000	0.7718	22	15	2	52	False		15	0	0	0		2 (15)	-	-	-		Y N N N		Y N Y N		Y	N	N	N		Y	N	Y	N		1066000000	-	-	-		9.68436e+08	-	-	-
																								Y N N N		Y N Y N		Y	N	N	N		Y	N	Y	N
92	Q8VWY6	Polcalcin Nic t 1 n=1 Tax=Nicotiana tabacum RepID=POLC1_TOBAC		9.5	4.5	1041000000	0.6548	4	7	7	33	True		7	8	12	9		7 (7)	8 (8)	12 (12)	9 (9)		Y Y Y Y		Y Y Y Y		Y	Y	Y	Y		Y	Y	Y	Y		1041000000	1225000000	1153000000	1258000000		9.45724e+08	9.96252e+08	1.03607e+09	1258000000		9.45724e+08	9.96252e+08
92	Nt_036502	TCL2_17278 nbEST:2 NbBlast:26 BlastBestHits:gi|18146862|dbj|BAB82487.1|/6e-40/542-291/1-84/pollen-specific calcium-binding protein [Nicotiana tabacum] //		12.4	6.92	1041000000	0.5046	4	7	7	33	False		7	8	12	9		7 (7)	8 (8)	12 (12)	9 (9)		Y Y Y Y		Y Y Y Y		Y	Y	Y	Y		Y	Y	Y	Y		1041000000	1225000000	1153000000	1258000000		9.45724e+08	9.96252e+08	1.03607e+09	1258000000
92	Nt_083417	TOBAC-mRNA#6423575#1 nbEST:1 NbBlast:26 BlastBestHits:gi|18146862|dbj|BAB82487.1|/3e-41/83-334/1-84/pollen-specific calcium-binding protein [Nicotiana tabacum] //		12.6	8.6	1041000000	0.4955	4	7	7	33	False		7	8	12	9		7 (7)	8 (8)	12 (12)	9 (9)		Y Y Y Y		Y Y Y Y		Y	Y	Y	Y		Y	Y	Y	Y		1041000000	1225000000	1153000000	1258000000		9.45724e+08	9.96252e+08	1.03607e+09	1258000000
92	U6C0A8	Predicted calcium binding protein ortholog n=1 Tax=Nicotiana alata RepID=U6C0A8_NICAL		9.4	4.5	1041000000	0.6548	4	7	7	33	False		7	8	12	9		7 (7)	8 (8)	12 (12)	9 (9)		Y Y Y Y		Y Y Y Y		Y	Y	Y	Y		Y	Y	Y	Y		1041000000	1225000000	1153000000	1258000000		9.45724e+08	9.96252e+08	1.03607e+09	1258000000
																								Y Y Y Y		Y Y Y Y		Y	Y	Y	Y		Y	Y	Y	Y
93	D4I601	Alcohol dehydrogenase (Fragment) n=1 Tax=Nicotiana alata RepID=D4I601_NICAL		20.9	7.25	1037000000	0.6212	1	16	1	58	True		16	0	0	0		1 (16)	-	-	-		Y N N N		Y N N N		Y	N	N	N		Y	N	N	N		1037000000	-	-	-		9.4209e+08	-	-	-		9.4209e+08	-
																								Y N N N		Y N N N		Y	N	N	N		Y	N	N	N
94	Q40567	Tobacco calretulin (Fragment) n=1 Tax=Nicotiana tabacum RepID=Q40567_TOBAC		44.5	4.55	1033000000	0.5681	1	22	3	65	True		22	22	29	24		3 (22)	2 (22)	3 (29)	2 (24)		Y Y Y Y		Y Y Y Y		Y	Y	Y	Y		Y	Y	Y	Y		1033000000	917700000	1266000000	1077000000		9.38457e+08	7.46335e+08	1.13761e+09	1077000000		9.38457e+08	7.46335e+08
																								Y Y Y Y		Y Y Y Y		Y	Y	Y	Y		Y	Y	Y	Y
95	Nt_000421	TCL5_7062 nbEST:43 NbBlast:134 BlastBestHits:sp|P93508|CALR_RICCO/2e-159/1142-453/30-259/Calreticulin OS=Ricinus communis PE=2 SV=1 //		47.5	4.58	1033000000	0.5841	1	29	4	71	True		29	29	35	32		4 (29)	3 (29)	3 (35)	2 (32)		Y Y Y Y		Y Y Y Y		Y	Y	Y	Y		Y	Y	Y	Y		1033000000	917700000	1266000000	1077000000		9.38457e+08	7.46335e+08	1.13761e+09	1077000000		9.38457e+08	7.46335e+08
																								Y Y Y Y		Y Y Y Y		Y	Y	Y	Y		Y	Y	Y	Y
96	K7L009	Uncharacterized protein n=3 Tax=Glycine max RepID=K7L009_SOYBN		283.5	5.71	1025000000	0.008	1	1	1	1	True		1	0	0	0		1 (1)	-	-	-		N N N N		N N N N		N	N	N	N		N	N	N	N		1025000000	-	-	-		9.31189e+08	-	-	-		9.31189e+08	-
																								N N N N		N N N N		N	N	N	N		N	N	N	N
97	M1D4B4	Uncharacterized protein n=1 Tax=Solanum tuberosum RepID=M1D4B4_SOLTU		14.2	7.81	1018000000	0.0902	4	2	2	4	True		2	2	2	2		2 (2)	2 (2)	2 (2)	2 (2)		N N N N		N N N N		N	N	N	N		N	N	N	N		1018000000	1086000000	1005000000	1014000000		9.24829e+08	8.83208e+08	9.03077e+08	1014000000		9.24829e+08	8.83208e+08
97	M1A4C2	Uncharacterized protein n=1 Tax=Solanum tuberosum RepID=M1A4C2_SOLTU		16.6	8.02	1018000000	0.0745	4	2	2	4	False		2	2	2	2		2 (2)	2 (2)	2 (2)	2 (2)		N N N N		N N N N		N	N	N	N		N	N	N	N		1018000000	1086000000	1005000000	1014000000		9.24829e+08	8.83208e+08	9.03077e+08	1014000000
97	M1A4C3	Uncharacterized protein n=1 Tax=Solanum tuberosum RepID=M1A4C3_SOLTU		18.2	7.56	1018000000	0.0674	4	2	2	4	False		2	2	2	2		2 (2)	2 (2)	2 (2)	2 (2)		N N N N		N N Y N		N	N	N	N		N	N	Y	N		1018000000	1086000000	1005000000	1014000000		9.24829e+08	8.83208e+08	9.03077e+08	1014000000
97	K4BM09	Uncharacterized protein n=2 Tax=Solanum lycopersicum RepID=K4BM09_SOLLC		18.2	7.81	1018000000	0.0678	4	2	2	4	False		2	2	2	2		2 (2)	2 (2)	2 (2)	2 (2)		N N N N		N N Y N		N	N	N	N		N	N	Y	N		1018000000	1086000000	1005000000	1014000000		9.24829e+08	8.83208e+08	9.03077e+08	1014000000
																								N N N N		N N Y N		N	N	N	N		N	N	Y	N
98	Nt_058003	TOBAC-EST#6403047#1 nbEST:1 NbBlast:143 BlastBestHits:gi|688429|dbj|BAA05473.1|/3e-64/173-541/1-122/tumor-related protein [Nicotiana glauca x Nicotiana langsdorffii] //		20	8	1018000000	0.5611	1	12	12	71	True		12	12	13	12		12 (12)	12 (12)	13 (13)	12 (12)		Y Y Y Y		Y Y Y Y		Y	Y	Y	Y		Y	Y	Y	Y		1018000000	1137000000	1054000000	925000000		9.24829e+08	9.24685e+08	9.47108e+08	925000000		9.24829e+08	9.24685e+08
																								Y Y Y Y		Y Y Y Y		Y	Y	Y	Y		Y	Y	Y	Y
99	P93087	Calmodulin n=15 Tax=Mesangiospermae RepID=CALM_CAPAN		16.8	4.27	994200000	0.7651	6	14	1	46	True		14	15	21	18		1 (14)	3 (15)	1 (21)	4 (18)		Y Y Y Y		Y Y Y Y		Y	Y	Y	Y		Y	Y	Y	Y		994200000	1334000000	1327000000	1146000000		9.03208e+08	1.0849e+09	1.19242e+09	1146000000		9.03208e+08	1.0849e+09
99	Q7DMN9	Calmodulin-5/6/7/8 n=4 Tax=Solanum RepID=CALM5_SOLTU		16.8	4.27	994200000	0.7651	6	14	1	46	False		14	15	0	0		1 (14)	3 (15)	-	-		Y Y N N		Y Y Y Y		Y	Y	N	N		Y	Y	Y	Y		994200000	1334000000	-	-		9.03208e+08	1.0849e+09	-	-
99	Nt_034156	CL659Contig1 nbEST:2 NbBlast:281 BlastBestHits:gi|14625417|dbj|BAB61915.1|/3e-80/138-584/1-149/calmodulin NtCaM9 [Nicotiana tabacum] //		25	4.45	994200000	0.5158	6	14	1	46	False		14	15	21	18		1 (14)	3 (15)	1 (21)	4 (18)		Y Y Y Y		Y Y Y Y		Y	Y	Y	Y		Y	Y	Y	Y		994200000	1334000000	1327000000	1146000000		9.03208e+08	1.0849e+09	1.19242e+09	1146000000
99	Nt_001044	TCL6_6261 nbEST:27 NbBlast:340 BlastBestHits:gi|14625417|dbj|BAB61915.1|/4e-80/95-541/1-149/calmodulin NtCaM9 [Nicotiana tabacum] //		19.6	4.27	994200000	0.6552	6	14	1	46	False		14	15	21	18		1 (14)	3 (15)	1 (21)	4 (18)		Y Y Y Y		Y Y Y Y		Y	Y	Y	Y		Y	Y	Y	Y		994200000	1334000000	1327000000	1146000000		9.03208e+08	1.0849e+09	1.19242e+09	1146000000
99	Nt_000969	TCL2_936 nbEST:28 NbBlast:275 BlastBestHits:gi|14625417|dbj|BAB61915.1|/4e-80/125-571/1-149/calmodulin NtCaM9 [Nicotiana tabacum] //		24.3	4.39	994200000	0.5302	6	14	1	46	False		14	15	21	18		1 (14)	3 (15)	1 (21)	4 (18)		Y Y Y Y		Y Y Y Y		Y	Y	Y	Y		Y	Y	Y	Y		994200000	1334000000	1327000000	1146000000		9.03208e+08	1.0849e+09	1.19242e+09	1146000000
99	UPI0002BC92C1	PREDICTED: calmodulin-like isoform 2 n=1 Tax=Solanum lycopersicum RepID=UPI0002BC92C1		17.4	4.25	994200000	0.7451	6	14	1	46	False		14	15	21	18		1 (14)	3 (15)	1 (21)	4 (18)		Y Y Y Y		Y Y Y Y		Y	Y	Y	Y		Y	Y	Y	Y		994200000	1334000000	1327000000	1146000000		9.03208e+08	1.0849e+09	1.19242e+09	1146000000
																								Y Y Y Y		Y Y Y Y		Y	Y	Y	Y		Y	Y	Y	Y
100	Nt_024309	CL4085Contig1 nbEST:3 NbBlast:90 BlastBestHits:gi|537637|gb|AAA21437.1|/3e-66/57-416/1-120/lipid transfer protein [Nicotiana tabacum] //		12.8	8.12	985200000	0.4417	1	11	6	45	True		11	15	10	11		6 (11)	9 (15)	5 (10)	6 (11)		Y Y Y Y		Y Y Y Y		Y	Y	Y	Y		Y	Y	Y	Y		985200000	1119000000	830000000	696800000		8.95031e+08	9.10046e+08	7.45825e+08	696800000		8.95031e+08	9.10046e+08
																								Y Y Y Y		Y Y Y Y		Y	Y	Y	Y		Y	Y	Y	Y
101	Q42962	Phosphoglycerate kinase, cytosolic n=1 Tax=Nicotiana tabacum RepID=PGKY_TOBAC		42.3	5.97	908500000	0.7606	1	29	10	85	True		29	25	33	35		10 (29)	10 (25)	9 (33)	12 (35)		Y Y Y Y		Y Y Y Y		Y	Y	Y	Y		Y	Y	Y	Y		908500000	1224000000	1115000000	946100000		8.25351e+08	9.95439e+08	1.00192e+09	946100000		8.25351e+08	9.95439e+08
																								Y Y Y Y		Y Y Y Y		Y	Y	Y	Y		Y	Y	Y	Y
102	K4B7R2	Uncharacterized protein n=2 Tax=Solanum lycopersicum RepID=K4B7R2_SOLLC		20	5.26	906300000	0.0604	2	3	3	8	True		3	3	3	3		3 (3)	3 (3)	3 (3)	3 (3)		Y Y Y Y		Y Y Y Y		Y	Y	Y	Y		Y	Y	Y	Y		906300000	1093000000	569300000	545300000		8.23353e+08	8.88901e+08	5.11564e+08	545300000		8.23353e+08	8.88901e+08
102	M1BWF4	Uncharacterized protein n=1 Tax=Solanum tuberosum RepID=M1BWF4_SOLTU		20.2	6.67	906300000	0.0598	2	3	3	8	False		3	3	3	3		3 (3)	3 (3)	3 (3)	3 (3)		Y Y Y Y		Y Y Y Y		Y	Y	Y	Y		Y	Y	Y	Y		906300000	1093000000	569300000	545300000		8.23353e+08	8.88901e+08	5.11564e+08	545300000
																								Y Y Y Y		Y Y Y Y		Y	Y	Y	Y		Y	Y	Y	Y
103	Nt_048601	TOBAC-EST#6341855#1 nbEST:1 NbBlast:542 BlastBestHits:gi|19281|emb|CAA41115.1|/1e-29/45-188/1-48/enolase [Solanum lycopersicum] //		26.9	8.6	902000000	0.1116	1	2	1	4	True		2	0	2	2		1 (2)	-	1 (2)	1 (2)		N N N N		N N N N		N	N	N	N		N	N	N	N		902000000	-	2640000	10110000		8.19446e+08	-	2.37226e+06	10110000		8.19446e+08	-
																								N N N N		N N N N		N	N	N	N		N	N	N	N
104	UPI0001B83778	PREDICTED: phosphoglycerate kinase, cytosolic-like n=1 Tax=Glycine max RepID=UPI0001B83778		42.4	6.73	899200000	0.3167	1	10	2	26	True		10	10	13	0		2 (10)	1 (10)	2 (13)	-		Y Y Y N		Y Y Y N		Y	Y	Y	N		Y	Y	Y	N		899200000	644900000	867400000	-		8.16902e+08	5.24476e+08	7.79432e+08	-		8.16902e+08	5.24476e+08
																								Y Y Y N		Y Y Y N		Y	Y	Y	N		Y	Y	Y	N
105	C5IJ81	Calmodulin isoform 1 n=1 Tax=Solanum tuberosum RepID=C5IJ81_SOLTU		16.9	4.27	876800000	0.5839	5	10	1	31	True		10	0	0	0		1 (10)	-	-	-		Y N N N		Y Y Y Y		Y	N	N	N		Y	Y	Y	Y		876800000	-	-	-		7.96552e+08	-	-	-		7.96552e+08	9.24685e+08
105	P13868	Calmodulin-1 n=1 Tax=Solanum tuberosum RepID=CALM1_SOLTU		16.9	4.27	876800000	0.5839	5	10	1	31	False		10	12	16	0		1 (10)	2 (12)	2 (16)	-		Y Y Y N		Y Y Y Y		Y	Y	Y	N		Y	Y	Y	Y		876800000	1137000000	1120000000	-		7.96552e+08	9.24685e+08	1.00641e+09	-
105	P27161	Calmodulin n=5 Tax=Solanaceae RepID=CALM_SOLLC		16.9	4.27	876800000	0.5839	5	10	1	31	False		10	12	16	14		1 (10)	2 (12)	2 (16)	3 (14)		Y Y Y Y		Y Y Y Y		Y	Y	Y	Y		Y	Y	Y	Y		876800000	1137000000	1120000000	985000000		7.96552e+08	9.24685e+08	1.00641e+09	985000000
105	Nt_000581_1	CL3663Contig1 nbEST:37 NbBlast:264 BlastBestHits:gi|14625401|dbj|BAB61907.1|/2e-79/703-257/1-149/calmodulin NtCaM1 [Nicotiana tabacum] //		18	4.35	876800000	0.5541	5	10	1	31	False		10	12	16	14		1 (10)	2 (12)	2 (16)	3 (14)		Y Y Y Y		Y Y Y Y		Y	Y	Y	Y		Y	Y	Y	Y		876800000	1137000000	1120000000	985000000		7.96552e+08	9.24685e+08	1.00641e+09	985000000
105	Nt_000230	CL11039Contig1 nbEST:61 NbBlast:261 BlastBestHits:gi|14625401|dbj|BAB61907.1|/3e-79/50-496/1-149/calmodulin NtCaM1 [Nicotiana tabacum] //		19.1	4.51	876800000	0.5241	5	10	1	31	False		10	12	16	14		1 (10)	2 (12)	2 (16)	3 (14)		Y Y Y Y		Y Y Y Y		Y	Y	Y	Y		Y	Y	Y	Y		876800000	1137000000	1120000000	985000000		7.96552e+08	9.24685e+08	1.00641e+09	985000000
																								Y Y Y Y		Y Y Y Y		Y	Y	Y	Y		Y	Y	Y	Y
106	Nt_008716	TCL2_4067 nbEST:6 NbBlast:250 BlastBestHits:gi|1161602|emb|CAA88840.1|/0.0/100-1302/1-401/phosphoglycerate kinase (PGK) [Nicotiana tabacum] //		42.4	5.66	834700000	0.5686	1	19	1	49	True		19	18	27	24		1 (19)	3 (18)	2 (27)	2 (24)		Y Y Y Y		Y Y Y Y		Y	Y	Y	Y		Y	Y	Y	Y		834700000	1106000000	935400000	840200000		7.58306e+08	8.99473e+08	8.40536e+08	840200000		7.58306e+08	8.99473e+08
																								Y Y Y Y		Y Y Y Y		Y	Y	Y	Y		Y	Y	Y	Y
107	K4AVK0	Uncharacterized protein n=1 Tax=Solanum lycopersicum RepID=K4AVK0_SOLLC		61.9	8.57	829300000	0.4007	1	18	2	45	True		18	18	22	24		2 (18)	1 (18)	2 (22)	2 (24)		Y Y Y Y		Y Y Y Y		Y	Y	Y	Y		Y	Y	Y	Y		829300000	1015000000	668100000	708600000		7.534e+08	8.25466e+08	6.00344e+08	708600000		7.534e+08	8.25466e+08
																								Y Y Y Y		Y Y Y Y		Y	Y	Y	Y		Y	Y	Y	Y
108	Nt_011032	CL5266Contig1 nbEST:5 NbBlast:250 BlastBestHits:gi|1161602|emb|CAA88840.1|/1e-164/1-1008/66-401/phosphoglycerate kinase (PGK) [Nicotiana tabacum] //		35.3	5.07	828200000	0.5804	1	18	3	44	True		18	17	26	23		3 (18)	3 (17)	6 (26)	5 (23)		Y Y Y Y		Y Y Y Y		Y	Y	Y	Y		Y	Y	Y	Y		828200000	1110000000	956600000	832900000		7.52401e+08	9.02727e+08	8.59586e+08	832900000		7.52401e+08	9.02727e+08
																								Y Y Y Y		Y Y Y Y		Y	Y	Y	Y		Y	Y	Y	Y
109	Nt_000035	CL84Contig1 nbEST:123 NbBlast:88 BlastBestHits:gi|83283995|gb|ABC01905.1|/0.0/81-1154/1-358/fructose-bisphosphate aldolase-like protein [Solanum tuberosum] //		46.7	8.1	819500000	0.5935	1	20	1	74	True		20	0	0	0		1 (20)	-	-	-		Y N N N		Y N N N		Y	N	N	N		Y	N	N	N		819500000	-	-	-		7.44497e+08	-	-	-		7.44497e+08	-
																								Y N N N		Y N N N		Y	N	N	N		Y	N	N	N
110	Nt_000081	CL662Contig1 nbEST:94 NbBlast:174 BlastBestHits:gi|83283995|gb|ABC01905.1|/0.0/122-844/1-241/fructose-bisphosphate aldolase-like protein [Solanum tuberosum] //		46	8.28	819500000	0.6241	1	21	1	76	True		21	22	25	23		1 (21)	13 (22)	17 (25)	16 (23)		Y Y Y Y		Y Y Y Y		Y	Y	Y	Y		Y	Y	Y	Y		819500000	991200000	511500000	447000000		7.44497e+08	8.0611e+08	4.59626e+08	447000000		7.44497e+08	8.0611e+08
																								Y Y Y Y		Y Y Y Y		Y	Y	Y	Y		Y	Y	Y	Y
111	Q9SDN7	Cysteine-rich protein n=1 Tax=Nicotiana tabacum RepID=Q9SDN7_TOBAC		8.3	5.15	812000000	0.4459	2	4	4	12	True		4	4	6	5		4 (4)	4 (4)	6 (6)	5 (5)		Y Y Y Y		Y Y Y Y		Y	Y	Y	Y		Y	Y	Y	Y		812000000	441600000	622100000	702200000		7.37683e+08	3.59139e+08	5.59009e+08	702200000		7.37683e+08	3.59139e+08
111	Nt_077561	TOBAC-mRNA#6421657#1 nbEST:1 NbBlast:2 BlastBestHits:gi|6626173|gb|AAF19524.1|AF213464_1/2e-30/34-255/1-74/cysteine-rich protein [Nicotiana tabacum] //		9.7	5.47	812000000	0.3882	2	4	4	12	False		4	4	6	5		4 (4)	4 (4)	6 (6)	5 (5)		Y Y Y Y		Y Y Y Y		Y	Y	Y	Y		Y	Y	Y	Y		812000000	441600000	622100000	702200000		7.37683e+08	3.59139e+08	5.59009e+08	702200000
																								Y Y Y Y		Y Y Y Y		Y	Y	Y	Y		Y	Y	Y	Y
112	Nt_004573	TCL6_698 nbEST:10 NbBlast:236 BlastBestHits:gi|197260357|gb|ACH56716.1|/0.0/540-1940/21-459/beta-glucosidase 08 [Solanum lycopersicum] //		54.8	9.07	799600000	0.8036	1	42	33	146	True		42	38	46	49		33 (42)	30 (38)	36 (46)	38 (49)		Y Y Y Y		Y Y Y Y		Y	Y	Y	Y		Y	Y	Y	Y		799600000	595100000	881400000	784200000		7.26418e+08	4.83975e+08	7.92012e+08	784200000		7.26418e+08	4.83975e+08
																								Y Y Y Y		Y Y Y Y		Y	Y	Y	Y		Y	Y	Y	Y
113	I1JY29	Uncharacterized protein n=1 Tax=Glycine max RepID=I1JY29_SOYBN		41.2	6	790300000	0.315	1	11	1	31	True		11	13	20	22		1 (11)	2 (13)	2 (20)	2 (22)		Y Y Y Y		Y Y Y Y		Y	Y	Y	Y		Y	Y	Y	Y		790300000	678100000	1400000000	1218000000		7.17969e+08	5.51476e+08	1.25802e+09	1218000000		7.17969e+08	5.51476e+08
																								Y Y Y Y		Y Y Y Y		Y	Y	Y	Y		Y	Y	Y	Y
114	V7BNL5	Uncharacterized protein n=1 Tax=Phaseolus vulgaris RepID=V7BNL5_PHAVU		33.5	9.58	757100000	0.0649	1	1	1	1	True		1	0	0	0		1 (1)	-	-	-		N N N N		N N N N		N	N	N	N		N	N	N	N		757100000	-	-	-		6.87808e+08	-	-	-		6.87808e+08	-
																								N N N N		N N N N		N	N	N	N		N	N	N	N
115	Nt_000302_1	TCL6_632 nbEST:52 NbBlast:207 BlastBestHits:gi|19713|emb|CAA39444.1|/5e-84/272-727/1-152/superoxide dismutase [Nicotiana plumbaginifolia] //		15.2	5.87	733900000	0.6645	3	13	5	208	True		13	8	13	11		5 (13)	8 (8)	13 (13)	11 (11)		Y Y Y Y		Y Y Y Y		Y	Y	Y	Y		Y	Y	Y	Y		733900000	1016000000	719100000	707200000		6.66731e+08	8.26279e+08	6.46172e+08	707200000		6.66731e+08	8.26279e+08
115	P27082	Superoxide dismutase [Cu-Zn] n=1 Tax=Nicotiana plumbaginifolia RepID=SODC_NICPL		15.2	5.87	733900000	0.6645	3	13	5	208	False		13	8	13	11		5 (13)	8 (8)	13 (13)	11 (11)		Y Y Y Y		Y Y Y Y		Y	Y	Y	Y		Y	Y	Y	Y		733900000	1016000000	719100000	707200000		6.66731e+08	8.26279e+08	6.46172e+08	707200000
115	Nt_000909	TCL6_12023 nbEST:29 NbBlast:207 BlastBestHits:gi|19713|emb|CAA39444.1|/4e-84/196-651/1-152/superoxide dismutase [Nicotiana plumbaginifolia] //		22.5	7.36	733900000	0.4654	3	13	5	208	False		13	8	13	11		5 (13)	8 (8)	13 (13)	11 (11)		Y Y Y Y		Y Y Y Y		Y	Y	Y	Y		Y	Y	Y	Y		733900000	1016000000	719100000	707200000		6.66731e+08	8.26279e+08	6.46172e+08	707200000
																								Y Y Y Y		Y Y Y Y		Y	Y	Y	Y		Y	Y	Y	Y
116	V7BGH4	Uncharacterized protein n=1 Tax=Phaseolus vulgaris RepID=V7BGH4_PHAVU		48.2	4.67	723000000	0.181	1	10	3	29	True		10	12	16	16		3 (10)	3 (12)	7 (16)	5 (16)		Y Y Y Y		Y Y Y Y		Y	Y	Y	Y		Y	Y	Y	Y		723000000	820000000	961300000	828000000		6.56829e+08	6.66879e+08	8.63809e+08	828000000		6.56829e+08	6.66879e+08
																								Y Y Y Y		Y Y Y Y		Y	Y	Y	Y		Y	Y	Y	Y
117	K4BGP7	Uncharacterized protein n=1 Tax=Solanum lycopersicum RepID=K4BGP7_SOLLC		54.6	6	707900000	0.1096	1	5	2	12	True		5	6	7	7		2 (5)	2 (6)	3 (7)	2 (7)		Y Y Y Y		Y Y Y Y		Y	Y	Y	Y		Y	Y	Y	Y		707900000	802600000	943000000	798500000		6.43111e+08	6.52728e+08	8.47365e+08	798500000		6.43111e+08	6.52728e+08
																								Y Y Y Y		Y Y Y Y		Y	Y	Y	Y		Y	Y	Y	Y
118	B1PDK0	Peptidyl-prolyl cis-trans isomerase n=1 Tax=Capsicum annuum RepID=B1PDK0_CAPAN		18.1	8.47	702300000	0.5058	1	16	1	69	True		16	14	13	14		1 (16)	2 (14)	1 (13)	1 (14)		Y Y Y Y		Y Y Y Y		Y	Y	Y	Y		Y	Y	Y	Y		702300000	895900000	798700000	744600000		6.38023e+08	7.28606e+08	7.17699e+08	744600000		6.38023e+08	7.28606e+08
																								Y Y Y Y		Y Y Y Y		Y	Y	Y	Y		Y	Y	Y	Y
119	Q2V9C6	Phosphoglycerate kinase n=1 Tax=Solanum tuberosum RepID=Q2V9C6_SOLTU		42.5	6.47	691900000	0.4652	1	16	1	48	True		16	0	18	0		1 (16)	-	1 (18)	-		Y N Y N		Y N Y N		Y	N	Y	N		Y	N	Y	N		691900000	-	867400000	-		6.28575e+08	-	7.79432e+08	-		6.28575e+08	-
																								Y N Y N		Y N Y N		Y	N	Y	N		Y	N	Y	N
120	Nt_039729	TCL2_22143 nbEST:2 NbBlast:220 BlastBestHits:gi|30683114|ref|NP_850077.1|/2e-50/17-532/280-452/pectinesterase family protein [Arabidopsis thaliana] //		19.4	6.77	684100000	0.1461	1	2	2	12	True		2	3	3	2		2 (2)	3 (3)	3 (3)	2 (2)		N Y Y N		N Y Y N		N	Y	Y	N		N	Y	Y	N		684100000	523900000	477300000	524900000		6.21489e+08	4.26071e+08	4.28894e+08	524900000		6.21489e+08	4.26071e+08
																								N Y Y N		N Y Y N		N	Y	Y	N		N	Y	Y	N
121	Nt_002508	TCL6_12587 nbEST:16 NbBlast:94 BlastBestHits:gi|156891145|gb|ABU96710.1|/3e-46/83-367/8-102/glutaredoxin [Solanum tuberosum] //		11.2	7.24	669700000	0.75	1	10	8	34	True		10	10	12	11		8 (10)	9 (10)	2 (12)	1 (11)		Y Y Y Y		Y Y Y Y		Y	Y	Y	Y		Y	Y	Y	Y		669700000	718700000	673100000	570400000		6.08407e+08	5.84495e+08	6.04837e+08	570400000		6.08407e+08	5.84495e+08
																								Y Y Y Y		Y Y Y Y		Y	Y	Y	Y		Y	Y	Y	Y
122	Nt_000433_1	CL160Contig1 nbEST:42 NbBlast:250 BlastBestHits:gi|21388546|emb|CAD33241.1|/8e-171/169-1191/1-342/putative mitochondrial NAD-dependent malate dehydrogenase [Solanum tuberosum] //		35.6	8.1	665800000	0.6745	1	27	1	110	True		27	27	38	33		1 (27)	1 (27)	1 (38)	1 (33)		Y Y Y Y		Y Y Y Y		Y	Y	Y	Y		Y	Y	Y	Y		665800000	792600000	911400000	767400000		6.04864e+08	6.44596e+08	8.1897e+08	767400000		6.04864e+08	6.44596e+08
																								Y Y Y Y		Y Y Y Y		Y	Y	Y	Y		Y	Y	Y	Y
123	Nt_001805_1	CL160Contig2 nbEST:19 NbBlast:250 BlastBestHits:gi|52139816|gb|AAU29198.1|/2e-170/161-1189/3-346/mitochondrial malate dehydrogenase [Solanum lycopersicum] //		40.1	8.76	665800000	0.6085	1	27	1	107	True		27	27	38	33		1 (27)	1 (27)	1 (38)	1 (33)		Y Y Y Y		Y Y Y Y		Y	Y	Y	Y		Y	Y	Y	Y		665800000	792600000	911400000	767400000		6.04864e+08	6.44596e+08	8.1897e+08	767400000		6.04864e+08	6.44596e+08
																								Y Y Y Y		Y Y Y Y		Y	Y	Y	Y		Y	Y	Y	Y
124	Q9ZTM5	PGPS/NH15 (Fragment) n=1 Tax=Petunia hybrida RepID=Q9ZTM5_PETHY		19.1	6.32	655700000	0.4551	1	10	1	32	True		10	0	8	0		1 (10)	-	1 (8)	-		Y N Y N		Y N Y N		Y	N	Y	N		Y	N	Y	N		655700000	-	497200000	-		5.95688e+08	-	4.46776e+08	-		5.95688e+08	-
																								Y N Y N		Y N Y N		Y	N	Y	N		Y	N	Y	N
125	M1BU01	Uncharacterized protein n=2 Tax=Solanum tuberosum RepID=M1BU01_SOLTU		35.2	6.84	655000000	0.2602	1	9	3	24	True		9	8	8	8		3 (9)	2 (8)	2 (8)	3 (8)		Y Y Y Y		Y Y Y Y		Y	Y	Y	Y		Y	Y	Y	Y		655000000	707600000	614700000	448300000		5.95052e+08	5.75468e+08	5.5236e+08	448300000		5.95052e+08	5.75468e+08
																								Y Y Y Y		Y Y Y Y		Y	Y	Y	Y		Y	Y	Y	Y
126	M1D1L1	Uncharacterized protein n=1 Tax=Solanum tuberosum RepID=M1D1L1_SOLTU		10.1	6.09	653900000	0.2889	1	4	3	4	True		4	4	0	3		3 (4)	3 (4)	-	3 (3)		Y Y N Y		Y Y N Y		Y	Y	N	Y		Y	Y	N	Y		653900000	894900000	-	245000000		5.94053e+08	7.27793e+08	-	245000000		5.94053e+08	7.27793e+08
																								Y Y N Y		Y Y N Y		Y	Y	N	Y		Y	Y	N	Y
127	Nt_006898	TCL2_4620 nbEST:8 NbBlast:235 BlastBestHits:gi|60101707|gb|AAX13972.1|/7e-121/838-173/334-555/pectin methylesterase [Nicotiana tabacum] //		24.5	8.22	652500000	0.509	1	11	6	87	True		11	13	14	12		6 (11)	6 (13)	6 (14)	5 (12)		Y Y Y Y		Y Y Y Y		Y	Y	Y	Y		Y	Y	Y	Y		652500000	771600000	670400000	717400000		5.92781e+08	6.27517e+08	6.02411e+08	717400000		5.92781e+08	6.27517e+08
																								Y Y Y Y		Y Y Y Y		Y	Y	Y	Y		Y	Y	Y	Y
128	Nt_055101	TOBAC-EST#6233002#1 nbEST:1 NbBlast:169 BlastBestHits:gi|79320717|ref|NP_001031232.1|/5e-67/116-757/22-231/glycosyl hydrolase family 17 protein [Arabidopsis thaliana] //		27.7	9.03	640700000	0.3095	1	4	2	19	True		4	5	7	8		2 (4)	2 (5)	4 (7)	4 (8)		Y Y Y Y		Y Y Y Y		Y	Y	Y	Y		Y	Y	Y	Y		640700000	703700000	832300000	660700000		5.82061e+08	5.72296e+08	7.47892e+08	660700000		5.82061e+08	5.72296e+08
																								Y Y Y Y		Y Y Y Y		Y	Y	Y	Y		Y	Y	Y	Y
129	I1L3K7	Uncharacterized protein n=1 Tax=Glycine max RepID=I1L3K7_SOYBN		48	6.29	618200000	0.2315	1	9	3	36	True		9	0	0	0		3 (9)	-	-	-		Y N N N		Y N N N		Y	N	N	N		Y	N	N	N		618200000	-	-	-		5.6162e+08	-	-	-		5.6162e+08	-
																								Y N N N		Y N N N		Y	N	N	N		Y	N	N	N
130	Nt_001278_1	NRCL4_364 nbEST:24 NbBlast:29 BlastBestHits:gi|15224648|ref|NP_180066.1|/5e-39/95-394/1-100/AtMAPR2 (Arabidopsis thaliana membrane-associated progesterone binding protein 2); heme binding //		10.9	5.19	614600000	0.76	1	8	4	23	True		8	8	12	9		4 (8)	4 (8)	6 (12)	4 (9)		Y Y Y Y		Y Y Y Y		Y	Y	Y	Y		Y	Y	Y	Y		614600000	704600000	618900000	548600000		5.5835e+08	5.73028e+08	5.56134e+08	548600000		5.5835e+08	5.73028e+08
																								Y Y Y Y		Y Y Y Y		Y	Y	Y	Y		Y	Y	Y	Y
131	Nt_002505	NRCL4_2494 nbEST:16 NbBlast:1 BlastBestHits:gi|76363957|gb|ABA41598.1|/3e-13/131-343/10-76/putative anti-PCD protein [Solanum lycopersicum] //		10.6	8.18	614500000	0.3158	2	7	7	29	True		7	7	6	7		7 (7)	7 (7)	6 (6)	7 (7)		Y Y Y Y		Y Y Y Y		Y	Y	Y	Y		Y	Y	Y	Y		614500000	612000000	374000000	265600000		5.58259e+08	4.97719e+08	3.36071e+08	265600000		5.58259e+08	4.97719e+08
131	Nt_080944	TOBAC-EST#6393658#1 nbEST:1 NbBlast:1 BlastBestHits:gi|76363957|gb|ABA41598.1|/7e-16/116-349/7-80/putative anti-PCD protein [Solanum lycopersicum] //		10.6	7.94	614500000	0.3158	2	7	7	29	False		7	7	6	7		7 (7)	7 (7)	6 (6)	7 (7)		Y Y Y Y		Y Y Y Y		Y	Y	Y	Y		Y	Y	Y	Y		614500000	612000000	374000000	265600000		5.58259e+08	4.97719e+08	3.36071e+08	265600000
																								Y Y Y Y		Y Y Y Y		Y	Y	Y	Y		Y	Y	Y	Y
132	Nt_001936	TCL6_11228 nbEST:18 NbBlast:245 BlastBestHits:gi|60101707|gb|AAX13972.1|/1e-166/223-1719/44-555/pectin methylesterase [Nicotiana tabacum] //		60.1	7.78	612100000	0.5495	1	30	14	89	True		30	30	29	27		14 (30)	13 (30)	17 (29)	11 (27)		Y Y Y Y		Y Y Y Y		Y	Y	Y	Y		Y	Y	Y	Y		612100000	712900000	299000000	263600000		5.56079e+08	5.79778e+08	2.68677e+08	263600000		5.56079e+08	5.79778e+08
																								Y Y Y Y		Y Y Y Y		Y	Y	Y	Y		Y	Y	Y	Y
133	K4B172	Uncharacterized protein n=1 Tax=Solanum lycopersicum RepID=K4B172_SOLLC		47.6	4.67	609600000	0.3789	2	21	3	55	True		21	23	26	27		3 (21)	3 (23)	4 (26)	3 (27)		Y Y Y Y		Y Y Y Y		Y	Y	Y	Y		Y	Y	Y	Y		609600000	692700000	652200000	579300000		5.53807e+08	5.6335e+08	5.86057e+08	579300000		5.53807e+08	5.6335e+08
133	UPI0002BCC150	PREDICTED: calreticulin-like isoform 1 n=1 Tax=Solanum lycopersicum RepID=UPI0002BCC150		48.1	4.72	609600000	0.3753	2	21	3	55	False		21	23	26	27		3 (21)	3 (23)	4 (26)	3 (27)		Y Y Y Y		Y Y Y Y		Y	Y	Y	Y		Y	Y	Y	Y		609600000	692700000	652200000	579300000		5.53807e+08	5.6335e+08	5.86057e+08	579300000
																								Y Y Y Y		Y Y Y Y		Y	Y	Y	Y		Y	Y	Y	Y
134	I1JPW5	Uncharacterized protein n=1 Tax=Glycine max RepID=I1JPW5_SOYBN		47.6	5.69	606600000	0.241	1	14	3	54	True		14	12	19	14		3 (14)	2 (12)	5 (19)	2 (14)		Y Y Y Y		Y Y Y Y		Y	Y	Y	Y		Y	Y	Y	Y		606600000	696100000	1123000000	2016000000		5.51082e+08	5.66115e+08	1.00911e+09	2016000000		5.51082e+08	5.66115e+08
																								Y Y Y Y		Y Y Y Y		Y	Y	Y	Y		Y	Y	Y	Y
135	Nt_002033_1	CL1872Contig1 nbEST:18 NbBlast:29 BlastBestHits:gi|15224648|ref|NP_180066.1|/6e-39/82-378/1-99/AtMAPR2 (Arabidopsis thaliana membrane-associated progesterone binding protein 2); heme binding //		14.1	7.33	596800000	0.5197	1	7	3	25	True		7	6	10	9		3 (7)	2 (6)	4 (10)	4 (9)		Y Y Y Y		Y Y Y Y		Y	Y	Y	Y		Y	Y	Y	Y		596800000	683300000	607600000	623700000		5.42179e+08	5.55705e+08	5.4598e+08	623700000		5.42179e+08	5.55705e+08
																								Y Y Y Y		Y Y Y Y		Y	Y	Y	Y		Y	Y	Y	Y
136	M1AQ00	Superoxide dismutase [Cu-Zn] n=1 Tax=Solanum tuberosum RepID=M1AQ00_SOLTU		15.3	5.62	596400000	0.4868	1	9	1	26	True		9	0	0	0		1 (9)	-	-	-		Y N N N		Y N N N		Y	N	N	N		Y	N	N	N		596400000	-	-	-		5.41816e+08	-	-	-		5.41816e+08	-
																								Y N N N		Y N N N		Y	N	N	N		Y	N	N	N
137	I1NAI7	Uncharacterized protein n=1 Tax=Glycine max RepID=I1NAI7_SOYBN		47.6	5.57	593600000	0.2095	1	12	1	50	True		12	11	15	13		1 (12)	1 (11)	1 (15)	1 (13)		Y Y Y Y		Y Y Y Y		Y	Y	Y	Y		Y	Y	Y	Y		593600000	696100000	615100000	2016000000		5.39272e+08	5.66115e+08	5.52719e+08	2016000000		5.39272e+08	5.66115e+08
																								Y Y Y Y		Y Y Y Y		Y	Y	Y	Y		Y	Y	Y	Y
138	Nt_106992	TOBAC-EST#6180458#1 nbEST:1 NbBlast:0 BlastBestHits:		3.8	8.21	580100000	0.7714	1	2	2	3	True		2	2	2	1		2 (2)	2 (2)	2 (2)	1 (1)		N N N N		N N N N		N	N	N	N		N	N	N	N		580100000	474800000	331000000	211100000		5.27007e+08	3.86139e+08	2.97431e+08	211100000		5.27007e+08	3.86139e+08
																								N N N N		N N N N		N	N	N	N		N	N	N	N
139	I1MW49	Uncharacterized protein n=1 Tax=Glycine max RepID=I1MW49_SOYBN		84.5	6.28	570100000	0.2915	1	20	0	52	True		20	0	0	22		0 (20)	-	-	0 (22)		Y N N Y		Y N N Y		Y	N	N	Y		Y	N	N	Y		570100000	-	-	523000000		5.17923e+08	-	-	523000000		5.17923e+08	-
																								Y N N Y		Y N N Y		Y	N	N	Y		Y	N	N	Y
140	G7J648	Methionine synthase n=1 Tax=Medicago truncatula RepID=G7J648_MEDTR		90.6	7.23	570100000	0.1919	1	13	0	42	True		13	0	0	0		0 (13)	-	-	-		Y N N N		Y N N N		Y	N	N	N		Y	N	N	N		570100000	-	-	-		5.17923e+08	-	-	-		5.17923e+08	-
																								Y N N N		Y N N N		Y	N	N	N		Y	N	N	N
141	Nt_000066_1	CL5Contig1 nbEST:102 NbBlast:250 BlastBestHits:gi|115361539|gb|ABI95860.1|/0.0/84-2378/1-765/methionine synthase [Nicotiana suaveolens] //		84.4	6.47	570100000	0.6209	1	38	1	117	True		38	37	44	43		1 (38)	2 (37)	8 (44)	6 (43)		Y Y Y Y		Y Y Y Y		Y	Y	Y	Y		Y	Y	Y	Y		570100000	736200000	608200000	635100000		5.17923e+08	5.98727e+08	5.46519e+08	635100000		5.17923e+08	5.98727e+08
																								Y Y Y Y		Y Y Y Y		Y	Y	Y	Y		Y	Y	Y	Y
142	Nt_000029_1	CL3Contig2 nbEST:131 NbBlast:500 BlastBestHits:gi|257676155|emb|CBD28049.1|/0.0/1055-2575/259-765/unnamed protein product [Solanum tuberosum] //		84.6	6.02	570100000	0.5229	1	32	3	102	True		32	31	0	0		3 (32)	3 (31)	-	-		Y Y N N		Y Y N N		Y	Y	N	N		Y	Y	N	N		570100000	736200000	-	-		5.17923e+08	5.98727e+08	-	-		5.17923e+08	5.98727e+08
																								Y Y N N		Y Y N N		Y	Y	N	N		Y	Y	N	N
143	Nt_000039	CL13Contig1 nbEST:121 NbBlast:250 BlastBestHits:gi|115361539|gb|ABI95860.1|/0.0/2574-280/1-765/methionine synthase [Nicotiana suaveolens] //		84.5	6.57	570100000	0.5438	1	36	3	104	True		36	36	42	43		3 (36)	13 (36)	14 (42)	10 (43)		Y Y Y Y		Y Y Y Y		Y	Y	Y	Y		Y	Y	Y	Y		570100000	736200000	608200000	635100000		5.17923e+08	5.98727e+08	5.46519e+08	635100000		5.17923e+08	5.98727e+08
																								Y Y Y Y		Y Y Y Y		Y	Y	Y	Y		Y	Y	Y	Y
144	S6A7M3	Methionine synthase n=1 Tax=Nicotiana attenuata RepID=S6A7M3_NICAT		84.5	6.51	570100000	0.5869	1	37	0	114	True		37	35	0	0		0 (37)	0 (35)	-	-		Y Y N N		Y Y N N		Y	Y	N	N		Y	Y	N	N		570100000	736200000	-	-		5.17923e+08	5.98727e+08	-	-		5.17923e+08	5.98727e+08
																								Y Y N N		Y Y N N		Y	Y	N	N		Y	Y	N	N
145	UPI00032AC860	PREDICTED: 5-methyltetrahydropteroyltriglutamate--homocysteine methyltransferase-like n=1 Tax=Cicer arietinum RepID=UPI00032AC860		89.6	7.12	570100000	0.2382	1	16	0	50	True		16	16	17	0		0 (16)	1 (16)	1 (17)	-		Y Y Y N		Y Y Y N		Y	Y	Y	N		Y	Y	Y	N		570100000	680700000	562200000	-		5.17923e+08	5.53591e+08	5.05184e+08	-		5.17923e+08	5.53591e+08
																								Y Y Y N		Y Y Y N		Y	Y	Y	N		Y	Y	Y	N
146	V7C2G9	Uncharacterized protein n=1 Tax=Phaseolus vulgaris RepID=V7C2G9_PHAVU		84.2	6.28	570100000	0.2962	1	21	0	53	True		21	0	0	0		0 (21)	-	-	-		Y N N N		Y N N N		Y	N	N	N		Y	N	N	N		570100000	-	-	-		5.17923e+08	-	-	-		5.17923e+08	-
																								Y N N N		Y N N N		Y	N	N	N		Y	N	N	N
147	Nt_000417	CL39Contig1 nbEST:43 NbBlast:562 BlastBestHits:gi|7673359|gb|AAF66825.1|/0.0/828-2264/1-479/poly(A)-binding protein [Nicotiana tabacum] //		71.7	7.47	568600000	0.3531	1	21	2	89	True		21	20	18	20		2 (21)	2 (20)	2 (18)	3 (20)		Y Y Y Y		Y Y Y Y		Y	Y	Y	Y		Y	Y	Y	Y		568600000	643100000	384200000	350100000		5.1656e+08	5.23012e+08	3.45236e+08	350100000		5.1656e+08	5.23012e+08
																								Y Y Y Y		Y Y Y Y		Y	Y	Y	Y		Y	Y	Y	Y
148	Nt_000586_1	CL39Contig2 nbEST:36 NbBlast:556 BlastBestHits:gi|7673359|gb|AAF66825.1|/0.0/831-2267/1-479/poly(A)-binding protein [Nicotiana tabacum] //		71.5	7.47	568600000	0.3526	1	21	2	89	True		21	21	18	19		2 (21)	3 (21)	2 (18)	2 (19)		Y Y Y Y		Y Y Y Y		Y	Y	Y	Y		Y	Y	Y	Y		568600000	643100000	384200000	350100000		5.1656e+08	5.23012e+08	3.45236e+08	350100000		5.1656e+08	5.23012e+08
																								Y Y Y Y		Y Y Y Y		Y	Y	Y	Y		Y	Y	Y	Y
149	Nt_000627	CL13Contig2 nbEST:35 NbBlast:250 BlastBestHits:gi|257676155|emb|CBD28049.1|/0.0/2-1360/313-765/unnamed protein product [Solanum tuberosum] //		50.4	7.05	565300000	0.6004	1	23	0	70	True		23	0	0	0		0 (23)	-	-	-		Y N N N		Y N N N		Y	N	N	N		Y	N	N	N		565300000	-	-	-		5.13562e+08	-	-	-		5.13562e+08	-
																								Y N N N		Y N N N		Y	N	N	N		Y	N	N	N
150	V7BTD0	Uncharacterized protein n=1 Tax=Phaseolus vulgaris RepID=V7BTD0_PHAVU		42.2	6.61	563500000	0.2818	1	11	1	29	True		11	12	12	12		1 (11)	2 (12)	1 (12)	1 (12)		Y Y Y Y		Y Y Y Y		Y	Y	Y	Y		Y	Y	Y	Y		563500000	560800000	779100000	637800000		5.11927e+08	4.5608e+08	7.00087e+08	637800000		5.11927e+08	4.5608e+08
																								Y Y Y Y		Y Y Y Y		Y	Y	Y	Y		Y	Y	Y	Y
151	Nt_027968	CL6898Contig1 nbEST:2 NbBlast:250 BlastBestHits:gi|19281|emb|CAA41115.1|/3e-105/855-262/1-198/enolase [Solanum lycopersicum] //		24.6	9.07	552200000	0.4478	1	13	1	39	True		13	11	13	16		1 (13)	1 (11)	1 (13)	1 (16)		Y Y Y Y		Y Y Y Y		Y	Y	Y	Y		Y	Y	Y	Y		552200000	790500000	715300000	2168000000		5.01661e+08	6.42888e+08	6.42757e+08	2168000000		5.01661e+08	6.42888e+08
																								Y Y Y Y		Y Y Y Y		Y	Y	Y	Y		Y	Y	Y	Y
152	E4MWB5	mRNA, clone: RTFL01-04-D06 n=2 Tax=Eutrema RepID=E4MWB5_THEHA		84.7	6.67	542600000	0.2837	1	21	0	51	True		21	0	0	0		0 (21)	-	-	-		Y N N N		Y N N N		Y	N	N	N		Y	N	N	N		542600000	-	-	-		4.9294e+08	-	-	-		4.9294e+08	-
																								Y N N N		Y N N N		Y	N	N	N		Y	N	N	N
153	M1AGR8	Uncharacterized protein n=2 Tax=Solanum tuberosum RepID=M1AGR8_SOLTU		84.7	6.4	542600000	0.2641	1	19	0	54	True		19	0	0	0		0 (19)	-	-	-		Y N N N		Y N N N		Y	N	N	N		Y	N	N	N		542600000	-	-	-		4.9294e+08	-	-	-		4.9294e+08	-
																								Y N N N		Y N N N		Y	N	N	N		Y	N	N	N
154	Nt_001011	CL195Contig1 nbEST:27 NbBlast:250 BlastBestHits:gi|52139816|gb|AAU29198.1|/8e-173/57-1094/1-346/mitochondrial malate dehydrogenase [Solanum lycopersicum] //		38.2	9.03	541800000	0.6566	1	25	8	82	True		25	24	32	28		8 (25)	7 (24)	10 (32)	9 (28)		Y Y Y Y		Y Y Y Y		Y	Y	Y	Y		Y	Y	Y	Y		541800000	636100000	738000000	624200000		4.92213e+08	5.17319e+08	6.63155e+08	624200000		4.92213e+08	5.17319e+08
																								Y Y Y Y		Y Y Y Y		Y	Y	Y	Y		Y	Y	Y	Y
155	G7J5M6	Alcohol dehydrogenase n=1 Tax=Medicago truncatula RepID=G7J5M6_MEDTR		41.1	6.4	540800000	0.2342	2	8	1	19	True		8	7	15	15		1 (8)	1 (7)	1 (15)	1 (15)		Y Y Y Y		Y Y Y Y		Y	Y	Y	Y		Y	Y	Y	Y		540800000	275500000	1049000000	942600000		4.91304e+08	2.24055e+08	9.42615e+08	942600000		4.91304e+08	2.24055e+08
155	G7J5M7	Alcohol dehydrogenase n=1 Tax=Medicago truncatula RepID=G7J5M7_MEDTR		41.2	6.4	540800000	0.2342	2	8	1	19	False		8	7	15	15		1 (8)	1 (7)	1 (15)	1 (15)		Y Y Y Y		Y Y Y Y		Y	Y	Y	Y		Y	Y	Y	Y		540800000	275500000	1049000000	942600000		4.91304e+08	2.24055e+08	9.42615e+08	942600000
																								Y Y Y Y		Y Y Y Y		Y	Y	Y	Y		Y	Y	Y	Y
156	Nt_000994_2	TCL6_7482 nbEST:27 NbBlast:141 BlastBestHits:gi|37223173|gb|AAQ90182.1|/0.0/108-1781/1-558/ntp101 [Nicotiana tabacum] //		62.5	8.7	538500000	0.5036	1	31	17	73	True		31	28	28	26		17 (31)	16 (28)	15 (28)	14 (26)		Y Y Y Y		Y Y Y Y		Y	Y	Y	Y		Y	Y	Y	Y		538500000	651200000	345900000	329000000		4.89215e+08	5.296e+08	3.1082e+08	329000000		4.89215e+08	5.296e+08
																								Y Y Y Y		Y Y Y Y		Y	Y	Y	Y		Y	Y	Y	Y
157	Nt_029888	TCL2_31985 nbEST:2 NbBlast:6 BlastBestHits:gi|240256218|ref|NP_001078503.4|/5e-86/212-868/9-225/phospholipase C/ phosphoric diester hydrolase [Arabidopsis thaliana] //		32.4	8.09	535300000	0.323	1	6	1	28	True		6	11	11	14		1 (6)	2 (11)	3 (11)	3 (14)		Y Y Y Y		Y Y Y Y		Y	Y	Y	Y		Y	Y	Y	Y		535300000	528200000	569100000	407500000		4.86308e+08	4.29568e+08	5.11384e+08	407500000		4.86308e+08	4.29568e+08
																								Y Y Y Y		Y Y Y Y		Y	Y	Y	Y		Y	Y	Y	Y
158	Nt_006638	TCL5_6634 nbEST:8 NbBlast:39 BlastBestHits:gi|7673359|gb|AAF66825.1|/4e-70/900-226/254-479/poly(A)-binding protein [Nicotiana tabacum] //		24.7	5.52	528300000	0.3522	1	7	3	51	True		7	9	6	0		3 (7)	4 (9)	1 (6)	-		Y Y Y N		Y Y Y N		Y	Y	Y	N		Y	Y	Y	N		528300000	572300000	346000000	-		4.79948e+08	4.65433e+08	3.1091e+08	-		4.79948e+08	4.65433e+08
																								Y Y Y N		Y Y Y N		Y	Y	Y	N		Y	Y	Y	N
159	Nt_031990	TCL2_25168 nbEST:2 NbBlast:48 BlastBestHits:gi|79320717|ref|NP_001031232.1|/2e-43/768-253/275-450/glycosyl hydrolase family 17 protein [Arabidopsis thaliana] //		25.5	8.21	512300000	0.2119	1	4	3	19	True		4	5	8	7		3 (4)	4 (5)	7 (8)	6 (7)		Y Y Y Y		Y Y Y Y		Y	Y	Y	Y		Y	Y	Y	Y		512300000	712700000	978300000	710300000		4.65413e+08	5.79615e+08	8.79085e+08	710300000		4.65413e+08	5.79615e+08
																								Y Y Y Y		Y Y Y Y		Y	Y	Y	Y		Y	Y	Y	Y
160	K4ASB7	Uncharacterized protein n=1 Tax=Solanum lycopersicum RepID=K4ASB7_SOLLC		62.8	8.4	508600000	0.2406	2	14	1	37	True		14	14	16	0		1 (14)	1 (14)	1 (16)	-		Y Y Y N		Y Y Y Y		Y	Y	Y	N		Y	Y	Y	Y		508600000	595000000	311800000	-		4.62051e+08	4.83894e+08	2.80179e+08	-		4.62051e+08	4.83894e+08
160	M1D5I0	Uncharacterized protein n=1 Tax=Solanum tuberosum RepID=M1D5I0_SOLTU		62.7	8.57	508600000	0.2406	2	14	1	37	False		14	14	0	15		1 (14)	1 (14)	-	1 (15)		Y Y N Y		Y Y N Y		Y	Y	N	Y		Y	Y	N	Y		508600000	595000000	-	316400000		4.62051e+08	4.83894e+08	-	316400000
																								Y Y N Y		Y Y N Y		Y	Y	N	Y		Y	Y	N	Y
161	Nt_012391	TCL2_26968 nbEST:5 NbBlast:95 BlastBestHits:gi|60101707|gb|AAX13972.1|/4e-64/222-869/44-266/pectin methylesterase [Nicotiana tabacum] //		28.8	6.79	506300000	0.5189	1	18	6	53	True		18	15	13	14		6 (18)	5 (15)	3 (13)	3 (14)		Y Y Y Y		Y Y Y Y		Y	Y	Y	Y		Y	Y	Y	Y		506300000	640500000	259100000	229200000		4.59962e+08	5.20898e+08	2.32823e+08	229200000		4.59962e+08	5.20898e+08
																								Y Y Y Y		Y Y Y Y		Y	Y	Y	Y		Y	Y	Y	Y
162	M1AU98	Pectinesterase n=1 Tax=Solanum tuberosum RepID=M1AU98_SOLTU		40.3	6.55	500500000	0.1444	1	5	5	23	True		5	4	7	9		5 (5)	4 (4)	7 (7)	9 (9)		Y Y Y Y		Y Y Y Y		Y	Y	Y	Y		Y	Y	Y	Y		500500000	571600000	590900000	549200000		4.54693e+08	4.64863e+08	5.30974e+08	549200000		4.54693e+08	4.64863e+08
																								Y Y Y Y		Y Y Y Y		Y	Y	Y	Y		Y	Y	Y	Y
163	Nt_004666	CL509Contig1 nbEST:10 NbBlast:686 BlastBestHits:gi|474168|emb|CAA49994.1|/0.0/92-1342/1-417/phosphoglycerate mutase [Nicotiana tabacum] //		49.9	6.43	494500000	0.6733	1	30	10	97	True		30	29	32	30		10 (30)	8 (29)	13 (32)	11 (30)		Y Y Y Y		Y Y Y Y		Y	Y	Y	Y		Y	Y	Y	Y		494500000	562300000	541800000	424000000		4.49242e+08	4.573e+08	4.86853e+08	424000000		4.49242e+08	4.573e+08
																								Y Y Y Y		Y Y Y Y		Y	Y	Y	Y		Y	Y	Y	Y
164	Nt_003124	TCL6_1403 nbEST:13 NbBlast:307 BlastBestHits:sp|P41510|PME_BRANA/6e-98/815-1858/221-584/Probable pectinesterase/pectinesterase inhibitor OS=Brassica napus GN=BP19 PE=2 SV=1 //		54.1	7.61	491900000	0.5544	1	23	11	58	True		23	22	23	24		11 (23)	12 (22)	11 (23)	12 (24)		Y Y Y Y		Y Y Y Y		Y	Y	Y	Y		Y	Y	Y	Y		491900000	574200000	467800000	377900000		4.4688e+08	4.66978e+08	4.20358e+08	377900000		4.4688e+08	4.66978e+08
																								Y Y Y Y		Y Y Y Y		Y	Y	Y	Y		Y	Y	Y	Y
165	Nt_022182	CL11517Contig1 nbEST:3 NbBlast:228 BlastBestHits:gi|30683114|ref|NP_850077.1|/3e-61/791-171/406-611/pectinesterase family protein [Arabidopsis thaliana] //		23.3	7.78	485500000	0.6029	1	12	11	44	True		12	12	13	15		11 (12)	11 (12)	12 (13)	14 (15)		Y Y Y Y		Y Y Y Y		Y	Y	Y	Y		Y	Y	Y	Y		485500000	493700000	617300000	394900000		4.41065e+08	4.0151e+08	5.54696e+08	394900000		4.41065e+08	4.0151e+08
																								Y Y Y Y		Y Y Y Y		Y	Y	Y	Y		Y	Y	Y	Y
166	Nt_001029	CL1715Contig1 nbEST:27 NbBlast:39 BlastBestHits:gi|75266239|gb|ABA18634.1|/2e-84/1139-591/1-183/constitutive plastid-lipid associated protein [Solanum lycopersicum] //		19.8	8.66	483200000	0.4652	1	8	2	29	True		8	9	8	8		2 (8)	2 (9)	3 (8)	2 (8)		Y Y Y Y		Y Y Y Y		Y	Y	Y	Y		Y	Y	Y	Y		483200000	554600000	630200000	525300000		4.38976e+08	4.51038e+08	5.66288e+08	525300000		4.38976e+08	4.51038e+08
																								Y Y Y Y		Y Y Y Y		Y	Y	Y	Y		Y	Y	Y	Y
167	K7KNT9	Uncharacterized protein n=1 Tax=Glycine max RepID=K7KNT9_SOYBN		84.6	5.96	481100000	0.2183	1	13	0	32	True		13	0	0	15		0 (13)	-	-	0 (15)		Y N N Y		Y N N Y		Y	N	N	Y		Y	N	N	Y		481100000	-	-	523000000		4.37068e+08	-	-	523000000		4.37068e+08	-
																								Y N N Y		Y N N Y		Y	N	N	Y		Y	N	N	Y
168	Nt_000794	TCL6_4717 nbEST:31 NbBlast:250 BlastBestHits:sp|P48496|TPIC_SPIOL/1e-149/102-1070/5-322/Triosephosphate isomerase, chloroplastic OS=Spinacia oleracea GN=TPIP1 PE=1 SV=1 //		34.7	6.89	480500000	0.5872	1	23	15	86	True		23	22	27	28		15 (23)	8 (22)	20 (27)	2 (28)		Y Y Y Y		Y Y Y Y		Y	Y	Y	Y		Y	Y	Y	Y		480500000	526700000	578200000	497600000		4.36523e+08	4.28348e+08	5.19562e+08	497600000		4.36523e+08	4.28348e+08
																								Y Y Y Y		Y Y Y Y		Y	Y	Y	Y		Y	Y	Y	Y
169	Nt_000416_1	CL173Contig1 nbEST:43 NbBlast:585 BlastBestHits:gi|7673355|gb|AAF66823.1|AF190655_1/0.0/213-2087/25-649/poly(A)-binding protein [Nicotiana tabacum] //		71.1	7.78	479400000	0.282	1	13	10	59	True		13	14	14	13		10 (13)	10 (14)	10 (14)	8 (13)		Y Y Y Y		Y Y Y Y		Y	Y	Y	Y		Y	Y	Y	Y		479400000	614800000	317300000	273900000		4.35524e+08	4.99997e+08	2.85121e+08	273900000		4.35524e+08	4.99997e+08
																								Y Y Y Y		Y Y Y Y		Y	Y	Y	Y		Y	Y	Y	Y
170	O24330	Phosphoglycerate kinase (Fragment) n=1 Tax=Robinia pseudoacacia RepID=O24330_ROBPS		23.6	6.96	479100000	0.2838	1	6	2	24	True		6	6	6	7		2 (6)	2 (6)	2 (6)	2 (7)		Y Y Y Y		Y Y Y Y		Y	Y	Y	Y		Y	Y	Y	Y		479100000	428000000	672900000	538400000		4.35251e+08	3.48078e+08	6.04657e+08	538400000		4.35251e+08	3.48078e+08
																								Y Y Y Y		Y Y Y Y		Y	Y	Y	Y		Y	Y	Y	Y
171	K4CZW8	Uncharacterized protein n=1 Tax=Solanum lycopersicum RepID=K4CZW8_SOLLC		83.1	8.03	477400000	0.1234	2	11	3	33	True		11	11	12	12		3 (11)	4 (11)	3 (12)	4 (12)		Y Y Y Y		Y Y Y Y		Y	Y	Y	Y		Y	Y	Y	Y		477400000	531500000	534100000	478300000		4.33707e+08	4.32251e+08	4.79934e+08	478300000		4.33707e+08	4.32251e+08
171	Q76MS5	LEXYL1 protein n=1 Tax=Solanum lycopersicum RepID=Q76MS5_SOLLC		83.1	7.83	477400000	0.1234	2	11	3	33	False		11	11	12	12		3 (11)	4 (11)	3 (12)	4 (12)		Y Y Y Y		Y Y Y Y		Y	Y	Y	Y		Y	Y	Y	Y		477400000	531500000	534100000	478300000		4.33707e+08	4.32251e+08	4.79934e+08	478300000
																								Y Y Y Y		Y Y Y Y		Y	Y	Y	Y		Y	Y	Y	Y
172	Q069K2	Methionine synthase n=1 Tax=Nicotiana suaveolens RepID=Q069K2_9SOLA		84.8	6.62	475000000	0.5111	1	31	0	89	True		31	28	0	0		0 (31)	0 (28)	-	-		Y Y N N		Y Y N N		Y	Y	N	N		Y	Y	N	N		475000000	612000000	-	-		4.31526e+08	4.97719e+08	-	-		4.31526e+08	4.97719e+08
																								Y Y N N		Y Y N N		Y	Y	N	N		Y	Y	N	N
173	Nt_011154	TCL2_10425 nbEST:5 NbBlast:171 BlastBestHits:gi|15226482|ref|NP_182226.1|/1e-43/249-1175/27-365/VGDH1; enzyme inhibitor/ pectinesterase [Arabidopsis thaliana] //		36.9	6.11	473300000	0.3701	1	13	8	34	True		13	10	14	11		8 (13)	7 (10)	10 (14)	7 (11)		Y Y Y Y		Y Y Y Y		Y	Y	Y	Y		Y	Y	Y	Y		473300000	572600000	330600000	319300000		4.29982e+08	4.65677e+08	2.97072e+08	319300000		4.29982e+08	4.65677e+08
																								Y Y Y Y		Y Y Y Y		Y	Y	Y	Y		Y	Y	Y	Y
174	I1LXY1	Uncharacterized protein n=1 Tax=Glycine max RepID=I1LXY1_SOYBN		89	6.77	469900000	0.2304	1	17	0	49	True		17	0	16	0		0 (17)	-	0 (16)	-		Y N Y N		Y N Y N		Y	N	Y	N		Y	N	Y	N		469900000	-	477600000	-		4.26893e+08	-	4.29164e+08	-		4.26893e+08	-
																								Y N Y N		Y N Y N		Y	N	Y	N		Y	N	Y	N
175	R0H7S9	Fructose-bisphosphate aldolase n=1 Tax=Capsella rubella RepID=R0H7S9_9BRAS		38.6	6.8	460500000	0.0864	1	2	1	4	True		2	2	2	2		1 (2)	1 (2)	1 (2)	1 (2)		N N N N		N N N N		N	N	N	N		N	N	N	N		460500000	536100000	261300000	270400000		4.18354e+08	4.35993e+08	2.348e+08	270400000		4.18354e+08	4.35993e+08
																								N N N N		N N N N		N	N	N	N		N	N	N	N
176	Nt_004445	TCL6_2115 nbEST:11 NbBlast:252 BlastBestHits:gi|48209896|gb|AAT40490.1|/1e-71/65-505/1-147/EF hand family protein [Solanum demissum] //		22.5	5.33	456500000	0.3838	1	8	4	15	True		8	6	6	6		4 (8)	3 (6)	2 (6)	2 (6)		Y Y Y Y		Y Y Y Y		Y	Y	Y	Y		Y	Y	Y	Y		456500000	526800000	345500000	361300000		4.1472e+08	4.28429e+08	3.10461e+08	361300000		4.1472e+08	4.28429e+08
																								Y Y Y Y		Y Y Y Y		Y	Y	Y	Y		Y	Y	Y	Y
177	Nt_007165	TCL6_3068 nbEST:7 NbBlast:48 BlastBestHits:gi|8250624|emb|CAB93681.1|/0.0/101-1849/1-583/cytosolic phosphoglucomutase [Solanum tuberosum] //		63.3	6.77	456500000	0.5249	1	21	9	64	True		21	22	27	26		9 (21)	9 (22)	11 (27)	10 (26)		Y Y Y Y		Y Y Y Y		Y	Y	Y	Y		Y	Y	Y	Y		456500000	503400000	486000000	410300000		4.1472e+08	4.09399e+08	4.36712e+08	410300000		4.1472e+08	4.09399e+08
																								Y Y Y Y		Y Y Y Y		Y	Y	Y	Y		Y	Y	Y	Y
178	Nt_063786	TOBAC-EST#6277504#1 nbEST:1 NbBlast:252 BlastBestHits:gi|48209896|gb|AAT40490.1|/2e-74/89-529/1-147/EF hand family protein [Solanum demissum] //		24	5.73	456500000	0.4455	1	9	5	19	True		9	0	7	6		5 (9)	-	3 (7)	2 (6)		Y N Y Y		Y N Y Y		Y	N	Y	Y		Y	N	Y	Y		456500000	-	345500000	361300000		4.1472e+08	-	3.10461e+08	361300000		4.1472e+08	-
																								Y N Y Y		Y N Y Y		Y	N	Y	Y		Y	N	Y	Y
179	Nt_061961	TOBAC-EST#6216029#1 nbEST:1 NbBlast:63 BlastBestHits:gi|37359706|dbj|BAC98298.1|/4e-117/1-654/172-389/LEXYL1 [Solanum lycopersicum] //		24.1	5.41	445200000	0.7431	1	10	6	54	True		10	10	12	12		6 (10)	6 (10)	8 (12)	8 (12)		Y Y Y Y		Y Y Y Y		Y	Y	Y	Y		Y	Y	Y	Y		445200000	476700000	480200000	421500000		4.04454e+08	3.87684e+08	4.315e+08	421500000		4.04454e+08	3.87684e+08
																								Y Y Y Y		Y Y Y Y		Y	Y	Y	Y		Y	Y	Y	Y
180	Nt_021379	TCL2_10937 nbEST:3 NbBlast:170 BlastBestHits:gi|183238712|gb|ACC60982.1|/6e-106/796-155/615-827/beta-galactosidase 2 precursor [Petunia x hybrida] //		26.1	7.52	444300000	0.3021	1	5	4	16	True		5	4	3	3		4 (5)	3 (4)	2 (3)	2 (3)		Y Y Y Y		Y Y Y Y		Y	Y	Y	Y		Y	Y	Y	Y		444300000	436900000	556100000	535900000		4.03636e+08	3.55316e+08	4.99703e+08	535900000		4.03636e+08	3.55316e+08
																								Y Y Y Y		Y Y Y Y		Y	Y	Y	Y		Y	Y	Y	Y
181	Q84UY2	Alcohol dehydrogenase 3 (Fragment) n=1 Tax=Petunia hybrida RepID=Q84UY2_PETHY		40.8	6.62	442500000	0.1444	1	5	1	11	True		5	7	8	9		1 (5)	1 (7)	1 (8)	1 (9)		Y Y Y Y		Y Y Y Y		Y	Y	Y	Y		Y	Y	Y	Y		442500000	486900000	1370000000	599700000		4.02001e+08	3.9598e+08	1.23106e+09	599700000		4.02001e+08	3.9598e+08
																								Y Y Y Y		Y Y Y Y		Y	Y	Y	Y		Y	Y	Y	Y
182	Nt_019694	CL9035Contig1 nbEST:3 NbBlast:7 BlastBestHits:gi|240256218|ref|NP_001078503.4|/3e-61/294-893/9-208/phospholipase C/ phosphoric diester hydrolase [Arabidopsis thaliana] //		20.4	7.62	435500000	0.4536	2	5	1	30	True		5	9	8	12		1 (5)	1 (9)	1 (8)	2 (12)		Y Y Y Y		Y Y Y Y		Y	Y	Y	Y		Y	Y	Y	Y		435500000	484800000	440800000	368700000		3.95642e+08	3.94272e+08	3.96096e+08	368700000		3.95642e+08	3.94272e+08
182	Nt_053205	TOBAC-EST#6214757#1 nbEST:1 NbBlast:11 BlastBestHits:gi|240256218|ref|NP_001078503.4|/3e-42/477-764/65-155/phospholipase C/ phosphoric diester hydrolase [Arabidopsis thaliana] //		23.4	8.31	435500000	0.401	2	5	1	30	False		5	0	8	12		1 (5)	-	1 (8)	2 (12)		Y N Y Y		Y Y Y Y		Y	N	Y	Y		Y	Y	Y	Y		435500000	-	440800000	368700000		3.95642e+08	-	3.96096e+08	368700000
																								Y N Y Y		Y Y Y Y		Y	N	Y	Y		Y	Y	Y	Y
183	Nt_003403	TCL6_7421 nbEST:13 NbBlast:39 BlastBestHits:gi|75266239|gb|ABA18634.1|/7e-85/30-590/1-187/constitutive plastid-lipid associated protein [Solanum lycopersicum] //		19.9	8.57	432500000	0.4652	1	8	2	31	True		8	9	8	9		2 (8)	2 (9)	3 (8)	3 (9)		Y Y Y Y		Y Y Y Y		Y	Y	Y	Y		Y	Y	Y	Y		432500000	503600000	559400000	490200000		3.92916e+08	4.09561e+08	5.02668e+08	490200000		3.92916e+08	4.09561e+08
																								Y Y Y Y		Y Y Y Y		Y	Y	Y	Y		Y	Y	Y	Y
184	C3TS12	Methionine synthase n=1 Tax=Cicer arietinum RepID=C3TS12_CICAR		84.3	6.42	432000000	0.2228	1	16	0	39	True		16	0	0	0		0 (16)	-	-	-		Y N N N		Y N N N		Y	N	N	N		Y	N	N	N		432000000	-	-	-		3.92462e+08	-	-	-		3.92462e+08	-
																								Y N N N		Y N N N		Y	N	N	N		Y	N	N	N
185	K4CY13	Uncharacterized protein n=1 Tax=Solanum lycopersicum RepID=K4CY13_SOLLC		19.2	8.05	430000000	0.1183	2	2	2	4	True		2	2	1	2		2 (2)	2 (2)	1 (1)	2 (2)		N N N N		N N N N		N	N	N	N		N	N	N	N		430000000	498500000	848300000	358500000		3.90645e+08	4.05414e+08	7.62269e+08	358500000		3.90645e+08	4.05414e+08
185	M1BYJ4	Uncharacterized protein n=1 Tax=Solanum tuberosum RepID=M1BYJ4_SOLTU		19.2	7.84	430000000	0.1176	2	2	2	4	False		2	2	1	2		2 (2)	2 (2)	1 (1)	2 (2)		N N N N		N N N N		N	N	N	N		N	N	N	N		430000000	498500000	848300000	358500000		3.90645e+08	4.05414e+08	7.62269e+08	358500000
																								N N N N		N N N N		N	N	N	N		N	N	N	N
186	Nt_050839	TOBAC-EST#6166429#1 nbEST:1 NbBlast:12 BlastBestHits:gi|240256218|ref|NP_001078503.4|/3e-51/632-249/233-360/phospholipase C/ phosphoric diester hydrolase [Arabidopsis thaliana] //		23	6.07	425800000	0.3662	1	7	4	22	True		7	7	7	9		4 (7)	3 (7)	4 (7)	5 (9)		Y Y Y Y		Y Y Y Y		Y	Y	Y	Y		Y	Y	Y	Y		425800000	411700000	393200000	345600000		3.86829e+08	3.34822e+08	3.53323e+08	345600000		3.86829e+08	3.34822e+08
																								Y Y Y Y		Y Y Y Y		Y	Y	Y	Y		Y	Y	Y	Y
187	K4CMT6	Uncharacterized protein n=1 Tax=Solanum lycopersicum RepID=K4CMT6_SOLLC		10.1	5.5	425700000	0.2889	1	2	1	2	True		2	0	1	1		1 (2)	-	1 (1)	1 (1)		N N N N		N N N N		N	N	N	N		N	N	N	N		425700000	-	43530000	502600000		3.86739e+08	-	3.91154e+07	502600000		3.86739e+08	-
																								N N N N		N N N N		N	N	N	N		N	N	N	N
188	Nt_001813	TCL6_806 nbEST:19 NbBlast:92 BlastBestHits:gi|8250624|emb|CAB93681.1|/0.0/53-790/1-246/cytosolic phosphoglucomutase [Solanum tuberosum] //		52.9	7.2	425500000	0.6544	1	24	17	93	True		24	25	28	28		17 (24)	18 (25)	20 (28)	19 (28)		Y Y Y Y		Y Y Y Y		Y	Y	Y	Y		Y	Y	Y	Y		425500000	498200000	424700000	311200000		3.86557e+08	4.0517e+08	3.81629e+08	311200000		3.86557e+08	4.0517e+08
																								Y Y Y Y		Y Y Y Y		Y	Y	Y	Y		Y	Y	Y	Y
189	Nt_045231	TOBAC-EST#6192281#1 nbEST:1 NbBlast:116 BlastBestHits:gi|8250624|emb|CAB93681.1|/8e-128/19-861/156-440/cytosolic phosphoglucomutase [Solanum tuberosum] //		33.7	5.08	425500000	0.5747	1	12	6	43	True		12	12	16	15		6 (12)	6 (12)	7 (16)	7 (15)		Y Y Y Y		Y Y Y Y		Y	Y	Y	Y		Y	Y	Y	Y		425500000	498200000	424700000	312300000		3.86557e+08	4.0517e+08	3.81629e+08	312300000		3.86557e+08	4.0517e+08
																								Y Y Y Y		Y Y Y Y		Y	Y	Y	Y		Y	Y	Y	Y
190	Nt_002525	CL509Contig2 nbEST:15 NbBlast:250 BlastBestHits:gi|474168|emb|CAA49994.1|/0.0/84-1757/1-559/phosphoglycerate mutase [Nicotiana tabacum] //		61.1	6.13	417600000	0.5742	1	28	10	114	True		28	26	30	30		10 (28)	8 (26)	12 (30)	12 (30)		Y Y Y Y		Y Y Y Y		Y	Y	Y	Y		Y	Y	Y	Y		417600000	472300000	442200000	345200000		3.7938e+08	3.84106e+08	3.97354e+08	345200000		3.7938e+08	3.84106e+08
																								Y Y Y Y		Y Y Y Y		Y	Y	Y	Y		Y	Y	Y	Y
191	Nt_068174	TOBAC-EST#6174669#1 nbEST:1 NbBlast:14 BlastBestHits:gi|30697951|ref|NP_177152.2|/4e-39/115-588/6-162/PPME1; pectinesterase [Arabidopsis thaliana] //		18.2	6.81	414500000	0.1617	1	4	4	9	True		4	4	6	4		4 (4)	4 (4)	6 (6)	4 (4)		Y Y Y Y		Y Y Y Y		Y	Y	Y	Y		Y	Y	Y	Y		414500000	511000000	560500000	400700000		3.76564e+08	4.1558e+08	5.03657e+08	400700000		3.76564e+08	4.1558e+08
																								Y Y Y Y		Y Y Y Y		Y	Y	Y	Y		Y	Y	Y	Y
192	Q1WL44	Trypsin proteinase inhibitor n=1 Tax=Nicotiana sylvestris RepID=Q1WL44_NICSY		43.5	6.77	410200000	0.3753	4	8	6	12	True		8	6	9	7		6 (8)	5 (6)	8 (9)	6 (7)		Y Y Y Y		Y Y Y Y		Y	Y	Y	Y		Y	Y	Y	Y		410200000	661800000	604800000	587700000		3.72657e+08	5.3822e+08	5.43464e+08	587700000		3.72657e+08	5.3822e+08
192	Q1WL43	Trypsin proteinase inhibitor n=2 Tax=Nicotiana tabacum RepID=Q1WL43_TOBAC		43.6	5.97	410200000	0.335	4	8	6	12	False		8	6	9	7		6 (8)	5 (6)	8 (9)	6 (7)		Y Y Y Y		Y Y Y Y		Y	Y	Y	Y		Y	Y	Y	Y		410200000	661800000	604800000	587700000		3.72657e+08	5.3822e+08	5.43464e+08	587700000
192	Q2XVY5	Six domain proteinase inhibitor n=1 Tax=Nicotiana tabacum RepID=Q2XVY5_TOBAC		43.6	6.77	410200000	0.335	4	8	6	12	False		8	6	9	7		6 (8)	5 (6)	8 (9)	6 (7)		Y Y Y Y		Y Y Y Y		Y	Y	Y	Y		Y	Y	Y	Y		410200000	661800000	604800000	587700000		3.72657e+08	5.3822e+08	5.43464e+08	587700000
192	Nt_000208	TCL6_122 nbEST:63 NbBlast:569 BlastBestHits:gi|76446056|gb|ABA42899.1|/0.0/71-1261/1-397/trypsin proteinase inhibitor precursor [Nicotiana tabacum] //		43.6	6.49	410200000	0.335	4	8	6	12	False		8	6	9	7		6 (8)	5 (6)	8 (9)	6 (7)		Y Y Y Y		Y Y Y Y		Y	Y	Y	Y		Y	Y	Y	Y		410200000	661800000	604800000	587700000		3.72657e+08	5.3822e+08	5.43464e+08	587700000
																								Y Y Y Y		Y Y Y Y		Y	Y	Y	Y		Y	Y	Y	Y
193	K4CGU8	Malate dehydrogenase n=1 Tax=Solanum lycopersicum RepID=K4CGU8_SOLLC		36.1	8.56	408200000	0.4017	1	14	2	31	True		14	13	18	16		2 (14)	1 (13)	1 (18)	2 (16)		Y Y Y Y		Y Y Y Y		Y	Y	Y	Y		Y	Y	Y	Y		408200000	467400000	553300000	474100000		3.7084e+08	3.80121e+08	4.97187e+08	474100000		3.7084e+08	3.80121e+08
																								Y Y Y Y		Y Y Y Y		Y	Y	Y	Y		Y	Y	Y	Y
194	U3PLK3	Leucine aminopeptidase n=1 Tax=Nicotiana tabacum RepID=U3PLK3_TOBAC		55	5.82	408000000	0.7875	2	34	11	104	True		34	35	43	44		11 (34)	12 (35)	14 (43)	14 (44)		Y Y Y Y		Y Y Y Y		Y	Y	Y	Y		Y	Y	Y	Y		408000000	466400000	536500000	507700000		3.70659e+08	3.79308e+08	4.82091e+08	507700000		3.70659e+08	3.79308e+08
194	Nt_002295_1	TCL6_1895 nbEST:16 NbBlast:250 BlastBestHits:gi|27463709|gb|AAO15916.1|/0.0/2005-272/2-577/neutral leucine aminopeptidase preprotein [Solanum lycopersicum] //		60.6	6.92	408000000	0.718	2	34	11	104	False		34	35	43	44		11 (34)	12 (35)	14 (43)	14 (44)		Y Y Y Y		Y Y Y Y		Y	Y	Y	Y		Y	Y	Y	Y		408000000	466400000	536500000	507700000		3.70659e+08	3.79308e+08	4.82091e+08	507700000
																								Y Y Y Y		Y Y Y Y		Y	Y	Y	Y		Y	Y	Y	Y
195	Nt_059968	TOBAC-EST#6126829#1 nbEST:1 NbBlast:16 BlastBestHits:gi|27529822|dbj|BAC53926.1|/1e-60/331-669/57-169/NtEPc-like protein [Nicotiana tabacum] //		18.8	7.09	407700000	0.0882	2	1	1	3	True		1	2	0	0		1 (1)	2 (2)	-	-		N N N N		N N Y Y		N	N	N	N		N	N	Y	Y		407700000	202800000	-	-		3.70386e+08	1.64931e+08	-	-		3.70386e+08	1.64931e+08
195	Nt_051987	TOBAC-mRNA#6423434#1 nbEST:1 NbBlast:89 BlastBestHits:gi|27529822|dbj|BAC53926.1|/3e-73/86-601/1-172/NtEPc-like protein [Nicotiana tabacum] //		19.5	7.09	407700000	0.0838	2	1	1	3	False		1	2	3	3		1 (1)	2 (2)	3 (3)	3 (3)		N N Y Y		N N Y Y		N	N	Y	Y		N	N	Y	Y		407700000	202800000	170200000	73960000		3.70386e+08	1.64931e+08	1.52939e+08	73960000
																								N N Y Y		N N Y Y		N	N	Y	Y		N	N	Y	Y
196	Nt_032625	TCL5_4104 nbEST:2 NbBlast:74 BlastBestHits:gi|197260357|gb|ACH56716.1|/3e-61/738-157/290-459/beta-glucosidase 08 [Solanum lycopersicum] //		24.9	8.78	407300000	0.5439	1	13	6	59	True		13	10	10	16		6 (13)	6 (10)	5 (10)	8 (16)		Y Y Y Y		Y Y Y Y		Y	Y	Y	Y		Y	Y	Y	Y		407300000	394900000	516700000	483700000		3.70023e+08	3.21159e+08	4.64299e+08	483700000		3.70023e+08	3.21159e+08
																								Y Y Y Y		Y Y Y Y		Y	Y	Y	Y		Y	Y	Y	Y
197	M1CNY3	Pectinesterase n=1 Tax=Solanum tuberosum RepID=M1CNY3_SOLTU		60.2	8.56	402500000	0.0888	1	5	1	11	True		5	3	5	5		1 (5)	1 (3)	2 (5)	1 (5)		Y Y Y Y		Y Y Y Y		Y	Y	Y	Y		Y	Y	Y	Y		402500000	286200000	161300000	136500000		3.65662e+08	2.32757e+08	1.44942e+08	136500000		3.65662e+08	2.32757e+08
																								Y Y Y Y		Y Y Y Y		Y	Y	Y	Y		Y	Y	Y	Y
198	Q7XAE2	Putative fructokinase 2 n=1 Tax=Petunia integrifolia subsp. inflata RepID=Q7XAE2_PETIN		35	5.35	398900000	0.5091	2	13	1	30	True		13	0	0	0		1 (13)	-	-	-		Y N N N		Y N N N		Y	N	N	N		Y	N	N	N		398900000	-	-	-		3.62391e+08	-	-	-		3.62391e+08	-
198	Q7XAE3	Putative fructokinase 2 n=1 Tax=Petunia integrifolia subsp. inflata RepID=Q7XAE3_PETIN		35	5.35	398900000	0.5091	2	13	1	30	False		13	0	0	0		1 (13)	-	-	-		Y N N N		Y N N N		Y	N	N	N		Y	N	N	N		398900000	-	-	-		3.62391e+08	-	-	-
																								Y N N N		Y N N N		Y	N	N	N		Y	N	N	N
199	Nt_003816_1	CL394Contig1 nbEST:12 NbBlast:132 BlastBestHits:gi|1915974|gb|AAB51108.1|/9e-111/787-194/131-328/fructokinase [Solanum lycopersicum] //		26.1	5.64	398900000	0.675	1	13	1	32	True		13	13	13	14		1 (13)	1 (13)	1 (13)	1 (14)		Y Y Y Y		Y Y Y Y		Y	Y	Y	Y		Y	Y	Y	Y		398900000	461800000	320000000	285100000		3.62391e+08	3.75567e+08	2.87547e+08	285100000		3.62391e+08	3.75567e+08
																								Y Y Y Y		Y Y Y Y		Y	Y	Y	Y		Y	Y	Y	Y
200	Nt_000679_1	TCL6_8817 nbEST:34 NbBlast:96 BlastBestHits:gi|33329198|gb|AAQ09999.1|/2e-175/1175-195/1-328/putative fructokinase 2 [Petunia integrifolia subsp. inflata] //		38.6	5.57	398900000	0.5794	1	17	2	37	True		17	18	17	19		2 (17)	4 (18)	2 (17)	4 (19)		Y Y Y Y		Y Y Y Y		Y	Y	Y	Y		Y	Y	Y	Y		398900000	461800000	320000000	300700000		3.62391e+08	3.75567e+08	2.87547e+08	300700000		3.62391e+08	3.75567e+08
																								Y Y Y Y		Y Y Y Y		Y	Y	Y	Y		Y	Y	Y	Y
201	Nt_058482	TOBAC-EST#6243964#1 nbEST:1 NbBlast:33 BlastBestHits:gi|60101707|gb|AAX13972.1|/4e-53/100-651/1-175/pectin methylesterase [Nicotiana tabacum] //		21.7	5.16	398700000	0.2673	2	6	3	15	True		6	3	2	4		3 (6)	2 (3)	1 (2)	2 (4)		Y Y N Y		Y Y N Y		Y	Y	N	Y		Y	Y	N	Y		398700000	281800000	379500000	114300000		3.6221e+08	2.29179e+08	3.41013e+08	114300000		3.6221e+08	2.29179e+08
201	Nt_056673	TOBAC-EST#6197642#1 nbEST:1 NbBlast:79 BlastBestHits:gi|60101707|gb|AAX13972.1|/6e-62/106-732/1-200/pectin methylesterase [Nicotiana tabacum] //		22.4	5.33	398700000	0.2584	2	6	3	15	False		6	3	2	4		3 (6)	2 (3)	1 (2)	2 (4)		Y Y N Y		Y Y N Y		Y	Y	N	Y		Y	Y	N	Y		398700000	281800000	379500000	114300000		3.6221e+08	2.29179e+08	3.41013e+08	114300000
																								Y Y N Y		Y Y N Y		Y	Y	N	Y		Y	Y	N	Y
202	Nt_010836_1	CL3Contig4 nbEST:5 NbBlast:372 BlastBestHits:gi|257676155|emb|CBD28049.1|/0.0/3-1178/10-401/unnamed protein product [Solanum tuberosum] //		44	5.26	390800000	0.547	1	16	0	45	True		16	0	17	16		0 (16)	-	4 (17)	4 (16)		Y N Y Y		Y N Y Y		Y	N	Y	Y		Y	N	Y	Y		390800000	-	418100000	292800000		3.55033e+08	-	3.75698e+08	292800000		3.55033e+08	-
																								Y N Y Y		Y N Y Y		Y	N	Y	Y		Y	N	Y	Y
203	V7AGZ9	Uncharacterized protein (Fragment) n=1 Tax=Phaseolus vulgaris RepID=V7AGZ9_PHAVU		92.7	7.3	390800000	0.1726	1	12	1	27	True		12	0	17	0		1 (12)	-	2 (17)	-		Y N Y N		Y N Y N		Y	N	Y	N		Y	N	Y	N		390800000	-	326400000	-		3.55033e+08	-	2.93298e+08	-		3.55033e+08	-
																								Y N Y N		Y N Y N		Y	N	Y	N		Y	N	Y	N
204	K4CX88	Uncharacterized protein n=3 Tax=Solanum RepID=K4CX88_SOLLC		17.2	6.6	389500000	0.2727	6	7	1	14	True		7	8	5	6		1 (7)	1 (8)	1 (5)	1 (6)		Y Y Y Y		Y Y Y Y		Y	Y	Y	Y		Y	Y	Y	Y		389500000	440900000	318000000	383000000		3.53852e+08	3.58569e+08	2.8575e+08	383000000		3.53852e+08	3.58569e+08
204	Q9SHE7	Ubiquitin-NEDD8-like protein RUB1 n=3 Tax=Brassicaceae RepID=RUB1_ARATH		17.4	6.06	389500000	0.2692	6	7	1	14	False		7	8	5	6		1 (7)	1 (8)	1 (5)	1 (6)		Y Y Y Y		Y Y Y Y		Y	Y	Y	Y		Y	Y	Y	Y		389500000	440900000	318000000	383000000		3.53852e+08	3.58569e+08	2.8575e+08	383000000
204	R0FYG2	Uncharacterized protein n=1 Tax=Capsella rubella RepID=R0FYG2_9BRAS		17.2	6.06	389500000	0.2727	6	7	1	14	False		7	8	5	6		1 (7)	1 (8)	1 (5)	1 (6)		Y Y Y Y		Y Y Y Y		Y	Y	Y	Y		Y	Y	Y	Y		389500000	440900000	318000000	383000000		3.53852e+08	3.58569e+08	2.8575e+08	383000000
204	Nt_005944	TCL2_3921 nbEST:9 NbBlast:653 BlastBestHits:gi|30692436|ref|NP_564379.2|/2e-69/154-609/1-152/RUB1 (RELATED TO UBIQUITIN 1); protein binding [Arabidopsis thaliana] //		17.2	6.06	389500000	0.2727	6	7	1	14	False		7	8	5	6		1 (7)	1 (8)	1 (5)	1 (6)		Y Y Y Y		Y Y Y Y		Y	Y	Y	Y		Y	Y	Y	Y		389500000	440900000	318000000	383000000		3.53852e+08	3.58569e+08	2.8575e+08	383000000
204	V4MAN5	Uncharacterized protein n=1 Tax=Thellungiella salsuginea RepID=V4MAN5_THESL		17.7	6.06	389500000	0.2642	6	7	1	14	False		7	8	5	6		1 (7)	1 (8)	1 (5)	1 (6)		Y Y Y Y		Y Y Y Y		Y	Y	Y	Y		Y	Y	Y	Y		389500000	440900000	318000000	383000000		3.53852e+08	3.58569e+08	2.8575e+08	383000000
204	V5M3G8	Ubiquitin-NEDD8-like protein n=1 Tax=Brassica rapa subsp. rapa RepID=V5M3G8_BRARR		17.4	6.06	389500000	0.2692	6	7	1	14	False		7	8	5	6		1 (7)	1 (8)	1 (5)	1 (6)		Y Y Y Y		Y Y Y Y		Y	Y	Y	Y		Y	Y	Y	Y		389500000	440900000	318000000	383000000		3.53852e+08	3.58569e+08	2.8575e+08	383000000
																								Y Y Y Y		Y Y Y Y		Y	Y	Y	Y		Y	Y	Y	Y
205	Nt_018329_2	CL4098Contig1 nbEST:3 NbBlast:91 BlastBestHits:gi|8250624|emb|CAB93681.1|/7e-94/1094-621/426-583/cytosolic phosphoglucomutase [Solanum tuberosum] //		23.2	6.3	374900000	0.3707	1	6	2	17	True		6	5	5	7		2 (6)	1 (5)	1 (5)	3 (7)		Y Y Y Y		Y Y Y Y		Y	Y	Y	Y		Y	Y	Y	Y		374900000	375300000	382400000	382200000		3.40588e+08	3.05219e+08	3.43619e+08	382200000		3.40588e+08	3.05219e+08
																								Y Y Y Y		Y Y Y Y		Y	Y	Y	Y		Y	Y	Y	Y
206	Nt_017034	TCL2_10331 nbEST:4 NbBlast:45 BlastBestHits:gi|8250624|emb|CAB93681.1|/7e-78/11-484/426-583/cytosolic phosphoglucomutase [Solanum tuberosum] //		18.1	6.04	374900000	0.528	1	7	1	19	True		7	8	8	8		1 (7)	1 (8)	1 (8)	1 (8)		Y Y Y Y		Y Y Y Y		Y	Y	Y	Y		Y	Y	Y	Y		374900000	375300000	382400000	382200000		3.40588e+08	3.05219e+08	3.43619e+08	382200000		3.40588e+08	3.05219e+08
																								Y Y Y Y		Y Y Y Y		Y	Y	Y	Y		Y	Y	Y	Y
207	Nt_004647	CL9178Contig1 nbEST:10 NbBlast:127 BlastBestHits:gi|171854675|dbj|BAG16527.1|/0.0/20-1438/403-875/putative aconitase [Capsicum chinense] //		54.7	6.27	372300000	0.406	1	15	5	32	True		15	13	24	20		5 (15)	5 (13)	7 (24)	8 (20)		Y Y Y Y		Y Y Y Y		Y	Y	Y	Y		Y	Y	Y	Y		372300000	439200000	383700000	360700000		3.38226e+08	3.57187e+08	3.44787e+08	360700000		3.38226e+08	3.57187e+08
																								Y Y Y Y		Y Y Y Y		Y	Y	Y	Y		Y	Y	Y	Y
[truncated: 4,469 more rows]
[truncated: 16 more columns]

## Sheet: PT24_PS2
				Identifications Details										Comparison of Protein Identification in All Samples					Comparison of Protein IDs in All Samples						threshold	3												Protein Group Areas from all samples
[truncated: 5,206 more rows]
[truncated: 16 more columns]

## Sheet: PT24_PS3
				Identifications Details										Comparison of Protein Identification in All Samples					Comparison of Protein IDs in All Samples						threshold	3												Protein Group Areas from all samples
[truncated: 4,310 more rows]
[truncated: 16 more columns]

[truncated: 5 more sheets: PT24_PS4, PT24_PP1, PT24_PP2, PT24_PP3, PT24_PP4]
