# Supplementary material for: Quantitative proteomics of the tobacco pollen tube secretome identifies novel pollen tube guidance proteins important for fertilization
Source: Genome Biol. 2016 May 3;17:81. doi: 10.1186/s13059-016-0928-x (PMC4853860; doi:10.1186/s13059-016-0928-x)
Supplement: Additional file 8: Table S5. — Pollen tube secretome protein accessions mapped to the Arabidopsis semi-in vivo transcriptome. (XLSX 178 kb) [file 13059_2016_928_MOESM8_ESM.xlsx]

## Sheet: AtSIV vs SIV-PS_Conventional
Table S4. Correlation of tobacco pollen tube secreted proteins with Arabidopsis semi in vivo pollen tube transcriptome.
					Semi in-vivo tobacco pollen tube secretome						Semi in-vivo Arabidopsis pollen tube transcriptome (Qin et al.,2009)
SIV_PS accession code	AtSIV mapped AGI code	Descriptions in tobacco	MW [kDa]	Sum(# Peptides)	Peptides quantification_Normalized Protein Areas						Relative transcripts abundance						Arabidopsis gene description
					SIV-PS1	SIV-PS2	SIV-PS3	SIV-PS4	Control #1	Control #2	SIV PT-1 Signal	SIV PT-1 Detection	SIV PT-2 Signal	SIV PT-2 Detection	SIV PT-3 Signal	SIV PT-3 Detection
Nt_000421	At1g09210	TCL5_7062 nbEST:43 NbBlast:134 BlastBestHits:sp|P93508|CALR_RICCO/2e-159/1142-453/30-259/Calreticulin OS=Ricinus communis PE=2 SV=1 //	47.5	29	3.70929e+08	4.49843e+08	3.09249e+08	285200000	2.69732e+07	5.51666e+07	2206.6	P	2268.7	P	2534.3	P	putative calcium-binding protein, calreticulin similar to GB:AAA80652;supported by full-length cDNA: Ceres:27210.
Nt_000421	At1g56340	TCL5_7062 nbEST:43 NbBlast:134 BlastBestHits:sp|P93508|CALR_RICCO/2e-159/1142-453/30-259/Calreticulin OS=Ricinus communis PE=2 SV=1 //	47.5	29	3.70929e+08	4.49843e+08	3.09249e+08	285200000	2.69732e+07	5.51666e+07	3912.5	P	2578.5	P	3163.4	P	calreticulin (crt1) identical to calreticulin (crt1) GI:2052379 [Arabidopsis thaliana]; supported by cDNA: gi_2052378_gb_U66343.1_ATU66343
Nt_000815	At1g31812	TCL5_7356 nbEST:31 NbBlast:32 BlastBestHits:sp|O04066|ACBP_RICCO/1e-36/79-321/1-81/Acyl-CoA-binding protein OS=Ricinus communis PE=3 SV=1 //	13	2	7.51197e+07	2.20355e+08	1.64962e+06	9356000	-	398265	3125.2	P	2527.3	P	2518.1	P	Acyl CoA binding protein, putative contains Pfam profile: PF00887: Acyl CoA binding protein;supported by full-length cDNA: Ceres:5663.
Nt_025777_1	At4g13940	CL6Contig4 nbEST:2 NbBlast:494 BlastBestHits:gi|54288757|gb|AAV31754.1|/0.0/643-1512/196-485/S-adenosyl-L-homocysteine hydrolase [Nicotiana tabacum] //	55.1	4	7.0936e+07	1.70994e+07	2.68074e+06	6750000	-	-	1019.8	P	750.9	P	706.6	P	adenosylhomocysteinase ;supported by full-length cDNA: Ceres:16846.
Nt_025777_1	At3g23810	CL6Contig4 nbEST:2 NbBlast:494 BlastBestHits:gi|54288757|gb|AAV31754.1|/0.0/643-1512/196-485/S-adenosyl-L-homocysteine hydrolase [Nicotiana tabacum] //	55.1	4	7.0936e+07	1.70994e+07	2.68074e+06	6750000	-	-	3316.4	P	1447.9	P	1473.6	P	S-adenosyl-L-homocysteinas, putative similar to S-adenosyl-L-homocysteinase GB:AAD56048 from [Lupinus luteus]; supported by cDNA: gi_15292698_gb_AY050783.1_
Nt_011750_1	At4g34480	CL9666Contig1 nbEST:5 NbBlast:190 BlastBestHits:gi|240256160|ref|NP_195174.6|/3e-94/131-787/25-243/catalytic/ cation binding / hydrolase, hydrolyzing O-glycosyl compounds [Arabidopsis thaliana] //	27.1	1	3.92969e+07	1.02266e+07	6.48682e+06	886500	1.74706e+06	1.99322e+07	126.6	A	128.5	A	11	A	putative protein (fragment)
Nt_000975	At3g25220	TCL2_368 nbEST:28 NbBlast:160 BlastBestHits:gi|18404471|ref|NP_566762.1|/1e-55/147-509/25-145/FKBP15-1; FK506 binding / peptidyl-prolyl cis-trans isomerase [Arabidopsis thaliana] //	17.5	1	2.73696e+07	3.28211e+07	-	1865000	-	-	335.4	P	284.7	A	187.4	A	immunophilin (FKBP15-1) identical to immunophilin (FKBP15-1) GB:U52046 [Arabidopsis thaliana] (Proc. Natl. Acad. Sci. U.S.A. 93 (14), 6964-6969 (1996)); supported by full-length cDNA: Ceres: 40618.
Nt_000975	At5g48580	TCL2_368 nbEST:28 NbBlast:160 BlastBestHits:gi|18404471|ref|NP_566762.1|/1e-55/147-509/25-145/FKBP15-1; FK506 binding / peptidyl-prolyl cis-trans isomerase [Arabidopsis thaliana] //	17.5	1	2.73696e+07	3.28211e+07	-	1865000	-	-	174.6	P	242.9	P	195.3	P	peptidyl-prolyl cis-trans isomerase-like protein ;supported by full-length cDNA: Ceres:143222.
Nt_000529	At2g27860	TCL2_127_Contig1 nbEST:38 NbBlast:209 BlastBestHits:gi|85718018|gb|ABC75032.1|/0.0/178-870/1-231/UDP-apiose/xylose synthase [Solanum tuberosum] //	49.9	5	2.7209e+07	1.06517e+07	2.28818e+06	4852000	-	-	6419	P	8039.4	P	8208.2	P	putative dTDP-glucose 4-6-dehydratase ;supported by full-length cDNA: Ceres:28205.
Nt_007385	At1g67750	TCL6_228_Contig1 nbEST:7 NbBlast:250 BlastBestHits:gi|18408851|ref|NP_564906.1|/0.0/61-1218/23-408/pectate lyase family protein [Arabidopsis thaliana] //	44.7	1	2.61854e+07	3.64661e+06	-	2876000	2.03265e+06	4.42972e+06	110.2	A	39.6	A	82.9	A	F12A21.12 similar to pectate lyase like protein emb|CAB41931.1; similar to ESTs dbj|AV519656.1, and dbj|AV563083.1;supported by full-length cDNA: Ceres:94849.
Nt_007385	At5g63180	TCL6_228_Contig1 nbEST:7 NbBlast:250 BlastBestHits:gi|18408851|ref|NP_564906.1|/0.0/61-1218/23-408/pectate lyase family protein [Arabidopsis thaliana] //	44.7	1	2.61854e+07	3.64661e+06	-	2876000	2.03265e+06	4.42972e+06	7.6	A	7.3	A	14.5	A	pectate lyase ; supported by cDNA: gi_16648839_gb_AY058197.1_
Nt_007385	At4g24780	TCL6_228_Contig1 nbEST:7 NbBlast:250 BlastBestHits:gi|18408851|ref|NP_564906.1|/0.0/61-1218/23-408/pectate lyase family protein [Arabidopsis thaliana] //	44.7	1	2.61854e+07	3.64661e+06	-	2876000	2.03265e+06	4.42972e+06	5.9	A	67.4	A	38.4	A	putative pectate lyase pectate lyase, Musa acuminata, PATX:E209876;supported by full-length cDNA: Ceres:36681.
Nt_007385	At3g27400	TCL6_228_Contig1 nbEST:7 NbBlast:250 BlastBestHits:gi|18408851|ref|NP_564906.1|/0.0/61-1218/23-408/pectate lyase family protein [Arabidopsis thaliana] //	44.7	1	2.61854e+07	3.64661e+06	-	2876000	2.03265e+06	4.42972e+06	41.9	A	63.2	A	130.8	A	pectate lyase, putative similar to pectate lyase GB:CAA70735 [Zinnia elegans] (Plant J. 13 (1), 17-28 (1998)); contains Pfam profile: PF00544 pectate lyase
Nt_007385	At4g13710	TCL6_228_Contig1 nbEST:7 NbBlast:250 BlastBestHits:gi|18408851|ref|NP_564906.1|/0.0/61-1218/23-408/pectate lyase family protein [Arabidopsis thaliana] //	44.7	1	2.61854e+07	3.64661e+06	-	2876000	2.03265e+06	4.42972e+06	128.5	M	99	A	254.5	P	putative pectate lyase A11 ; supported by cDNA: gi_15983435_gb_AF424592.1_AF424592
Nt_007385	At3g24670	TCL6_228_Contig1 nbEST:7 NbBlast:250 BlastBestHits:gi|18408851|ref|NP_564906.1|/0.0/61-1218/23-408/pectate lyase family protein [Arabidopsis thaliana] //	44.7	1	2.61854e+07	3.64661e+06	-	2876000	2.03265e+06	4.42972e+06	309.4	P	376.8	P	196.5	P	pectate lyase, putative similar to pectate lyase GB:AAB71208 from [Fragaria ananassa], (Plant Mol. Biol. 34 (6), 867-877 (1997))
Nt_007385	At3g07010	TCL6_228_Contig1 nbEST:7 NbBlast:250 BlastBestHits:gi|18408851|ref|NP_564906.1|/0.0/61-1218/23-408/pectate lyase family protein [Arabidopsis thaliana] //	44.7	1	2.61854e+07	3.64661e+06	-	2876000	2.03265e+06	4.42972e+06	321.4	P	231.4	A	138.1	P	putative pectate lyase similar to pectate lyase 2 GB:AAF19196 [Musa acuminata]; supported by full-length cDNA: Ceres: 124816.
Nt_007385	At1g04680	TCL6_228_Contig1 nbEST:7 NbBlast:250 BlastBestHits:gi|18408851|ref|NP_564906.1|/0.0/61-1218/23-408/pectate lyase family protein [Arabidopsis thaliana] //	44.7	1	2.61854e+07	3.64661e+06	-	2876000	2.03265e+06	4.42972e+06	210.3	A	300.6	P	149.9	P	putative pectate lyase A11 similar to GB:CAB36835;supported by full-length cDNA: Ceres:37952.
Nt_004041	At5g57655	NRCL4_978 nbEST:11 NbBlast:195 BlastBestHits:gi|30696904|ref|NP_568861.3|/0.0/160-1470/15-451/xylose isomerase family protein [Arabidopsis thaliana] //	51.3	8	2.47286e+07	-	-	-	-	-	73.5	A	159.8	P	108.1	A	Expressed protein
Nt_013886_2	At5g58090	CL2910Contig1 nbEST:4 NbBlast:187 BlastBestHits:gi|22327934|ref|NP_200617.2|/4e-118/396-1343/22-341/glycosyl hydrolase family 17 protein [Arabidopsis thaliana] //	38.3	1	2.26816e+07	-	-	-	-	3.30028e+06	8	A	87.8	A	98.6	A	beta-1,3 glucanase - like protein beta-1,3 glucanase, Populus alba x Populus tremula, EMBL:AF230109
Nt_000792_1	At2g47470	TCL5_4351 nbEST:31 NbBlast:335 BlastBestHits:gi|1848212|emb|CAA72092.1|/0.0/82-1146/5-359/protein disulfide-isomerase precursor [Nicotiana tabacum] //	39.6	2	2.20839e+07	2.37675e+07	2.74094e+06	4487000	-	-	844	P	771	P	892.2	P	putative protein disulfide-isomerase
Nt_051640	At5g57550	TOBAC-EST#6334532#1 nbEST:1 NbBlast:125 BlastBestHits:gi|257637858|emb|CBD24802.1|/3e-113/50-703/1-220/unnamed protein product [Solanum lycopersicum] //	25.8	2	1.32944e+07	2.2933e+06	-	2277000	-	1.0209e+06	107.4	M	57.9	A	9.9	A	endoxyloglucan transferase (gb|AAD45127.1) ; supported by cDNA: gi_1244751_gb_U43485.1_ATU43485
Nt_051640	At4g25810	TOBAC-EST#6334532#1 nbEST:1 NbBlast:125 BlastBestHits:gi|257637858|emb|CBD24802.1|/3e-113/50-703/1-220/unnamed protein product [Solanum lycopersicum] //	25.8	2	1.32944e+07	2.2933e+06	-	2277000	-	1.0209e+06	54.5	A	127.8	A	15.1	A	xyloglucan endo-1,4-beta-D-glucanase (XTR-6) ; supported by cDNA: gi_1244757_gb_U43488.1_ATU43488
Nt_051640	At4g30270	TOBAC-EST#6334532#1 nbEST:1 NbBlast:125 BlastBestHits:gi|257637858|emb|CBD24802.1|/3e-113/50-703/1-220/unnamed protein product [Solanum lycopersicum] //	25.8	2	1.32944e+07	2.2933e+06	-	2277000	-	1.0209e+06	112.3	A	278.1	P	170.9	A	xyloglucan endo-1,4-beta-D-glucanase precursor ;supported by full-length cDNA: Ceres:19156.
Nt_051640	At5g57560	TOBAC-EST#6334532#1 nbEST:1 NbBlast:125 BlastBestHits:gi|257637858|emb|CBD24802.1|/3e-113/50-703/1-220/unnamed protein product [Solanum lycopersicum] //	25.8	2	1.32944e+07	2.2933e+06	-	2277000	-	1.0209e+06	103.7	P	224.1	P	233.1	P	TCH4 protein (gb|AAA92363.1) ; supported by cDNA: gi_14194112_gb_AF367262.1_AF367262
Nt_051640	At5g57530	TOBAC-EST#6334532#1 nbEST:1 NbBlast:125 BlastBestHits:gi|257637858|emb|CBD24802.1|/3e-113/50-703/1-220/unnamed protein product [Solanum lycopersicum] //	25.8	2	1.32944e+07	2.2933e+06	-	2277000	-	1.0209e+06	8.3	A	5.2	A	8.5	A	xyloglucan endotransglycosylase ; supported by cDNA: gi_16323042_gb_AY057625.1_
Nt_001064	At5g65620	CL407Contig1 nbEST:26 NbBlast:60 BlastBestHits:gi|18424970|ref|NP_569013.1|/0.0/61-2400/22-791/peptidase M3 family protein / thimet oligopeptidase family protein [Arabidopsis thaliana] //	89.9	2	1.26146e+07	2.32086e+06	2.2908e+06	2996000	-	-	1114.1	P	1002.1	P	899.4	P	oligopeptidase A ; supported by cDNA: gi_15028226_gb_AY045936.1_
Nt_001064	At5g10540	CL407Contig1 nbEST:26 NbBlast:60 BlastBestHits:gi|18424970|ref|NP_569013.1|/0.0/61-2400/22-791/peptidase M3 family protein / thimet oligopeptidase family protein [Arabidopsis thaliana] //	89.9	2	1.26146e+07	2.32086e+06	2.2908e+06	2996000	-	-	63.9	A	28.1	A	32.4	A	oligopeptidase A - like protein oligopeptidase A prlC, Neisseria meningitidis, EMBL:NMA1Z2491; supported by cDNA: gi_15293088_gb_AY050978.1_
Nt_001146	At2g02010	NRCL4_3347 nbEST:25 NbBlast:86 BlastBestHits:gi|3252856|gb|AAC24195.1|/0.0/92-1579/1-496/glutamate decarboxylase isozyme 1 [Nicotiana tabacum] //	59.3	6	9.38717e+06	-	-	-	-	-	237.8	P	571	P	457.2	P	putative glutamate decarboxylase ; supported by cDNA: gi_13605709_gb_AF361836.1_AF361836
Nt_001146	At5g17330	NRCL4_3347 nbEST:25 NbBlast:86 BlastBestHits:gi|3252856|gb|AAC24195.1|/0.0/92-1579/1-496/glutamate decarboxylase isozyme 1 [Nicotiana tabacum] //	59.3	6	9.38717e+06	-	-	-	-	-	9.6	A	48.5	A	18.7	A	glutamate decarboxylase 1 (GAD 1) (sp|Q42521) ; supported by cDNA: gi_497978_gb_U10034.1_ATU10034
Nt_001146	At1g65960	NRCL4_3347 nbEST:25 NbBlast:86 BlastBestHits:gi|3252856|gb|AAC24195.1|/0.0/92-1579/1-496/glutamate decarboxylase isozyme 1 [Nicotiana tabacum] //	59.3	6	9.38717e+06	-	-	-	-	-	87.5	P	51.2	A	107.2	A	glutamate decarboxylase (gad), putative similar to glutamate decarboxylase (gad) GI:294111 from [Petunia hybrida]; supported by cDNA: gi_1184959_gb_U46665.1_ATU46665
Nt_068670	At2g21660	TOBAC-EST#6346083#1 nbEST:1 NbBlast:182 BlastBestHits:gi|187373099|gb|ACD03270.1|/7e-42/51-302/1-84/glycine-rich RNA-binding protein [Nicotiana tabacum] //	17.6	2	5.3118e+06	-	-	-	-	-	134.3	P	146	P	112.3	P	glycine-rich RNA binding protein 7 Alternative splicing exists based on EST evidence, form 1 splice site is AG , form 2 splice site is AT
Nt_068670	At4g39260	TOBAC-EST#6346083#1 nbEST:1 NbBlast:182 BlastBestHits:gi|187373099|gb|ACD03270.1|/7e-42/51-302/1-84/glycine-rich RNA-binding protein [Nicotiana tabacum] //	17.6	2	5.3118e+06	-	-	-	-	-	532.4	P	783.8	P	704.6	P	glycine-rich protein (clone AtGRP8) ; supported by cDNA: gi_166838_gb_L00649.1_ATHRBPB
Nt_000127	At2g16260	CL1266Contig1 nbEST:77 NbBlast:170 BlastBestHits:gi|187373099|gb|ACD03270.1|/3e-41/58-306/1-83/glycine-rich RNA-binding protein [Nicotiana tabacum] //	17.7	2	5.3118e+06	-	-	-	-	-	148.3	A	113.4	A	133.1	A	putative glycine-rich RNA-binding protein
Nt_000703	At2g35860	CL218Contig1 nbEST:33 NbBlast:17 BlastBestHits:gi|42567693|ref|NP_196257.2|/2e-162/1017-1586/260-448/FLA17 (FASCICLIN-LIKE ARABINOGALACTAN PROTEIN 17 PRECURSOR) [Arabidopsis thaliana] //	49.5	1	4.75148e+06	1.08564e+07	5.08408e+06	6218000	3.38449e+06	1.04291e+07	22.3	A	16.6	A	7.2	A	unknown protein
Nt_000703	At3g52370	CL218Contig1 nbEST:33 NbBlast:17 BlastBestHits:gi|42567693|ref|NP_196257.2|/2e-162/1017-1586/260-448/FLA17 (FASCICLIN-LIKE ARABINOGALACTAN PROTEIN 17 PRECURSOR) [Arabidopsis thaliana] //	49.5	1	4.75148e+06	1.08564e+07	5.08408e+06	6218000	3.38449e+06	1.04291e+07	14.8	A	88.9	A	17.2	A	unknown protein
Nt_005177	At3g04720	TCL6_7672 nbEST:10 NbBlast:40 BlastBestHits:gi|19968|emb|CAA42821.1|/4e-74/24-464/1-147/PR-4b protein [Nicotiana tabacum] //	17	1	4.69172e+06	3.2577e+06	7.86601e+06	6577000	-	1.17726e+06	54.6	A	34.7	A	21	A	hevein-like protein precursor (PR-4) identical to hevein-like protein precursor GB:P43082 [Arabidopsis thaliana], similar to wound-induced protein (WIN2) precursor GB:P09762 [Solanum tuberosum]; Pfam HMM hit: chitin_binding proteins;supported by full-length cDNA: Ceres:8793.
Nt_011860	At3g60820	CL928Contig1 nbEST:5 NbBlast:134 BlastBestHits:gi|3608485|gb|AAC35983.1|/4e-118/96-764/1-223/proteasome beta subunit [Petunia x hybrida] //	28.3	4	4.56845e+06	267079	-	-	-	-	141.4	P	77.6	A	84.2	A	proteasome component C5 ;supported by full-length cDNA: Ceres:26273.
Nt_067254	At4g11820	TOBAC-EST#6110545#1 nbEST:1 NbBlast:23 BlastBestHits:gi|160966277|gb|ABX55778.1|/6e-74/180-596/14-152/3-hydroxy-3-methylglutaryl coenzyme A synthase [Solanum lycopersicum] //	22	1	3.06792e+06	1.4588e+06	-	-	-	-	8240.4	P	8663.3	P	9286	P	hydroxymethylglutaryl-CoA synthase ;supported by full-length cDNA: Ceres:22413.
Nt_001939	At1g04980	TCL6_1349 nbEST:18 NbBlast:248 BlastBestHits:sp|Q67UF5|PDI23_ORYSJ/0.0/155-1393/21-441/Protein disulfide isomerase-like 2-3 OS=Oryza sativa subsp. japonica GN=PDIL2-3 PE=2 SV=1 //	47.1	1	3.01824e+06	4.822e+06	-	-	-	-	154.5	P	146	P	163.6	A	disulfide isomerase-related protein, putative similar to GB:AAB50217 from [Homo sapiens]
Nt_001939	At2g32920	TCL6_1349 nbEST:18 NbBlast:248 BlastBestHits:sp|Q67UF5|PDI23_ORYSJ/0.0/155-1393/21-441/Protein disulfide isomerase-like 2-3 OS=Oryza sativa subsp. japonica GN=PDIL2-3 PE=2 SV=1 //	47.1	1	3.01824e+06	4.822e+06	-	-	-	-	512.7	P	459	P	570.2	P	putative protein disulfide isomerase ; supported by cDNA: gi_15810003_gb_AY054270.1_
Nt_002880	At5g60360	TCL6_3499 nbEST:14 NbBlast:251 BlastBestHits:gi|8347420|dbj|BAA96501.1|/0.0/143-1156/23-360/cysteine protease [Nicotiana tabacum] //	39.2	1	2.79374e+06	-	1.55628e+06	2655000	-	4.95877e+06	33.3	A	64.3	A	63.1	A	cysteine proteinase AALP identical to AALP protein GI:7230640 from [Arabidopsis thaliana]; similar to barley aleurain;supported by full-length cDNA: Ceres:8989.
Nt_002880	At3g45310	TCL6_3499 nbEST:14 NbBlast:251 BlastBestHits:gi|8347420|dbj|BAA96501.1|/0.0/143-1156/23-360/cysteine protease [Nicotiana tabacum] //	39.2	1	2.79374e+06	-	1.55628e+06	2655000	-	4.95877e+06	15	A	73.7	A	17.6	A	cysteine proteinase AALP, putative similar to AALP protein GI:7230640 from [Arabidopsis thaliana] and barley aleurain
Nt_052208	At4g32150	TOBAC-EST#6176894#1 nbEST:1 NbBlast:33 BlastBestHits:gi|15236687|ref|NP_194942.1|/6e-56/339-719/1-127/ATVAMP711 (ARABIDOPSIS THALIANA VESICLE-ASSOCIATED MEMBRANE PROTEIN 711) [Arabidopsis thaliana] //	14.4	3	2.5543e+06	267079	-	-	-	-	8401.6	P	8819.8	P	8515.1	P	synaptobrevin-like protein synaptobrevin-like protein, Mus musculus;supported by full-length cDNA: Ceres:41543.
Nt_052208	At2g25340	TOBAC-EST#6176894#1 nbEST:1 NbBlast:33 BlastBestHits:gi|15236687|ref|NP_194942.1|/6e-56/339-719/1-127/ATVAMP711 (ARABIDOPSIS THALIANA VESICLE-ASSOCIATED MEMBRANE PROTEIN 711) [Arabidopsis thaliana] //	14.4	3	2.5543e+06	267079	-	-	-	-	75.4	A	69.3	A	11.9	A	putative synaptobrevin
Nt_052208	At5g11150	TOBAC-EST#6176894#1 nbEST:1 NbBlast:33 BlastBestHits:gi|15236687|ref|NP_194942.1|/6e-56/339-719/1-127/ATVAMP711 (ARABIDOPSIS THALIANA VESICLE-ASSOCIATED MEMBRANE PROTEIN 711) [Arabidopsis thaliana] //	14.4	3	2.5543e+06	267079	-	-	-	-	60.5	A	45.4	A	93.8	A	putative protein synaptobrevin-like protein Sybl1, Mus musculus, EMBL:MMU133536
Nt_025988_1	At2g47170	TOBAC-EST#6176894#1 nbEST:1 NbBlast:33 BlastBestHits:gi|15236687|ref|NP_194942.1|/6e-56/339-719/1-127/ATVAMP711 (ARABIDOPSIS THALIANA VESICLE-ASSOCIATED MEMBRANE PROTEIN 711) [Arabidopsis thaliana] //	14.4	3	2.5543e+06	267079	-	-	-	-	6554.4	P	6625.2	P	6590.7	P	ADP-ribosylation factor 1 ;supported by full-length cDNA: Ceres:34414.
Nt_007155	At4g12420	TCL6_5296 nbEST:7 NbBlast:145 BlastBestHits:gi|15234551|ref|NP_192979.1|/0.0/189-1871/4-564/SKU5; copper ion binding / oxidoreductase [Arabidopsis thaliana] //	66.4	2	2.26181e+06	-	-	1748000	1.38587e+06	-	294.4	P	304.5	P	305	P	putative pollen-specific protein pollen-specific protein precursor - common tobacco, PIR2:S22495
Nt_021543	At1g11545	TCL2_15008 nbEST:3 NbBlast:116 BlastBestHits:gi|18391291|ref|NP_563892.1|/2e-122/28-840/4-275/xyloglucan:xyloglucosyl transferase, putative / xyloglucan endotransglycosylase, putative / endo-xyloglucan transferase, putative [Arabidopsis thaliana] //	32.6	1	2.16394e+06	-	-	-	-	-	50.3	A	9.7	A	20.2	A	endo-xyloglucan transferase, putative similar to endo-xyloglucan transferase GI:2244732 from [Gossypium hirsutum];supported by full-length cDNA: Ceres:7729.
Nt_005310	At2g28470	TCL6_1450 nbEST:9 NbBlast:218 BlastBestHits:gi|332105897|gb|ADO34790.2|/0.0/457-1662/12-413/beta-galactosidase STBG5 [Solanum lycopersicum] //	45.5	1	2.08363e+06	-	-	-	-	8.42528e+06	145.7	P	30.8	A	124	A	putative beta-galactosidase
Nt_050379	At5g67130	TOBAC-EST#6205613#1 nbEST:1 NbBlast:12 BlastBestHits:gi|18425155|ref|NP_569045.1|/5e-99/75-737/18-240/phospholipase C/ phosphoric diester hydrolase [Arabidopsis thaliana] //	29.2	1	1.94542e+06	-	-	-	-	-	12	A	34.2	A	5.2	A	putative protein contains similarity to MAP3K-like protein kinase;supported by full-length cDNA: Ceres:38897.
Nt_013569	At5g34850	TCL6_695 nbEST:4 NbBlast:69 BlastBestHits:gi|47716657|gb|AAT37528.1|/0.0/1744-362/16-476/purple acid phosphatase 3 [Solanum tuberosum] //	55.2	1	1.82588e+06	-	-	2157000	-	3.99176e+06	6321.1	P	7347.9	P	6467.2	P	acid phosphatase-like protein purple acid phosphatase - Ipomoea batatas, EMBL:AJ006224; supported by cDNA: gi_15292756_gb_AY050812.1_
Nt_003522	At2g14740	CL504Contig1 nbEST:12 NbBlast:19 BlastBestHits:gi|30679229|ref|NP_849955.1|/0.0/217-1926/25-594/ATVSR3 (ARABIDOPSIS THALIANA VACULOLAR SORTING RECEPTOR 3); calcium ion binding [Arabidopsis thaliana] //	66	1	1.78666e+06	980932	4.18119e+06	4334000	118106	5.94248e+06	80.4	A	180.6	A	66.8	A	putative vacuolar sorting receptor identical to GB:U79960; contains a calcium-binding EGF-like domain signature
Nt_009679	At5g50920	CL1805Contig1 nbEST:6 NbBlast:40 BlastBestHits:gi|296529818|emb|CBM38263.1|/7e-101/113-913/1-268/unnamed protein product [Solanum lycopersicum] //	32.8	1	1.50239e+06	-	-	-	-	-	63.7	A	71.1	A	99.1	A	ATP-dependent Clp protease ATP-binding subunit (ClpC1) almost identical to ClpC GI:2921158 from [Arabidopsis thaliana]
Nt_051204	At4g30810	TOBAC-EST#6209928#1 nbEST:1 NbBlast:244 BlastBestHits:sp|P55748|CBP22_HORVU/1e-90/111-761/40-256/Serine carboxypeptidase II-2 (Fragment) OS=Hordeum vulgare GN=CXP;2-2 PE=1 SV=1 //	28.8	1	1.44786e+06	-	-	-	-	-	1267.1	P	929.3	P	742.5	P	SERINE CARBOXYPEPTIDASE II - like protein serine-type carboxypeptidase, Hordeum vulgare, PIR2:S44191; supported by cDNA: gi_15293048_gb_AY050958.1_
Nt_001237	At3g16370	TCL5_1482 nbEST:24 NbBlast:228 BlastBestHits:gi|15228189|ref|NP_188258.1|/2e-142/74-1093/9-344/GDSL-motif lipase/hydrolase family protein [Arabidopsis thaliana] //	38.2	2	814326	-	-	-	-	-	55.7	A	8.3	A	91.3	A	putative APG protein similar to anter-specific proline-rich protein APG precursor SP:P40602 (Arabidopsis thaliana); contains Pfam profile: PF00657 Lipase Acylhydrolase with GDSL-like motif
Nt_026659	At5g56590	TCL2_18885 nbEST:2 NbBlast:189 BlastBestHits:gi|15241268|ref|NP_200470.1|/2e-128/203-1117/1-306/glycosyl hydrolase family 17 protein [Arabidopsis thaliana] //	33.6	1	794529	-	-	-	-	-	3.6	A	7.4	A	12.9	A	beta-1,3-glucanase-like protein
Nt_053744	At5g05340	TOBAC-EST#6349140#1 nbEST:1 NbBlast:250 BlastBestHits:gi|5381253|dbj|BAA82306.1|/2e-117/65-784/8-248/peroxidase [Nicotiana tabacum] //	26.4	1	327710	-	-	-	-	-	87.7	A	102	A	42.8	A	peroxidase
Nt_004175	At3g27430	TCL5_2127 nbEST:11 NbBlast:204 BlastBestHits:gi|18405364|ref|NP_566818.1|/2e-132/111-923/2-273/PBB1; endopeptidase/ peptidase/ threonine-type endopeptidase [Arabidopsis thaliana] //	33.4	1	276535	-	-	-	-	-	236.9	P	335.2	P	251	P	20S proteasome beta subunit (PBB1) identical to 20S proteasome beta subunit PBB1 (PBB1) GB:AAC32066 [Arabidopsis thaliana] (Genetics 149 (2), 677-692 (1998)); contains Pfam profile: PF00227 proteasome A-type and B-type;supported by full-length cDNA: Ceres:25264.
Nt_004175	At5g40580	TCL5_2127 nbEST:11 NbBlast:204 BlastBestHits:gi|18405364|ref|NP_566818.1|/2e-132/111-923/2-273/PBB1; endopeptidase/ peptidase/ threonine-type endopeptidase [Arabidopsis thaliana] //	33.4	1	276535	-	-	-	-	-	50.6	A	132.3	P	135.1	A	20S proteasome beta subunit PBB2 ;supported by full-length cDNA: Ceres:38185.
Nt_000207	At4g39090	CL10322Contig1 nbEST:63 NbBlast:250 BlastBestHits:gi|5051468|emb|CAB44983.1|/0.0/212-1234/23-363/putative preprocysteine proteinase [Nicotiana tabacum] //	40	1	44703.3	-	-	-	-	-	2043.2	P	1737.6	P	1415.2	P	cysteine proteinase RD19A identical to thiol protease SP:P43296, GI:435618 from [Arabidopsis thaliana];supported by full-length cDNA: Ceres:37132.
Nt_024032	At4g02290	TCL2_11276 nbEST:3 NbBlast:151 BlastBestHits:gi|924622|gb|AAA80495.1|/1e-71/225-626/32-165/endo-1,4-beta-glucanase precursor [Solanum lycopersicum] //	18	1	44703.3	-	2.35099e+06	-	-	-	21.9	A	13	A	149.2	P	putative endo-1,4-beta glucanase similar to plant endo-1,4-beta glucanases
Nt_013552	At5g28540	CL741Contig1 nbEST:4 NbBlast:250 BlastBestHits:gi|19811|emb|CAA42659.1|/0.0/86-2086/1-667/luminal binding protein (BiP) [Nicotiana tabacum] //	73.5	6	-	5.72342e+07	-	7611000	1.38299e+06	610719	33058.7	P	28292	P	27455.9	P	luminal binding protein ; supported by cDNA: gi_1303694_dbj_D84414.1_ATHBIPA
Nt_013552	At1g09080	CL741Contig1 nbEST:4 NbBlast:250 BlastBestHits:gi|19811|emb|CAA42659.1|/0.0/86-2086/1-667/luminal binding protein (BiP) [Nicotiana tabacum] //	73.5	6	-	5.72342e+07	-	7611000	1.38299e+06	610719	11574	P	11862.9	P	12773.7	P	putative luminal binding protein Similar to Arabidopsis luminal binding protein (gb|D89342)
Nt_029077	At1g07890	CL10514Contig1 nbEST:2 NbBlast:434 BlastBestHits:gi|1389654|dbj|BAA12918.1|/4e-110/77-703/1-209/cytosolic ascorbate peroxidase [Nicotiana tabacum] //	30.3	7	-	2.39565e+07	-	-	-	-	1728.2	P	1549.8	P	1762	P	L-ascorbate peroxidase identical to GB:CAA42168 from [Arabidopsis thaliana] (Plant Mol. Biol. 18 (4), 691-701 (1992));supported by full-length cDNA: Ceres:25057.
Nt_029077	At3g09640	CL10514Contig1 nbEST:2 NbBlast:434 BlastBestHits:gi|1389654|dbj|BAA12918.1|/4e-110/77-703/1-209/cytosolic ascorbate peroxidase [Nicotiana tabacum] //	30.3	7	-	2.39565e+07	-	-	-	-	10.1	A	5.5	A	5	A	putative ascorbate peroxidase strong similarity to ascorbate peroxidase GB:CAA56340
Nt_018671_1	At5g10170	TCL6_392 nbEST:3 NbBlast:39 BlastBestHits:gi|5834500|dbj|BAA84084.1|/2e-144/107-1009/1-302/myo-inositol-1-phosphate synthase [Nicotiana paniculata] //	35.3	1	-	1.09194e+07	-	-	-	-	6.1	A	16.1	A	7.8	A	myo-inositol-1-phosphate synthase -like protein myo-inositol-1-phosphate synthase, Nicotiana paniculata, EMBL:AB032073
Nt_018671_1	At4g39800	TCL6_392 nbEST:3 NbBlast:39 BlastBestHits:gi|5834500|dbj|BAA84084.1|/2e-144/107-1009/1-302/myo-inositol-1-phosphate synthase [Nicotiana paniculata] //	35.3	1	-	1.09194e+07	-	-	-	-	587.9	P	920.9	P	1044.4	P	myo-inositol-1-phosphate synthase ;supported by full-length cDNA: Ceres:1978.
Nt_018671_1	At2g22240	TCL6_392 nbEST:3 NbBlast:39 BlastBestHits:gi|5834500|dbj|BAA84084.1|/2e-144/107-1009/1-302/myo-inositol-1-phosphate synthase [Nicotiana paniculata] //	35.3	1	-	1.09194e+07	-	-	-	-	1441.8	P	2431.1	P	2471.2	P	putative myo-inositol 1-phosphate synthase ; supported by cDNA: gi_15450746_gb_AY053415.1_
Nt_044705	At4g35000	TOBAC-EST#6372061#1 nbEST:1 NbBlast:218 BlastBestHits:gi|219799028|emb|CAW32544.1|/2e-140/54-926/1-284/unnamed protein product [Capsicum annuum] //	34	1	-	2.28779e+06	-	-	-	-	530.7	P	363.6	P	466.9	P	L-ascorbate peroxidase ;supported by full-length cDNA: Ceres:21896.
Nt_000035	At4g26520	CL84Contig1 nbEST:123 NbBlast:88 BlastBestHits:gi|83283995|gb|ABC01905.1|/0.0/81-1154/1-358/fructose-bisphosphate aldolase-like protein [Solanum tuberosum] //	46.7	15	-	-	7.44031e+07	98220000	-	1.79967e+06	242.3	P	130.7	A	139.8	A	fructose-bisphosphate aldolase
Nt_001265	At1g54690	CL9517Contig1 nbEST:24 NbBlast:250 BlastBestHits:sp|P35063|H2AX_PICAB/6e-38/541-194/23-138/Histone H2AX OS=Picea abies PE=2 SV=1 //	25.2	1	-	-	2.91192e+06	-	-	-	113.2	A	29.1	A	25.5	A	histone H2A, putative similar to histone H2A GI:3204129 from [Cicer arietinum];supported by full-length cDNA: Ceres:16879.
Nt_001265	At1g08880	CL9517Contig1 nbEST:24 NbBlast:250 BlastBestHits:sp|P35063|H2AX_PICAB/6e-38/541-194/23-138/Histone H2AX OS=Picea abies PE=2 SV=1 //	25.2	1	-	-	2.91192e+06	-	-	-	325	P	268.4	P	294.9	P	putative histone H2A Strong similarity to Picea histone H2A (gb|X67819). ESTs gb|ATTS3874,gb|T46627,gb|T14194 come from this gene;supported by full-length cDNA: Ceres:39667.
Nt_001265	At1g51060	CL9517Contig1 nbEST:24 NbBlast:250 BlastBestHits:sp|P35063|H2AX_PICAB/6e-38/541-194/23-138/Histone H2AX OS=Picea abies PE=2 SV=1 //	25.2	1	-	-	2.91192e+06	-	-	-	8546.3	P	9434.2	P	10307.1	P	histone H2A, putative similar to histone H2A GI:9758956 from [Arabidopsis thaliana]; supported by cDNA: gi_13877850_gb_AF370188.1_AF370188
Nt_001265	At3g20670	CL9517Contig1 nbEST:24 NbBlast:250 BlastBestHits:sp|P35063|H2AX_PICAB/6e-38/541-194/23-138/Histone H2AX OS=Picea abies PE=2 SV=1 //	25.2	1	-	-	2.91192e+06	-	-	-	1804	P	1899.7	P	1505.4	P	histone H2A, putative similar to histone H2A GB:AAF64418 GI:7595337 from [Arabidopsis thaliana] (Proc. Natl. Acad. Sci. U.S.A. 97 (2), 948-953 (2000));supported by full-length cDNA: Ceres:14470.
Nt_001265	At4g27230	CL9517Contig1 nbEST:24 NbBlast:250 BlastBestHits:sp|P35063|H2AX_PICAB/6e-38/541-194/23-138/Histone H2AX OS=Picea abies PE=2 SV=1 //	25.2	1	-	-	2.91192e+06	-	-	-	203.9	M	147.7	P	258	P	histone H2A- like protein histone H2A.4, Triticum aestivum, PIR2:S53521; supported by full-length cDNA: Ceres: 927.
Nt_001265	At5g54640	CL9517Contig1 nbEST:24 NbBlast:250 BlastBestHits:sp|P35063|H2AX_PICAB/6e-38/541-194/23-138/Histone H2AX OS=Picea abies PE=2 SV=1 //	25.2	1	-	-	2.91192e+06	-	-	-	6122.2	P	5193.3	P	5148.8	P	histone H2A (gb|AAF64418.1) ; supported by full-length cDNA: Ceres: 4875.
Nt_000289	At5g27670	TCL5_2451 nbEST:54 NbBlast:250 BlastBestHits:gi|27529852|dbj|BAC53941.1|/8e-39/158-466/23-125/H2A histone [Nicotiana tabacum] //	18.8	1	-	-	2.91192e+06	-	-	-	480.3	P	523.7	P	792.7	P	histone H2A-like protein histone H2A - Brassica napus, EMBL:AJ245999; supported by cDNA: gi_14326515_gb_AF385711.1_AF385711
Nt_000289	At5g59870	TCL5_2451 nbEST:54 NbBlast:250 BlastBestHits:gi|27529852|dbj|BAC53941.1|/8e-39/158-466/23-125/H2A histone [Nicotiana tabacum] //	18.8	1	-	-	2.91192e+06	-	-	-	227.8	P	198.6	P	213.2	A	histone H2A - like protein histone H2A, parsley, PIR:S11498;supported by full-length cDNA: Ceres:20036.
Nt_008937	At5g06720	CL3310Contig1 nbEST:6 NbBlast:250 BlastBestHits:gi|8546851|emb|CAB94692.1|/2e-121/218-1183/1-320/peroxidase [Ipomoea batatas] //	37.3	1	-	-	-	5803000	-	-	7.6	A	72.2	A	33.6	A	peroxidase (emb|CAA68212.1) ;supported by full-length cDNA: Ceres:37564.
Nt_008937	At5g06730	CL3310Contig1 nbEST:6 NbBlast:250 BlastBestHits:gi|8546851|emb|CAB94692.1|/2e-121/218-1183/1-320/peroxidase [Ipomoea batatas] //	37.3	1	-	-	-	5803000	-	-	12.1	A	6.5	A	12.3	A	peroxidase ;supported by full-length cDNA: Ceres:7360.
Nt_012708	At2g29960	CL7824Contig1 nbEST:5 NbBlast:250 BlastBestHits:gi|152206078|gb|ABS30424.1|/2e-90/126-722/10-207/cyclophilin-like protein [Nicotiana tabacum] //	22.5	1	-	-	-	5382000	-	-	53.1	A	89.7	A	4.2	A	cyclophilin identical to GB:AF020433; polymorphism exists downstream of this gene, sequence from 72278 to 72369 is not in GB:AF020433 (from ecotype Ler);supported by full-length cDNA: Ceres:19211.
Nt_012708	At5g58710	CL7824Contig1 nbEST:5 NbBlast:250 BlastBestHits:gi|152206078|gb|ABS30424.1|/2e-90/126-722/10-207/cyclophilin-like protein [Nicotiana tabacum] //	22.5	1	-	-	-	5382000	-	-	116.3	M	133.8	P	198.9	P	cyclophilin ROC7 ;supported by full-length cDNA: Ceres:25325.
O65479	At4g23280	Putative cysteine-rich receptor-like protein kinase 20 n=1 Tax=Arabidopsis thaliana RepID=CRK20_ARATH	74	1	6.87321e+06	-	-	-	-	-	559.6	P	243.3	P	304	P	serine /threonine kinase - like protein serine /threonine kinase, Brassica oleracea
Q9FKL8	At5g57540	Putative xyloglucan endotransglucosylase/hydrolase protein 13 n=1 Tax=Arabidopsis thaliana RepID=XTH13_ARATH	32.2	1	2.81055e+06	-	-	-	-	-	11.4	A	66.6	A	79.8	A	xyloglucan endotransglycosylase
Q9LXD9	At5g09760	Probable pectinesterase/pectinesterase inhibitor 51 n=1 Tax=Arabidopsis thaliana RepID=PME51_ARATH	60.4	1	-	8.05372e+06	-	-	-	-	248.1	P	198.9	P	310	P	pectin methylesterase - like protein pectin methylesterase, Melandrium album, EMBL:MAPME
Q9ZV04	At2g39040	Peroxidase 24 n=1 Tax=Arabidopsis thaliana RepID=PER24_ARATH	38.2	1	-	1.91305e+06	-	-	-	-	91.4	A	66.5	A	42.4	A	putative peroxidase
F4HV09	At1g34575	FAD-binding and BBE domain-containing protein n=1 Tax=Arabidopsis thaliana RepID=F4HV09_ARATH	59	1	7.88925e+06	-	-	4230000	5.33521e+06	1.80347e+07	49.4	A	79.9	A	114.8	A	hypothetical protein predicted by genemark.hmm
O65660	At4g39730	AT4g39730/T19P19_120 n=1 Tax=Arabidopsis thaliana RepID=O65660_ARATH	20.1	1	-	-	-	1612000	-	-	541.5	P	517.1	P	444.8	P	putative protein ;supported by full-length cDNA: Ceres:5968.
Q8RY81	At1g52630	O-fucosyltransferase family protein n=3 Tax=Arabidopsis thaliana RepID=Q8RY81_ARATH	49.5	1	6.87321e+06	-	-	-	-	-	128.7	A	156.2	A	113.6	A	unknown protein
Q9M2T6	At3g55430	Beta-1, 3-glucanase-like protein n=1 Tax=Arabidopsis thaliana RepID=Q9M2T6_ARATH	48.4	1	-	-	1.22566e+06	3549000	-	-	14277.7	P	15607.5	P	13772.8	P	beta-1,3-glucanase - like protein probable beta-1,3-glucanase, Triticum aestivum, PIR:T06268; supported by full-length cDNA: Ceres: 8980.
Q9SA86	At1g30710	At1g30710 n=1 Tax=Arabidopsis thaliana RepID=Q9SA86_ARATH	59.3	1	7.88925e+06	-	-	4230000	5.33521e+06	1.80347e+07	18670	P	16166.3	P	13340.2	P	putative reticuline oxidase-like protein similar to GB:P30986 from [Eschscholzia californica] ( berberine bridge-forming enzyme ), ESTs gb|F19886, gb|Z30784 and gb|Z30785 come from this gene

## Sheet: AtSIV vs SIV-PS_Unconventional
Table S8. Correlation of tobacco pollen tube unconventionally secreted proteins with Arabidopsis semi in vivo pollen tube transcriptome.
					Semi in-vivo tobacco pollen tube secretome						Semi in-vivo Arabidopsis pollen tube transcriptome (Qin et al.,2009)
SIV_PS accession code	AtSIV mapped AGI code	Descriptions in tobacco	MW [kDa]	Sum (# Peptides)	Peptides quantification_Normalized Protein Areas						Relative transcripts abundance
					SIV-PS1	SIV-PS2	SIV-PS3	SIV-PS4	Control #1	Control #2	SIV PT-1 Signal	SIV PT-1 Detection	SIV PT-2 Signal	SIV PT-2 Detection	SIV PT-3 Signal	SIV PT-3 Detection	Descriptions
Nt_000066_1	At3g03780	CL5Contig1 nbEST:102 NbBlast:250 BlastBestHits:gi|115361539|gb|ABI95860.1|/0.0/84-2378/1-765/methionine synthase [Nicotiana suaveolens] //	84.4	15	7.5568e+08	8.13245e+07	-	441800000	2.53173e+07	6.09884e+07	1156.6	P	660.1	P	777.6	P	putative methionine synthase similar to cobalamin-independent methionine synthase GB:AAC50037 [Arabidopsis thaliana];supported by full-length cDNA: Ceres:111720.
Nt_000039	At5g20980	CL13Contig1 nbEST:121 NbBlast:250 BlastBestHits:gi|115361539|gb|ABI95860.1|/0.0/2574-280/1-765/methionine synthase [Nicotiana suaveolens] //	84.5	47	7.5568e+08	-	4.01981e+08	441800000	2.53173e+07	6.09884e+07	381.9	P	251.9	P	254.4	P	5-methyltetrahydropteroyltriglutamate-homocysteine S-methyltransferase - like protein 5-methyltetrahydropteroyltriglutamate-homocysteine S-methyltransferase, Arabidopsis thaliana, EMBL:U97200
Nt_000033	At2g36530	CL413Contig1 nbEST:125 NbBlast:250 BlastBestHits:gi|238814974|gb|ACR56690.1|/0.0/93-1424/1-444/enolase [Nicotiana tabacum] //	51.1	32	6.00659e+08	2.98058e+08	3.42137e+07	65820000	1.91091e+06	2.89192e+06	541.7	P	450.8	P	507.6	P	enolase (2-phospho-D-glycerate hydroylase) ; supported by cDNA: gi_15809969_gb_AY054253.1_
Nt_011032	At1g56190	CL5266Contig1 nbEST:5 NbBlast:250 BlastBestHits:gi|1161602|emb|CAA88840.1|/1e-164/1-1008/66-401/phosphoglycerate kinase (PGK) [Nicotiana tabacum] //	35.3	15	3.68987e+08	7.26882e+07	5.25419e+07	84620000	-	-	1428.3	P	1531.4	P	1484.9	P	phosphoglycerate kinase, putative similar to phosphoglycerate kinase [Nicotiana tabacum] GI:1161600; supported by cDNA: gi_15810504_gb_AY056291.1_
Nt_011032	At3g12780	CL5266Contig1 nbEST:5 NbBlast:250 BlastBestHits:gi|1161602|emb|CAA88840.1|/1e-164/1-1008/66-401/phosphoglycerate kinase (PGK) [Nicotiana tabacum] //	35.3	15	3.68987e+08	7.26882e+07	5.25419e+07	84620000	-	-	209.2	P	148.1	P	327.3	P	phosphoglycerate kinase, putative similar to phosphoglycerate kinase, chloroplast precursor GB:P29409 from [Spinacia oleracea];supported by full-length cDNA: Ceres:21955.
Nt_001011	At1g53240	CL195Contig1 nbEST:27 NbBlast:250 BlastBestHits:gi|52139816|gb|AAU29198.1|/8e-173/57-1094/1-346/mitochondrial malate dehydrogenase [Solanum lycopersicum] //	38.2	13	2.87517e+08	7.83171e+07	2.28557e+08	331800000	2.55308e+07	1.62813e+08	75.3	A	98.8	M	85.2	A	mitochondrial NAD-dependent malate dehydrogenase identical to mitochondrial NAD-dependent malate dehydrogenase GI:3929649 from [Arabidopsis thaliana];supported by full-length cDNA: Ceres:33917.
Nt_001011	At3g15020	CL195Contig1 nbEST:27 NbBlast:250 BlastBestHits:gi|52139816|gb|AAU29198.1|/8e-173/57-1094/1-346/mitochondrial malate dehydrogenase [Solanum lycopersicum] //	38.2	13	2.87517e+08	7.83171e+07	2.28557e+08	331800000	2.55308e+07	1.62813e+08	2097.7	P	2080.5	P	2169.1	P	mitochondrial NAD-dependent malate dehydrogenase, putative similar to mitochondrial NAD-dependent malate dehydrogenase GB:CAA10320 [Arabidopsis thaliana];supported by full-length cDNA: Ceres:34499.
Nt_001641	At4g31990	CL8589Contig1 nbEST:20 NbBlast:61 BlastBestHits:gi|81074221|gb|ABB55364.1|/0.0/1708-380/20-462/aspartate aminotransferase-like [Solanum tuberosum] //	50.3	6	2.70297e+08	5.92181e+06	5.59877e+07	62370000	-	-	106.6	A	147.2	A	125.9	A	aspartate aminotransferase ;supported by full-length cDNA: Ceres:33414., Ceres:103854.
Nt_001813	At1g70730	TCL6_806 nbEST:19 NbBlast:92 BlastBestHits:gi|8250624|emb|CAB93681.1|/0.0/53-790/1-246/cytosolic phosphoglucomutase [Solanum tuberosum] //	52.9	8	2.35818e+08	1.58319e+07	7.2196e+07	89830000	-	-	1421	P	1435.4	P	1464.2	P	putative phosphoglucomutase similar to phosphoglucomutase GB:AAC00601 [Arabidopsis thaliana]
Nt_016026	At1g13440	TCL2_14443 nbEST:4 NbBlast:250 BlastBestHits:sp|Q43247|G3PE_MAIZE/5e-133/93-866/1-258/Glyceraldehyde-3-phosphate dehydrogenase, cytosolic 3 OS=Zea mays GN=GAPC3 PE=2 SV=1 //	27.7	6	2.10492e+08	1.46431e+07	1.50917e+07	38980000	-	-	275.1	P	313.5	P	382.6	P	glyceraldehyde-3-phosphate dehydrogenase, putative similar to glyceraldehyde-3-phosphate dehydrogenase GI:21143 from (Sinapis alba); supported by cDNA: gi_15146235_gb_AY049259.1_
Nt_004666	At3g08590	CL509Contig1 nbEST:10 NbBlast:686 BlastBestHits:gi|474168|emb|CAA49994.1|/0.0/92-1342/1-417/phosphoglycerate mutase [Nicotiana tabacum] //	49.9	20	1.42022e+08	7.10349e+07	4.96805e+07	65850000	534733	4.85402e+06	439.2	P	492.6	P	573.4	P	putative 2,3-bisphosphoglycerate-independent phosphoglycerate mutase similar to 2,3-bisphosphoglycerate-independent phosphoglycerate mutase GB:Q42908 [Mesembryanthemum crystallinum];supported by full-length cDNA: Ceres:125616.
Nt_000112_2	At5g02500	TCL6_9943 nbEST:80 NbBlast:251 BlastBestHits:gi|219764996|emb|CAW63951.1|/0.0/124-2067/1-648/unnamed protein product [Nicotiana tabacum] //	71	9	1.36418e+08	-	5.46442e+06	-	1.38299e+06	-	8486.1	P	6804.6	P	8407.8	P	dnaK-type molecular chaperone hsc70.1
Nt_000748	At4g26520	CL296Contig2 nbEST:32 NbBlast:87 BlastBestHits:gi|77999255|gb|ABB16974.1|/0.0/116-1189/1-358/unknown [Solanum tuberosum] //	43.9	10	1.29844e+08	8.67566e+07	-	-	-	-	242.3	P	130.7	A	139.8	A	fructose-bisphosphate aldolase
Nt_022632	At3g12580	TCL5_5180 nbEST:3 NbBlast:250 BlastBestHits:gi|20557|emb|CAA30018.1|/5e-118/102-749/1-216/heat shock protein 70 [Petunia x hybrida] //	27.2	8	1.28611e+08	5.22823e+07	-	-	1.38299e+06	-	26644.1	P	22798.7	P	26307.3	P	heat shock protein 70 identical to heat shock protein 70 GB:CAA05547 GI:3962377 [Arabidopsis thaliana]; supported by cDNA: gi_15809831_gb_AY054183.1_
Nt_022632	At3g09440	TCL5_5180 nbEST:3 NbBlast:250 BlastBestHits:gi|20557|emb|CAA30018.1|/5e-118/102-749/1-216/heat shock protein 70 [Petunia x hybrida] //	27.2	8	1.28611e+08	5.22823e+07	-	-	1.38299e+06	-	2841.6	P	2041.1	P	2973.8	P	heat-shock protein (At-hsc70-3) identical to (At-hsc70-3) (cytosolic Hsp70) GB:CAA76606 [Arabidopsis thaliana]; supported by cDNA: gi_15292924_gb_AY050896.1_
Nt_000625_1	At3g59920	CL580Contig1 nbEST:35 NbBlast:37 BlastBestHits:gi|2501850|gb|AAB80717.1|/0.0/129-1436/1-436/GDP dissociation inhibitor [Nicotiana tabacum] //	53.2	9	1.25548e+08	2.38148e+07	7.95848e+06	23280000	-	-	3850.4	P	3115	P	3829.2	P	Rab GDP dissociation inhibitor ; supported by cDNA: gi_2446980_dbj_AB005560.1_AB005560
Nt_000625_1	At2g44100	CL580Contig1 nbEST:35 NbBlast:37 BlastBestHits:gi|2501850|gb|AAB80717.1|/0.0/129-1436/1-436/GDP dissociation inhibitor [Nicotiana tabacum] //	53.2	9	1.25548e+08	2.38148e+07	7.95848e+06	23280000	-	-	30.5	A	13	A	52.7	A	GDP dissociation inhibitor identical to GB:D83531;supported by full-length cDNA: Ceres:29536.
Nt_000625_1	At5g09550	CL580Contig1 nbEST:35 NbBlast:37 BlastBestHits:gi|2501850|gb|AAB80717.1|/0.0/129-1436/1-436/GDP dissociation inhibitor [Nicotiana tabacum] //	53.2	9	1.25548e+08	2.38148e+07	7.95848e+06	23280000	-	-	14031.7	P	9974.2	P	10360.4	P	GDP dissociation inhibitor GDP dissociation inhibitor, Nicotiana tabacum, PIR:T01782
Nt_028725	At3g08900	TCL2_26781 nbEST:2 NbBlast:16 BlastBestHits:gi|48478827|gb|AAT44738.1|/1e-159/78-911/1-278/UDP-glucose:protein transglucosylase-like protein SlUPTG1 [Solanum lycopersicum] //	34.4	14	1.2312e+08	5.63997e+07	9.95356e+06	12440000	-	-	328	P	253.6	M	268.7	P	putative reversibly glycosylatable polypeptide similar to reversibly glycosylatable polypeptide GB:AAB88408 [Pisum sativum] (Possible component of Golgi beta-glucan synthase)
Nt_028725	At3g02230	TCL2_26781 nbEST:2 NbBlast:16 BlastBestHits:gi|48478827|gb|AAT44738.1|/1e-159/78-911/1-278/UDP-glucose:protein transglucosylase-like protein SlUPTG1 [Solanum lycopersicum] //	34.4	14	1.2312e+08	5.63997e+07	9.95356e+06	12440000	-	-	13956.4	P	10559.4	P	10138.9	P	reversibly glycosylated polypeptide-1 identical to reversibly glycosylated polypeptide-1 (implicated in cell wall biosynthesis) GB:AAC50000 [Arabidopsis thaliana]; supported by cDNA: gi_2317728_gb_AF013627.1_AF013627
Nt_028725	At5g50750	TCL2_26781 nbEST:2 NbBlast:16 BlastBestHits:gi|48478827|gb|AAT44738.1|/1e-159/78-911/1-278/UDP-glucose:protein transglucosylase-like protein SlUPTG1 [Solanum lycopersicum] //	34.4	14	1.2312e+08	5.63997e+07	9.95356e+06	12440000	-	-	10.7	A	76.3	A	49.1	A	UDP-glucose:protein transglucosylase; reversibly glycosylated polypeptide ; supported by cDNA: gi_14326033_gb_AF329280.1_AF329280
Nt_017307	At1g56410	TCL2_30662 nbEST:4 NbBlast:250 BlastBestHits:gi|219764952|emb|CAW63929.1|/2e-99/114-656/1-181/unnamed protein product [Solanum lycopersicum] //	24.4	7	1.21327e+08	-	-	-	1.38299e+06	-	4.9	A	6.3	A	22.3	A	heat shock protein, putative similar to heat shock cognate 70 kd protein 1 SP:P22953 [Arabidopsis thaliana (Mouse-ear cress)]
Nt_025985	At5g43330	TCL6_3913 nbEST:2 NbBlast:244 BlastBestHits:gi|219789615|emb|CAW65309.1|/6e-169/121-1110/5-334/unnamed protein product [Solanum lycopersicum] //	35.8	11	8.82685e+07	2.48382e+07	4.96893e+06	8847000	-	-	3075.8	P	1964.4	P	2221.2	P	cytosolic malate dehydrogenase ;supported by full-length cDNA: Ceres:40174.
Nt_025985	At1g04410	TCL6_3913 nbEST:2 NbBlast:244 BlastBestHits:gi|219789615|emb|CAW65309.1|/6e-169/121-1110/5-334/unnamed protein product [Solanum lycopersicum] //	35.8	11	8.82685e+07	2.48382e+07	4.96893e+06	8847000	-	-	477.2	P	321.9	P	259.7	P	putative malate dehydrogenase similar to GB:AAB64290;supported by full-length cDNA: Ceres:40467.
Nt_006076	At5g28540	TCL2_6030 nbEST:8 NbBlast:250 BlastBestHits:gi|19813|emb|CAA42660.1|/0.0/87-2024/1-646/luminal binding protein (BiP) [Nicotiana tabacum] //	77	6	8.68117e+07	-	-	7611000	1.38299e+06	610719	33058.7	P	28292	P	27455.9	P	luminal binding protein ; supported by cDNA: gi_1303694_dbj_D84414.1_ATHBIPA
Nt_006361	At5g02490	TCL6_6491 nbEST:8 NbBlast:250 BlastBestHits:gi|20559|emb|CAA31663.1|/6e-174/3-1091/284-646/hsp70 (AA 6 - 651) [Petunia x hybrida] //	39.7	13	7.44474e+07	4.6732e+07	-	-	-	-	3716	P	3041	P	3737.7	P	dnaK-type molecular chaperone hsc70.1 - like dnaK-type molecular chaperone hsc70.1, Arabidopsis thaliana, PIR:S46302
Nt_006361	At1g16030	TCL6_6491 nbEST:8 NbBlast:250 BlastBestHits:gi|20559|emb|CAA31663.1|/6e-174/3-1091/284-646/hsp70 (AA 6 - 651) [Petunia x hybrida] //	39.7	13	7.44474e+07	4.6732e+07	-	-	-	-	7762.6	P	5391	P	8147.4	P	heat shock protein hsp70, putative similar to heat shock protein hsp70 GI:1771478 from [Pisum sativum]
Nt_000034_1	At4g13940	NRCL4_146 nbEST:124 NbBlast:283 BlastBestHits:gi|2588781|dbj|BAA23164.1|/0.0/102-1556/1-485/S-adenosyl-L-homocysteine hydrolase [Nicotiana tabacum] //	56.7	8	7.0936e+07	1.70994e+07	2.68074e+06	6750000	-	-	1019.8	P	750.9	P	706.6	P	adenosylhomocysteinase ;supported by full-length cDNA: Ceres:16846.
Nt_000034_1	At3g23810	NRCL4_146 nbEST:124 NbBlast:283 BlastBestHits:gi|2588781|dbj|BAA23164.1|/0.0/102-1556/1-485/S-adenosyl-L-homocysteine hydrolase [Nicotiana tabacum] //	56.7	8	7.0936e+07	1.70994e+07	2.68074e+06	6750000	-	-	3316.4	P	1447.9	P	1473.6	P	S-adenosyl-L-homocysteinas, putative similar to S-adenosyl-L-homocysteinase GB:AAD56048 from [Lupinus luteus]; supported by cDNA: gi_15292698_gb_AY050783.1_
Nt_000229	At5g11520	CL290Contig2 nbEST:61 NbBlast:61 BlastBestHits:sp|P28734|AATC_DAUCA/0.0/44-1255/2-405/Aspartate aminotransferase, cytoplasmic OS=Daucus carota PE=2 SV=1 //	45.9	1	6.76489e+07	267079	5.52636e+06	8907000	-	-	3406.8	P	2592.9	P	2422.6	P	aspartate aminotransferase (Asp3) ; supported by cDNA: gi_15292662_gb_AY050765.1_
Nt_000229	At1g62800	CL290Contig2 nbEST:61 NbBlast:61 BlastBestHits:sp|P28734|AATC_DAUCA/0.0/44-1255/2-405/Aspartate aminotransferase, cytoplasmic OS=Daucus carota PE=2 SV=1 //	45.9	1	6.76489e+07	267079	5.52636e+06	8907000	-	-	18.7	A	73.3	A	107.7	A	aspartate aminotransferase nearly identical to aspartate aminotransferase, cytoplasmic isozyme 2 SP:P46646 [Arabidopsis thaliana (Mouse-ear cress)]; supported by cDNA: gi_693693_gb_U15035.1_ATU15035
Nt_004275	At1g09780	CL7700Contig1 nbEST:11 NbBlast:250 BlastBestHits:gi|474168|emb|CAA49994.1|/4e-107/87-728/346-559/phosphoglycerate mutase [Nicotiana tabacum] //	26.3	8	6.41749e+07	1.61232e+07	2.67289e+07	-	-	-	89.3	A	103.7	A	76.8	A	putative 2,3-bisphosphoglycerate-independent phosphoglycerate mutase Strong similarity to R. communis phosphoglycerate mutase (gb|X70652). ESTs gb|T41853,gb|T76648 come from this gene;supported by full-length cDNA: Ceres:22067.
Nt_110019	At3g51030	TOBAC-EST#6402624#1 nbEST:1 NbBlast:54 BlastBestHits:gi|447151|prf||1913431A/1e-33/51-278/43-118/thioredoxin //	10.2	3	6.07756e+07	4.10637e+07	-	2590000	-	-	6873.6	P	5647	P	5432.8	P	thioredoxin h ;supported by full-length cDNA: Ceres:9189.
Nt_000339	At5g39320	CL34Contig1 nbEST:48 NbBlast:67 BlastBestHits:gi|48093459|gb|AAT40106.1|/0.0/231-1661/1-477/putative UDP-glucose dehydrogenase 2 [Nicotiana tabacum] //	60.9	7	4.4265e+07	1.25726e+07	2.3414e+06	4653000	-	-	1838.6	P	1575.5	P	1685.4	P	UDP-glucose dehydrogenase-like protein UDP-glucose dehydrogenase - Glycine max, EMBL:U53418
Nt_010059_1	At2g24200	TCL5_7355 nbEST:6 NbBlast:250 BlastBestHits:gi|27463709|gb|AAO15916.1|/2e-98/3-563/391-577/neutral leucine aminopeptidase preprotein [Solanum lycopersicum] //	19.7	2	4.40782e+07	5.36915e+06	3.12826e+07	31840000	614470	-	114	A	126.1	P	158.1	A	putative leucine aminopeptidase identical to GB:X63444; supported by cDNA: gi_14334665_gb_AY035006.1_
Nt_018022	At4g33070	TCL6_1923 nbEST:3 NbBlast:58 BlastBestHits:gi|551263|emb|CAA57448.1|/0.0/70-1911/1-614/pyruvate decarboxylase [Nicotiana tabacum] //	67	1	4.39662e+07	-	2.04829e+06	2117000	-	-	661.6	P	548.4	P	621.1	P	pyruvate decarboxylase-1 (Pdc1)
Nt_018022	At5g01320	TCL6_1923 nbEST:3 NbBlast:58 BlastBestHits:gi|551263|emb|CAA57448.1|/0.0/70-1911/1-614/pyruvate decarboxylase [Nicotiana tabacum] //	67	1	4.39662e+07	-	2.04829e+06	2117000	-	-	94.9	P	91.8	A	35.9	A	pyruvate decarboxylase-like protein pyruvate decarboxylase (EC 4.1.1.1) pdc1 - Arabidopsis thaliana, PIR:T05315
Nt_001278_1	At2g24940	NRCL4_364 nbEST:24 NbBlast:29 BlastBestHits:gi|15224648|ref|NP_180066.1|/5e-39/95-394/1-100/AtMAPR2 (Arabidopsis thaliana membrane-associated progesterone binding protein 2); heme binding //	10.9	9	4.39662e+07	8.47097e+07	-	-	-	-	313.9	P	284.9	P	500.1	P	putative steroid binding protein ;supported by full-length cDNA: Ceres:10261.
Nt_016092	At5g17310	TCL2_13379 nbEST:4 NbBlast:35 BlastBestHits:gi|21599|emb|CAA79357.1|/4e-113/90-839/1-251/UTP--glucose-1-phosphate uridylyltransferase [Solanum tuberosum] //	27.9	8	4.29576e+07	2.57121e+07	4.51181e+06	5153000	-	-	1847.2	P	1541.3	P	2258	P	UDP-glucose pyrophosphorylase ; supported by cDNA: gi_13430663_gb_AF360244.1_AF360244
Nt_016092	At3g03250	TCL2_13379 nbEST:4 NbBlast:35 BlastBestHits:gi|21599|emb|CAA79357.1|/4e-113/90-839/1-251/UTP--glucose-1-phosphate uridylyltransferase [Solanum tuberosum] //	27.9	8	4.29576e+07	2.57121e+07	4.51181e+06	5153000	-	-	725.4	P	472.2	P	731.9	P	putative UDP-glucose pyrophosphorylase similar to UDP-glucose pyrophosphorylase GB:AAB71613 from [Solanum tuberosum]; supported by cDNA: gi_14334795_gb_AY035071.1_
Nt_015097	At4g25590	TCL5_722 nbEST:4 NbBlast:100 BlastBestHits:gi|22857914|gb|AAL91667.1|/7e-72/115-525/1-137/pollen specific actin-depolymerizing factor 2 [Nicotiana tabacum] //	15.7	1	4.16875e+07	-	-	-	-	-	22784.5	P	25438.8	P	22925.8	P	actin depolymerizing factor-like protein strong similarity to actin-depolymerizing factor, Brassica napus, PIR2:S30934~Contains Actin-depolymerizing proteins signature, [PDSSRVRMKMVYASSKDRFK]00
Nt_019199_1	At1g78300	TCL2_20220 nbEST:3 NbBlast:250 BlastBestHits:gi|42491254|dbj|BAD10939.1|/6e-142/983-210/1-258/14-3-3 protein [Nicotiana tabacum] //	31.4	8	4.02681e+07	1.41708e+07	-	-	-	-	5381.3	P	3933.2	P	3853.8	P	14-3-3 protein GF14omega (grf2) identical to GF14omega isoform GI:487791 from [Arabidopsis thaliana];supported by full-length cDNA: Ceres:25284.
Nt_001702	At4g25100	TCL6_6629 nbEST:20 NbBlast:250 BlastBestHits:gi|33413303|emb|CAE22480.1|/4e-115/159-851/14-245/superoxide dismutase [Fe] [Solanum lycopersicum] //	28.1	1	4.00813e+07	4.41183e+06	2.71651e+07	26370000	5.54984e+06	5.47188e+07	42.3	A	56.5	A	81.5	A	superoxide dismutase (EC 1.15.1.1) (Fe)(fragment) ;supported by full-length cDNA: Ceres:32935.
Nt_059293	At3g06050	TOBAC-EST#6237184#1 nbEST:1 NbBlast:34 BlastBestHits:gi|37783267|gb|AAP42502.1|/3e-58/490-122/71-193/peroxiredoxin [Ipomoea batatas] //	12.2	2	3.55203e+07	1.17066e+07	-	-	3.65335e+06	1.30706e+07	324.5	P	258.6	P	385.2	P	unknown protein contains Pfam profile: PF00578 AhpC/TSA (alkyl hydroperoxide reductase and thiol-specific antioxidant) family;supported by full-length cDNA: Ceres:14986.
Nt_008050_1	At1g48030	CL11069Contig1 nbEST:7 NbBlast:253 BlastBestHits:gi|10444388|gb|AAG17888.1|/3e-108/821-225/306-504/dihydrolipoamide dehydrogenase precursor [Solanum tuberosum] //	24.8	8	3.43773e+07	-	-	-	-	-	2967.2	P	2097.2	P	2381.1	P	lipoamide dehydrogenase precursor identical to GB:AAF34795 from [Arabidopsis thaliana]; supported by cDNA: gi_12704695_gb_AF228639.3_AF228639
Nt_000037	At4g34870	TCL6_8545 nbEST:122 NbBlast:250 BlastBestHits:gi|169930141|gb|ACB05668.1|/3e-85/52-564/1-171/cyclophilin [Capsicum annuum] //	20	7	3.42951e+07	1.53989e+07	4.42022e+06	9007000	-	-	851.5	P	931.6	P	848.5	P	peptidylprolyl isomerase (cyclophilin) ;supported by full-length cDNA: Ceres:37.
Nt_017082	At1g62820	TCL2_10529 nbEST:4 NbBlast:252 BlastBestHits:gi|48209896|gb|AAT40490.1|/6e-75/54-494/1-147/EF hand family protein [Solanum demissum] //	16.6	6	3.4183e+07	4.98575e+07	-	-	-	-	483.8	P	859.8	P	787.2	P	calmodulin, putative similar to calmodulin-6 SP:Q03509 [Arabidopsis thaliana (Mouse-ear cress)]
Nt_063786	At1g12310	TOBAC-EST#6277504#1 nbEST:1 NbBlast:252 BlastBestHits:gi|48209896|gb|AAT40490.1|/2e-74/89-529/1-147/EF hand family protein [Solanum demissum] //	24	6	3.4183e+07	4.98575e+07	-	-	-	-	9817.4	P	8756.8	P	8832.8	P	putative serine/threonine kinase ; supported by cDNA: gi_15010571_gb_AY045587.1_
Nt_012892	At1g08110	TCL2_1787_Contig1 nbEST:5 NbBlast:43 BlastBestHits:gi|311497228|gb|ADP95147.1|/4e-96/182-712/9-185/glyoxalase-I [Solanum tuberosum] //	26.5	6	3.23825e+07	3.24038e+07	3.51035e+07	34330000	2.52769e+06	5.72919e+06	82	A	106.1	A	48.9	A	glyoxalase I, putative similar to GB:Y13239 from [Brassica juncea] (Plant J. 17 (4), 385-395 (1999))
Nt_062419	At5g64570	TOBAC-EST#6115570#1 nbEST:1 NbBlast:67 BlastBestHits:gi|37359708|dbj|BAC98299.1|/5e-115/1-648/78-293/LEXYL2 [Solanum lycopersicum] //	23.6	1	2.94502e+07	8.14032e+06	2.33791e+07	61820000	9.7969e+06	8.06094e+07	7.4	A	71.6	A	17.5	A	beta-xylosidase
Nt_062419	At5g09730	TOBAC-EST#6115570#1 nbEST:1 NbBlast:67 BlastBestHits:gi|37359708|dbj|BAC98299.1|/5e-115/1-648/78-293/LEXYL2 [Solanum lycopersicum] //	23.6	1	2.94502e+07	8.14032e+06	2.33791e+07	61820000	9.7969e+06	8.06094e+07	83.9	A	9.9	A	96.5	A	beta-xylosidase - like protein beta-xylosidase, Hypocrea jecorina, EMBL:Z69257; supported by cDNA: gi_15450734_gb_AY053409.1_
Nt_003260	At5g09650	TCL6_12028 nbEST:13 NbBlast:61 BlastBestHits:gi|15242465|ref|NP_196527.1|/5e-124/153-926/40-299/AtPPa6 (Arabidopsis thaliana pyrophosphorylase 6); inorganic diphosphatase/ pyrophosphatase //	32.4	6	2.9129e+07	2.06736e+07	5.50455e+06	8094000	-	-	203.1	P	110.8	A	120.2	M	inorganic pyrophosphatase - like protein cytosolic inorganic pyrophosphatase, Homo sapiens, EMBL:AF108211;supported by full-length cDNA: Ceres:33506.
Nt_000679_1	At3g59480	TCL6_8817 nbEST:34 NbBlast:96 BlastBestHits:gi|33329198|gb|AAQ09999.1|/2e-175/1175-195/1-328/putative fructokinase 2 [Petunia integrifolia subsp. inflata] //	38.6	7	2.74294e+07	3.94656e+07	1.79618e+06	2817000	-	-	12	A	6.8	A	8.4	A	fructokinase-like protein fructokinase - Lycopersicon esculentum, EMBL:LEU62329; supported by full-length cDNA: Ceres: 24751.
Nt_000679_1	At1g06020	TCL6_8817 nbEST:34 NbBlast:96 BlastBestHits:gi|33329198|gb|AAQ09999.1|/2e-175/1175-195/1-328/putative fructokinase 2 [Petunia integrifolia subsp. inflata] //	38.6	7	2.74294e+07	3.94656e+07	1.79618e+06	2817000	-	-	11.1	A	3	A	3.5	A	fructokinase, putative similar to fructokinase GB:U62329 GI:1915973 from [Lycopersicon esculentum]
Nt_000679_1	At2g31390	TCL6_8817 nbEST:34 NbBlast:96 BlastBestHits:gi|33329198|gb|AAQ09999.1|/2e-175/1175-195/1-328/putative fructokinase 2 [Petunia integrifolia subsp. inflata] //	38.6	7	2.74294e+07	3.94656e+07	1.79618e+06	2817000	-	-	478.3	P	396.8	P	452.9	P	putative fructokinase ; supported by full-length cDNA: Ceres: 17664.
Nt_004791	At3g02520	TCL2_1995 nbEST:10 NbBlast:250 BlastBestHits:gi|44917163|dbj|BAD12182.1|/4e-139/70-828/1-253/14-3-3 i-1 protein [Nicotiana tabacum] //	29.4	4	2.70072e+07	6.43353e+06	-	-	-	-	1830.1	P	1218.6	P	1382.5	P	14-3-3 protein GF14nu (grf7) identical to 14-3-3 protein GF14 nu GI:1531631 from [Arabidopsis thaliana];supported by full-length cDNA: Ceres:37944.
Nt_003206	At3g27400	TCL6_228_Contig2 nbEST:13 NbBlast:250 BlastBestHits:gi|18408851|ref|NP_564906.1|/0.0/149-1294/27-408/pectate lyase family protein [Arabidopsis thaliana] //	47.4	3	2.61854e+07	3.64661e+06	-	2876000	2.03265e+06	4.42972e+06	41.9	A	63.2	A	130.8	A	pectate lyase, putative similar to pectate lyase GB:CAA70735 [Zinnia elegans] (Plant J. 13 (1), 17-28 (1998)); contains Pfam profile: PF00544 pectate lyase
Nt_003206	At4g13710	TCL6_228_Contig2 nbEST:13 NbBlast:250 BlastBestHits:gi|18408851|ref|NP_564906.1|/0.0/149-1294/27-408/pectate lyase family protein [Arabidopsis thaliana] //	47.4	3	2.61854e+07	3.64661e+06	-	2876000	2.03265e+06	4.42972e+06	128.5	M	99	A	254.5	P	putative pectate lyase A11 ; supported by cDNA: gi_15983435_gb_AF424592.1_AF424592
Nt_004820	At2g45470	CL3222Contig1 nbEST:10 NbBlast:32 BlastBestHits:gi|18406799|ref|NP_566043.1|/2e-107/53-763/8-244/FLA8 (FASCICLIN-LIKE ARABINOGALACTAN PROTEIN 8) [Arabidopsis thaliana] //	31.1	7	2.55915e+07	-	-	-	-	-	5.7	A	4.9	A	40.5	A	unknown protein ;supported by full-length cDNA: Ceres:7709.
Nt_000747	At1g23820	TCL6_11652 nbEST:32 NbBlast:250 BlastBestHits:gi|2821959|dbj|BAA24535.1|/4e-176/219-1154/3-314/spermidine synthase [Nicotiana sylvestris] //	37.8	4	2.55168e+07	9.90379e+06	2.67464e+06	4026000	-	-	533	P	954.7	P	786.8	P	putative spermidine synthase
Nt_000747	At1g70310	TCL6_11652 nbEST:32 NbBlast:250 BlastBestHits:gi|2821959|dbj|BAA24535.1|/4e-176/219-1154/3-314/spermidine synthase [Nicotiana sylvestris] //	37.8	4	2.55168e+07	9.90379e+06	2.67464e+06	4026000	-	-	123.7	P	205.8	P	123.4	A	spermidine synthase, putative similar to spermidine synthase GI:4138109 from [Lycopersicon esculentum]; supported by cDNA: gi_14030636_gb_AF375409.1_AF375409
Nt_001622_1	At5g56000	TCL6_783 nbEST:20 NbBlast:265 BlastBestHits:gi|110083391|dbj|BAE97400.1|/0.0/96-2192/1-699/heat shock protein 90 [Nicotiana tabacum] //	80.1	8	2.533e+07	1.3289e+07	-	-	-	-	12061.3	P	7051.5	P	8597.8	P	heat shock protein (emb|CAA72514.1)
Nt_001622_1	At5g56030	TCL6_783 nbEST:20 NbBlast:265 BlastBestHits:gi|110083391|dbj|BAE97400.1|/0.0/96-2192/1-699/heat shock protein 90 [Nicotiana tabacum] //	80.1	8	2.533e+07	1.3289e+07	-	-	-	-	2960.3	P	2385.1	P	3208.8	P	HEAT SHOCK PROTEIN 81-2 (HSP81-2) (sp|P55737)
Nt_001622_1	At5g52640	TCL6_783 nbEST:20 NbBlast:265 BlastBestHits:gi|110083391|dbj|BAE97400.1|/0.0/96-2192/1-699/heat shock protein 90 [Nicotiana tabacum] //	80.1	8	2.533e+07	1.3289e+07	-	-	-	-	19143.9	P	16727.7	P	21327.6	P	heat-shock protein ; supported by cDNA: gi_166769_gb_M62984.1_ATHHSP83
Nt_000330_2	At1g79750	TCL6_9042 nbEST:49 NbBlast:168 BlastBestHits:gi|159906513|gb|ABI98682.2|/0.0/190-2115/1-642/chloroplast NADP-malic enzyme precursor [Nicotiana tabacum] //	70.4	6	2.51731e+07	-	-	-	-	-	3194.4	P	2842.2	P	2877.2	P	putative malate oxidoreductase similar to malate oxidoreductase (NADP-dependent malic enzyme) GB:P34105 (Populus balsamifera subsp. trichocarpa); supported by cDNA: gi_16974612_gb_AY060584.1_
Nt_000330_2	At5g25880	TCL6_9042 nbEST:49 NbBlast:168 BlastBestHits:gi|159906513|gb|ABI98682.2|/0.0/190-2115/1-642/chloroplast NADP-malic enzyme precursor [Nicotiana tabacum] //	70.4	6	2.51731e+07	-	-	-	-	-	595.7	P	424.7	P	368.3	P	malate dehydrogenase - like protein malate dehydrogenase, kidney bean, PIR:DEFBC
Nt_000481	At5g16440	TCL6_4973 nbEST:40 NbBlast:58 BlastBestHits:gi|13603406|dbj|BAB40973.1|/7e-157/35-904/1-290/isopentenyl diphosphate isomerase 1 [Nicotiana tabacum] //	34.4	6	2.42916e+07	2.79243e+07	4.62958e+06	9278000	-	-	58	A	11.1	A	5.4	A	isopentenyl pyrophosphate:dimethyllallyl pyrophosphate isomerase
Nt_000568_1	At3g02780	NRCL3_1905 nbEST:37 NbBlast:62 BlastBestHits:gi|78191045|gb|ABB29847.1|/1e-148/67-921/1-292/isopentenyl pyrophosphate isomerase [Nicotiana langsdorffii x Nicotiana sanderae] //	35.6	6	2.42916e+07	2.78456e+07	-	-	-	-	80	A	63.9	A	108.9	A	isopentenyl diphosphate:dimethylallyl diphosphate isomerase (IPP2) identical to isopentenyl diphosphate:dimethylallyl diphosphate isomerase (IPP2) GB:U49259 [Arabidopsis thaliana]; supported by cDNA: gi_1293564_gb_U49259.1_ATU49259
Nt_001435_1	At2g18110	TCL5_4178 nbEST:22 NbBlast:51 BlastBestHits:gi|78191406|gb|ABB29924.1|/7e-77/80-775/1-231/ripening regulated protein DDTFR10-like [Solanum tuberosum] //	28.3	6	2.08961e+07	3.16402e+07	-	3478000	-	-	411	P	494.6	P	402	P	putative elongation factor beta-1 ;supported by full-length cDNA: Ceres:35337.
Nt_010876	At5g09810	TCL6_4425 nbEST:5 NbBlast:250 BlastBestHits:gi|197322805|gb|ACH69153.1|/0.0/98-1225/1-376/actin [Nicotiana tabacum] //	41.7	5	2.04889e+07	5.66516e+07	5.76713e+06	-	2.52769e+06	-	228.9	P	343.8	P	217.3	P	ACTIN 2/7 (sp|P53492) ; supported by cDNA: gi_1049306_gb_U37281.1_ATU37281
Nt_004832_1	At3g11630	TCL2_6769 nbEST:10 NbBlast:156 BlastBestHits:gi|21912927|emb|CAC84143.2|/1e-140/42-851/1-271/thioredoxin peroxidase [Nicotiana tabacum] //	31.2	6	1.95289e+07	3.65055e+07	-	4100000	-	-	102.1	A	76.1	A	82.3	A	putative 2-cys peroxiredoxin BAS1 precursor (thiol-specific antioxidant protein) similar to 2-cys peroxiredoxin BAS1 precursor (thiol-specific antioxidant protein) GB:O24364 [Spinacia oleracea]; supported by full-length cDNA: Ceres: 30062.
Nt_000087	At3g09640	CL3473Contig1 nbEST:91 NbBlast:202 BlastBestHits:gi|1389654|dbj|BAA12918.1|/2e-134/894-1643/1-250/cytosolic ascorbate peroxidase [Nicotiana tabacum] //	28.2	5	1.87407e+07	-	-	-	-	-	10.1	A	5.5	A	5	A	putative ascorbate peroxidase strong similarity to ascorbate peroxidase GB:CAA56340
Nt_009275	At2g27860	TCL2_5205 nbEST:6 NbBlast:111 BlastBestHits:gi|117166022|dbj|BAF36324.1|/6e-173/108-1019/1-304/hypothetical protein [Ipomoea trifida] //	40.1	4	1.85091e+07	-	-	-	-	-	6419	P	8039.4	P	8208.2	P	putative dTDP-glucose 4-6-dehydratase ;supported by full-length cDNA: Ceres:28205.
Nt_028560	At5g57655	TCL2_19409 nbEST:2 NbBlast:175 BlastBestHits:sp|Q40082|XYLA_HORVU/2e-97/102-710/277-479/Xylose isomerase OS=Hordeum vulgare GN=XYLA PE=1 SV=1 //	23.4	4	1.5405e+07	4.92513e+06	-	1634000	-	-	73.5	A	159.8	P	108.1	A	Expressed protein
Nt_001391	At1g79920	CL637Contig1 nbEST:22 NbBlast:253 BlastBestHits:gi|240254411|ref|NP_178110.6|/0.0/20-1900/160-785/ATP binding [Arabidopsis thaliana] //	77.5	8	1.51696e+07	2.0957e+07	3.37775e+06	5095000	673897	584760	2267.9	P	2383	P	2685.4	P	putative heat-shock protein contains Pfam profile: PF00012 Heat shock hsp70 proteins; similar to heat-shock proteins GB:CAA94389, GB:AAD55461 [Arabidopsis thaliana]
Nt_025890	At1g63940	TCL5_3679 nbEST:2 NbBlast:94 BlastBestHits:gi|195542238|gb|AAZ66138.2|/0.0/100-1332/1-416/monodehydroascorbate reductase [Solanum lycopersicum] //	45	2	1.51285e+07	858119	8.0021e+06	9743000	-	-	213	A	204.2	A	181.4	A	putative monodehydroascorbate reductase similar to monodehydroascorbate reductase GB:AAD28178 [Brassica juncea]; supported by cDNA: gi_14334485_gb_AY034934.1_
Nt_012898	At5g16450	CL2507Contig1 nbEST:5 NbBlast:189 BlastBestHits:gi|30685861|ref|NP_850830.1|/2e-80/63-560/1-166/dimethylmenaquinone methyltransferase family protein [Arabidopsis thaliana] //	20	2	1.43179e+07	6.44219e+06	4.95759e+06	4166000	-	-	190.8	P	180.8	P	256.8	P	S-adenosylmethionine:2-demethylmenaquinone methyltransferase-like protein ; supported by full-length cDNA: Ceres: 13819.
Nt_016029	At5g56260	TCL2_16484 nbEST:4 NbBlast:189 BlastBestHits:gi|15241161|ref|NP_200437.1|/1e-74/202-699/1-166/dimethylmenaquinone methyltransferase family protein [Arabidopsis thaliana] //	17.6	2	1.43179e+07	6.44219e+06	4.95759e+06	4166000	-	-	40	A	8.3	A	41.8	A	S-adenosylmethionine:2-demethylmenaquinone methyltransferase-like
Nt_007344	At2g28760	TCL5_7548 nbEST:7 NbBlast:206 BlastBestHits:gi|48093461|gb|AAT40107.1|/0.0/220-1245/1-342/UDP-glucuronate decarboxylase 1 [Nicotiana tabacum] //	38.6	2	1.41461e+07	6.53115e+06	-	-	-	-	156.7	P	26.5	A	157	A	putative nucleotide-sugar dehydratase
Nt_007344	At3g46440	TCL5_7548 nbEST:7 NbBlast:206 BlastBestHits:gi|48093461|gb|AAT40107.1|/0.0/220-1245/1-342/UDP-glucuronate decarboxylase 1 [Nicotiana tabacum] //	38.6	2	1.41461e+07	6.53115e+06	-	-	-	-	33130.5	P	44918.4	P	41659.4	P	dTDP-glucose 4-6-dehydratases-like protein dTDP-glucose 4-6-dehydratases homolog - Arabidopsis thaliana,PIR:S58282;supported by full-length cDNA: Ceres:31901.
Nt_007344	At5g59290	TCL5_7548 nbEST:7 NbBlast:206 BlastBestHits:gi|48093461|gb|AAT40107.1|/0.0/220-1245/1-342/UDP-glucuronate decarboxylase 1 [Nicotiana tabacum] //	38.6	2	1.41461e+07	6.53115e+06	-	-	-	-	18608.5	P	17444.7	P	17694.4	P	dTDP-glucose 4-6-dehydratase - like protein dTDP-glucose 4-6-dehydratase, Cicer arietinum, EMBL:CAR275318;supported by full-length cDNA: Ceres:6701.
Nt_019138	At5g03240	TCL6_7255 nbEST:3 NbBlast:860 BlastBestHits:gi|602076|emb|CAA54603.1|/2e-149/223-1056/1-278/pentameric polyubiquitin [Nicotiana tabacum] //	39.5	11	1.40602e+07	7.79471e+07	9.01141e+06	21770000	4.7894e+06	7.0871e+06	906.3	P	1083.5	P	1094.2	P	polyubiquitin (UBQ3) identical to GI:928809; supported by full-length cDNA: Ceres: 20908.
Nt_019138	At5g20620	TCL6_7255 nbEST:3 NbBlast:860 BlastBestHits:gi|602076|emb|CAA54603.1|/2e-149/223-1056/1-278/pentameric polyubiquitin [Nicotiana tabacum] //	39.5	11	1.40602e+07	7.79471e+07	9.01141e+06	21770000	4.7894e+06	7.0871e+06	1980.3	P	1807.2	P	2340.3	P	polyubiquitin (UBQ4) identical to GI:17677
Nt_000609	At1g65980	CL699Contig1 nbEST:36 NbBlast:42 BlastBestHits:gi|227247666|emb|CAY07399.1|/1e-81/94-579/1-162/unnamed protein product [Capsicum annuum] //	17.4	3	1.36867e+07	1.16358e+07	-	-	-	-	1713.4	P	1990.6	P	2214	P	type 2 peroxiredoxin, putative similar to type 2 peroxiredoxin GI:4928472 from [Brassica rapa subsp. pekinensis];supported by full-length cDNA: Ceres:5476.
Nt_007737	At5g06950	CL10783Contig1 nbEST:7 NbBlast:154 BlastBestHits:gi|219769533|emb|CAW48374.1|/1e-95/360-977/1-206/unnamed protein product [Nicotiana tabacum] //	25	1	1.3018e+07	6.21388e+06	-	-	-	-	14.7	A	43.4	A	95.3	A	transcription factor HBP-1b homolog (sp|P43273) ; supported by cDNA: gi_217826_dbj_D10042.1_ATHAHBP1B
Nt_007737	At5g06960	CL10783Contig1 nbEST:7 NbBlast:154 BlastBestHits:gi|219769533|emb|CAW48374.1|/1e-95/360-977/1-206/unnamed protein product [Nicotiana tabacum] //	25	1	1.3018e+07	6.21388e+06	-	-	-	-	9.5	A	5.1	A	4.1	A	transcription factor HBP-1b (gb|AAD24395.1)
Nt_003542	At3g02360	TCL6_2742 nbEST:12 NbBlast:62 BlastBestHits:gi|15232888|ref|NP_186885.1|/0.0/53-1498/5-486/6-phosphogluconate dehydrogenase family protein [Arabidopsis thaliana] //	53.4	6	1.27752e+07	-	9.00269e+06	7814000	-	-	3777	P	4078.6	P	3841.2	P	6-phosphogluconate dehydrogenase, putative similar to 6-phosphogluconate dehydrogenase GB:BAA22812 GI:2529229 [Glycine max];supported by full-length cDNA: Ceres:34412.
Nt_003542	At5g41670	TCL6_2742 nbEST:12 NbBlast:62 BlastBestHits:gi|15232888|ref|NP_186885.1|/0.0/53-1498/5-486/6-phosphogluconate dehydrogenase family protein [Arabidopsis thaliana] //	53.4	6	1.27752e+07	-	9.00269e+06	7814000	-	-	293.4	P	183.7	P	228.3	P	6-phosphogluconate dehydrogenase ;supported by full-length cDNA: Ceres:109329.
Nt_003542	At1g64190	TCL6_2742 nbEST:12 NbBlast:62 BlastBestHits:gi|15232888|ref|NP_186885.1|/0.0/53-1498/5-486/6-phosphogluconate dehydrogenase family protein [Arabidopsis thaliana] //	53.4	6	1.27752e+07	-	9.00269e+06	7814000	-	-	19.3	A	16.3	A	12.6	A	6-phosphogluconate dehydrogenase, putative similar to 6-phosphogluconate dehydrogenase GB:U18239 GI:603220 from [Medicago sativa]
Nt_001180	At1g75270	TCL6_10315 nbEST:25 NbBlast:48 BlastBestHits:gi|28192427|gb|AAL71857.1|/1e-116/94-729/1-212/dehydroascorbate reductase [Nicotiana tabacum] //	23.6	3	1.27229e+07	6.06981e+06	-	-	-	118114	2516.4	P	2855.5	P	3174.4	P	GSH-dependent dehydroascorbate reductase 1, putative similar to GI:6939839 from [Oryza sativa];supported by full-length cDNA: Ceres:35711.
Nt_003536_2	At1g65960	TCL2_1288 nbEST:12 NbBlast:91 BlastBestHits:gi|3252856|gb|AAC24195.1|/0.0/161-1648/1-496/glutamate decarboxylase isozyme 1 [Nicotiana tabacum] //	56	1	1.04817e+07	516446	1.12795e+06	1419000	-	-	87.5	P	51.2	A	107.2	A	glutamate decarboxylase (gad), putative similar to glutamate decarboxylase (gad) GI:294111 from [Petunia hybrida]; supported by cDNA: gi_1184959_gb_U46665.1_ATU46665
Nt_007321	At2g47650	NRCL4_181 nbEST:7 NbBlast:211 BlastBestHits:gi|48093463|gb|AAT40108.1|/0.0/204-1241/1-346/putative UDP-glucuronate decarboxylase 2 [Nicotiana tabacum] //	39	1	1.01081e+07	1.05808e+06	-	-	-	-	935.7	P	902	P	1200.7	P	putative dTDP-glucose 4-6-dehydratase contains non-consensus AT donor splice site at exon 1 and non-consensus AC acceptor splice site at exon 2
Nt_001512	At2g19860	TCL6_140 nbEST:21 NbBlast:199 BlastBestHits:gi|259420043|emb|CBF63194.1|/0.0/256-1683/22-497/unnamed protein product [Nicotiana tabacum] //	54.1	7	9.78686e+06	-	-	-	-	-	42.7	A	46.1	A	41.6	A	hexokinase (ATHXK2) ; supported by cDNA: gi_1899024_gb_U28215.1_ATU28215
Nt_001512	At4g29130	TCL6_140 nbEST:21 NbBlast:199 BlastBestHits:gi|259420043|emb|CBF63194.1|/0.0/256-1683/22-497/unnamed protein product [Nicotiana tabacum] //	54.1	7	9.78686e+06	-	-	-	-	-	1923.4	P	1536.7	P	1390.4	P	hexokinase ; supported by cDNA: gi_8567421_gb_U18754.2_ATU18754
Nt_075544	At1g27970	TOBAC-EST#6183448#1 nbEST:1 NbBlast:25 BlastBestHits:gi|15217779|ref|NP_174118.1|/8e-40/77-373/3-102/NTF2B (NUCLEAR TRANSPORT FACTOR 2B); Ran GTPase binding / protein transporter [Arabidopsis thaliana] //	13	2	9.73083e+06	3.98592e+06	-	-	-	-	3183.4	P	2873.8	P	2762.8	P	nuclear transport factor 2, putative similar to nuclear transport factor 2 (NTF2) [Oryza sativa] GI:5360221; supported by full-length cDNA: Ceres: 27366.
Nt_007790	At5g55160	TCL2_5885 nbEST:7 NbBlast:71 BlastBestHits:gi|213868279|gb|ACJ54186.1|/3e-48/44-331/1-96/SUMO [Nicotiana benthamiana] //	12.6	3	9.60756e+06	1.17854e+07	2.40944e+06	3604000	-	-	78.8	A	95.5	A	42.5	A	ubiquitin-like protein SMT3-like ; supported by full-length cDNA: Ceres: 13697.
Nt_027459	At3g23490	TCL6_11505 nbEST:2 NbBlast:53 BlastBestHits:sp|B7FKW7|CYNS_MEDTR/1e-49/40-480/4-150/Cyanate hydratase OS=Medicago truncatula GN=CYN PE=2 SV=1 //	19.4	1	9.4432e+06	1.43518e+07	9.64823e+06	8343000	-	-	15.4	A	63	A	72.4	A	cyanate lyase (CYN) identical to cyanase (CYN) GB:AB004568 [Arabidopsis thaliana];supported by full-length cDNA: Ceres:20782.
Nt_001235_1	At2g17870	TCL6_1523 nbEST:24 NbBlast:88 BlastBestHits:gi|19743|emb|CAA42622.1|/2e-40/68-310/1-81/nsGRP-2 [Nicotiana sylvestris] //	20.3	2	9.3909e+06	1.58555e+07	-	-	-	-	1349	P	816.4	P	920.9	P	putative glycine-rich, zinc-finger DNA-binding protein genomic copy of EST T76328 cold-shock signature from position 22 to 41 [YGFITPDDGGEELFVHQSSI]; 7 copies of CCHC zinc-finger motif, from 94 to 107 [CFNCGEVGHMAKDC], from 130 to 142; supported by cDNA: gi_14334919_gb_AY035133.1_
Nt_098268	At4g38680	TOBAC-EST#6337342#1 nbEST:1 NbBlast:96 BlastBestHits:gi|19743|emb|CAA42622.1|/2e-40/67-309/1-81/nsGRP-2 [Nicotiana sylvestris] //	10.7	1	9.3909e+06	-	-	-	-	-	27.5	A	11	A	32.6	A	glycine-rich protein 2 (GRP2) ; supported by cDNA: gi_14326486_gb_AF385696.1_AF385696
Nt_009177_1	At4g33680	TCL2_5867 nbEST:6 NbBlast:195 BlastBestHits:gi|18418270|ref|NP_567934.1|/2e-119/1-501/192-358/AGD2 (ABERRANT GROWTH AND DEATH 2); L,L-diaminopimelate aminotransferase/ transaminase [Arabidopsis thaliana] //	29.3	4	9.38343e+06	-	1.46992e+06	1977000	-	-	313.7	P	355.3	P	359.2	P	putative protein aminotransferase (AspC family), Aquifex aeolicus, PIR2:D70479; supported by cDNA: gi_15912290_gb_AY056423.1_
Nt_081651	At4g26970	TOBAC-EST#6392571#1 nbEST:1 NbBlast:133 BlastBestHits:gi|171854675|dbj|BAG16527.1|/2e-68/47-334/694-789/putative aconitase [Capsicum chinense] //	18.6	2	9.35355e+06	-	-	-	-	-	3539.8	P	2883.7	P	3276.3	P	putative aconitase Pumpkin mRNA for aconitase, Cucurbita sp.,PID:g868003; supported by cDNA: gi_15215803_gb_AY050431.1_
Nt_078071	At3g48890	TOBAC-EST#6177094#1 nbEST:1 NbBlast:30 BlastBestHits:gi|15229044|ref|NP_190458.1|/3e-70/35-535/1-166/ATMP2; heme binding [Arabidopsis thaliana] //	18.7	1	7.87058e+06	6.80748e+06	-	-	-	-	14	A	75.4	A	8.2	A	putative progesterone-binding protein homolog Atmp2 ; supported by cDNA: gi_4960153_gb_AF153283.1_AF153283
Nt_006318_2	At3g14290	CL1961Contig1 nbEST:8 NbBlast:250 BlastBestHits:sp|Q9M4T8|PSA5_SOYBN/4e-128/176-886/1-237/Proteasome subunit alpha type-5 OS=Glycine max GN=PAE1 PE=2 SV=1 //	26	4	7.72116e+06	-	-	-	-	-	8.1	A	23.1	A	14.8	A	20S proteasome subunit PAE2 identical to 20S proteasome subunit PAE2 GB:AAC32061 from [Arabidopsis thaliana]; supported by cDNA: gi_3421089_gb_AF043525.1_AF043525
Nt_006318_2	At1g53850	CL1961Contig1 nbEST:8 NbBlast:250 BlastBestHits:sp|Q9M4T8|PSA5_SOYBN/4e-128/176-886/1-237/Proteasome subunit alpha type-5 OS=Glycine max GN=PAE1 PE=2 SV=1 //	26	4	7.72116e+06	-	-	-	-	-	177	P	106.9	P	169.8	P	20S proteasome subunit PAE1 identical to 20S proteasome subunit PAE1 GI:3421087 from [Arabidopsis thaliana];supported by full-length cDNA: Ceres:20801.
Nt_004722	At4g37910	TCL6_1591 nbEST:10 NbBlast:263 BlastBestHits:gi|300265|gb|AAB26551.1|/4e-64/80-583/413-580/HSP68=68 kda heat-stress DnaK homolog [Lycopersicon peruvianum=tomatoes, Peptide Mitochondrial Partial, 580 aa] //	17.5	4	7.35135e+06	1.02738e+07	-	603900	-	-	338	P	319.6	P	369.8	P	heat shock protein 70 like protein dnaK-type molecular chaperone PHSP1 -Pisum sativum,PID:g20835
Nt_008188	At3g51260	TCL6_8855 nbEST:7 NbBlast:244 BlastBestHits:gi|2315211|emb|CAA74725.1|/1e-117/134-790/1-219/proteasome alpha subunit [Solanum lycopersicum] //	27	1	5.42386e+06	1.15964e+06	-	1369000	-	-	126.4	P	124.7	P	96.4	P	multicatalytic endopeptidase complex alpha chain ; supported by full-length cDNA: Ceres: 35498.
Nt_050801	At3g57410	TOBAC-EST#6240788#1 nbEST:1 NbBlast:52 BlastBestHits:gi|18410709|ref|NP_567048.1|/1e-100/1-690/264-494/VLN3 (VILLIN 3); actin binding [Arabidopsis thaliana] //	25.7	5	4.67304e+06	1.00298e+07	-	-	-	-	110.2	A	72.7	A	95	A	villin 3 fragment ; supported by cDNA: gi_3415116_gb_AF081203.1_AF081203
Nt_019311_2	At2g22290	TCL6_5545 nbEST:3 NbBlast:250 BlastBestHits:gi|623586|gb|AAA74117.1|/1e-102/138-761/1-208/putative [Nicotiana tabacum] //	23	2	3.90727e+06	-	-	-	-	-	7780.8	P	9183.2	P	9056.7	P	putative GTP-binding protein
Nt_012373	At5g63310	TCL2_26835 nbEST:5 NbBlast:250 BlastBestHits:gi|27807824|dbj|BAC55280.1|/8e-104/104-721/27-232/nucleoside diphosphate kinase [Nicotiana tabacum] //	26.6	2	3.26664e+06	-	-	-	-	-	12.5	A	19.6	A	17.1	A	nucleotide diphosphate kinase Ia (emb|CAB58230.1) ; supported by cDNA: gi_3063660_gb_AF058391.1_AF058391
Nt_074436	At4g22930	TOBAC-EST#6311722#1 nbEST:1 NbBlast:197 BlastBestHits:gi|13397686|emb|CAC34708.1|/2e-54/146-475/26-135/unnamed protein product [Solanum tuberosum] //	17.4	1	3.23975e+06	-	-	-	-	-	96.9	A	74.9	A	76.2	A	dihydroorotase ; supported by cDNA: gi_2121272_gb_AF000146.1_ATAF000146
Nt_114137	At1g51420	TOBAC-EST#6354154#1 nbEST:1 NbBlast:24 BlastBestHits:gi|45125419|emb|CAF33401.1|/6e-17/200-319/8-47/unnamed protein product [Nicotiana tabacum] //	5	1	3.16878e+06	-	-	-	-	-	59.8	M	111.9	A	137.7	A	unknown protein
Nt_004605	At2g22250	CL9836Contig1 nbEST:10 NbBlast:131 BlastBestHits:gi|311700557|gb|ADQ00383.1|/0.0/201-1604/14-480/prephenate aminotransferase [Solanum lycopersicum] //	57.8	2	2.83072e+06	-	-	-	-	-	73.8	A	54.2	A	87.5	A	putative aspartate aminotransferase ;supported by full-length cDNA: Ceres:112880.
Nt_001960	At5g47720	CL156Contig1 nbEST:18 NbBlast:250 BlastBestHits:gi|219892821|emb|CAW95024.1|/0.0/89-1231/1-381/unnamed protein product [Nicotiana tabacum] //	41.2	6	2.68466e+06	-	-	-	-	-	13.1	A	89.4	A	15.1	A	acetoacyl-CoA-thiolase ;supported by full-length cDNA: Ceres:93821.
Nt_001960	At5g48230	CL156Contig1 nbEST:18 NbBlast:250 BlastBestHits:gi|219892821|emb|CAW95024.1|/0.0/89-1231/1-381/unnamed protein product [Nicotiana tabacum] //	41.2	6	2.68466e+06	-	-	-	-	-	1416	P	1095.2	P	1203.1	P	acetyl-CoA C-acetyltransferase ; supported by cDNA: gi_16604582_gb_AY059736.1_
Nt_047079	At1g51710	TOBAC-EST#6196417#1 nbEST:1 NbBlast:13 BlastBestHits:gi|42565077|ref|NP_566680.2|/4e-95/72-725/55-271/UBP7 (UBIQUITIN-SPECIFIC PROTEASE 7); ubiquitin thiolesterase/ ubiquitin-specific protease [Arabidopsis thaliana] //	25.1	1	2.66785e+06	6.08713e+06	-	-	-	-	874.1	P	917.9	P	857.7	P	ubiquitin-specific protease 6 (UBP6), putative similar to GI:11993465;supported by full-length cDNA: Ceres:116145.
Nt_047079	At3g21280	TOBAC-EST#6196417#1 nbEST:1 NbBlast:13 BlastBestHits:gi|42565077|ref|NP_566680.2|/4e-95/72-725/55-271/UBP7 (UBIQUITIN-SPECIFIC PROTEASE 7); ubiquitin thiolesterase/ ubiquitin-specific protease [Arabidopsis thaliana] //	25.1	1	2.66785e+06	6.08713e+06	-	-	-	-	123.3	P	92.5	A	122.4	A	ubiquitin-specific protease 7 (UBP7), putative similar to GI:11993467; supported by cDNA: gi_11993466_gb_AF302661.1_AF302661
Nt_052244	At3g13860	TOBAC-EST#6207228#1 nbEST:1 NbBlast:250 BlastBestHits:gi|15229559|ref|NP_189041.1|/1e-108/8-631/49-256/HSP60 (HEAT SHOCK PROTEIN 60); ATP binding [Arabidopsis thaliana] //	22.8	2	2.56475e+06	-	-	-	-	-	1817.5	P	1603.2	P	1844	P	chaperonin, putative similar to CHAPERONIN CPN60-2, MITOCHONDRIAL PRECURSOR GB:Q05046 from [Cucurbita maxima];supported by full-length cDNA: Ceres:38045.
Nt_007714	At3g23990	TCL6_11607 nbEST:7 NbBlast:481 BlastBestHits:gi|15229559|ref|NP_189041.1|/5e-136/79-1038/1-317/HSP60 (HEAT SHOCK PROTEIN 60); ATP binding [Arabidopsis thaliana] //	36.5	2	2.56475e+06	-	-	-	-	-	200.4	P	165	P	173.7	P	mitochondrial chaperonin hsp60 identical to mitochondrial chaperonin hsp60 GB:Z11547 [Arabidopsis thaliana] (Plant Mol. Biol. 18 (5), 873-885 (1992))
Nt_021716	At2g33210	CL9378Contig1 nbEST:3 NbBlast:251 BlastBestHits:gi|15229559|ref|NP_189041.1|/6e-120/43-816/1-258/HSP60 (HEAT SHOCK PROTEIN 60); ATP binding [Arabidopsis thaliana] //	27.9	2	2.56475e+06	-	-	-	-	-	94.6	A	130.4	A	194	A	mitochondrial chaperonin (HSP60)
Nt_000332	At5g03300	CL2844Contig1 nbEST:49 NbBlast:24 BlastBestHits:gi|51949796|gb|AAU14830.1|/0.0/58-1068/1-337/adenosine kinase isoform 1T [Nicotiana tabacum] //	39.6	1	2.45643e+06	267079	-	-	-	-	491.1	P	383.9	P	516.3	P	putative protein ; supported by cDNA: gi_14596134_gb_AY042855.1_
Nt_020458	At2g47970	NRCL4_3090 nbEST:3 NbBlast:6 BlastBestHits:gi|15229360|ref|NP_191859.1|/2e-77/195-776/3-197/NPL41 (NPL4-LIKE PROTEIN 1) [Arabidopsis thaliana] //	21.9	3	2.19121e+06	-	-	-	-	-	550.2	P	658.9	P	653.5	P	unknown protein supported by full-length cDNA: Ceres:7887.
Nt_004347	At2g29960	TCL2_14548 nbEST:11 NbBlast:252 BlastBestHits:gi|152206078|gb|ABS30424.1|/8e-100/59-676/1-207/cyclophilin-like protein [Nicotiana tabacum] //	24.3	4	-	1.22262e+07	-	5382000	-	-	53.1	A	89.7	A	4.2	A	cyclophilin identical to GB:AF020433; polymorphism exists downstream of this gene, sequence from 72278 to 72369 is not in GB:AF020433 (from ecotype Ler);supported by full-length cDNA: Ceres:19211.
Nt_009871_1	At5g10170	CL15Contig2 nbEST:6 NbBlast:57 BlastBestHits:sp|P42802|INO1_CITPA/2e-115/110-763/1-219/Inositol-3-phosphate synthase OS=Citrus paradisi PE=3 SV=1 //	22.9	1	-	1.09194e+07	-	-	-	-	6.1	A	16.1	A	7.8	A	myo-inositol-1-phosphate synthase -like protein myo-inositol-1-phosphate synthase, Nicotiana paniculata, EMBL:AB032073
Nt_009871_1	At2g22240	CL15Contig2 nbEST:6 NbBlast:57 BlastBestHits:sp|P42802|INO1_CITPA/2e-115/110-763/1-219/Inositol-3-phosphate synthase OS=Citrus paradisi PE=3 SV=1 //	22.9	1	-	1.09194e+07	-	-	-	-	1441.8	P	2431.1	P	2471.2	P	putative myo-inositol 1-phosphate synthase ; supported by cDNA: gi_15450746_gb_AY053415.1_
Nt_009871_1	At4g39800	CL15Contig2 nbEST:6 NbBlast:57 BlastBestHits:sp|P42802|INO1_CITPA/2e-115/110-763/1-219/Inositol-3-phosphate synthase OS=Citrus paradisi PE=3 SV=1 //	22.9	1	-	1.09194e+07	-	-	-	-	587.9	P	920.9	P	1044.4	P	myo-inositol-1-phosphate synthase ;supported by full-length cDNA: Ceres:1978.
Nt_000077_1	At3g04120	TCL6_139 nbEST:95 NbBlast:250 BlastBestHits:gi|157042763|gb|ABV02033.1|/0.0/160-1179/1-340/glyceraldehyde 3-phosphate dehydrogenase [Nicotiana langsdorffii x Nicotiana sanderae] //	37	7	-	1.01636e+07	4.72118e+06	17260000	-	4.72195e+06	1783.6	P	1989.3	P	2240.6	P	glyceraldehyde-3-phosphate dehydrogenase C subunit (GapC) identical to glyceraldehyde-3-phosphate dehydrogenase C subunit (GapC) GB:M64116 [Arabidopsis thaliana] (Gene 104, 133-138 (1991));supported by full-length cDNA: Ceres:37355.
Nt_048094_1	At5g66190	TOBAC-EST#6251987#1 nbEST:1 NbBlast:148 BlastBestHits:gi|6899972|emb|CAB71293.1|/5e-92/183-713/25-201/chloroplast ferredoxin-NADP+ oxidoreductase precursor [Capsicum annuum] //	22	1	-	5.19831e+06	-	-	-	-	83.2	P	23.5	A	7.5	A	ferredoxin-NADP+ reductase
Nt_109634	At2g36060	TOBAC-EST#6174370#1 nbEST:1 NbBlast:31 BlastBestHits:gi|76160962|gb|ABA40444.1|/3e-40/121-378/19-104/ubiquitin-conjugating enzyme family protein-like protein [Solanum tuberosum] //	14.3	2	-	5.04086e+06	-	-	-	-	275	P	203.6	P	225.3	P	E2, ubiquitin-conjugating enzyme, putative ;supported by full-length cDNA: Ceres:29951.
Nt_049766	At3g55010	TOBAC-EST#6230808#1 nbEST:1 NbBlast:317 BlastBestHits:gi|37983566|gb|AAR06290.1|/1e-100/51-830/1-265/5'-aminoimidazole ribonucleotide synthetase [Solanum tuberosum] //	30.5	1	-	4.96764e+06	-	-	-	-	53.5	A	5.8	A	8.4	A	phosphoribosylformylglycinamidine cyclo-ligase precursor ; supported by cDNA: gi_16974614_gb_AY060585.1_
Nt_059023	At1g11860	TOBAC-EST#6249470#1 nbEST:1 NbBlast:250 BlastBestHits:gi|438254|emb|CAA81081.1|/3e-86/218-694/1-159/T-protein [Solanum tuberosum] //	22.5	2	-	4.58582e+06	106084	1575000	-	-	132.5	A	128.1	A	153.6	A	aminomethyltransferase-like precursor protein very strong similarity to aminomethyltransferase precursor gb|U79769 from Mesembryanthemum crystallinum. ESTs gb|T43167, gb|T21076, gb|H36999, gb|T22773, gb|N38038, gb|T13742, gb|Z26545, gb|T20753 and gb|W43123 come from this gene
Nt_046123	At1g11650	TOBAC-EST#6238982#1 nbEST:1 NbBlast:90 BlastBestHits:gi|9663767|emb|CAC01237.1|/7e-64/290-676/81-208/RNA Binding Protein 45 [Nicotiana plumbaginifolia] //	29.3	3	-	4.45592e+06	-	-	-	-	7973.5	P	10346.4	P	11306.6	P	putative DNA binding protein similar to gb|U90212 DNA binding protein ACBF from Nicotiana tabacum and contains 3 PF|00076 RNA recognition motif domains. ESTs gb|T44278, gb|R65195, gb|N65904, gb|H37499, gb|R90487, gb|N95952, gb|T44278, gb|Z20166, gb|N96891, gb|W43137, gb|F15504, gb|F1
Nt_000398	At2g33150	CL682Contig1 nbEST:44 NbBlast:500 BlastBestHits:gi|257815409|gb|ACV70033.1|/0.0/884-1525/250-463/3-ketoacyl CoA thiolase 2 [Petunia x hybrida] //	48.9	1	-	4.33783e+06	-	-	-	-	2613.7	P	2292.1	P	2282.7	P	3-ketoacyl-CoA thiolase ;supported by full-length cDNA: Ceres:36488.
Nt_000398	At5g48880	CL682Contig1 nbEST:44 NbBlast:500 BlastBestHits:gi|257815409|gb|ACV70033.1|/0.0/884-1525/250-463/3-ketoacyl CoA thiolase 2 [Petunia x hybrida] //	48.9	1	-	4.33783e+06	-	-	-	-	133.1	A	14.1	A	15.4	A	3-keto-acyl-CoA thiolase 2 (gb|AAC17877.1) ; supported by cDNA: gi_3192892_gb_AF062590.1_AF062590
Nt_007233_3	At2g43750	CL465Contig1 nbEST:7 NbBlast:244 BlastBestHits:gi|76556492|emb|CAJ32461.1|/0.0/450-1535/1-362/putative chloroplast cysteine synthase 1 precursor [Nicotiana tabacum] //	38.9	2	-	4.16069e+06	-	-	-	-	470.6	P	191.4	A	239.4	P	cysteine synthase (cpACS1) ;supported by full-length cDNA: Ceres:21866.
Nt_005926	At2g33740	CL2422Contig1 nbEST:9 NbBlast:61 BlastBestHits:gi|15226156|ref|NP_180930.1|/8e-61/40-537/16-181/CUTA; copper ion binding [Arabidopsis thaliana] //	19.7	1	-	3.20259e+06	-	-	-	-	11	A	32	A	55.4	A	putative related to microbial divalent cation tolerance proteins ; supported by cDNA: gi_12963360_gb_AF327524.1_AF327524
Nt_008817	At3g55800	TCL2_4562 nbEST:6 NbBlast:250 BlastBestHits:gi|238563983|gb|ACR46521.1|/0.0/22-1200/1-393/chloroplast sedoheptulose-1,7-bisphosphatase [Solanum lycopersicum] //	42.4	1	-	3.12465e+06	106084	2950000	-	1.5583e+06	32.2	A	124.8	A	104.2	A	sedoheptulose-bisphosphatase precursor ; supported by cDNA: gi_15451177_gb_AY054669.1_
Nt_061866	At4g32150	TOBAC-EST#6098885#1 nbEST:1 NbBlast:9 BlastBestHits:gi|15236687|ref|NP_194942.1|/4e-29/89-328/1-79/ATVAMP711 (ARABIDOPSIS THALIANA VESICLE-ASSOCIATED MEMBRANE PROTEIN 711) [Arabidopsis thaliana] //	12.3	1	-	267079	-	-	-	-	8401.6	P	8819.8	P	8515.1	P	synaptobrevin-like protein synaptobrevin-like protein, Mus musculus;supported by full-length cDNA: Ceres:41543.
Nt_061866	At2g25340	TOBAC-EST#6098885#1 nbEST:1 NbBlast:9 BlastBestHits:gi|15236687|ref|NP_194942.1|/4e-29/89-328/1-79/ATVAMP711 (ARABIDOPSIS THALIANA VESICLE-ASSOCIATED MEMBRANE PROTEIN 711) [Arabidopsis thaliana] //	12.3	1	-	267079	-	-	-	-	75.4	A	69.3	A	11.9	A	putative synaptobrevin
Nt_000827	At1g42970	CL3644Contig1 nbEST:30 NbBlast:506 BlastBestHits:gi|170239|gb|AAA34076.1|/0.0/143-808/1-222/glyceraldehyde-3-phosphate dehydrogenase B-subunit precursor [Nicotiana tabacum] //	47.7	1	-	-	6.31235e+06	-	-	-	51.4	A	15.6	A	40.7	A	glyceraldehyde-3-phosphate dehydrogenase identical to glyceraldehyde-3-phosphate dehydrogenase GI:166708 [Arabidopsis thaliana] (Gene 104, 133-138 (1991)); supported by cDNA: gi_14517407_gb_AY039539.1_
Nt_000827	At1g12900	CL3644Contig1 nbEST:30 NbBlast:506 BlastBestHits:gi|170239|gb|AAA34076.1|/0.0/143-808/1-222/glyceraldehyde-3-phosphate dehydrogenase B-subunit precursor [Nicotiana tabacum] //	47.7	1	-	-	6.31235e+06	-	-	-	12.6	A	70.9	A	126.1	A	putative calcium-binding protein, calreticulin similar to SP:P12858 from [Arabidopsis thaliana]
Nt_000827	At3g26650	CL3644Contig1 nbEST:30 NbBlast:506 BlastBestHits:gi|170239|gb|AAA34076.1|/0.0/143-808/1-222/glyceraldehyde-3-phosphate dehydrogenase B-subunit precursor [Nicotiana tabacum] //	47.7	1	-	-	6.31235e+06	-	-	-	82.1	A	97.7	P	148.1	P	glyceraldehyde 3-phosphate dehydrogenase A subunit (GapA) identical to glyceraldehyde 3-phosphate dehydrogenase A subunit (GapA) GB:M64114 (Gene 104, 133-138 (1991)); supported by cDNA: gi_166701_gb_M64114.1_ATHGAPAA
Nt_007694_1	At1g52740	TCL6_692 nbEST:7 NbBlast:250 BlastBestHits:sp|Q84MP7|H2AV3_ORYSJ/3e-50/173-541/1-127/Probable histone H2A variant 3 OS=Oryza sativa subsp. japonica GN=Os03g0743400 PE=2 SV=1 //	16.9	1	-	-	2.91192e+06	-	-	-	1567.6	P	911.8	P	956	P	putative histone H2A similar to histone H2A GB:CAA73155 from [Arabidopsis thaliana]; supported by full-length cDNA: Ceres: 10668.
Nt_014677	At5g63400	TCL2_9766 nbEST:4 NbBlast:250 BlastBestHits:sp|Q08480|KAD2_ORYSJ/9e-111/173-820/28-243/Adenylate kinase B OS=Oryza sativa subsp. japonica GN=ADK-B PE=2 SV=1 //	29.2	1	-	-	-	2451000	-	-	133.6	A	160.4	P	119.1	P	adenylate kinase ;supported by full-length cDNA: Ceres:13667.
Nt_014677	At5g50370	TCL2_9766 nbEST:4 NbBlast:250 BlastBestHits:sp|Q08480|KAD2_ORYSJ/9e-111/173-820/28-243/Adenylate kinase B OS=Oryza sativa subsp. japonica GN=ADK-B PE=2 SV=1 //	29.2	1	-	-	-	2451000	-	-	164.2	P	57.3	P	145.4	P	adenylate kinase ;supported by full-length cDNA: Ceres:21741.
Nt_002297_1	At5g61790	CL11305Contig1 nbEST:16 NbBlast:67 BlastBestHits:gi|67077850|dbj|BAD99512.1|/0.0/67-1644/1-525/calnexin-like protein [Solanum lycopersicum] //	63.7	1	-	-	-	2288000	-	-	9666.1	P	9243.2	P	9784.5	P	calnexin - like protein calnexin homolog, Arabidopsis thaliana, EMBL:AT08315;supported by full-length cDNA: Ceres:2869.
Nt_091566	At2g31610	TOBAC-EST#6147721#1 nbEST:1 NbBlast:47 BlastBestHits:gi|15238533|ref|NP_198403.1|/8e-26/87-266/1-60/40S ribosomal protein S3 (RPS3C) [Arabidopsis thaliana] //	7	1	-	-	-	1446000	-	-	143.9	P	85.7	A	63.5	A	40S ribosomal protein; contains C-terminal domain ; supported by cDNA: gi_14190418_gb_AF378887.1_AF378887
A8MS68	At3g16950	Dihydrolipoyl dehydrogenase 1, chloroplastic n=1 Tax=Arabidopsis thaliana RepID=PLPD1_ARATH	66.6	1	-	-	1.44898e+06	-	-	692922	58.7	A	135.8	P	216.2	P	dihydrolipoamide dehydrogenase, putative similar to dihydrolipoamide dehydrogenase GB:CAA88451 [Synechocystis PCC6803] (Microbiology 143 (Pt 11), 3543-3553 (1997)); supported by cDNA: gi_15215695_gb_AY050376.1_
F4JLP5	At4g16155	Dihydrolipoyl dehydrogenase 2, chloroplastic n=2 Tax=Arabidopsis thaliana RepID=PLPD2_ARATH	60.1	1	-	-	1.44898e+06	-	-	692922	61.2	A	143.5	A	141.6	A	Expressed protein ; supported by cDNA: gi_15292886_gb_AY050877.1_
Nt_004509	At1g08880	NRCL4_2434 nbEST:11 NbBlast:250 BlastBestHits:sp|O65759|H2AX_CICAR/2e-49/39-464/1-139/Histone H2AX OS=Cicer arietinum GN=HIS2A PE=2 SV=1 //	16.6	1	-	-	2.91192e+06	-	-	-	325	P	268.4	P	294.9	P	putative histone H2A Strong similarity to Picea histone H2A (gb|X67819). ESTs gb|ATTS3874,gb|T46627,gb|T14194 come from this gene;supported by full-length cDNA: Ceres:39667.
O23138	At1g22840	Probable cytochrome c At1g22840 n=1 Tax=Arabidopsis thaliana RepID=CYC2_ARATH	12.4	2	-	1.19349e+07	-	-	-	-	505.7	P	496.9	P	489.1	P	putative cytochrome C strong similarity to GB:P00050 and GB:CAB39628; supported by full-length cDNA: Ceres: 31770.
O23628	At3g54560	Histone H2A variant 1 n=3 Tax=Arabidopsis RepID=H2AV1_ARATH	14.5	1	-	-	2.91192e+06	-	-	-	193.1	P	188.4	P	195.7	P	histone H2A.F/Z ;supported by full-length cDNA: Ceres:33085.
O23710	At3g27430	Proteasome subunit beta type-7-A n=1 Tax=Arabidopsis thaliana RepID=PSB7A_ARATH	29.5	1	276535	-	-	-	-	-	236.9	P	335.2	P	251	P	20S proteasome beta subunit (PBB1) identical to 20S proteasome beta subunit PBB1 (PBB1) GB:AAC32066 [Arabidopsis thaliana] (Genetics 149 (2), 677-692 (1998)); contains Pfam profile: PF00227 proteasome A-type and B-type;supported by full-length cDNA: Ceres:25264.
O49344	At2g30790	Putative oxygen-evolving enhancer protein 2-2 n=1 Tax=Arabidopsis thaliana RepID=PSBP2_ARATH	13.4	1	-	2.07995e+06	-	-	-	-	65.3	A	8.6	A	92.2	A	putative photosystem II oxygen-evolving complex 23K protein Non-identical EST and protein matches suggested a possible frameshift in exon 1 (a 4 base deletion between 73745 and 73746) and a different start for exon 2 (base 73645).
Nt_018659	At2g35020	TCL5_3031 nbEST:3 NbBlast:36 BlastBestHits:gi|30692244|ref|NP_564372.3|/1e-141/260-1189/35-345/UDP-N-acetylglucosamine pyrophosphorylase-related [Arabidopsis thaliana] //	36.6	1	44703.3	-	-	-	-	-	441.7	P	518	P	614.7	P	putative UDP-N-acetylglucosamine pyrophosphorylase ;supported by full-length cDNA: Ceres:5509.
Nt_027864	At2g44610	TCL2_20830 nbEST:2 NbBlast:250 BlastBestHits:gi|145357850|ref|NP_196588.3|/4e-103/76-696/1-207/AtRABH1e (Arabidopsis Rab GTPase homolog H1e); GTP binding [Arabidopsis thaliana] //	26	2	3.90727e+06	-	-	-	-	-	943.2	P	647.7	P	670.2	P	putative small GTP-binding protein contains an ATP/GTP-binding site motif A (P-loop); contains an ADP-ribosylation factors family signature for proteins involved in protein trafficking;supported by full-length cDNA: Ceres:39499.
Nt_048856	At4g27230	TOBAC-EST#6255541#1 nbEST:1 NbBlast:0 BlastBestHits:	8.1	1	-	-	2.91192e+06	-	-	-	203.9	M	147.7	P	258	P	histone H2A- like protein histone H2A.4, Triticum aestivum, PIR2:S53521; supported by full-length cDNA: Ceres: 927.
O82663	At5g66760	Succinate dehydrogenase [ubiquinone] flavoprotein subunit 1, mitochondrial n=1 Tax=Arabidopsis thaliana RepID=DHSA1_ARATH	69.6	1	1.72391e+06	-	-	-	-	-	8719	P	7702	P	7215.6	P	succinate dehydrogenase flavoprotein alpha subunit (emb|CAA05025.1) ; supported by cDNA: gi_15010745_gb_AY045674.1_
P0CJ46	At2g37620	Actin-1 n=3 Tax=Arabidopsis thaliana RepID=ACT1_ARATH	41.8	2	-	-	5.76713e+06	-	2.52769e+06	1.3192e+06	18047.9	P	18318.6	P	18701.3	P	actin 3 identical to GB:U29480;supported by full-length cDNA: Ceres:19581.
P0DH95	At5g37780	Calmodulin-1 n=6 Tax=Brassicaceae RepID=CALM1_ARATH	16.9	5	-	-	7.64967e+06	11570000	-	-	2548.1	P	1872.1	P	2018.6	P	calmodulin 1 (CAM1) ; supported by cDNA: gi_15081766_gb_AY048276.1_
P0DH97	At2g41110	Calmodulin-2 n=13 Tax=Brassicaceae RepID=CALM2_ARATH	16.8	5	-	-	7.64967e+06	11570000	-	-	11056.5	P	14051.5	P	13063	P	calmodulin (cam2)
P23321	At5g66570	Oxygen-evolving enhancer protein 1-1, chloroplastic n=1 Tax=Arabidopsis thaliana RepID=PSBO1_ARATH	35.1	4	7.24302e+06	-	-	-	-	-	50.3	A	11.1	A	98	A	33 kDa polypeptide of oxygen-evolving complex (OEC) in photosystem II (emb|CAA75629.1) ;supported by full-length cDNA: Ceres:37218.
P25851	At3g54050	Fructose-1,6-bisphosphatase, chloroplastic n=1 Tax=Arabidopsis thaliana RepID=F16P1_ARATH	45.1	1	44703.3	-	-	-	-	-	13.8	A	7.9	A	42.3	A	fructose-bisphosphatase precursor ; supported by cDNA: gi_14532619_gb_AY039934.1_
P36397	At2g47170	ADP-ribosylation factor 1 n=1 Tax=Arabidopsis thaliana RepID=ARF1_ARATH	20.6	2	2.5457e+06	-	-	-	-	-	6554.4	P	6625.2	P	6590.7	P	ADP-ribosylation factor 1 ;supported by full-length cDNA: Ceres:34414.
P41376	At3g13920	Eukaryotic initiation factor 4A-1 n=1 Tax=Arabidopsis thaliana RepID=IF4A1_ARATH	46.7	2	2.30327e+06	-	-	-	-	-	2155.9	P	2278.8	P	2336.8	P	Eukaryotic initiation factor 4A, putative supported by cDNA: Ceres:29310, gi:15293046, gi:15450485
P41377	At1g54270	Eukaryotic initiation factor 4A-2 n=1 Tax=Arabidopsis thaliana RepID=IF4A2_ARATH	46.7	2	2.30327e+06	-	-	-	-	-	757.9	P	468.4	P	586.1	P	eukaryotic translation initiation factor 4A, putative similar to eukaryotic translation initiation factor 4A GI:19696 from [Nicotiana plumbaginifolia];supported by full-length cDNA: Ceres:3997.
P41916	At5g20010	GTP-binding nuclear protein Ran-1 n=2 Tax=Arabidopsis thaliana RepID=RAN1_ARATH	25.3	2	3.87739e+06	-	-	-	-	-	10993.3	P	10193.8	P	11914.8	P	RAN1 small Ras-like GTP-binding nuclear protein (Ran-1) ;supported by full-length cDNA: Ceres:9480.
P42742	At3g60820	Proteasome subunit beta type-1 n=2 Tax=Arabidopsis RepID=PSB1_ARATH	24.6	1	-	267079	-	-	-	-	141.4	P	77.6	A	84.2	A	proteasome component C5 ;supported by full-length cDNA: Ceres:26273.
Nt_000028	At5g22060	CL22Contig1 nbEST:132 NbBlast:333 BlastBestHits:gi|77999285|gb|ABB16989.1|/0.0/770-1366/220-419/DnaJ-like protein [Solanum tuberosum] //	46.6	1	3.74291e+06	1.02817e+07	-	-	-	-	4267.7	P	5015.1	P	5800.2	P	Expressed protein ; supported by cDNA: gi_535587_gb_L36113.1_ATHATJ
Nt_001720	At5g59370	CL55Contig1 nbEST:20 NbBlast:250 BlastBestHits:gi|22609|emb|CAA45149.1|/3e-133/159-944/1-264/actin [Nicotiana tabacum] //	29.3	2	-	-	5.76713e+06	-	2.52769e+06	1.3192e+06	28825.8	P	22801.4	P	24464	P	actin 4 ;supported by full-length cDNA: Ceres:41421.
Nt_048257	At3g12110	TOBAC-EST#6106969#1 nbEST:1 NbBlast:500 BlastBestHits:gi|22609|emb|CAA45149.1|/1e-141/805-128/1-226/actin [Nicotiana tabacum] //	29.5	5	-	5.47858e+07	5.76713e+06	-	2.52769e+06	1.3192e+06	20624.3	P	23262.3	P	22522.8	P	actin 11 (ACT11) identical to actin 11 (ACT11) SP:P53496 (Plant J. 10:189-202(1996));supported by full-length cDNA: Ceres:38101.
Nt_045316	At3g46520	TOBAC-EST#6228976#1 nbEST:1 NbBlast:256 BlastBestHits:gi|21544|emb|CAA39280.1|/2e-107/110-805/1-233/actin [Solanum tuberosum] //	29.1	2	-	-	5.76713e+06	-	2.52769e+06	-	15485.4	P	13712.3	P	13893.3	P	actin 12
P54609	At3g09840	Cell division control protein 48 homolog A n=2 Tax=Arabidopsis thaliana RepID=CD48A_ARATH	89.3	1	811338	-	-	-	-	-	4289.5	P	3498.3	P	3879.4	P	putative transitional endoplasmic reticulum ATPase identical to cell division cycle protein 48 (CDC48) homolog GB:P54609 (EMBO J. 14 (22), 5626-5637 (1995)); similar to transitional endoplasmic reticulum ATPase GB:P46462 [Rattus norvegicus]
P54873	At4g11820	Hydroxymethylglutaryl-CoA synthase n=2 Tax=Arabidopsis thaliana RepID=HMCS_ARATH	51.1	1	3.06792e+06	1.4588e+06	-	-	-	-	8240.4	P	8663.3	P	9286	P	hydroxymethylglutaryl-CoA synthase ;supported by full-length cDNA: Ceres:22413.
P55228	At5g48300	Glucose-1-phosphate adenylyltransferase small subunit, chloroplastic n=3 Tax=Arabidopsis thaliana RepID=GLGS_ARATH	56.6	1	1.90657e+06	-	-	-	-	-	12.9	A	11.5	A	9.1	A	ADPG pyrophosphorylase small subunit (gb AAC39441.1) ; supported by cDNA: gi_15146247_gb_AY049265.1_
P56820	At4g20980	Eukaryotic translation initiation factor 3 subunit D n=1 Tax=Arabidopsis thaliana RepID=EIF3D_ARATH	66.7	1	984663	-	-	-	-	-	100.5	A	133.5	A	95.2	A	translation initiation factor eIF3 - like protein translation initiation factor eIF3 p66 subunit, Homo sapiens, PID:g2351378
P93832	At1g80560	3-isopropylmalate dehydrogenase 2, chloroplastic n=1 Tax=Arabidopsis thaliana RepID=LEU32_ARATH	43.3	2	-	2.38935e+06	-	-	-	-	8.1	A	4.3	A	17.9	A	putative 3-isopropylmalate dehydrogenase similar to 3-ISOPROPYLMALATE DEHYDROGENASE PRECURSOR GB:P29102 from (Brassica napus); supported by full-length cDNA: Ceres: 152141.
Q05196	At1g71770	Polyadenylate-binding protein 5 n=1 Tax=Arabidopsis thaliana RepID=PABP5_ARATH	74.4	1	-	3.32698e+06	-	-	-	-	24749.3	P	26400.1	P	26283.9	P	polyadenylate-binding protein 5 identical to GB:Q05196 from [Arabidopsis thaliana]
Q05758	At3g58610	Ketol-acid reductoisomerase, chloroplastic n=2 Tax=Arabidopsis thaliana RepID=ILV5_ARATH	63.8	2	-	-	106084	3471000	-	-	240.6	A	337.2	P	246.6	P	ketol-acid reductoisomerase ; supported by cDNA: gi_13265432_gb_AF324671.2_AF324671
Q08770	At1g26910	60S ribosomal protein L10-2 n=2 Tax=Arabidopsis thaliana RepID=RL102_ARATH	24.9	1	-	-	-	978900	-	-	536.5	P	428.3	P	472.1	P	putative 60s ribosomal protein L10 Nearly identical to ribosomal protein L10.e, Wilm s tumor suppressor homologue, gi|17682 (Z15157), however differences in sequence indicate this is a different member of the L10 family;supported by full-length cDNA: Ceres:33391.
Nt_062507	At2g37770	TOBAC-EST#6136133#1 nbEST:1 NbBlast:183 BlastBestHits:gi|30687261|ref|NP_181315.2|/2e-72/71-637/1-189/aldo/keto reductase family protein [Arabidopsis thaliana] //	24.2	4	1.23307e+07	-	-	-	-	-	12.7	A	9.3	A	23.7	A	putative alcohol dehydrogenase
Nt_074887	At3g56070	TOBAC-EST#6285341#1 nbEST:1 NbBlast:250 BlastBestHits:gi|145332871|ref|NP_001078301.1|/1e-61/57-548/3-166/ROC2 (ROTAMASE CYCLOPHILIN 2); cyclosporin A binding / peptidyl-prolyl cis-trans isomerase [Arabidopsis thaliana] //	19.6	1	4.90464e+06	-	-	-	-	-	234.3	P	269.3	P	139.9	P	peptidylprolyl isomerase
Q38942	At1g80670	Rae1-like protein At1g80670 n=2 Tax=Arabidopsis thaliana RepID=RAE1L_ARATH	38.2	1	256177	-	-	-	-	-	5018.2	P	5855.6	P	5855.1	P	mRNA export protein, putative similar to mRNA export protein GB:AAC28126 GI:1903456 from [Homo sapiens];supported by full-length cDNA: Ceres:37635.
Nt_056388	At2g17420	Porphobilinogen deaminase, chloroplastic n=2 Tax=Arabidopsis thaliana RepID=HEM3_ARATH	41	1	44703.3	-	-	-	-	-	291.8	P	321.8	P	200.1	P	putative thioredoxin reductase
Q43316	At5g08280	Porphobilinogen deaminase, chloroplastic n=2 Tax=Arabidopsis thaliana RepID=HEM3_ARATH	41	1	44703.3	-	-	-	-	-	72.7	A	64.6	A	102.5	A	hydroxymethylbilane synthase ;supported by full-length cDNA: Ceres:3051.
Q56YA5	At2g13360	Serine--glyoxylate aminotransferase n=2 Tax=Pentapetalae RepID=SGAT_ARATH	44.2	1	914436	-	-	-	-	-	24.6	A	74.8	A	46.5	A	alanine-glyoxylate aminotransferase ;supported by full-length cDNA: Ceres:8306.
Q7DLR9	At1g56450	Proteasome subunit beta type-4 n=1 Tax=Arabidopsis thaliana RepID=PSB4_ARATH	27.6	1	3.9633e+06	-	-	-	-	-	194.7	P	241.7	P	293.2	P	20S proteasome beta subunit (PBG1) identical to 20S proteasome beta subunit (PBG1) GI:3421123 [Arabidopsis thaliana]; supported by cDNA: gi_14190404_gb_AF378880.1_AF378880
Q7DLS1	At5g40580	Proteasome subunit beta type-7-B n=1 Tax=Arabidopsis thaliana RepID=PSB7B_ARATH	29.6	1	276535	-	-	-	-	-	50.6	A	132.3	P	135.1	A	20S proteasome beta subunit PBB2 ;supported by full-length cDNA: Ceres:38185.
Q8GXW5	At1g48470	Glutamine synthetase cytosolic isozyme 1-5 n=1 Tax=Arabidopsis thaliana RepID=GLN15_ARATH	38.9	1	2.30738e+06	-	-	-	-	-	179.9	P	92.4	P	145.4	P	glutamine synthetase, putative similar to PIR:S18603 from [Arabidopsis thaliana];supported by full-length cDNA: Ceres:156550.
Q8GYD7	At2g40810	Autophagy-related protein 18c n=1 Tax=Arabidopsis thaliana RepID=AT18C_ARATH	43.8	1	-	-	106084	-	-	-	787.8	P	596	P	706.4	P	hypothetical protein predicted by genscan; similar to sp P43601 YFJ1 YEAST; similar to sp P50079 YG4Q YEAST
Q8H103	At4g24620	Glucose-6-phosphate isomerase 1, chloroplastic n=1 Tax=Arabidopsis thaliana RepID=G6PIP_ARATH	67	1	1.04256e+06	-	-	-	-	-	1094.2	P	713.4	P	992.6	P	glucose-6-phosphate isomerase glucose-6-phosphate isomerase Spinacia oleracea (spinach), PATX:E1315197
Q8H156	At5g55190	GTP-binding nuclear protein Ran-3 n=1 Tax=Arabidopsis thaliana RepID=RAN3_ARATH	25.1	2	3.87739e+06	-	-	-	-	-	141	A	117	A	168.2	A	small Ras-like GTP-binding protein (gb|AAB58478.1) ; supported by cDNA: gi_14596016_gb_AY042796.1_
Q8H1Q1	At1g12250	Thylakoid lumenal protein At1g12250, chloroplastic n=2 Tax=Arabidopsis thaliana RepID=TL225_ARATH	30	1	-	1.12815e+06	-	-	-	-	46.9	A	82.3	A	5.4	A	hypothetical protein predicted by genemark.hmm; supported by cDNA: gi_14334897_gb_AY035122.1_
Q8L7Q7	At5g64640	Probable pectinesterase/pectinesterase inhibitor 64 n=1 Tax=Arabidopsis thaliana RepID=PME64_ARATH	65.4	1	-	8.05372e+06	-	-	-	-	3251	P	3084.6	P	2962	P	pectin methylesterase-like protein supported by full-length cDNA: Ceres: 21903.
Q8LD27	At4g31300	Proteasome subunit beta type-6 n=1 Tax=Arabidopsis thaliana RepID=PSB6_ARATH	25.1	1	2.86845e+06	-	1.319e+06	80561.3	-	-	673	P	767.3	P	654.4	P	multicatalytic endopeptidase complex, proteasome precursor, beta subunit ;supported by full-length cDNA: Ceres:229.
Q8LEM7	At4g26570	Calcineurin B-like protein 3 n=2 Tax=Camelineae RepID=CNBL3_ARATH	26	1	44703.3	-	-	-	-	-	3343.6	P	3750	P	4286.8	P	calcineurin B-like protein 3 ;supported by full-length cDNA: Ceres:14713.
Q8RVQ5	At5g12370	Exocyst complex component SEC10 n=1 Tax=Arabidopsis thaliana RepID=SEC10_ARATH	89.6	1	3.1557e+08	2.12168e+07	9.77036e+07	102300000	-	1.71086e+07	851.8	P	728.2	P	781.5	P	putative protein similarity to sec10, Drosophila melanogaster, AE003746~Contains Putative AMP-binding domain signature AA505-516
Q93VG5	At5g20290	40S ribosomal protein S8-1 n=1 Tax=Arabidopsis thaliana RepID=RS81_ARATH	25	1	-	-	-	1453000	-	-	328.8	P	293.3	P	267.8	P	putative protein ribosomal protein S8 - Zea mays, PIR:T04088;supported by full-length cDNA: Ceres:29997.
Q93VT9	At1g14320	60S ribosomal protein L10-1 n=3 Tax=Arabidopsis RepID=RL101_ARATH	24.9	1	-	-	-	978900	-	-	3469.7	P	2920.6	P	2844.8	P	tumor suppressor, putative similar to tumor suppressor GI:575354 from [Oryza sativa]; supported by cDNA: gi_14190448_gb_AF378902.1_AF378902
Q93W22	At1g66580	60S ribosomal protein L10-3 n=5 Tax=Camelineae RepID=RL103_ARATH	24.9	1	-	-	-	978900	-	-	14990.2	P	19503.5	P	16792.3	P	60S ribosomal protein L10, putative contains Pfam profile: PF00826: Ribosomal L10;supported by full-length cDNA: Ceres:35307.
Q93YR3	At4g22670	FAM10 family protein At4g22670 n=2 Tax=Arabidopsis thaliana RepID=F10AL_ARATH	46.6	1	-	1.00061e+06	-	-	-	-	117.2	A	171.3	A	106.8	A	HSP associated protein like p48, Homo sapiens, PATCHX:G904032;supported by full-length cDNA: Ceres:35786.
Q93ZC9	At3g01640	Glucuronokinase 1 n=1 Tax=Arabidopsis thaliana RepID=GLAK1_ARATH	40.1	1	44703.3	-	-	-	-	-	1221.6	P	1453.7	P	1581.5	P	unknown protein similar to unknown protein GB:AAB38535 [Phalaenopsis sp. SM9108]; supported by cDNA: gi_16323052_gb_AY057630.1_
Q940S3	At1g31070	UDP-N-acetylglucosamine diphosphorylase 1 n=1 Tax=Arabidopsis thaliana RepID=UAP1_ARATH	56	1	44703.3	-	-	-	-	-	753.8	P	1472.4	P	1411	P	UDP-N-acetylglucosamine pyrophosphorylase-like protein similar to sperm associated antigen 2, GB:4507759 from [Homo sapiens], similar to ESTs gb|N95844, gb|AI162709, gb|N65104, dbj|AU031622, and gb|T45941
Q94AT1	At5g53140	Spermine synthase n=1 Tax=Arabidopsis thaliana RepID=SPSY_ARATH	39.2	1	1.33056e+06	-	-	-	-	-	5.1	A	40.6	A	69.1	A	protein phosphatase 2C-like ; supported by cDNA: gi_15027924_gb_AY045819.1_
Nt_000028	At3g44110	CL22Contig1 nbEST:132 NbBlast:333 BlastBestHits:gi|77999285|gb|ABB16989.1|/0.0/770-1366/220-419/DnaJ-like protein [Solanum tuberosum] //	46.6	1	3.74291e+06	1.02817e+07	-	-	-	-	10595.8	P	8626.9	P	10609.4	P	dnaJ protein homolog atj3 ;supported by full-length cDNA: Ceres:40976.
Q94BN2	At5g53120	Spermine synthase n=1 Tax=Arabidopsis thaliana RepID=SPSY_ARATH	39.2	1	1.33056e+06	-	-	-	-	-	929.3	P	716.7	P	871.4	P	spermidine synthase ;supported by full-length cDNA: Ceres:33021.
Q94F49	At5g27670	Probable histone H2A.5 n=2 Tax=Arabidopsis thaliana RepID=H2A5_ARATH	15.9	1	-	-	2.91192e+06	-	-	-	480.3	P	523.7	P	792.7	P	histone H2A-like protein histone H2A - Brassica napus, EMBL:AJ245999; supported by cDNA: gi_14326515_gb_AF385711.1_AF385711
Q94JX9	At3g49470	Nascent polypeptide-associated complex subunit alpha-like protein 2 n=1 Tax=Arabidopsis thaliana RepID=NACA2_ARATH	23.7	1	2.26965e+06	-	-	-	-	-	23.1	A	13.3	A	9.3	A	alpha NAC-like protein Nascent polypeptide associated complex protein alpha subunit - Drosophila melanogaster, EMBL:AF017783; supported by cDNA: gi_13899100_gb_AF370545.1_AF370545
Q96292	At3g18780	Histidinol dehydrogenase, chloroplastic n=1 Tax=Arabidopsis thaliana RepID=HIS8_ARATH	50.3	1	1.03733e+06	-	-	-	-	-	14697.9	P	18822.9	P	18805.4	P	actin 2 identical to GB:AAB37098 from [Arabidopsis thaliana], Plant J. 10 (1), 107-121 (1996);supported by full-length cDNA: Ceres:3819.
Q96293	At1g49240	Actin-8 n=2 Tax=Camelineae RepID=ACT8_ARATH	41.8	3	-	-	5.76713e+06	12650000	2.52769e+06	-	5142.2	P	4362.3	P	4397.6	P	actin 8 almost identical to actin 8 GI:1669389 from [Arabidopsis thaliana];supported by full-length cDNA: Ceres:34479.
Q9ASS6	At5g13120	Peptidyl-prolyl cis-trans isomerase CYP20-2, chloroplastic n=1 Tax=Arabidopsis thaliana RepID=CP20B_ARATH	28.3	2	-	6.00919e+06	-	-	-	-	64.3	A	62.2	A	9.1	A	peptidylprolyl isomerase-like protein chloroplast stromal cyclophilin (ROC4) - Arabidopsis thaliana, EMBL:L14845;supported by full-length cDNA: Ceres:620.
Q9C5U8	At5g63890	Histidinol dehydrogenase, chloroplastic n=1 Tax=Arabidopsis thaliana RepID=HIS8_ARATH	50.3	1	1.03733e+06	-	-	-	-	-	95.8	P	115.6	P	58.2	A	histidinol dehydrogenase ;supported by full-length cDNA: Ceres:40175.
Nt_004509	At1g51060	NRCL4_2434 nbEST:11 NbBlast:250 BlastBestHits:sp|O65759|H2AX_CICAR/2e-49/39-464/1-139/Histone H2AX OS=Cicer arietinum GN=HIS2A PE=2 SV=1 //	16.6	1	-	-	2.91192e+06	-	-	-	8546.3	P	9434.2	P	10307.1	P	histone H2A, putative similar to histone H2A GI:9758956 from [Arabidopsis thaliana]; supported by cDNA: gi_13877850_gb_AF370188.1_AF370188
Q9C9C4	At1g74030	Enolase 1, chloroplastic n=1 Tax=Arabidopsis thaliana RepID=ENO1_ARATH	51.4	2	1.13744e+07	-	-	5982000	-	-	91.3	A	34.1	A	20.8	A	putative enolase similar to ENOLASE (2-PHOSPHOGLYCERATE DEHYDRATASE) GB:P15007 from [Drosophila melanogaste]; supported by cDNA: gi_14334609_gb_AY034978.1_
Q9CAA4	At1g69010	Transcription factor BIM2 n=1 Tax=Arabidopsis thaliana RepID=BIM2_ARATH	34.5	1	-	1.51076e+07	-	-	-	-	147.8	P	117.3	P	107.3	A	putative DNA-binding protein predicted by genscan, multiple est matches; Pfam HMM hit: helix-loop-helix DNA-binding domain;supported by full-length cDNA: Ceres:27793.
Q9CAI7	At1g72730	Eukaryotic initiation factor 4A-3 n=1 Tax=Arabidopsis thaliana RepID=IF4A3_ARATH	46.7	2	2.30327e+06	-	-	-	-	-	247.5	P	286.7	P	273.7	P	putative Eukaryotic initiation factor 4A similar to Eukaryotic initiation factor 4A-10 GB:P41382 [Nicotiana tabacum]; identical to (putative) RNA helicase GB:CAA09211 [Arabidopsis thaliana] (Nucleic Acids Res. 27 (2), 628-636 (1999));supported by full-length cDNA: Ceres:42530.
Q9FHQ6	At5g37640	Polyubiquitin 9 n=1 Tax=Arabidopsis thaliana RepID=UBQ9_ARATH	36.2	3	-	-	8.25421e+06	-	-	-	20.9	A	13.5	A	39.2	A	ubiquitin-like protein (UBQ9), putative similar to GI:304120
Q9FI56	At5g50920	Chaperone protein ClpC1, chloroplastic n=2 Tax=Arabidopsis thaliana RepID=CLPC1_ARATH	103.4	1	1.50239e+06	-	-	-	-	-	63.7	A	71.1	A	99.1	A	ATP-dependent Clp protease ATP-binding subunit (ClpC1) almost identical to ClpC GI:2921158 from [Arabidopsis thaliana]
Nt_000718	At5g59240	TCL5_5679 nbEST:33 NbBlast:29 BlastBestHits:gi|76573301|gb|ABA46755.1|/2e-80/78-701/1-208/unknown [Solanum tuberosum] //	25	1	-	-	-	1453000	-	-	3.6	A	74.8	A	75.4	A	40S ribosomal protein S8 - like 40S ribosomal protein S8, Prunus armeniaca, EMBL:AF071889
Q9FJA6	At5g35530	40S ribosomal protein S3-3 n=1 Tax=Arabidopsis thaliana RepID=RS33_ARATH	27.4	1	-	-	-	1446000	-	-	400.2	M	280.6	P	298.3	A	40S ribosomal protein S3 ; supported by full-length cDNA: Ceres: 10394.
Nt_000179	At5g59870	CL1180Contig1 nbEST:67 NbBlast:250 BlastBestHits:gi|27529852|dbj|BAC53941.1|/8e-39/589-897/23-125/H2A histone [Nicotiana tabacum] //	23.3	1	-	-	2.91192e+06	-	-	-	227.8	P	198.6	P	213.2	A	histone H2A - like protein histone H2A, parsley, PIR:S11498;supported by full-length cDNA: Ceres:20036.
Q9FNB5	At5g13580	ABC transporter G family member 6 n=1 Tax=Arabidopsis thaliana RepID=AB6G_ARATH	80.2	1	-	-	2.88836e+07	-	-	-	109.9	P	77.3	P	9.9	A	ABC transporter-like protein
Nt_011910	At5g47200	TOBAC-EST#6255541#1 nbEST:1 NbBlast:0 BlastBestHits:	8.1	1	-	-	2.91192e+06	-	-	-	7610	P	7006.6	P	6952.9	P	ras-related small GTP-binding protein-like ;supported by full-length cDNA: Ceres:1492.
Nt_048856	At5g54640	TOBAC-EST#6255541#1 nbEST:1 NbBlast:0 BlastBestHits:	8.1	1	-	-	2.91192e+06	-	-	-	6122.2	P	5193.3	P	5148.8	P	histone H2A (gb|AAF64418.1) ; supported by full-length cDNA: Ceres: 4875.
Nt_019311_2	At5g10260	TCL6_5545 nbEST:3 NbBlast:250 BlastBestHits:gi|623586|gb|AAA74117.1|/1e-102/138-761/1-208/putative [Nicotiana tabacum] //	23	2	3.90727e+06	-	-	-	-	-	7203.2	P	7988.1	P	6808.4	P	GTP-binding protein GTP-binding protein Rab6 - Nicotiana tabacum, EMBL:L29273
Nt_105143	At3g20670	TOBAC-EST#6265738#1 nbEST:1 NbBlast:192 BlastBestHits:gi|15239697|ref|NP_200275.1|/1e-25/84-377/1-98/RAT5 (RESISTANT TO AGROBACTERIUM TRANSFORMATION 5); DNA binding [Arabidopsis thaliana] //	14.5	1	-	-	2.91192e+06	-	-	-	1804	P	1899.7	P	1505.4	P	histone H2A, putative similar to histone H2A GB:AAF64418 GI:7595337 from [Arabidopsis thaliana] (Proc. Natl. Acad. Sci. U.S.A. 97 (2), 948-953 (2000));supported by full-length cDNA: Ceres:14470.
Q9LIG0	At3g21360	Clavaminate synthase-like protein At3g21360 n=2 Tax=Arabidopsis thaliana RepID=Y3136_ARATH	37.2	2	2.85948e+06	2.1264e+06	-	-	-	-	46.5	A	40.5	A	97.2	A	unknown protein
Q9LIG6	At3g20970	NifU-like protein 4, mitochondrial n=2 Tax=Arabidopsis thaliana RepID=NIFU4_ARATH	30.5	1	-	5.27704e+06	-	-	-	-	654.4	P	806.4	P	693.7	P	unknown protein contains Pfam profile: PF01106 NifU-like domain; supported by cDNA: gi_13899084_gb_AF370537.1_AF370537
Q9LLC1	At5g15530	Biotin carboxyl carrier protein of acetyl-CoA carboxylase 2, chloroplastic n=1 Tax=Arabidopsis thaliana RepID=BCCP2_ARATH	27.3	1	-	8.72289e+06	-	-	-	-	137.8	A	76.5	A	161.2	A	biotin carboxyl carrier protein precursor-like protein biotin carboxyl carrier protein (clone BP6) precursor - Brassica napus, EMBL:X90731;supported by full-length cDNA: Ceres:25607.
Q9LQC8	At1g23490	ADP-ribosylation factor 2-A n=4 Tax=Brassicaceae RepID=ARF2A_ARATH	20.6	2	2.5457e+06	-	-	-	-	-	7189.5	P	5248.9	P	5286.8	P	putative ADP-ribosylation factor ; supported by cDNA: gi_13926231_gb_AF372875.1_AF372875
Q9LR30	At1g23310	Glutamate--glyoxylate aminotransferase 1 n=1 Tax=Arabidopsis thaliana RepID=GGT1_ARATH	53.3	2	7.71369e+06	-	-	-	-	-	165.4	A	20.5	A	105	A	putative alanine aminotransferase similar to alanine aminotransferase GB:BAA77260 GI:4730884 from [Oryza sativa]; supported by cDNA: gi_14596228_gb_AY042902.1_
Q9LRM7	At3g24220	Glutamate synthase 1 [NADH], chloroplastic n=1 Tax=Arabidopsis thaliana RepID=GLUT1_ARATH	241.7	1	1.39519e+06	-	-	-	-	-	160.7	A	74.4	A	20.8	A	9-cis-epoxycarotenoid dioxygenase, putative similar to GB:CAB10168 from [Lycopersicon esculentum] (J. Exp. Bot. 47, 2111-2112 (1997))
Nt_003856	At5g49910	Cell division control protein 48 homolog E n=1 Tax=Arabidopsis thaliana RepID=CD48E_ARATH	89.9	1	811338	-	-	-	-	-	287.3	P	179.1	P	365.9	P	heat shock protein 70 (gb|AAF27639.1) ; supported by cDNA: gi_6746591_gb_AF217459.1_AF217459
Q9LUT2	At3g17390	Glutamate--glyoxylate aminotransferase 2 n=1 Tax=Arabidopsis thaliana RepID=GGT2_ARATH	53.4	2	7.71369e+06	-	-	-	-	-	8346.4	P	9280.5	P	11550.8	P	putative s-adenosylmethionine synthetase similar to S-ADENOSYLMETHIONINE SYNTHETASE GB:Q96552 from [Catharanthus roseus];supported by full-length cDNA: Ceres:326.
Q9LV03	At5g53460	Glutamate synthase 1 [NADH], chloroplastic n=1 Tax=Arabidopsis thaliana RepID=GLUT1_ARATH	241.7	1	1.39519e+06	-	-	-	-	-	153.3	M	119.1	A	86.6	A	NADH-dependent glutamate synthase
Q9LZF6	At5g03340	Cell division control protein 48 homolog E n=1 Tax=Arabidopsis thaliana RepID=CD48E_ARATH	89.9	1	811338	-	-	-	-	-	449.1	P	421.4	P	507.6	P	putative protein ; supported by cDNA: gi_1019903_gb_U37587.1_ATU37587
Q9M8R9	At3g02770	Regulator of ribonuclease-like protein 1 n=2 Tax=Arabidopsis thaliana RepID=RRAA1_ARATH	17.8	1	-	-	4.95759e+06	4166000	-	-	66.6	A	57.1	A	39.1	A	putative S-adenosylmethionine:2-demethylmenaquinone methyltransferase similar to S-adenosylmethionine:2-demethylmenaquinone methyltransferase GB:P32165 [Escherichia coli]; supported by full-length cDNA: Ceres: 29093.
Q9S7E9	At1g70580	Glutamate--glyoxylate aminotransferase 2 n=1 Tax=Arabidopsis thaliana RepID=GGT2_ARATH	53.4	2	7.71369e+06	-	-	-	-	-	23.4	A	36.4	A	122.7	A	putative alanine aminotransferase similar to alanine aminotransferase GB:AAB01685 (Chlamydomonas reinhardtii); supported by full-length cDNA: Ceres: 120310.
Q9S841	At3g50820	Oxygen-evolving enhancer protein 1-2, chloroplastic n=1 Tax=Arabidopsis thaliana RepID=PSBO2_ARATH	35	4	7.24302e+06	-	-	-	-	-	33.8	A	25.2	A	21.3	A	putative protein 1 photosystem II oxygen-evolving complex photosystem II oxygen-evolving complex protein 1 - potato, PIR2:S16586;supported by full-length cDNA: Ceres:95531.
Nt_004509	At1g54690	NRCL4_2434 nbEST:11 NbBlast:250 BlastBestHits:sp|O65759|H2AX_CICAR/2e-49/39-464/1-139/Histone H2AX OS=Cicer arietinum GN=HIS2A PE=2 SV=1 //	16.6	1	-	-	2.91192e+06	-	-	-	113.2	A	29.1	A	25.5	A	histone H2A, putative similar to histone H2A GI:3204129 from [Cicer arietinum];supported by full-length cDNA: Ceres:16879.
Q9S9P8	At1g30510	Glyceraldehyde 3-phosphate dehydrogenase GAPCP1, chloroplastic n=1 Tax=Arabidopsis thaliana RepID=G3PP1_ARATH	44.8	1	-	-	2.17042e+06	-	-	-	86	A	54.2	A	47.9	A	ferrodoxin NADP oxidoreductase, putative similar to ferrodoxin NADP oxidoreductase GB:X99419 GI:1480346 from [Pisum sativum]supported by full-length cDNA: Ceres:40436.
Q9SAJ6	At1g79530	Glyceraldehyde 3-phosphate dehydrogenase GAPCP1, chloroplastic n=1 Tax=Arabidopsis thaliana RepID=G3PP1_ARATH	44.8	1	-	-	2.17042e+06	-	-	-	9.3	A	116.6	A	92.5	P	glyceraldehyde-3-phosphate dehydrogenase, putative similar to glyceraldehyde-3-phosphate dehydrogenase GI:1100222 from [Pinus sylvestris]
Q9SCN8	At3g53230	Cell division control protein 48 homolog D n=1 Tax=Arabidopsis thaliana RepID=CD48D_ARATH	90.3	1	811338	-	-	-	-	-	2857.4	P	2064.9	P	2290.1	P	CDC48 - like protein transitional endoplasmic reticulum ATPase, Arabidopsis thaliana, PIR:S60112
Nt_011910	At4g17530	TCL6_3714 nbEST:5 NbBlast:251 BlastBestHits:gi|4096662|gb|AAD10389.1|/3e-106/152-757/1-202/Rab1-like small GTP-binding protein [Petunia x hybrida] //	28.4	2	3.62039e+06	2.05712e+06	-	-	-	-	3163.2	P	2058.6	P	2425.5	P	ras-related small GTP-binding protein RAB1c ; supported by cDNA: gi_15529160_gb_AY052204.1_
Q9SHE7	At1g31340	Ubiquitin-NEDD8-like protein RUB1 n=3 Tax=Brassicaceae RepID=RUB1_ARATH	17.4	12	-	8.18755e+07	-	-	-	-	235.5	P	294.9	P	319.8	P	putative heat shock transcription factor similar to polyubiquitin 2 GB:S55242 from [Arabidopsis thaliana]
Nt_065131	At2g38810	TOBAC-EST#6158864#1 nbEST:1 NbBlast:250 BlastBestHits:sp|Q8H7Y8|H2AV1_ORYSJ/7e-54/159-497/21-134/Probable histone H2A variant 1 OS=Oryza sativa subsp. japonica GN=Os03g0162200 PE=2 SV=1 //	17.5	1	-	-	2.91192e+06	-	-	-	126.7	A	177.1	A	101	A	histone H2A ; supported by full-length cDNA: Ceres: 8.
Q9SJJ3	At2g27990	BEL1-like homeodomain protein 8 n=1 Tax=Arabidopsis thaliana RepID=BLH8_ARATH	65.7	1	-	-	106084	-	-	-	63.7	A	28	A	137.2	A	putative homeodomain transcription factor
Nt_000794	At2g21170	TCL6_4717 nbEST:31 NbBlast:250 BlastBestHits:sp|P48496|TPIC_SPIOL/1e-149/102-1070/5-322/Triosephosphate isomerase, chloroplastic OS=Spinacia oleracea GN=TPIP1 PE=1 SV=1 //	34.7	13	-	5.4337e+07	9.89249e+07	96420000	-	3.90068e+07	68.4	A	9.8	A	5	A	putative triosephosphate isomerase ;supported by full-length cDNA: Ceres:39351.
Nt_019311_2	At4g39890	TCL6_5545 nbEST:3 NbBlast:250 BlastBestHits:gi|623586|gb|AAA74117.1|/1e-102/138-761/1-208/putative [Nicotiana tabacum] //	23	2	3.90727e+06	-	-	-	-	-	1258.2	P	1525.4	P	1494.7	P	small GTP-binding protein - like SR1 Nt-rab6, Nicotiana tabacum, L29273; supported by cDNA: gi_14423429_gb_AF386952.1_AF386952
Q9SPK5	At1g50480	Formate--tetrahydrofolate ligase n=1 Tax=Arabidopsis thaliana RepID=FTHS_ARATH	67.8	1	2.20428e+06	-	-	-	-	-	132.1	P	140.9	P	110.2	A	10-formyltetrahydrofolate synthetase identical to 10-formyltetrahydrofolate synthetase (Arabidopsis thaliana) GI:5921663; supported by cDNA: gi_15451113_gb_AY054637.1_
Q9STW6	At4g24280	Nascent polypeptide-associated complex subunit alpha-like protein 4 n=2 Tax=Arabidopsis thaliana RepID=NACA4_ARATH	23.2	1	2.26965e+06	-	-	-	-	-	177.6	A	38.5	A	116.6	A	hsp 70-like protein heat shock 70 protein - Spinacia oleracea,PID:g2654208
Nt_007005_1	At3g52560	Thioredoxin F2, chloroplastic n=1 Tax=Arabidopsis thaliana RepID=TRXF2_ARATH	20	1	6.87321e+06	-	-	-	-	-	6547.7	P	6122.8	P	6309.4	P	E2, ubiquitin-conjugating enzyme, putative UEV1Bs - Homo sapiens,PID:g2689608;supported by full-length cDNA: Ceres:16125.
Q9SYG7	At1g54100	Succinate dehydrogenase [ubiquinone] flavoprotein subunit 2, mitochondrial n=1 Tax=Arabidopsis thaliana RepID=DHSA2_ARATH	69.3	1	1.72391e+06	-	-	-	-	-	13107	P	12496	P	11239.1	P	aldehyde dehydrogenase homolog, putative similar to aldehyde dehydrogenase homolog GI:913941 from [Brassica napus]; supported by cDNA: gi_14190390_gb_AF378873.1_AF378873
Q9SZN1	At4g38510	Haloacid dehalogenase-like hydrolase domain-containing protein Sgpp n=1 Tax=Arabidopsis thaliana RepID=SGGP_ARATH	26.7	1	2.76647e+06	-	-	-	-	-	1809.8	P	1114.8	P	1604.5	P	probable H+-transporting ATPase H+-transporting ATPase (EC 3.6.1.35) 57K chain - Arabidopsis thaliana, PIR2:A31886; supported by cDNA: gi_14517367_gb_AY039518.1_
Q9SZY1	At4g10480	Nascent polypeptide-associated complex subunit alpha-like protein 4 n=2 Tax=Arabidopsis thaliana RepID=NACA4_ARATH	23.2	1	2.26965e+06	-	-	-	-	-	902.6	P	634.6	P	674.8	P	putative alpha NAC stong similarity to Nascent polypeptide associated complex alpha chain - human, PIR2:S49326; supported by cDNA: gi_15027908_gb_AY045811.1_
Q9T0G2	At4g10040	Thioredoxin F2, chloroplastic n=1 Tax=Arabidopsis thaliana RepID=TRXF2_ARATH	20	1	6.87321e+06	-	-	-	-	-	12011.7	P	12109.3	P	12169.6	P	cytochrome c several plant cytochrome c (for instance cucurbit, PIR1:CCPU);supported by full-length cDNA: Ceres:31115.
Nt_060099	At4g13360	Succinate dehydrogenase [ubiquinone] flavoprotein subunit 2, mitochondrial n=1 Tax=Arabidopsis thaliana RepID=DHSA2_ARATH	69.3	1	1.72391e+06	-	-	-	-	-	263.5	P	258.7	P	321.4	P	3-hydroxyisobutyryl-coenzyme A hydrolase - like protein 3-hydroxyisobutyryl-coenzyme A hydrolase, Homo sapiens, U66669;supported by full-length cDNA: Ceres:101316.
Q9XFH9	At5g16400	Thioredoxin F2, chloroplastic n=1 Tax=Arabidopsis thaliana RepID=TRXF2_ARATH	20	1	6.87321e+06	-	-	-	-	-	89.6	A	124.1	A	13.7	A	thioredoxin f2 (gb|AAD35004.1) ; supported by cDNA: gi_4973253_gb_AF144386.1_AF144386
Q9ZPX5	At2g18450	Succinate dehydrogenase [ubiquinone] flavoprotein subunit 2, mitochondrial n=1 Tax=Arabidopsis thaliana RepID=DHSA2_ARATH	69.3	1	1.72391e+06	-	-	-	-	-	62.4	A	47.7	A	6.7	A	putative succinate dehydrogenase flavoprotein subunit
Q9ZUU1	At2g37250	Adenylate kinase 1, mitochondrial n=1 Tax=Arabidopsis thaliana RepID=KAD1_ARATH	31	1	-	-	-	2451000	-	-	177	P	162.8	A	7.8	A	putative adenylate kinase ;supported by full-length cDNA: Ceres:15831.
Q9ZVJ5	At2g38740	Haloacid dehalogenase-like hydrolase domain-containing protein Sgpp n=1 Tax=Arabidopsis thaliana RepID=SGGP_ARATH	26.7	1	2.76647e+06	-	-	-	-	-	1835.1	P	1832.9	P	1524.2	P	unknown protein ;supported by full-length cDNA: Ceres:40283.
A8MQJ9	At3g16700	Putative fumarylacetoacetate hydrolase n=1 Tax=Arabidopsis thaliana RepID=A8MQJ9_ARATH	18.5	1	-	-	8.68341e+06	20890000	-	-	4	A	5.8	A	4.8	A	putative decarboxilase similar to 5-oxo-1,2,5-tricarboxilic-3-penten acid decarboxilase/isomer GB:CAA86040 from [Escherichia coli];supported by full-length cDNA: Ceres:35999.
A8MR40	At4g28480	DNAJ heat shock protein n=1 Tax=Arabidopsis thaliana RepID=A8MR40_ARATH	31.8	1	2.13481e+06	7.05862e+06	-	-	-	-	3505.9	P	3550.4	P	3707.7	P	heat-shock protein heat-shock protein hsp40-human, PIR2:JN0912; supported by cDNA: gi_14596114_gb_AY042845.1_
A8MS32	At5g64130	AT5G64130 protein n=1 Tax=Arabidopsis thaliana RepID=A8MS32_ARATH	15.1	1	1.57486e+06	-	-	-	-	-	15502.9	P	15535.1	P	14954.5	P	unknown protein ;supported by full-length cDNA: Ceres:10032.
A8MSE8	At5g60390	Elongation factor 1-alpha n=1 Tax=Arabidopsis thaliana RepID=A8MSE8_ARATH	44.3	3	-	-	-	7305000	-	-	4370.4	P	3330.2	P	3524.2	P	translation elongation factor eEF-1 alpha chain (gene A4) ; supported by cDNA: gi_13430509_gb_AF360167.1_AF360167
F4IVN6	At2g27030	Calmodulin 5 n=1 Tax=Arabidopsis thaliana RepID=F4IVN6_ARATH	20.6	5	-	-	7.64967e+06	11570000	-	-	160.9	P	134.3	P	174.4	P	calmodulin identical to GB:L18912; supported by cDNA: gi_166650_gb_M38380.1_ATHCAM2
F4JCU3	At3g54250	Diphosphomevalonate decarboxylase n=1 Tax=Arabidopsis thaliana RepID=F4JCU3_ARATH	46.2	1	44703.3	-	-	-	-	-	52.7	A	118.1	A	23.5	A	DIPHOSPHOMEVALONATE DECARBOXYLASE - like protein DIPHOSPHOMEVALONATE DECARBOXYLASE, rat, SWISSPROT:ER19_RAT;supported by full-length cDNA: Ceres:37377.
F4K5T6	At5g28050	L-lactate dehydrogenase n=1 Tax=Arabidopsis thaliana RepID=O23569_ARATH	37.9	1	2.17365e+06	-	-	-	-	-	238.2	P	179.4	P	227.5	P	putative cytidine deaminase - like putative cytidine deaminase, Cicer arietinum, EMBL:AJ006764;supported by full-length cDNA: Ceres:37242.
F4KFJ2	At5g16880	ADP-ribosylation factor A1F n=1 Tax=Arabidopsis thaliana RepID=Q6ID97_ARATH	20.6	2	2.5457e+06	-	-	-	-	-	3717.1	P	2523.4	P	2476.1	P	TOM (target of myb1) -like protein TOM1, Mus musculus, EMBL:MUS6972;supported by full-length cDNA: Ceres:1330.
F4KH14	At5g17530	Eukaryotic translation initiation factor 3 subunit D n=2 Tax=Arabidopsis thaliana RepID=Q9FKV6_ARATH	66.2	1	984663	-	-	-	-	-	4.2	A	13.2	A	61.8	A	phosphoglucomutase-like protein phosphoglucomutase, chloroplast - Spinacia oleracea, EMBL:X75898; supported by cDNA: gi_16974561_gb_AY061751.1_
O23443	At4g15940	Dbj|BAA96220.1 n=1 Tax=Arabidopsis thaliana RepID=Q9FMG6_ARATH	17.8	1	3.64766e+06	-	-	-	-	-	2411.6	P	2597.5	P	2820.6	P	isomerase like protein ;supported by full-length cDNA: Ceres:40913.
O23569	At4g17260	L-lactate dehydrogenase n=1 Tax=Arabidopsis thaliana RepID=O23569_ARATH	37.9	1	2.17365e+06	-	-	-	-	-	105.8	P	152.1	A	290.8	P	lactate dehydrogenase (LDH1) ;supported by full-length cDNA: Ceres:33509.
Q6ID97	At1g10630	ADP-ribosylation factor A1F n=1 Tax=Arabidopsis thaliana RepID=Q6ID97_ARATH	20.6	2	2.5457e+06	-	-	-	-	-	2213	P	1699.5	P	1814	P	ADP-ribosylation factor, putative similar to ADP-ribosylation factor GI:166586 from [Arabidopsis thaliana]
Q6NMK6	At4g25280	Eukaryotic translation initiation factor 3 subunit D n=2 Tax=Arabidopsis thaliana RepID=Q9FKV6_ARATH	66.2	1	984663	-	-	-	-	-	603.3	P	386.4	P	583.1	P	UMP/CMP kinase like protein UMP/CMP kinase - Arabidopsis thaliana,PID:g2121275
Q8VY84	At3g60180	Dbj|BAA96220.1 n=1 Tax=Arabidopsis thaliana RepID=Q9FMG6_ARATH	17.8	1	3.64766e+06	-	-	-	-	-	69.9	A	122.2	A	149.2	P	URIDYLATE KINASE-like protein URIDYLATE KINASE - Arabidopsis thaliana, EMBL:AF000147;supported by full-length cDNA: Ceres:16800.
Q8VYW7	At5g16210	AT5g16210/T21H19_130 n=2 Tax=Arabidopsis thaliana RepID=Q8VYW7_ARATH	132.2	1	-	267079	-	-	-	-	550.2	P	434.1	P	726.2	P	putative protein KIAA1468 - Homo sapiens, EMBL:AB040901
Q9CAP1	At1g77670	At1g77670 n=1 Tax=Arabidopsis thaliana RepID=Q9CAP1_ARATH	48.7	1	-	1.2486e+06	-	-	-	-	695.2	P	614.6	P	358.8	P	putative aminotransferase similar to kynurenine aminotransferase GB:S48737 [Rattus norvegicus], similar to aspartate aminotransferase GB:P53001 [Bacillus subtilis];supported by full-length cDNA: Ceres:35179.
Q9FGP9	At5g22790	AT5g22790/K8E10_2 n=1 Tax=Arabidopsis thaliana RepID=Q9FGP9_ARATH	46.8	1	-	267079	-	-	-	-	179.4	P	234.8	A	114.5	M	putative protein similar to unknown protein (gb AAF31706.1); supported by cDNA: gi_13605898_gb_AF367348.1_AF367348
Q9FKV6	At5g44320	Eukaryotic translation initiation factor 3 subunit D n=2 Tax=Arabidopsis thaliana RepID=Q9FKV6_ARATH	66.2	1	984663	-	-	-	-	-	665.7	P	434.3	P	453.1	P	eukaryotic translation initiation factor 3 subunit 7
Q9FMG6	At5g64180	Dbj|BAA96220.1 n=1 Tax=Arabidopsis thaliana RepID=Q9FMG6_ARATH	17.8	1	3.64766e+06	-	-	-	-	-	250.3	P	230.2	P	298.5	P	putative protein similar to unknown protein (dbj BAA96220.1); supported by full-length cDNA: Ceres: 16835.
Q9LFF9	At3g53620	Inorganic pyrophosphatase-like protein n=1 Tax=Arabidopsis thaliana RepID=Q9LFF9_ARATH	24.6	1	-	-	-	4298000	-	-	605.7	P	921.7	P	703.6	P	inorganic pyrophosphatase -like protein inorganic pyrophosphatase, Solanum tuberosum, PIR:T07399;supported by full-length cDNA: Ceres:40186.
Q9LVH6	At3g17940	Aldose 1-epimerase n=2 Tax=Arabidopsis thaliana RepID=Q9LVH6_ARATH	37.2	1	1.87781e+07	8.29777e+06	-	-	-	-	301.9	P	241.6	P	282.7	P	aldose 1-epimerase, putative similar to ALDOSE 1-EPIMERASE PRECURSOR GB:P05149 from [Acinetobacter calcoaceticus]; supported by cDNA: gi_14532615_gb_AY039932.1_
Q9LYJ3	At5g14670	ADP-ribosylation factor A1B n=1 Tax=Arabidopsis thaliana RepID=Q9LYJ3_ARATH	21.5	2	2.5457e+06	-	-	-	-	-	1376.3	P	2409.8	P	2193	P	ADP-ribosylation factor - like protein ADP-ribosylation factor, Vigna unguiculata, EMBL:AF022389
Q9M1P5	At3g62290	ADP-ribosylation factor A1E n=4 Tax=Brassicaceae RepID=Q9M1P5_ARATH	20.6	2	2.5457e+06	-	-	-	-	-	3990.2	P	3629.9	P	4742.5	P	ADP-ribosylation factor-like protein ADP-ribosylation factor 1 - Arabidopsis thaliana, PIR:S28875;supported by full-length cDNA: Ceres:14909.
Q9SIL3	At2g20560	At2g20560/T13C7.15 n=1 Tax=Arabidopsis thaliana RepID=Q9SIL3_ARATH	37.1	1	2.13481e+06	7.05862e+06	-	-	-	-	3940.4	P	2721.3	P	3844	P	putative heat shock protein ;supported by full-length cDNA: Ceres:25528.
Q9SSR5	At1g52630	F6D8.15 protein n=1 Tax=Arabidopsis thaliana RepID=Q9SSR5_ARATH	44.9	1	6.87321e+06	-	-	-	-	-	128.7	A	156.2	A	113.6	A	unknown protein
Q9T030	At4g39230	NAD(P)H oxidoreductase, isoflavone reductase-like protein n=1 Tax=Arabidopsis thaliana RepID=Q9T030_ARATH	34.1	2	4.91211e+06	-	-	-	-	-	3198.2	P	5345.5	P	5305.8	P	NAD(P)H oxidoreductase, isoflavone reductase - like protein Pyrc2, Pyrus communis, AF071477
