# Supplementary material for: Quantitative proteomics of the tobacco pollen tube secretome identifies novel pollen tube guidance proteins important for fertilization
Source: Genome Biol. 2016 May 3;17:81. doi: 10.1186/s13059-016-0928-x (PMC4853860; doi:10.1186/s13059-016-0928-x)
Supplement: Additional file 17: Table S6. — GO terms enriched in the semi-in vivo pollen tube secretome. (XLSX 472 kb) [file 13059_2016_928_MOESM17_ESM.xlsx]

## Sheet: Conventional SIV-PS GO terms
Table S6. GO terms of pollen tube conventionally secreted proteins.
UniProt accession	Protein description	Protein name	Organism	GO term description	GO ID	Processes
M1ANK0	Uncharacterized protein	PGSC0003DMG400010306	Solanum tuberosum (Potato)	2 iron, 2 sulfur cluster binding; electron carrier activity; metal ion binding	GO:0051537; GO:0009055; GO:0046872
M1AQ63	Uncharacterized protein	PGSC0003DMG400010698	Solanum tuberosum (Potato)	2 iron, 2 sulfur cluster binding; electron carrier activity; metal ion binding; pollen tube development	GO:0051537; GO:0009055; GO:0046872; GO:0048868
K4D9H4	Uncharacterized protein	Solyc11g065640.1	Solanum lycopersicum (Tomato) (Lycopersicon esculentum)	2 iron, 2 sulfur cluster binding; electron carrier activity; metal ion binding; pollen tube development	GO:0051537; GO:0009055; GO:0046872; GO:0048868
K4ATB4	Uncharacterized protein	Solyc01g009180.2	Solanum lycopersicum (Tomato) (Lycopersicon esculentum)	5-methyltetrahydropteroyltriglutamate-homocysteine S-methyltransferase activity; chloroplast; cytosol; methionine synthase activity; zinc ion binding	GO:0003871; GO:0009507; GO:0005829; GO:0008705; GO:0008270
M1BMI4	Uncharacterized protein	PGSC0003DMG400018839	Solanum tuberosum (Potato)	acid phosphatase activity	GO:0003993
K4BIM4	Uncharacterized protein	Solyc03g093470.2	Solanum lycopersicum (Tomato) (Lycopersicon esculentum)	acid phosphatase activity	GO:0003993
Q949Y3	Bifunctional purple acid phosphatase 26 [Includes: Acid phosphatase (EC 3.1.3.2); Peroxidase (EC 1.11.1.7)]	PAP26 At5g34850 T5E15.10	Arabidopsis thaliana (Mouse-ear cress)	acid phosphatase activity; cytosol; dephosphorylation; hydrogen peroxide catabolic process; metal ion binding; peroxidase activity; phosphate ion homeostasis; plant-type cell wall; vacuole	GO:0003993; GO:0005829; GO:0016311; GO:0042744; GO:0046872; GO:0004601; GO:0055062; GO:0009505; GO:0005773
R0GVM9	Uncharacterized protein	CARUB_v10008535mg	Capsella rubella	acid phosphatase activity; metal ion binding	GO:0003993; GO:0046872
M4DJK5	Uncharacterized protein	BRA016683	Brassica rapa subsp. pekinensis (Chinese cabbage) (Brassica pekinensis)	acid phosphatase activity; vacuole	GO:0003993; GO:0005773
B6VCB1	Putative isovaleryl-CoA dehydrogenase/auxin binding protein (Fragment)	IVD	Robinia pseudoacacia (Black locust)	acyl-CoA dehydrogenase activity	GO:0003995
O23255	Adenosylhomocysteinase 1 (AdoHcyase 1) (EC 3.3.1.1) (Protein EMBRYO DEFECTIVE 1395) (Protein HOMOLOGY-DEPENDENT GENE SILENCING 1) (S-adenosyl-L-homocysteine hydrolase 1) (SAH hydrolase 1)	SAHH1 EMB1395 HOG1 At4g13940 dl3010w	Arabidopsis thaliana (Mouse-ear cress)	adenosylhomocysteinase activity; apoplast; copper ion binding; cytosol; embryo development ending in seed dormancy; membrane; methylation-dependent chromatin silencing; one-carbon metabolic process; plasma membrane; plasmodesma; posttranscriptional gene silencing; vacuolar membrane; vacuole	GO:0004013; GO:0048046; GO:0005507; GO:0005829; GO:0009793; GO:0016020; GO:0006346; GO:0006730; GO:0005886; GO:0009506; GO:0016441; GO:0005774; GO:0005773	Amino-acid biosynthesis; L-homocysteine biosynthesis; L-homocysteine from S-adenosyl-L-homocysteine: step 1/1.
Q9SWF5	Adenosylhomocysteinase (AdoHcyase) (EC 3.3.1.1) (S-adenosyl-L-homocysteine hydrolase)	SAHH	Solanum lycopersicum (Tomato) (Lycopersicon esculentum)	adenosylhomocysteinase activity; apoplast; copper ion binding; cytosol; embryo development ending in seed dormancy; methylation-dependent chromatin silencing; one-carbon metabolic process; plasma membrane; plasmodesma; posttranscriptional gene silencing; vacuolar membrane	GO:0004013; GO:0048046; GO:0005507; GO:0005829; GO:0009793; GO:0006346; GO:0006730; GO:0005886; GO:0009506; GO:0016441; GO:0005774	Amino-acid biosynthesis; L-homocysteine biosynthesis; L-homocysteine from S-adenosyl-L-homocysteine: step 1/1.
Q9LK36	Adenosylhomocysteinase 2 (AdoHcyase 2) (EC 3.3.1.1) (S-adenosyl-L-homocysteine hydrolase 1) (SAH hydrolase 2)	SAHH2 At3g23810 MYM9.16 MYM9_15	Arabidopsis thaliana (Mouse-ear cress)	adenosylhomocysteinase activity; cytosol; membrane; one-carbon metabolic process; plasma membrane; vacuole	GO:0004013; GO:0005829; GO:0016020; GO:0006730; GO:0005886; GO:0005773	Amino-acid biosynthesis; L-homocysteine biosynthesis; L-homocysteine from S-adenosyl-L-homocysteine: step 1/1.
Q9SP37	Adenosylhomocysteinase (AdoHcyase) (EC 3.3.1.1) (S-adenosyl-L-homocysteine hydrolase)	SAHH SHH	Lupinus luteus (European yellow lupin)	adenosylhomocysteinase activity; one-carbon metabolic process	GO:0004013; GO:0006730	Amino-acid biosynthesis; L-homocysteine biosynthesis; L-homocysteine from S-adenosyl-L-homocysteine: step 1/1.
P50246	Adenosylhomocysteinase (AdoHcyase) (EC 3.3.1.1) (S-adenosyl-L-homocysteine hydrolase)	SAHH	Medicago sativa (Alfalfa)	adenosylhomocysteinase activity; one-carbon metabolic process	GO:0004013; GO:0006730	Amino-acid biosynthesis; L-homocysteine biosynthesis; L-homocysteine from S-adenosyl-L-homocysteine: step 1/1.
P93253	Adenosylhomocysteinase (AdoHcyase) (EC 3.3.1.1) (S-adenosyl-L-homocysteine hydrolase)	SAHH	Mesembryanthemum crystallinum (Common ice plant) (Cryophytum crystallinum)	adenosylhomocysteinase activity; one-carbon metabolic process	GO:0004013; GO:0006730	Amino-acid biosynthesis; L-homocysteine biosynthesis; L-homocysteine from S-adenosyl-L-homocysteine: step 1/1.
Q01781	Adenosylhomocysteinase (AdoHcyase) (EC 3.3.1.1) (S-adenosyl-L-homocysteine hydrolase)	SAHH SHH	Petroselinum crispum (Parsley) (Petroselinum hortense)	adenosylhomocysteinase activity; one-carbon metabolic process	GO:0004013; GO:0006730	Amino-acid biosynthesis; L-homocysteine biosynthesis; L-homocysteine from S-adenosyl-L-homocysteine: step 1/1.
P50249	Adenosylhomocysteinase (AdoHcyase) (EC 3.3.1.1) (S-adenosyl-L-homocysteine hydrolase)	SAHH	Phalaenopsis sp. (Moth orchid)	adenosylhomocysteinase activity; one-carbon metabolic process	GO:0004013; GO:0006730	Amino-acid biosynthesis; L-homocysteine biosynthesis; L-homocysteine from S-adenosyl-L-homocysteine: step 1/1.
P32112	Adenosylhomocysteinase (AdoHcyase) (EC 3.3.1.1) (S-adenosyl-L-homocysteine hydrolase)	SAHH SH6.2 SHH	Triticum aestivum (Wheat)	adenosylhomocysteinase activity; one-carbon metabolic process	GO:0004013; GO:0006730	Amino-acid biosynthesis; L-homocysteine biosynthesis; L-homocysteine from S-adenosyl-L-homocysteine: step 1/1.
P35007	Adenosylhomocysteinase (AdoHcyase) (EC 3.3.1.1) (S-adenosyl-L-homocysteine hydrolase)	SAHH	Catharanthus roseus (Madagascar periwinkle) (Vinca rosea)	adenosylhomocysteinase activity; one-carbon metabolic process; response to stress	GO:0004013; GO:0006730; GO:0006950	Amino-acid biosynthesis; L-homocysteine biosynthesis; L-homocysteine from S-adenosyl-L-homocysteine: step 1/1.
B8R503	CNL-B8 (NBS-LRR type putative disease resistance protein CNL-B8)		Phaseolus vulgaris (Kidney bean) (French bean)	ADP binding; defense response	GO:0043531; GO:0006952
V7D0P3	Uncharacterized protein	PHAVU_L003300g	Phaseolus vulgaris (Kidney bean) (French bean)	ADP binding; defense response	GO:0043531; GO:0006952
V7BYG4	Uncharacterized protein	PHAVU_004G013300g	Phaseolus vulgaris (Kidney bean) (French bean)	ADP binding; defense response	GO:0043531; GO:0006952
V7C1S8	Uncharacterized protein	PHAVU_004G036700g	Phaseolus vulgaris (Kidney bean) (French bean)	ADP binding; defense response	GO:0043531; GO:0006952
P05167	Thiol protease aleurain (EC 3.4.22.16)		Hordeum vulgare (Barley)	aging; cysteine-type peptidase activity; vacuole	GO:0007568; GO:0008234; GO:0005773
P25778	Oryzain gamma chain (EC 3.4.22.-)	Os09g0442300 LOC_Os09g27030 P0046G12.22	Oryza sativa subsp. japonica (Rice)	aging; cysteine-type peptidase activity; vacuole	GO:0007568; GO:0008234; GO:0005773
M4DUR2	Uncharacterized protein	BRA020255	Brassica rapa subsp. pekinensis (Chinese cabbage) (Brassica pekinensis)	aging; cysteine-type peptidase activity; vacuole	GO:0007568; GO:0008234; GO:0005773
P17859	Alpha-amylase (EC 3.2.1.1) (1,4-alpha-D-glucan glucanohydrolase)	AMY1.1	Vigna mungo (Black gram) (Phaseolus mungo)	alpha-amylase activity; calcium ion binding; carbohydrate metabolic process	GO:0004556; GO:0005509; GO:0005975
I1MXP2	Uncharacterized protein		Glycine max (Soybean) (Glycine hispida)	alpha-amylase activity; calcium ion binding; carbohydrate metabolic process; response to abscisic acid; response to gibberellin	GO:0004556; GO:0005509; GO:0005975; GO:0009737; GO:0009739
C6T9Z1	Putative uncharacterized protein		Glycine max (Soybean) (Glycine hispida)	alpha-amylase activity; calcium ion binding; carbohydrate metabolic process; response to abscisic acid; response to gibberellin	GO:0004556; GO:0005509; GO:0005975; GO:0009737; GO:0009739
A5JTQ2	Beta-xylosidase/alpha-L-arabinofuranosidase 1 (Xylan 1,4-beta-xylosidase/Alpha-L-arabinofuranosidase 1) (MsXyl1) [Includes: Beta-xylosidase (EC 3.2.1.37) (1,4-beta-D-xylan xylohydrolase) (Xylan 1,4-beta-xylosidase); Alpha-L-arabinofuranosidase (Arabinosidase) (EC 3.2.1.55)] (Fragment)	Xyl1	Medicago sativa subsp. varia (Alfalfa) (Medicago varia)	alpha-L-arabinofuranosidase activity; proteinaceous extracellular matrix; xylan 1,4-beta-xylosidase activity; xylan catabolic process	GO:0046556; GO:0005578; GO:0009044; GO:0045493
E0XN34	Alpha-mannosidase (EC 3.2.1.24) (Uncharacterized protein)	LOC100500729	Solanum lycopersicum (Tomato) (Lycopersicon esculentum)	alpha-mannosidase activity; apoplast; carbohydrate binding; mannose metabolic process; plant-type cell wall; vacuolar membrane; zinc ion binding	GO:0004559; GO:0048046; GO:0030246; GO:0006013; GO:0009505; GO:0005774; GO:0008270
D3TI68	Alpha-mannosidase		Solanum lycopersicum (Tomato) (Lycopersicon esculentum)	alpha-mannosidase activity; apoplast; carbohydrate binding; mannose metabolic process; plant-type cell wall; vacuolar membrane; zinc ion binding	GO:0004559; GO:0048046; GO:0030246; GO:0006013; GO:0009505; GO:0005774; GO:0008270
M0ZK11	Uncharacterized protein	PGSC0003DMG400000909	Solanum tuberosum (Potato)	aminoacylase activity; cellular amino acid metabolic process; endoplasmic reticulum	GO:0004046; GO:0006520; GO:0005783
Q9SU40	Monocopper oxidase-like protein SKU5 (Skewed roots)	SKU5 At4g12420 T1P17.10	Arabidopsis thaliana (Mouse-ear cress)	anchored component of membrane; anchored component of plasma membrane; apoplast; cell tip growth; cell wall; copper ion binding; membrane; oxidoreductase activity; plant-type cell wall; plasma membrane; plasmodesma; vacuolar membrane	GO:0031225; GO:0046658; GO:0048046; GO:0009932; GO:0005618; GO:0005507; GO:0016020; GO:0016491; GO:0009505; GO:0005886; GO:0009506; GO:0005774
Q6NKW9	Glucan endo-1,3-beta-glucosidase 8 (EC 3.2.1.39) ((1->3)-beta-glucan endohydrolase 8) ((1->3)-beta-glucanase 8) (Beta-1,3-endoglucanase 8) (Beta-1,3-glucanase 8)	At1g64760 F13O11.7	Arabidopsis thaliana (Mouse-ear cress)	anchored component of membrane; anchored component of plasma membrane; carbohydrate metabolic process; cell wall; defense response; extracellular region; glucan endo-1,3-beta-D-glucosidase activity; plasma membrane; plasmodesma	GO:0031225; GO:0046658; GO:0005975; GO:0005618; GO:0006952; GO:0005576; GO:0042973; GO:0005886; GO:0009506
Q9FJU9	Glucan endo-1,3-beta-glucosidase 13 (EC 3.2.1.39) ((1->3)-beta-glucan endohydrolase 13) ((1->3)-beta-glucanase 13) (Beta-1,3-endoglucanase 13) (Beta-1,3-glucanase 13)	At5g56590 MIK19.3	Arabidopsis thaliana (Mouse-ear cress)	anchored component of membrane; anchored component of plasma membrane; carbohydrate metabolic process; defense response; extracellular region; glucan endo-1,3-beta-D-glucosidase activity; plant-type cell wall; plasma membrane	GO:0031225; GO:0046658; GO:0005975; GO:0006952; GO:0005576; GO:0042973; GO:0009505; GO:0005886
Q93Z08	Glucan endo-1,3-beta-glucosidase 6 (EC 3.2.1.39) ((1->3)-beta-glucan endohydrolase 6) ((1->3)-beta-glucanase 6) (Beta-1,3-endoglucanase 6) (Beta-1,3-glucanase 6)	At5g58090 K21L19.12 K21L19_70	Arabidopsis thaliana (Mouse-ear cress)	anchored component of membrane; anchored component of plasma membrane; carbohydrate metabolic process; defense response; glucan endo-1,3-beta-D-glucosidase activity; plasma membrane; plasmodesma	GO:0031225; GO:0046658; GO:0005975; GO:0006952; GO:0042973; GO:0005886; GO:0009506
M1A0X0	Uncharacterized protein	PGSC0003DMG400004789	Solanum tuberosum (Potato)	anchored component of plasma membrane; apoplast; cell tip growth; copper ion binding; oxidoreductase activity; plant-type cell wall; plasmodesma; vacuolar membrane	GO:0046658; GO:0048046; GO:0009932; GO:0005507; GO:0016491; GO:0009505; GO:0009506; GO:0005774
K4CNR8	Uncharacterized protein	Solyc08g079090.2	Solanum lycopersicum (Tomato) (Lycopersicon esculentum)	anchored component of plasma membrane; apoplast; cell tip growth; copper ion binding; oxidoreductase activity; plant-type cell wall; plasmodesma; vacuolar membrane	GO:0046658; GO:0048046; GO:0009932; GO:0005507; GO:0016491; GO:0009505; GO:0009506; GO:0005774
M1APH2	Uncharacterized protein	PGSC0003DMG400010528	Solanum tuberosum (Potato)	anchored component of plasma membrane; aspartic-type endopeptidase activity; plasmodesma	GO:0046658; GO:0004190; GO:0009506
K9MBD0	Beta-1,3-glucanase 2 (Uncharacterized protein)	B13G_2 PGSC0003DMG400000354	Solanum tuberosum (Potato)	anchored component of plasma membrane; carbohydrate metabolic process; hydrolase activity, hydrolyzing O-glycosyl compounds; plant-type cell wall	GO:0046658; GO:0005975; GO:0004553; GO:0009505
I1KPW0	Uncharacterized protein		Glycine max (Soybean) (Glycine hispida)	anchored component of plasma membrane; carbohydrate metabolic process; hydrolase activity, hydrolyzing O-glycosyl compounds; plant-type cell wall	GO:0046658; GO:0005975; GO:0004553; GO:0009505
K4DBU6	Uncharacterized protein	Solyc12g008580.1	Solanum lycopersicum (Tomato) (Lycopersicon esculentum)	anchored component of plasma membrane; carbohydrate metabolic process; hydrolase activity, hydrolyzing O-glycosyl compounds; plant-type cell wall	GO:0046658; GO:0005975; GO:0004553; GO:0009505
M1CW75	Uncharacterized protein	PGSC0003DMG400029596	Solanum tuberosum (Potato)	anchored component of plasma membrane; carbohydrate metabolic process; hydrolase activity, hydrolyzing O-glycosyl compounds; plant-type cell wall; plasmodesma; vacuole	GO:0046658; GO:0005975; GO:0004553; GO:0009505; GO:0009506; GO:0005773
K4DDL2	Uncharacterized protein	Solyc12g019890.1	Solanum lycopersicum (Tomato) (Lycopersicon esculentum)	anchored component of plasma membrane; carbohydrate metabolic process; hydrolase activity, hydrolyzing O-glycosyl compounds; plasmodesma	GO:0046658; GO:0005975; GO:0004553; GO:0009506
K4BZT8	Uncharacterized protein	Solyc05g025500.2	Solanum lycopersicum (Tomato) (Lycopersicon esculentum)	anchored component of plasma membrane; carbohydrate metabolic process; hydrolase activity, hydrolyzing O-glycosyl compounds; plasmodesma	GO:0046658; GO:0005975; GO:0004553; GO:0009506
M0ZJZ8	Uncharacterized protein	PGSC0003DMG400000897	Solanum tuberosum (Potato)	anchored component of plasma membrane; cell wall macromolecule catabolic process; immune response; peptidoglycan binding	GO:0046658; GO:0016998; GO:0006955; GO:0042834
K4D691	Uncharacterized protein	Solyc11g012870.1	Solanum lycopersicum (Tomato) (Lycopersicon esculentum)	anchored component of plasma membrane; cell wall macromolecule catabolic process; immune response; peptidoglycan binding	GO:0046658; GO:0016998; GO:0006955; GO:0042834
M1CHI0	Uncharacterized protein	PGSC0003DMG400026274	Solanum tuberosum (Potato)	anchored component of plasma membrane; copper ion binding; electron carrier activity; plasmodesma	GO:0046658; GO:0005507; GO:0009055; GO:0009506
K4CIG7	Uncharacterized protein	Solyc08g006790.2	Solanum lycopersicum (Tomato) (Lycopersicon esculentum)	anchored component of plasma membrane; copper ion binding; electron carrier activity; plasmodesma	GO:0046658; GO:0005507; GO:0009055; GO:0009506
G7JBG6	Non-specific lipid-transfer protein	MTR_3g085210	Medicago truncatula (Barrel medic) (Medicago tribuloides)	anchored component of plasma membrane; lipid binding; lipid transport	GO:0046658; GO:0008289; GO:0006869
I3S355	Uncharacterized protein		Medicago truncatula (Barrel medic) (Medicago tribuloides)	anchored component of plasma membrane; lipid binding; lipid transport	GO:0046658; GO:0008289; GO:0006869
M1AXW9	Uncharacterized protein	PGSC0003DMG400012567	Solanum tuberosum (Potato)	anchored component of plasma membrane; lipid binding; lipid transport	GO:0046658; GO:0008289; GO:0006869
K4B273	Uncharacterized protein	Solyc01g105010.2	Solanum lycopersicum (Tomato) (Lycopersicon esculentum)	anchored component of plasma membrane; lipid binding; lipid transport	GO:0046658; GO:0008289; GO:0006869
G7K5B8	PI-PLC X domain-containing protein	MTR_5g016880	Medicago truncatula (Barrel medic) (Medicago tribuloides)	anchored component of plasma membrane; lipid metabolic process; phosphoric diester hydrolase activity	GO:0046658; GO:0006629; GO:0008081
M0ZXQ7	Uncharacterized protein	PGSC0003DMG400004009	Solanum tuberosum (Potato)	anchored component of plasma membrane; lipid metabolic process; phosphoric diester hydrolase activity	GO:0046658; GO:0006629; GO:0008081
I1MVV5	Uncharacterized protein		Glycine max (Soybean) (Glycine hispida)	anchored component of plasma membrane; lipid metabolic process; phosphoric diester hydrolase activity	GO:0046658; GO:0006629; GO:0008081
K4BDB7	Uncharacterized protein	Solyc02g093210.2	Solanum lycopersicum (Tomato) (Lycopersicon esculentum)	anchored component of plasma membrane; lipid metabolic process; phosphoric diester hydrolase activity	GO:0046658; GO:0006629; GO:0008081
Q93XX5	PI-PLC X domain-containing protein At5g67130	At5g67130 K21H1.9	Arabidopsis thaliana (Mouse-ear cress)	anchored component of plasma membrane; lipid metabolic process; phosphoric diester hydrolase activity; plasma membrane	GO:0046658; GO:0006629; GO:0008081; GO:0005886
M1D7X5	Uncharacterized protein	PGSC0003DMG400034309	Solanum tuberosum (Potato)	anchored component of plasma membrane; lipid transport	GO:0046658; GO:0006869
M1BGM9	Uncharacterized protein	PGSC0003DMG400017376	Solanum tuberosum (Potato)	anchored component of plasma membrane; vacuolar membrane	GO:0046658; GO:0005774
M1CMH5	Uncharacterized protein	PGSC0003DMG400027464	Solanum tuberosum (Potato)	anthocyanidin 3-O-glucosyltransferase activity; flavonol 3-O-arabinosyltransferase activity; flavonol biosynthetic process; quercetin 3-O-glucosyltransferase activity; response to karrikin	GO:0047213; GO:0080059; GO:0051555; GO:0080043; GO:0080167
G7JEV8	Calreticulin-3 (Uncharacterized protein)	MTR_4g068080	Medicago truncatula (Barrel medic) (Medicago tribuloides)	anthocyanin-containing compound metabolic process; calcium ion binding; calcium ion homeostasis; defense response signaling pathway, resistance gene-independent; defense response to bacterium; endoplasmic reticulum membrane; plant-type hypersensitive response; protein folding	GO:0046283; GO:0005509; GO:0055074; GO:0010204; GO:0042742; GO:0005789; GO:0009626; GO:0006457
M1B435	Uncharacterized protein	PGSC0003DMG400014156	Solanum tuberosum (Potato)	apoplast; aspartic-type endopeptidase activity	GO:0048046; GO:0004190
M1AU79	Pectinesterase (EC 3.1.1.11)	PGSC0003DMG400011648	Solanum tuberosum (Potato)	apoplast; aspartyl esterase activity; cell wall modification; pectinesterase activity; plant-type cell wall; pollen tube; pollen tube growth	GO:0048046; GO:0045330; GO:0042545; GO:0030599; GO:0009505; GO:0090406; GO:0009860
M1CNY3	Pectinesterase (EC 3.1.1.11)	PGSC0003DMG400027833	Solanum tuberosum (Potato)	apoplast; aspartyl esterase activity; cell wall; cell wall modification; enzyme inhibitor activity; pectin catabolic process; pectinesterase activity	GO:0048046; GO:0045330; GO:0005618; GO:0042545; GO:0004857; GO:0045490; GO:0030599	Glycan metabolism; pectin degradation; 2-dehydro-3-deoxy-D-gluconate from pectin: step 1/5.
I1LB85	Pectinesterase (EC 3.1.1.11)		Glycine max (Soybean) (Glycine hispida)	apoplast; aspartyl esterase activity; cell wall; cell wall modification; enzyme inhibitor activity; pectin catabolic process; pectinesterase activity	GO:0048046; GO:0045330; GO:0005618; GO:0042545; GO:0004857; GO:0045490; GO:0030599	Glycan metabolism; pectin degradation; 2-dehydro-3-deoxy-D-gluconate from pectin: step 1/5.
K4AWN9	Pectinesterase (EC 3.1.1.11)	Solyc01g066360.2	Solanum lycopersicum (Tomato) (Lycopersicon esculentum)	apoplast; aspartyl esterase activity; cell wall; cell wall modification; enzyme inhibitor activity; pectin catabolic process; pectinesterase activity	GO:0048046; GO:0045330; GO:0005618; GO:0042545; GO:0004857; GO:0045490; GO:0030599	Glycan metabolism; pectin degradation; 2-dehydro-3-deoxy-D-gluconate from pectin: step 1/5.
P45582	Beta-galactosidase (Lactase) (EC 3.2.1.23)		Asparagus officinalis (Garden asparagus)	apoplast; beta-galactosidase activity; carbohydrate binding; carbohydrate metabolic process	GO:0048046; GO:0004565; GO:0030246; GO:0005975
Q10NX8	Beta-galactosidase 6 (Lactase 6) (EC 3.2.1.23)	Os03g0255100 LOC_Os03g15020	Oryza sativa subsp. japonica (Rice)	apoplast; beta-galactosidase activity; carbohydrate binding; carbohydrate metabolic process; cell wall	GO:0048046; GO:0004565; GO:0030246; GO:0005975; GO:0005618
Q9SCV4	Beta-galactosidase 8 (Lactase 8) (EC 3.2.1.23) (Protein AR782)	BGAL8 At2g28470 T17D12.3	Arabidopsis thaliana (Mouse-ear cress)	apoplast; beta-galactosidase activity; carbohydrate binding; carbohydrate metabolic process; cell wall	GO:0048046; GO:0004565; GO:0030246; GO:0005975; GO:0005618
O04151	Calreticulin-1	CRT1 At1g56340 F13N6.20 F14G9.5	Arabidopsis thaliana (Mouse-ear cress)	apoplast; calcium ion binding; calcium ion homeostasis; chloroplast; endoplasmic reticulum; endoplasmic reticulum lumen; mitochondrion; plasmodesma; protein folding; response to cadmium ion; response to oxidative stress; response to salt stress; vacuolar membrane	GO:0048046; GO:0005509; GO:0055074; GO:0009507; GO:0005783; GO:0005788; GO:0005739; GO:0009506; GO:0006457; GO:0046686; GO:0006979; GO:0009651; GO:0005774
G7I9H2	Calreticulin (Uncharacterized protein)	MTR_1g083960	Medicago truncatula (Barrel medic) (Medicago tribuloides)	apoplast; calcium ion binding; calcium ion homeostasis; chloroplast; endoplasmic reticulum; mitochondrion; plasmodesma; protein folding; response to cadmium ion; response to oxidative stress; response to salt stress; vacuolar membrane	GO:0048046; GO:0005509; GO:0055074; GO:0009507; GO:0005783; GO:0005739; GO:0009506; GO:0006457; GO:0046686; GO:0006979; GO:0009651; GO:0005774
K4B172	Uncharacterized protein	Solyc01g100380.2	Solanum lycopersicum (Tomato) (Lycopersicon esculentum)	apoplast; calcium ion binding; calcium ion homeostasis; chloroplast; endoplasmic reticulum; mitochondrion; plasmodesma; protein folding; response to cadmium ion; response to oxidative stress; response to salt stress; vacuolar membrane	GO:0048046; GO:0005509; GO:0055074; GO:0009507; GO:0005783; GO:0005739; GO:0009506; GO:0006457; GO:0046686; GO:0006979; GO:0009651; GO:0005774
Q38858	Calreticulin-2	CRT2 CRTL At1g09210 T12M4.8	Arabidopsis thaliana (Mouse-ear cress)	apoplast; calcium ion binding; endoplasmic reticulum; endoplasmic reticulum lumen; mitochondrion; protein folding; response to oxidative stress; response to salt stress; vacuole	GO:0048046; GO:0005509; GO:0005783; GO:0005788; GO:0005739; GO:0006457; GO:0006979; GO:0009651; GO:0005773
M1AKA9	Uncharacterized protein	PGSC0003DMG402009485	Solanum tuberosum (Potato)	apoplast; carbohydrate metabolic process; chloroplast; hydrolase activity, hydrolyzing O-glycosyl compounds; plant-type cell wall; plasmodesma	GO:0048046; GO:0005975; GO:0009507; GO:0004553; GO:0009505; GO:0009506
I1MAR9	Uncharacterized protein		Glycine max (Soybean) (Glycine hispida)	apoplast; carbohydrate metabolic process; chloroplast; hydrolase activity, hydrolyzing O-glycosyl compounds; plant-type cell wall; plasmodesma	GO:0048046; GO:0005975; GO:0009507; GO:0004553; GO:0009505; GO:0009506
M1CDE0	Uncharacterized protein	PGSC0003DMG400025299	Solanum tuberosum (Potato)	apoplast; carbohydrate metabolic process; hydrolase activity, hydrolyzing O-glycosyl compounds; plant-type cell wall	GO:0048046; GO:0005975; GO:0004553; GO:0009505
K4BP29	Uncharacterized protein	Solyc04g008730.2	Solanum lycopersicum (Tomato) (Lycopersicon esculentum)	apoplast; carbohydrate metabolic process; hydrolase activity, hydrolyzing O-glycosyl compounds; plant-type cell wall	GO:0048046; GO:0005975; GO:0004553; GO:0009505
D7M1B5	Alpha-galactosidase 1	ATAGAL1 ARALYDRAFT_487672	Arabidopsis lyrata subsp. lyrata (Lyre-leaved rock-cress)	apoplast; carbohydrate metabolic process; hydrolase activity, hydrolyzing O-glycosyl compounds; plant-type cell wall	GO:0048046; GO:0005975; GO:0004553; GO:0009505
Q9SGE0	UDP-D-apiose/UDP-D-xylose synthase 2	AXS2 At1g08200 T23G18.6	Arabidopsis thaliana (Mouse-ear cress)	apoplast; catalytic activity; cellular metabolic process; coenzyme binding; cytoplasm; cytosol	GO:0048046; GO:0003824; GO:0044237; GO:0050662; GO:0005737; GO:0005829
Q38907	Probable xyloglucan endotransglucosylase/hydrolase protein 25 (At-XTH25) (XTH-25) (EC 2.4.1.207)	XTH25 EXGT-A5 XTR3 At5g57550 MUA2.12	Arabidopsis thaliana (Mouse-ear cress)	apoplast; cell wall; cellular glucan metabolic process; hydrolase activity, hydrolyzing O-glycosyl compounds; plant-type cell wall biogenesis; xyloglucan:xyloglucosyl transferase activity	GO:0048046; GO:0005618; GO:0006073; GO:0004553; GO:0009832; GO:0016762
P35694	Brassinosteroid-regulated protein BRU1		Glycine max (Soybean) (Glycine hispida)	apoplast; cell wall; cellular glucan metabolic process; hydrolase activity, hydrolyzing O-glycosyl compounds; xyloglucan:xyloglucosyl transferase activity	GO:0048046; GO:0005618; GO:0006073; GO:0004553; GO:0016762
Q8L9A9	Probable xyloglucan endotransglucosylase/hydrolase protein 8 (At-XTH8) (XTH-8) (EC 2.4.1.207)	XTH8 At1g11545 T23J18.21	Arabidopsis thaliana (Mouse-ear cress)	apoplast; cell wall; cellular glucan metabolic process; hydrolase activity, hydrolyzing O-glycosyl compounds; xyloglucan:xyloglucosyl transferase activity	GO:0048046; GO:0005618; GO:0006073; GO:0004553; GO:0016762
Q6RHY0	Xyloglucan endotransglucosylase/hydrolase (EC 2.4.1.207)	XTH3	Solanum lycopersicum (Tomato) (Lycopersicon esculentum)	apoplast; cell wall; cellular glucan metabolic process; hydrolase activity, hydrolyzing O-glycosyl compounds; xyloglucan:xyloglucosyl transferase activity	GO:0048046; GO:0005618; GO:0006073; GO:0004553; GO:0016762
G7IIF3	Xyloglucan endotransglucosylase/hydrolase (EC 2.4.1.207)	MTR_2g038860	Medicago truncatula (Barrel medic) (Medicago tribuloides)	apoplast; cell wall; cellular glucan metabolic process; hydrolase activity, hydrolyzing O-glycosyl compounds; xyloglucan:xyloglucosyl transferase activity	GO:0048046; GO:0005618; GO:0006073; GO:0004553; GO:0016762
M4CEU1	Xyloglucan endotransglucosylase/hydrolase (EC 2.4.1.207)	BRA002723	Brassica rapa subsp. pekinensis (Chinese cabbage) (Brassica pekinensis)	apoplast; cell wall; cellular glucan metabolic process; hydrolase activity, hydrolyzing O-glycosyl compounds; xyloglucan:xyloglucosyl transferase activity	GO:0048046; GO:0005618; GO:0006073; GO:0004553; GO:0016762
R0GPZ1	Xyloglucan endotransglucosylase/hydrolase (EC 2.4.1.207)	CARUB_v10027622mg	Capsella rubella	apoplast; cell wall; cellular glucan metabolic process; hydrolase activity, hydrolyzing O-glycosyl compounds; xyloglucan:xyloglucosyl transferase activity	GO:0048046; GO:0005618; GO:0006073; GO:0004553; GO:0016762
R0F0B8	Xyloglucan endotransglucosylase/hydrolase (EC 2.4.1.207)	CARUB_v10027984mg	Capsella rubella	apoplast; cell wall; cellular glucan metabolic process; hydrolase activity, hydrolyzing O-glycosyl compounds; xyloglucan:xyloglucosyl transferase activity	GO:0048046; GO:0005618; GO:0006073; GO:0004553; GO:0016762
R0EU37	Xyloglucan endotransglucosylase/hydrolase (EC 2.4.1.207)	CARUB_v10026912mg	Capsella rubella	apoplast; cell wall; cellular glucan metabolic process; hydrolase activity, hydrolyzing O-glycosyl compounds; xyloglucan:xyloglucosyl transferase activity	GO:0048046; GO:0005618; GO:0006073; GO:0004553; GO:0016762
M1B6U0	Xyloglucan endotransglucosylase/hydrolase (EC 2.4.1.207)	PGSC0003DMG400014823	Solanum tuberosum (Potato)	apoplast; cell wall; cellular glucan metabolic process; hydrolase activity, hydrolyzing O-glycosyl compounds; xyloglucan:xyloglucosyl transferase activity	GO:0048046; GO:0005618; GO:0006073; GO:0004553; GO:0016762
M1B6T8	Xyloglucan endotransglucosylase/hydrolase (EC 2.4.1.207)	PGSC0003DMG400014823	Solanum tuberosum (Potato)	apoplast; cell wall; cellular glucan metabolic process; hydrolase activity, hydrolyzing O-glycosyl compounds; xyloglucan:xyloglucosyl transferase activity	GO:0048046; GO:0005618; GO:0006073; GO:0004553; GO:0016762
K4BII9	Xyloglucan endotransglucosylase/hydrolase (EC 2.4.1.207)	Solyc03g093120.2	Solanum lycopersicum (Tomato) (Lycopersicon esculentum)	apoplast; cell wall; cellular glucan metabolic process; hydrolase activity, hydrolyzing O-glycosyl compounds; xyloglucan:xyloglucosyl transferase activity	GO:0048046; GO:0005618; GO:0006073; GO:0004553; GO:0016762
K4BII8	Xyloglucan endotransglucosylase/hydrolase (EC 2.4.1.207)	Solyc03g093110.2	Solanum lycopersicum (Tomato) (Lycopersicon esculentum)	apoplast; cell wall; cellular glucan metabolic process; hydrolase activity, hydrolyzing O-glycosyl compounds; xyloglucan:xyloglucosyl transferase activity	GO:0048046; GO:0005618; GO:0006073; GO:0004553; GO:0016762
K4BII5	Xyloglucan endotransglucosylase/hydrolase (EC 2.4.1.207)	Solyc03g093080.2	Solanum lycopersicum (Tomato) (Lycopersicon esculentum)	apoplast; cell wall; cellular glucan metabolic process; hydrolase activity, hydrolyzing O-glycosyl compounds; xyloglucan:xyloglucosyl transferase activity	GO:0048046; GO:0005618; GO:0006073; GO:0004553; GO:0016762
Q9FKL9	Probable xyloglucan endotransglucosylase/hydrolase protein 12 (At-XTH12) (XTH-12) (EC 2.4.1.207)	XTH12 At5g57530 MUA2.10	Arabidopsis thaliana (Mouse-ear cress)	apoplast; cell wall; cytoplasm; hydrolase activity, hydrolyzing O-glycosyl compounds; xyloglucan endotransglucosylase activity; xyloglucan metabolic process; xyloglucan:xyloglucosyl transferase activity	GO:0048046; GO:0005618; GO:0005737; GO:0004553; GO:0080039; GO:0010411; GO:0016762
M4CRH3	Xyloglucan endotransglucosylase/hydrolase (EC 2.4.1.207)	BRA006814	Brassica rapa subsp. pekinensis (Chinese cabbage) (Brassica pekinensis)	apoplast; cell wall; cytoplasm; hydrolase activity, hydrolyzing O-glycosyl compounds; xyloglucan endotransglucosylase activity; xyloglucan metabolic process; xyloglucan:xyloglucosyl transferase activity	GO:0048046; GO:0005618; GO:0005737; GO:0004553; GO:0080039; GO:0010411; GO:0016762
K4B267	Uncharacterized protein	Solyc01g104950.2	Solanum lycopersicum (Tomato) (Lycopersicon esculentum)	apoplast; cell wall; hydrolase activity, hydrolyzing O-glycosyl compounds; xylan catabolic process	GO:0048046; GO:0005618; GO:0004553; GO:0045493
Q9FKL8	Putative xyloglucan endotransglucosylase/hydrolase protein 13 (At-XTH13) (XTH-13) (EC 2.4.1.207)	XTH13 At5g57540 MUA2.11	Arabidopsis thaliana (Mouse-ear cress)	apoplast; cell wall; hydrolase activity, hydrolyzing O-glycosyl compounds; xyloglucan endotransglucosylase activity; xyloglucan metabolic process; xyloglucan:xyloglucosyl transferase activity	GO:0048046; GO:0005618; GO:0004553; GO:0080039; GO:0010411; GO:0016762
P42742	Proteasome subunit beta type-1 (EC 3.4.25.1) (20S proteasome beta subunit F-1) (Proteasome component 5) (Proteasome subunit beta type-6) (TAS-F22/FAFP98) (TAS-G39.20)	PBF1 PRC5 At3g60820 T4C21_230	Arabidopsis thaliana (Mouse-ear cress)	apoplast; chloroplast; cytosol; defense response to fungus, incompatible interaction; nucleus; plasma membrane; proteasome complex; proteasome core complex; proteolysis involved in cellular protein catabolic process; threonine-type endopeptidase activity	GO:0048046; GO:0009507; GO:0005829; GO:0009817; GO:0005634; GO:0005886; GO:0000502; GO:0005839; GO:0051603; GO:0004298
Q949P2	Probable cytosolic oligopeptidase A (EC 3.4.24.70) (Thimet metalloendopeptidase 2) (Zincin-like metalloproteases family protein 2)	CYOP TOP2 At5g10540 F12B17.110	Arabidopsis thaliana (Mouse-ear cress)	apoplast; chloroplast; cytosol; metal ion binding; metalloendopeptidase activity; response to cadmium ion	GO:0048046; GO:0009507; GO:0005829; GO:0046872; GO:0004222; GO:0046686
I1JSX8	Uncharacterized protein		Glycine max (Soybean) (Glycine hispida)	apoplast; copper ion binding; membrane; oxidoreductase activity; plant-type cell wall; plasmodesma	GO:0048046; GO:0005507; GO:0016020; GO:0016491; GO:0009505; GO:0009506
K4BVU1	Uncharacterized protein	Solyc04g082140.2	Solanum lycopersicum (Tomato) (Lycopersicon esculentum)	apoplast; copper ion binding; membrane; oxidoreductase activity; plant-type cell wall; plasmodesma	GO:0048046; GO:0005507; GO:0016020; GO:0016491; GO:0009505; GO:0009506
P13447	Anther-specific protein LAT52	LAT52	Solanum lycopersicum (Tomato) (Lycopersicon esculentum)	apoplast; extracellular space	GO:0048046; GO:0005615
M1BWW0	Uncharacterized protein	PGSC0003DMG400021266	Solanum tuberosum (Potato)	apoplast; extracellular space	GO:0048046; GO:0005615
M0ZUL6	Uncharacterized protein	PGSC0003DMG400003273	Solanum tuberosum (Potato)	apoplast; glycerol metabolic process; glycerophosphodiester phosphodiesterase activity; lipid metabolic process	GO:0048046; GO:0006071; GO:0008889; GO:0006629
K4B4P8	Uncharacterized protein	Solyc02g014490.2	Solanum lycopersicum (Tomato) (Lycopersicon esculentum)	apoplast; glycerol metabolic process; glycerophosphodiester phosphodiesterase activity; lipid metabolic process	GO:0048046; GO:0006071; GO:0008889; GO:0006629
Q9LU14	GDSL esterase/lipase APG (EC 3.1.1.-) (Extracellular lipase APG)	APG At3g16370 MYA6.18 T2O4.2	Arabidopsis thaliana (Mouse-ear cress)	apoplast; hydrolase activity, acting on ester bonds; lipid catabolic process	GO:0048046; GO:0016788; GO:0016042		Q9ZPS9
Q9SPV5	Nectarin-1 (EC 1.15.1.1) (Superoxide dismutase [Mn])	NEC1	Nicotiana plumbaginifolia (Leadwort-leaved tobacco) (Tex-Mex tobacco)	apoplast; manganese ion binding; nutrient reservoir activity; superoxide dismutase activity	GO:0048046; GO:0030145; GO:0045735; GO:0004784
Q94EG3	Nectarin-1 (EC 1.15.1.1) (Superoxide dismutase [Mn])	NECI	Nicotiana langsdorffii x Nicotiana sanderae (Ornamental tobacco)	apoplast; manganese ion binding; nutrient reservoir activity; superoxide dismutase activity	GO:0048046; GO:0030145; GO:0045735; GO:0004784
G7ILA8	Beta-xylosidase/alpha-L-arabinofuranosidase	MTR_2g008240	Medicago truncatula (Barrel medic) (Medicago tribuloides)	arabinan catabolic process; hydrolase activity, hydrolyzing O-glycosyl compounds	GO:0031222; GO:0004553
F8WR02	Extracellular dermal glycoprotein	NbEDGP	Nicotiana benthamiana	aspartic-type endopeptidase activity	GO:0004190
D6QUQ0	Xyloglucan specific endoglucanase inhibitor		Solanum melongena (Eggplant) (Aubergine)	aspartic-type endopeptidase activity	GO:0004190
V7BPV5	Uncharacterized protein	PHAVU_006G093600g	Phaseolus vulgaris (Kidney bean) (French bean)	aspartic-type endopeptidase activity	GO:0004190
V7C608	Uncharacterized protein	PHAVU_004G160200g	Phaseolus vulgaris (Kidney bean) (French bean)	aspartic-type endopeptidase activity	GO:0004190
M0ZW73	Uncharacterized protein	PGSC0003DMG400003655	Solanum tuberosum (Potato)	aspartic-type endopeptidase activity	GO:0004190
M1A3M0	Uncharacterized protein	PGSC0003DMG400005488	Solanum tuberosum (Potato)	aspartic-type endopeptidase activity	GO:0004190
M1AHX8	Uncharacterized protein	PGSC0003DMG400008978	Solanum tuberosum (Potato)	aspartic-type endopeptidase activity	GO:0004190
Q7XJE7	Putative xyloglucanase inhibitor	XGIP	Solanum tuberosum (Potato)	aspartic-type endopeptidase activity	GO:0004190
Q8GT67	Xyloglucan-specific fungal endoglucanase inhibitor protein	Xegip	Solanum lycopersicum (Tomato) (Lycopersicon esculentum)	aspartic-type endopeptidase activity	GO:0004190
Q3SC86	Xyloglucan-specific fungal endoglucanase inhibitor protein	ACI25	Solanum lycopersicum (Tomato) (Lycopersicon esculentum)	aspartic-type endopeptidase activity	GO:0004190
K4BAL4	Uncharacterized protein	Solyc02g083460.2	Solanum lycopersicum (Tomato) (Lycopersicon esculentum)	aspartic-type endopeptidase activity	GO:0004190
K4BSV7	Uncharacterized protein	Solyc04g056590.2	Solanum lycopersicum (Tomato) (Lycopersicon esculentum)	aspartic-type endopeptidase activity	GO:0004190
K4AXP6	Uncharacterized protein	Xegip	Solanum lycopersicum (Tomato) (Lycopersicon esculentum)	aspartic-type endopeptidase activity	GO:0004190
Q9LXD9	Probable pectinesterase/pectinesterase inhibitor 51 [Includes: Pectinesterase inhibitor 51 (Pectin methylesterase inhibitor 51); Pectinesterase 51 (PE 51) (EC 3.1.1.11) (Pectin methylesterase 51) (AtPME51)]	PME51 ARATH51 At5g09760 F17I14.50	Arabidopsis thaliana (Mouse-ear cress)	aspartyl esterase activity; cell wall; cell wall modification; enzyme inhibitor activity; extracellular region; pectin catabolic process; pectinesterase activity	GO:0045330; GO:0005618; GO:0042545; GO:0004857; GO:0005576; GO:0045490; GO:0030599	Glycan metabolism; pectin degradation; 2-dehydro-3-deoxy-D-gluconate from pectin: step 1/5.
D7LCG8	Predicted protein	ARALYDRAFT_670486	Arabidopsis lyrata subsp. lyrata (Lyre-leaved rock-cress)	aspartyl esterase activity; cell wall; cell wall modification; enzyme inhibitor activity; membrane; pectin catabolic process; pectinesterase activity	GO:0045330; GO:0005618; GO:0042545; GO:0004857; GO:0016020; GO:0045490; GO:0030599	Glycan metabolism; pectin degradation; 2-dehydro-3-deoxy-D-gluconate from pectin: step 1/5.
K7N5A6	Pectinesterase (EC 3.1.1.11)		Glycine max (Soybean) (Glycine hispida)	aspartyl esterase activity; cell wall; cell wall modification; enzyme inhibitor activity; pectin catabolic process; pectinesterase activity	GO:0045330; GO:0005618; GO:0042545; GO:0004857; GO:0045490; GO:0030599	Glycan metabolism; pectin degradation; 2-dehydro-3-deoxy-D-gluconate from pectin: step 1/5.
M4C854	Uncharacterized protein	BRA000382	Brassica rapa subsp. pekinensis (Chinese cabbage) (Brassica pekinensis)	aspartyl esterase activity; cell wall; cell wall modification; enzyme inhibitor activity; pectin catabolic process; pectinesterase activity	GO:0045330; GO:0005618; GO:0042545; GO:0004857; GO:0045490; GO:0030599	Glycan metabolism; pectin degradation; 2-dehydro-3-deoxy-D-gluconate from pectin: step 1/5.
M4CYV4	Uncharacterized protein	BRA009401	Brassica rapa subsp. pekinensis (Chinese cabbage) (Brassica pekinensis)	aspartyl esterase activity; cell wall; cell wall modification; enzyme inhibitor activity; pectin catabolic process; pectinesterase activity	GO:0045330; GO:0005618; GO:0042545; GO:0004857; GO:0045490; GO:0030599	Glycan metabolism; pectin degradation; 2-dehydro-3-deoxy-D-gluconate from pectin: step 1/5.
M4EIK4	Uncharacterized protein	BRA028619	Brassica rapa subsp. pekinensis (Chinese cabbage) (Brassica pekinensis)	aspartyl esterase activity; cell wall; cell wall modification; enzyme inhibitor activity; pectin catabolic process; pectinesterase activity	GO:0045330; GO:0005618; GO:0042545; GO:0004857; GO:0045490; GO:0030599	Glycan metabolism; pectin degradation; 2-dehydro-3-deoxy-D-gluconate from pectin: step 1/5.
R0FDM0	Uncharacterized protein	CARUB_v10000564mg	Capsella rubella	aspartyl esterase activity; cell wall; cell wall modification; enzyme inhibitor activity; pectin catabolic process; pectinesterase activity	GO:0045330; GO:0005618; GO:0042545; GO:0004857; GO:0045490; GO:0030599	Glycan metabolism; pectin degradation; 2-dehydro-3-deoxy-D-gluconate from pectin: step 1/5.
V4KMM2	Uncharacterized protein	EUTSA_v10001409mg	Thellungiella salsuginea (Saltwater cress) (Arabidopsis glauca)	aspartyl esterase activity; cell wall; cell wall modification; enzyme inhibitor activity; pectin catabolic process; pectinesterase activity	GO:0045330; GO:0005618; GO:0042545; GO:0004857; GO:0045490; GO:0030599	Glycan metabolism; pectin degradation; 2-dehydro-3-deoxy-D-gluconate from pectin: step 1/5.
V7BPN6	Pectinesterase (EC 3.1.1.11)	PHAVU_006G088200g	Phaseolus vulgaris (Kidney bean) (French bean)	aspartyl esterase activity; cell wall; cell wall modification; enzyme inhibitor activity; pectin catabolic process; pectinesterase activity	GO:0045330; GO:0005618; GO:0042545; GO:0004857; GO:0045490; GO:0030599	Glycan metabolism; pectin degradation; 2-dehydro-3-deoxy-D-gluconate from pectin: step 1/5.
M1D4J9	Pectinesterase (EC 3.1.1.11)	PGSC0003DMG400031791	Solanum tuberosum (Potato)	aspartyl esterase activity; cell wall; cell wall modification; enzyme inhibitor activity; pectin catabolic process; pectinesterase activity	GO:0045330; GO:0005618; GO:0042545; GO:0004857; GO:0045490; GO:0030599	Glycan metabolism; pectin degradation; 2-dehydro-3-deoxy-D-gluconate from pectin: step 1/5.
M1BIS5	Pectinesterase (EC 3.1.1.11)	PGSC0003DMG402017934	Solanum tuberosum (Potato)	aspartyl esterase activity; cell wall; cell wall modification; enzyme inhibitor activity; pectin catabolic process; pectinesterase activity	GO:0045330; GO:0005618; GO:0042545; GO:0004857; GO:0045490; GO:0030599	Glycan metabolism; pectin degradation; 2-dehydro-3-deoxy-D-gluconate from pectin: step 1/5.
M1CB39	Pectinesterase (EC 3.1.1.11)	PGSC0003DMG402024767	Solanum tuberosum (Potato)	aspartyl esterase activity; cell wall; cell wall modification; enzyme inhibitor activity; pectin catabolic process; pectinesterase activity	GO:0045330; GO:0005618; GO:0042545; GO:0004857; GO:0045490; GO:0030599	Glycan metabolism; pectin degradation; 2-dehydro-3-deoxy-D-gluconate from pectin: step 1/5.
M1CSP6	Uncharacterized protein	PGSC0003DMG400028675	Solanum tuberosum (Potato)	aspartyl esterase activity; cell wall; cell wall modification; enzyme inhibitor activity; pectin catabolic process; pectinesterase activity	GO:0045330; GO:0005618; GO:0042545; GO:0004857; GO:0045490; GO:0030599	Glycan metabolism; pectin degradation; 2-dehydro-3-deoxy-D-gluconate from pectin: step 1/5.
M1BB14	Pectinesterase (EC 3.1.1.11)	PGSC0003DMG400015933	Solanum tuberosum (Potato)	aspartyl esterase activity; cell wall; cell wall modification; enzyme inhibitor activity; pectin catabolic process; pectinesterase activity	GO:0045330; GO:0005618; GO:0042545; GO:0004857; GO:0045490; GO:0030599	Glycan metabolism; pectin degradation; 2-dehydro-3-deoxy-D-gluconate from pectin: step 1/5.
K4D4J0	Uncharacterized protein	Solyc11g005770.1	Solanum lycopersicum (Tomato) (Lycopersicon esculentum)	aspartyl esterase activity; cell wall; cell wall modification; enzyme inhibitor activity; pectin catabolic process; pectinesterase activity	GO:0045330; GO:0005618; GO:0042545; GO:0004857; GO:0045490; GO:0030599	Glycan metabolism; pectin degradation; 2-dehydro-3-deoxy-D-gluconate from pectin: step 1/5.
K4D4I8	Uncharacterized protein	Solyc11g005750.1	Solanum lycopersicum (Tomato) (Lycopersicon esculentum)	aspartyl esterase activity; cell wall; cell wall modification; enzyme inhibitor activity; pectin catabolic process; pectinesterase activity	GO:0045330; GO:0005618; GO:0042545; GO:0004857; GO:0045490; GO:0030599	Glycan metabolism; pectin degradation; 2-dehydro-3-deoxy-D-gluconate from pectin: step 1/5.
K4CCH4	Pectinesterase (EC 3.1.1.11)	Solyc07g017600.2	Solanum lycopersicum (Tomato) (Lycopersicon esculentum)	aspartyl esterase activity; cell wall; cell wall modification; enzyme inhibitor activity; pectin catabolic process; pectinesterase activity	GO:0045330; GO:0005618; GO:0042545; GO:0004857; GO:0045490; GO:0030599	Glycan metabolism; pectin degradation; 2-dehydro-3-deoxy-D-gluconate from pectin: step 1/5.
K4CVB2	Pectinesterase (EC 3.1.1.11)	Solyc09g075350.2	Solanum lycopersicum (Tomato) (Lycopersicon esculentum)	aspartyl esterase activity; cell wall; cell wall modification; enzyme inhibitor activity; pectin catabolic process; pectinesterase activity	GO:0045330; GO:0005618; GO:0042545; GO:0004857; GO:0045490; GO:0030599	Glycan metabolism; pectin degradation; 2-dehydro-3-deoxy-D-gluconate from pectin: step 1/5.
K4BHN9	Uncharacterized protein	Solyc03g078090.2	Solanum lycopersicum (Tomato) (Lycopersicon esculentum)	aspartyl esterase activity; cell wall; cell wall modification; enzyme inhibitor activity; pectin catabolic process; pectinesterase activity	GO:0045330; GO:0005618; GO:0042545; GO:0004857; GO:0045490; GO:0030599	Glycan metabolism; pectin degradation; 2-dehydro-3-deoxy-D-gluconate from pectin: step 1/5.
D7M270	Putative uncharacterized protein	ARALYDRAFT_325521	Arabidopsis lyrata subsp. lyrata (Lyre-leaved rock-cress)	aspartyl esterase activity; cell wall; cell wall modification; enzyme inhibitor activity; pectin catabolic process; pectinesterase activity	GO:0045330; GO:0005618; GO:0042545; GO:0004857; GO:0045490; GO:0030599	Glycan metabolism; pectin degradation; 2-dehydro-3-deoxy-D-gluconate from pectin: step 1/5.
M1CSP5	Uncharacterized protein	PGSC0003DMG400028674	Solanum tuberosum (Potato)	aspartyl esterase activity; cell wall; cell wall modification; enzyme inhibitor activity; pectin catabolic process; pectinesterase activity; plasma membrane	GO:0045330; GO:0005618; GO:0042545; GO:0004857; GO:0045490; GO:0030599; GO:0005886	Glycan metabolism; pectin degradation; 2-dehydro-3-deoxy-D-gluconate from pectin: step 1/5.
K4BHP0	Uncharacterized protein	Solyc03g078100.2	Solanum lycopersicum (Tomato) (Lycopersicon esculentum)	aspartyl esterase activity; cell wall; cell wall modification; enzyme inhibitor activity; pectin catabolic process; pectinesterase activity; plasma membrane	GO:0045330; GO:0005618; GO:0042545; GO:0004857; GO:0045490; GO:0030599; GO:0005886	Glycan metabolism; pectin degradation; 2-dehydro-3-deoxy-D-gluconate from pectin: step 1/5.
M1A058	Pectinesterase (EC 3.1.1.11)	PGSC0003DMG400004627	Solanum tuberosum (Potato)	aspartyl esterase activity; cell wall; cell wall modification; enzyme inhibitor activity; pectin catabolic process; pectinesterase activity; pollen tube	GO:0045330; GO:0005618; GO:0042545; GO:0004857; GO:0045490; GO:0030599; GO:0090406	Glycan metabolism; pectin degradation; 2-dehydro-3-deoxy-D-gluconate from pectin: step 1/5.
M1AU98	Pectinesterase (EC 3.1.1.11)	PGSC0003DMG400011660	Solanum tuberosum (Potato)	aspartyl esterase activity; cell wall; cell wall modification; pectinesterase activity	GO:0045330; GO:0005618; GO:0042545; GO:0030599
K4C1P2	Pectinesterase (EC 3.1.1.11)	Solyc05g052110.2	Solanum lycopersicum (Tomato) (Lycopersicon esculentum)	aspartyl esterase activity; cell wall; cell wall modification; pectinesterase activity	GO:0045330; GO:0005618; GO:0042545; GO:0030599
O22639	Endoplasmic reticulum HSC70-cognate binding protein	BIP	Glycine max (Soybean) (Glycine hispida)	ATP binding	GO:0005524
I1LYZ7	Uncharacterized protein		Glycine max (Soybean) (Glycine hispida)	ATP binding; adenylate kinase activity	GO:0005524; GO:0004017
G7I7Q4	Endoplasmin-like protein	MTR_1g025430	Medicago truncatula (Barrel medic) (Medicago tribuloides)	ATP binding; apoplast; chloroplast; mitochondrion; nucleus; plasma membrane; plasmodesma; protein folding; protein secretion; regulation of meristem growth; regulation of meristem structural organization; response to cadmium ion; response to cold; response to salt stress; response to water deprivation; vacuolar membrane	GO:0005524; GO:0048046; GO:0009507; GO:0005739; GO:0005634; GO:0005886; GO:0009506; GO:0006457; GO:0009306; GO:0010075; GO:0009934; GO:0046686; GO:0009409; GO:0009651; GO:0009414; GO:0005774
M1ALZ6	Uncharacterized protein	PGSC0003DMG400009940	Solanum tuberosum (Potato)	ATP binding; apoplast; chloroplast; mitochondrion; nucleus; plasma membrane; plasmodesma; protein folding; protein secretion; regulation of meristem growth; regulation of meristem structural organization; response to cadmium ion; response to cold; response to salt stress; response to water deprivation; vacuolar membrane	GO:0005524; GO:0048046; GO:0009507; GO:0005739; GO:0005634; GO:0005886; GO:0009506; GO:0006457; GO:0009306; GO:0010075; GO:0009934; GO:0046686; GO:0009409; GO:0009651; GO:0009414; GO:0005774
I1MY38	Uncharacterized protein		Glycine max (Soybean) (Glycine hispida)	ATP binding; apoplast; chloroplast; mitochondrion; nucleus; plasma membrane; plasmodesma; protein folding; protein secretion; regulation of meristem growth; regulation of meristem structural organization; response to cadmium ion; response to cold; response to salt stress; response to water deprivation; vacuolar membrane	GO:0005524; GO:0048046; GO:0009507; GO:0005739; GO:0005634; GO:0005886; GO:0009506; GO:0006457; GO:0009306; GO:0010075; GO:0009934; GO:0046686; GO:0009409; GO:0009651; GO:0009414; GO:0005774
K4BVN6	Uncharacterized protein	Solyc04g081570.2	Solanum lycopersicum (Tomato) (Lycopersicon esculentum)	ATP binding; apoplast; chloroplast; mitochondrion; nucleus; plasma membrane; plasmodesma; protein folding; protein secretion; regulation of meristem growth; regulation of meristem structural organization; response to cadmium ion; response to cold; response to salt stress; response to water deprivation; vacuolar membrane	GO:0005524; GO:0048046; GO:0009507; GO:0005739; GO:0005634; GO:0005886; GO:0009506; GO:0006457; GO:0009306; GO:0010075; GO:0009934; GO:0046686; GO:0009409; GO:0009651; GO:0009414; GO:0005774
Q9FI56	Chaperone protein ClpC1, chloroplastic (ATP-dependent Clp protease ATP-binding subunit ClpC homolog 1) (Casein lytic proteinase C1) (Protein DE-REGULATED CAO ACCUMULATION 1) (Protein IRON-RESCUED MUTANT 1)	CLPC1 DCA1 HSP93-V IRM1 At5g50920 K3K7.7	Arabidopsis thaliana (Mouse-ear cress)	ATP binding; ATP catabolic process; ATP-dependent peptidase activity; Tic complex; cell wall; chloroplast; chloroplast envelope; chloroplast inner membrane; chloroplast organization; chloroplast stroma; chloroplast thylakoid membrane; mitochondrion; plastid; plastid stroma; protein import into chloroplast stroma; protein targeting to chloroplast; proteolysis; regulation of chlorophyll biosyntheti…	GO:0005524; GO:0006200; GO:0004176; GO:0031897; GO:0005618; GO:0009507; GO:0009941; GO:0009706; GO:0009658; GO:0009570; GO:0009535; GO:0005739; GO:0009536; GO:0009532; GO:0045037; GO:0045036; GO:0006508; GO:0010380
Q9SXJ7	Chaperone protein ClpC2, chloroplastic (ATP-dependent Clp protease ATP-binding subunit ClpC homolog 2) (AtClpC) (Casein lytic proteinase C2)	CLPC2 HSP93-III At3g48870 T21J18.140	Arabidopsis thaliana (Mouse-ear cress)	ATP binding; ATP catabolic process; ATPase activity; chloroplast; chloroplast envelope; chloroplast organization; chloroplast stroma; membrane; mitochondrion; plastid; plastid stroma; protein hexamerization; protein homodimerization activity; protein import into chloroplast stroma; protein metabolic process	GO:0005524; GO:0006200; GO:0016887; GO:0009507; GO:0009941; GO:0009658; GO:0009570; GO:0016020; GO:0005739; GO:0009536; GO:0009532; GO:0034214; GO:0042803; GO:0045037; GO:0019538
Q6Z2Z4	Eukaryotic initiation factor 4A-3 (eIF-4A-3) (EC 3.6.4.13) (ATP-dependent RNA helicase eIF4A-3) (DEAD-box ATP-dependent RNA helicase 23) (eIF4A-2)	Os02g0146600 LOC_Os02g05330 OJ1008_C03.10	Oryza sativa subsp. japonica (Rice)	ATP binding; ATP-dependent helicase activity; cytoplasm; translation initiation factor activity	GO:0005524; GO:0008026; GO:0005737; GO:0003743
M4CV00	Uncharacterized protein	BRA008045	Brassica rapa subsp. pekinensis (Chinese cabbage) (Brassica pekinensis)	ATP binding; ATP-dependent helicase activity; cytosol; nucleic acid binding; plant-type cell wall; vacuolar membrane	GO:0005524; GO:0008026; GO:0005829; GO:0003676; GO:0009505; GO:0005774
P41382	Eukaryotic initiation factor 4A-10 (eIF-4A-10) (EC 3.6.4.13) (ATP-dependent RNA helicase eIF4A-10)		Nicotiana tabacum (Common tobacco)	ATP binding; ATP-dependent helicase activity; translation initiation factor activity	GO:0005524; GO:0008026; GO:0003743
Q40465	Eukaryotic initiation factor 4A-11 (eIF-4A-11) (EC 3.6.4.13) (ATP-dependent RNA helicase eIF4A-11)		Nicotiana tabacum (Common tobacco)	ATP binding; ATP-dependent helicase activity; translation initiation factor activity	GO:0005524; GO:0008026; GO:0003743
Q40467	Eukaryotic initiation factor 4A-14 (eIF-4A-14) (EC 3.6.4.13) (ATP-dependent RNA helicase eIF4A-14)		Nicotiana tabacum (Common tobacco)	ATP binding; ATP-dependent helicase activity; translation initiation factor activity	GO:0005524; GO:0008026; GO:0003743
Q40468	Eukaryotic initiation factor 4A-15 (eIF-4A-15) (EC 3.6.4.13) (ATP-dependent RNA helicase eIF4A-15)		Nicotiana tabacum (Common tobacco)	ATP binding; ATP-dependent helicase activity; translation initiation factor activity	GO:0005524; GO:0008026; GO:0003743
P35683	Eukaryotic initiation factor 4A-1 (eIF-4A-1) (EC 3.6.4.13) (ATP-dependent RNA helicase eIF4A-1) (DEAD-box ATP-dependent RNA helicase 4)	Os06g0701100 LOC_Os06g48750 OsJ_22532 P0468G03.33 P0596H10.2	Oryza sativa subsp. japonica (Rice)	ATP binding; ATP-dependent helicase activity; translation initiation factor activity	GO:0005524; GO:0008026; GO:0003743
P41379	Eukaryotic initiation factor 4A-2 (eIF-4A-2) (EC 3.6.4.13) (ATP-dependent RNA helicase eIF4A-2)		Nicotiana plumbaginifolia (Leadwort-leaved tobacco) (Tex-Mex tobacco)	ATP binding; ATP-dependent helicase activity; translation initiation factor activity	GO:0005524; GO:0008026; GO:0003743
Q40470	Eukaryotic initiation factor 4A-7 (eIF-4A-7) (EC 3.6.4.13) (ATP-dependent RNA helicase eIF4A-7)		Nicotiana tabacum (Common tobacco)	ATP binding; ATP-dependent helicase activity; translation initiation factor activity	GO:0005524; GO:0008026; GO:0003743
P41381	Eukaryotic initiation factor 4A-8 (eIF-4A-8) (EC 3.6.4.13) (ATP-dependent RNA helicase eIF4A-8)		Nicotiana tabacum (Common tobacco)	ATP binding; ATP-dependent helicase activity; translation initiation factor activity	GO:0005524; GO:0008026; GO:0003743
Q40471	Eukaryotic initiation factor 4A-9 (eIF-4A-9) (EC 3.6.4.13) (ATP-dependent RNA helicase eIF4A-9)		Nicotiana tabacum (Common tobacco)	ATP binding; ATP-dependent helicase activity; translation initiation factor activity	GO:0005524; GO:0008026; GO:0003743
P31541	ATP-dependent Clp protease ATP-binding subunit clpA homolog CD4A, chloroplastic	CD4A	Solanum lycopersicum (Tomato) (Lycopersicon esculentum)	ATP binding; ATP-dependent peptidase activity; cell wall; chloroplast inner membrane; chloroplast organization; chloroplast thylakoid membrane; mitochondrion; plastid stroma; protein hexamerization; protein import into chloroplast stroma; regulation of chlorophyll biosynthetic process	GO:0005524; GO:0004176; GO:0005618; GO:0009706; GO:0009658; GO:0009535; GO:0005739; GO:0009532; GO:0034214; GO:0045037; GO:0010380
Q39043	Mediator of RNA polymerase II transcription subunit 37f (Heat shock 70 kDa protein 12) (Heat shock protein 70-12) (AtHsp70-12) (Luminal-binding protein 2) (AtBP2) (BiP2)	MED37F BIP BIP2 HSP70-11 MED37_6 At5g42020 MJC20.12	Arabidopsis thaliana (Mouse-ear cress)	ATP binding; cell wall; endoplasmic reticulum; endoplasmic reticulum lumen; mediator complex; membrane; nucleolus; nucleus; plasma membrane; plasmodesma; polar nucleus fusion; regulation of transcription, DNA-templated; response to cadmium ion; response to endoplasmic reticulum stress; transcription, DNA-templated; vacuolar membrane; vacuole	GO:0005524; GO:0005618; GO:0005783; GO:0005788; GO:0016592; GO:0016020; GO:0005730; GO:0005634; GO:0005886; GO:0009506; GO:0010197; GO:0006355; GO:0046686; GO:0034976; GO:0006351; GO:0005774; GO:0005773
O64390	Hexokinase-1 (EC 2.7.1.1) (StHK1)	HXK1 HXK	Solanum tuberosum (Potato)	ATP binding; chloroplast outer membrane; glycolytic process; hexokinase activity; integral component of membrane	GO:0005524; GO:0009707; GO:0006096; GO:0004396; GO:0016021
Q9SEK2	Hexokinase-1 (EC 2.7.1.1) (NtHxK1)	HXK1	Nicotiana tabacum (Common tobacco)	ATP binding; chloroplast outer membrane; glycolytic process; hexokinase activity; integral component of membrane	GO:0005524; GO:0009707; GO:0006096; GO:0004396; GO:0016021
P31542	ATP-dependent Clp protease ATP-binding subunit clpA homolog CD4B, chloroplastic	CD4B	Solanum lycopersicum (Tomato) (Lycopersicon esculentum)	ATP binding; chloroplast; nucleoside-triphosphatase activity; protein metabolic process	GO:0005524; GO:0009507; GO:0017111; GO:0019538
P46523	ATP-dependent Clp protease ATP-binding subunit clpA homolog, chloroplastic (Fragment)	CLPA	Brassica napus (Rape)	ATP binding; chloroplast; nucleoside-triphosphatase activity; protein metabolic process	GO:0005524; GO:0009507; GO:0017111; GO:0019538
O78410	ATP-dependent Clp protease ATP-binding subunit clpA homolog	clpC	Guillardia theta (Cryptomonas phi)	ATP binding; chloroplast; nucleoside-triphosphatase activity; protein metabolic process	GO:0005524; GO:0009507; GO:0017111; GO:0019538
P35100	Chaperone protein ClpC, chloroplastic (ATP-dependent Clp protease ATP-binding subunit ClpC homolog) (Casein lytic proteinase C)		Pisum sativum (Garden pea)	ATP binding; chloroplast; nucleoside-triphosphatase activity; protein metabolic process	GO:0005524; GO:0009507; GO:0017111; GO:0019538
Q1XDF4	ATP-dependent Clp protease ATP-binding subunit clpA homolog	clpC	Pyropia yezoensis (Red alga) (Porphyra yezoensis)	ATP binding; chloroplast; nucleoside-triphosphatase activity; protein metabolic process	GO:0005524; GO:0009507; GO:0017111; GO:0019538
Q90593	78 kDa glucose-regulated protein (GRP-78) (Heat shock 70 kDa protein 5) (Immunoglobulin heavy chain-binding protein) (BiP)	HSPA5 GRP78	Gallus gallus (Chicken)	ATP binding; COP9 signalosome; ER overload response; activation of signaling protein activity involved in unfolded protein response; cell surface; cellular response to glucose starvation; cellular response to interleukin-4; cerebellar Purkinje cell layer development; cerebellum structural organization; endoplasmic reticulum chaperone complex; endoplasmic reticulum lumen; endoplasmic reticulum-Gol…	GO:0005524; GO:0008180; GO:0006983; GO:0006987; GO:0009986; GO:0042149; GO:0071353; GO:0021680; GO:0021589; GO:0034663; GO:0005788; GO:0005793; GO:0030176; GO:0030496; GO:0043066; GO:0030512; GO:0031398; GO:0051603; GO:0043022		Q8AYS8
O81983	Serine--tRNA ligase (EC 6.1.1.11) (Seryl-tRNA synthetase) (SerRS) (Seryl-tRNA(Ser/Sec) synthetase)		Helianthus annuus (Common sunflower)	ATP binding; cytoplasm; selenocysteinyl-tRNA(Sec) biosynthetic process; serine-tRNA ligase activity; seryl-tRNA aminoacylation	GO:0005524; GO:0005737; GO:0097056; GO:0004828; GO:0006434	Aminoacyl-tRNA biosynthesis; selenocysteinyl-tRNA(Sec) biosynthesis; L-seryl-tRNA(Sec) from L-serine and tRNA(Sec): step 1/1.
M1AIW2	Uncharacterized protein	PGSC0003DMG400009180	Solanum tuberosum (Potato)	ATP binding; cytosol; integral component of membrane; nucleus; plasma membrane; protein kinase activity	GO:0005524; GO:0005829; GO:0016021; GO:0005634; GO:0005886; GO:0004672
M1CXH3	Uncharacterized protein	PGSC0003DMG400029885	Solanum tuberosum (Potato)	ATP binding; defense response to fungus; filiform apparatus; plasmodesma; pollen tube reception; post-embryonic development; protein autophosphorylation; protein serine/threonine kinase activity	GO:0005524; GO:0050832; GO:0043680; GO:0009506; GO:0010483; GO:0009791; GO:0046777; GO:0004674
P24067	Luminal-binding protein 2 (BiP2) (B-70) (B70) (Heat shock protein 70 homolog 2)	BIPE2	Zea mays (Maize)	ATP binding; endoplasmic reticulum lumen	GO:0005524; GO:0005788
Q03684	Luminal-binding protein 4 (BiP 4) (78 kDa glucose-regulated protein homolog 4) (GRP-78-4)	BIP4	Nicotiana tabacum (Common tobacco)	ATP binding; endoplasmic reticulum lumen	GO:0005524; GO:0005788
Q03685	Luminal-binding protein 5 (BiP 5) (78 kDa glucose-regulated protein homolog 5) (GRP-78-5)	BIP5	Nicotiana tabacum (Common tobacco)	ATP binding; endoplasmic reticulum lumen	GO:0005524; GO:0005788
O24581	Luminal-binding protein 3 (BiP3)	BIPE3	Zea mays (Maize)	ATP binding; endoplasmic reticulum lumen	GO:0005524; GO:0005788
Q42434	Luminal-binding protein (BiP) (78 kDa glucose-regulated protein homolog) (GRP-78)	HSC70	Spinacia oleracea (Spinach)	ATP binding; endoplasmic reticulum lumen	GO:0005524; GO:0005788
Q8H1B3	Probable mediator of RNA polymerase II transcription subunit 37b (BiP chaperone BIP-L) (Heat shock 70 kDa protein 13) (Heat shock protein 70-13) (AtHsp70-13) (Hsp70 protein BiP chaperone BIP-L) (Luminal-binding protein 3) (AtBP3) (BiP3)	MED37B BIP-L BIP3 HSP70-13 MED37_1 At1g09080 F7G19.5	Arabidopsis thaliana (Mouse-ear cress)	ATP binding; endoplasmic reticulum lumen; nucleus; pollen tube growth; regulation of transcription, DNA-templated; transcription, DNA-templated	GO:0005524; GO:0005788; GO:0005634; GO:0009860; GO:0006355; GO:0006351
P49118	Luminal-binding protein (BiP) (78 kDa glucose-regulated protein homolog) (GRP-78)		Solanum lycopersicum (Tomato) (Lycopersicon esculentum)	ATP binding; ER-associated ubiquitin-dependent protein catabolic process; Golgi apparatus; cell wall; chloroplast; cytosol; endoplasmic reticulum lumen; mediator complex; nucleolus; plasma membrane; plasmodesma; polar nucleus fusion; response to cadmium ion; response to endoplasmic reticulum stress; vacuolar membrane	GO:0005524; GO:0030433; GO:0005794; GO:0005618; GO:0009507; GO:0005829; GO:0005788; GO:0016592; GO:0005730; GO:0005886; GO:0009506; GO:0010197; GO:0046686; GO:0034976; GO:0005774
Q9LKR3	Mediator of RNA polymerase II transcription subunit 37a (Heat shock 70 kDa protein 11) (Heat shock protein 70-11) (AtHsp70-11) (Luminal-binding protein 1) (AtBP1) (BiP1)	MED37A BIP1 HSP70-11 MED37_5 At5g28540 T26D3.10 T26D3_50	Arabidopsis thaliana (Mouse-ear cress)	ATP binding; ER-associated ubiquitin-dependent protein catabolic process; Golgi apparatus; cell wall; chloroplast; cytosol; endoplasmic reticulum; endoplasmic reticulum lumen; mediator complex; plasma membrane; plasmodesma; polar nucleus fusion; regulation of transcription, DNA-templated; transcription, DNA-templated; vacuolar membrane; vacuole	GO:0005524; GO:0030433; GO:0005794; GO:0005618; GO:0009507; GO:0005829; GO:0005783; GO:0005788; GO:0016592; GO:0005886; GO:0009506; GO:0010197; GO:0006355; GO:0006351; GO:0005774; GO:0005773
Q8H0Q2	Hexokinase (EC 2.7.1.2) (Uncharacterized protein)	hxk1	Solanum lycopersicum (Tomato) (Lycopersicon esculentum)	ATP binding; glucokinase activity; glycolytic process	GO:0005524; GO:0004340; GO:0006096
Q7XAF5	Hexokinase	HXK1	Nicotiana benthamiana	ATP binding; glycolytic process; hexokinase activity	GO:0005524; GO:0006096; GO:0004396
Q3S2I3	Hexokinase (EC 2.7.1.1)		Solanum chacoense (Chaco potato)	ATP binding; glycolytic process; hexokinase activity	GO:0005524; GO:0006096; GO:0004396
M1BDB3	Uncharacterized protein	PGSC0003DMG400016521	Solanum tuberosum (Potato)	ATP binding; glycolytic process; hexokinase activity	GO:0005524; GO:0006096; GO:0004396
M0ZRE9	Uncharacterized protein	PGSC0003DMG400002525	Solanum tuberosum (Potato)	ATP binding; glycolytic process; hexokinase activity	GO:0005524; GO:0006096; GO:0004396
K4C7S0	Uncharacterized protein	Hxk2	Solanum lycopersicum (Tomato) (Lycopersicon esculentum)	ATP binding; glycolytic process; hexokinase activity	GO:0005524; GO:0006096; GO:0004396
Q9FR27	Hexokinase (EC 2.7.1.1)	Hxk2	Solanum lycopersicum (Tomato) (Lycopersicon esculentum)	ATP binding; glycolytic process; hexokinase activity	GO:0005524; GO:0006096; GO:0004396
Q6Q8A6	Hexokinase 1a (EC 2.7.1.1)	Hxk1a	Nicotiana tabacum (Common tobacco)	ATP binding; glycolytic process; hexokinase activity	GO:0005524; GO:0006096; GO:0004396
Q6Q8A4	Hexokinase 3 (EC 2.7.1.1)	Hxk3	Nicotiana tabacum (Common tobacco)	ATP binding; glycolytic process; hexokinase activity	GO:0005524; GO:0006096; GO:0004396
Q6BDB7	Hexokinase 3	Hxk3	Nicotiana sylvestris (Wood tobacco) (South American tobacco)	ATP binding; glycolytic process; hexokinase activity	GO:0005524; GO:0006096; GO:0004396
M1CSR7	Uncharacterized protein	PGSC0003DMG400028688	Solanum tuberosum (Potato)	ATP binding; integral component of membrane; plasma membrane; transmembrane receptor protein serine/threonine kinase activity	GO:0005524; GO:0016021; GO:0005886; GO:0004675
K4D4L7	Uncharacterized protein	Solyc11g006040.1	Solanum lycopersicum (Tomato) (Lycopersicon esculentum)	ATP binding; integral component of membrane; plasma membrane; transmembrane receptor protein serine/threonine kinase activity	GO:0005524; GO:0016021; GO:0005886; GO:0004675
A4GWX5	Ovule receptor-like kinase 28	ORK28	Solanum chacoense (Chaco potato)	ATP binding; integral component of membrane; protein kinase activity	GO:0005524; GO:0016021; GO:0004672
M1AIW1	Uncharacterized protein	PGSC0003DMG400009180	Solanum tuberosum (Potato)	ATP binding; integral component of membrane; protein kinase activity	GO:0005524; GO:0016021; GO:0004672
K4BN73	Uncharacterized protein	Solyc03g123740.2	Solanum lycopersicum (Tomato) (Lycopersicon esculentum)	ATP binding; integral component of membrane; protein kinase activity	GO:0005524; GO:0016021; GO:0004672
K4C767	Uncharacterized protein	Solyc06g063360.2	Solanum lycopersicum (Tomato) (Lycopersicon esculentum)	ATP binding; integral component of membrane; protein kinase activity	GO:0005524; GO:0016021; GO:0004672
O65479	Putative cysteine-rich receptor-like protein kinase 20 (Cysteine-rich RLK20) (EC 2.7.11.-)	CRK20 At4g23280 F21P8.170	Arabidopsis thaliana (Mouse-ear cress)	ATP binding; integral component of membrane; protein serine/threonine kinase activity	GO:0005524; GO:0016021; GO:0004674
M1D4E8	Uncharacterized protein	PGSC0003DMG400031752	Solanum tuberosum (Potato)	ATP binding; integral component of membrane; protein serine/threonine kinase activity	GO:0005524; GO:0016021; GO:0004674
K4B8Y8	Uncharacterized protein	Solyc02g077630.2	Solanum lycopersicum (Tomato) (Lycopersicon esculentum)	ATP binding; integral component of membrane; protein serine/threonine kinase activity	GO:0005524; GO:0016021; GO:0004674
Q9M7A8	LRR receptor-like protein kinase		Nicotiana tabacum (Common tobacco)	ATP binding; integral component of membrane; protein serine/threonine kinase activity	GO:0005524; GO:0016021; GO:0004674
V7CKN6	Uncharacterized protein	PHAVU_002G173000g	Phaseolus vulgaris (Kidney bean) (French bean)	ATP binding; membrane; phosphorelay response regulator activity; phosphorelay sensor kinase activity	GO:0005524; GO:0016020; GO:0000156; GO:0000155
V7D0N3	Uncharacterized protein	PHAVU_L004100g	Phaseolus vulgaris (Kidney bean) (French bean)	ATP binding; nucleobase-containing compound kinase activity; nucleobase-containing compound metabolic process	GO:0005524; GO:0019205; GO:0006139
M1BN83	Uncharacterized protein	PGSC0003DMG400019081	Solanum tuberosum (Potato)	ATP binding; nucleobase-containing compound kinase activity; nucleobase-containing compound metabolic process	GO:0005524; GO:0019205; GO:0006139
M1BN86	Uncharacterized protein	PGSC0003DMG400019081	Solanum tuberosum (Potato)	ATP binding; nucleotide kinase activity; phosphotransferase activity, phosphate group as acceptor	GO:0005524; GO:0019201; GO:0016776
R0F6S3	Uncharacterized protein	CARUB_v10005525mg	Capsella rubella	ATP binding; nucleotide kinase activity; phosphotransferase activity, phosphate group as acceptor	GO:0005524; GO:0019201; GO:0016776
V7ADM2	Uncharacterized protein	PHAVU_011G004800g	Phaseolus vulgaris (Kidney bean) (French bean)	ATP binding; nucleotide kinase activity; phosphotransferase activity, phosphate group as acceptor	GO:0005524; GO:0019201; GO:0016776
M1BN84	Uncharacterized protein	PGSC0003DMG400019081	Solanum tuberosum (Potato)	ATP binding; nucleotide kinase activity; phosphotransferase activity, phosphate group as acceptor	GO:0005524; GO:0019201; GO:0016776
I1L5R3	Uncharacterized protein		Glycine max (Soybean) (Glycine hispida)	ATP binding; nucleotide kinase activity; phosphotransferase activity, phosphate group as acceptor	GO:0005524; GO:0019201; GO:0016776
K4BID7	Uncharacterized protein	Solyc03g083610.2	Solanum lycopersicum (Tomato) (Lycopersicon esculentum)	ATP binding; nucleotide kinase activity; phosphotransferase activity, phosphate group as acceptor	GO:0005524; GO:0019201; GO:0016776
V7CRB4	Uncharacterized protein	PHAVU_001G005200g	Phaseolus vulgaris (Kidney bean) (French bean)	ATP binding; protein folding; response to stress	GO:0005524; GO:0006457; GO:0006950
I1MC32	Uncharacterized protein		Glycine max (Soybean) (Glycine hispida)	ATP binding; protein folding; response to stress	GO:0005524; GO:0006457; GO:0006950
I1MC33	Uncharacterized protein		Glycine max (Soybean) (Glycine hispida)	ATP binding; protein folding; response to stress	GO:0005524; GO:0006457; GO:0006950
K7MP24	Uncharacterized protein		Glycine max (Soybean) (Glycine hispida)	ATP binding; protein folding; response to stress	GO:0005524; GO:0006457; GO:0006950
I1MC31	Uncharacterized protein		Glycine max (Soybean) (Glycine hispida)	ATP binding; protein folding; response to stress	GO:0005524; GO:0006457; GO:0006950
G9MD86	Heat shock protein 90	NtHsp90er-1	Nicotiana tabacum (Common tobacco)	ATP binding; protein folding; response to stress	GO:0005524; GO:0006457; GO:0006950
G9MD87	Heat shock protein 90	NtHsp90er-2	Nicotiana tabacum (Common tobacco)	ATP binding; protein folding; response to stress	GO:0005524; GO:0006457; GO:0006950
K4CT54	Uncharacterized protein	Solyc09g055570.2	Solanum lycopersicum (Tomato) (Lycopersicon esculentum)	ATP binding; protein kinase activity	GO:0005524; GO:0004672
K4D103	Uncharacterized protein	Solyc10g054050.1	Solanum lycopersicum (Tomato) (Lycopersicon esculentum)	ATP binding; protein kinase activity	GO:0005524; GO:0004672
M0ZV21	Uncharacterized protein	PGSC0003DMG400003406	Solanum tuberosum (Potato)	ATP binding; protein serine/threonine kinase activity	GO:0005524; GO:0004674
V7CQM2	Serine/threonine-protein kinase (EC 2.7.11.1)	PHAVU_002G219900g	Phaseolus vulgaris (Kidney bean) (French bean)	ATP binding; protein serine/threonine kinase activity; recognition of pollen	GO:0005524; GO:0004674; GO:0048544
D7MG22	Putative uncharacterized protein	ARALYDRAFT_354257	Arabidopsis lyrata subsp. lyrata (Lyre-leaved rock-cress)	ATP binding; RNA splicing; nucleotide kinase activity; phosphotransferase activity, phosphate group as acceptor	GO:0005524; GO:0008380; GO:0019201; GO:0016776
M1AVA3	Beta-galactosidase (EC 3.2.1.23)	PGSC0003DMG400011941	Solanum tuberosum (Potato)	beta-galactosidase activity; carbohydrate binding; carbohydrate metabolic process	GO:0004565; GO:0030246; GO:0005975
U6C3B4	Beta-galactosidase (EC 3.2.1.23)	NaTP5	Nicotiana alata (Winged tobacco) (Persian tobacco)	beta-galactosidase activity; carbohydrate binding; carbohydrate metabolic process	GO:0004565; GO:0030246; GO:0005975
I3S372	Uncharacterized protein		Medicago truncatula (Barrel medic) (Medicago tribuloides)	biosynthetic process; catalytic activity; pyridoxal phosphate binding	GO:0009058; GO:0003824; GO:0030170
A2WNH1	Calmodulin-3 (CaM-3)	CAM3 OsI_001364	Oryza sativa subsp. indica (Rice)	calcium ion binding	GO:0005509
P27164	Calmodulin-related protein	CAM53	Petunia hybrida (Petunia)	calcium ion binding	GO:0005509
Q7DMN9	Calmodulin-5/6/7/8 (CaM-5/6/7/8)	PCM5; PCM6; PCM7; PCM8	Solanum tuberosum (Potato)	calcium ion binding	GO:0005509
P93087	Calmodulin (CaM)	CCM1	Capsicum annuum (Bell pepper)	calcium ion binding	GO:0005509
P93171	Calmodulin (CaM)	CAM	Helianthus annuus (Common sunflower)	calcium ion binding	GO:0005509
P17928	Calmodulin (CaM)	CAL1	Medicago sativa (Alfalfa)	calcium ion binding	GO:0005509
Q9SCA1	Calcium-binding protein (Uncharacterized protein)	cbp1	Lotus japonicus (Lotus corniculatus var. japonicus)	calcium ion binding	GO:0005509
V7BWV3	Uncharacterized protein	PHAVU_005G152900g	Phaseolus vulgaris (Kidney bean) (French bean)	calcium ion binding	GO:0005509
Q03509	Calmodulin-6 (CaM-6)	CAM6 At5g21274 F13M11.?	Arabidopsis thaliana (Mouse-ear cress)	calcium ion binding; calcium-mediated signaling	GO:0005509; GO:0019722		Q2V359; Q8LG64; Q42479; Q9SND6; P55737; D3K0M2; Q9FHN8; Q9SUP6
Q96334	Oxygen-evolving enhancer protein 2, chloroplastic (OEE2) (23 kDa subunit of oxygen evolving system of photosystem II) (23 kDa thylakoid membrane protein) (OEC 23 kDa subunit) (Fragment)	PSBP	Brassica juncea (Indian mustard) (Sinapis juncea)	calcium ion binding; chloroplast thylakoid membrane; extrinsic component of membrane; photosynthesis; photosystem II oxygen evolving complex	GO:0005509; GO:0009535; GO:0019898; GO:0015979; GO:0009654
Q9SLY8	Calreticulin	Os07g0246200 LOC_Os07g14270 OJ1058_C08.34-1 OJ1058_C08.34-2 OSJNBa0003K21.18-1 OSJNBa0003K21.18-2	Oryza sativa subsp. japonica (Rice)	calcium ion binding; endoplasmic reticulum lumen; multicellular organismal development; protein folding; unfolded protein binding	GO:0005509; GO:0005788; GO:0007275; GO:0006457; GO:0051082
Q9ZPP1	Calreticulin		Berberis stolonifera (Barberry)	calcium ion binding; endoplasmic reticulum lumen; protein folding	GO:0005509; GO:0005788; GO:0006457
O81919	Calreticulin		Beta vulgaris (Sugar beet)	calcium ion binding; endoplasmic reticulum lumen; protein folding	GO:0005509; GO:0005788; GO:0006457
Q9SP22	Calreticulin	CRT	Zea mays (Maize)	calcium ion binding; endoplasmic reticulum lumen; protein folding	GO:0005509; GO:0005788; GO:0006457
Q40401	Calreticulin	CAL1	Nicotiana plumbaginifolia (Leadwort-leaved tobacco) (Tex-Mex tobacco)	calcium ion binding; endoplasmic reticulum lumen; protein folding	GO:0005509; GO:0005788; GO:0006457
Q9XF98	Calreticulin		Prunus armeniaca (Apricot)	calcium ion binding; endoplasmic reticulum lumen; protein folding	GO:0005509; GO:0005788; GO:0006457
P93508	Calreticulin		Ricinus communis (Castor bean)	calcium ion binding; endoplasmic reticulum lumen; protein folding	GO:0005509; GO:0005788; GO:0006457
V7BGH4	Uncharacterized protein	PHAVU_007G200800g	Phaseolus vulgaris (Kidney bean) (French bean)	calcium ion binding; endoplasmic reticulum; protein folding	GO:0005509; GO:0005783; GO:0006457
B5M6X8	Calreticulin		Nicotiana tabacum (Common tobacco)	calcium ion binding; endoplasmic reticulum; protein folding	GO:0005509; GO:0005783; GO:0006457
M1CF38	Uncharacterized protein	PGSC0003DMG400025749	Solanum tuberosum (Potato)	calcium ion binding; endosome; protein targeting to vacuole; trans-Golgi network; vacuole	GO:0005509; GO:0005768; GO:0006623; GO:0005802; GO:0005773
K4B2T0	Uncharacterized protein	Solyc01g107130.2	Solanum lycopersicum (Tomato) (Lycopersicon esculentum)	calcium ion binding; endosome; protein targeting to vacuole; trans-Golgi network; vacuole	GO:0005509; GO:0005768; GO:0006623; GO:0005802; GO:0005773
Q42521	Glutamate decarboxylase 1 (GAD 1) (EC 4.1.1.15)	GAD1 GAD GDH1 At5g17330 MKP11.30 MKP11_18	Arabidopsis thaliana (Mouse-ear cress)	calmodulin binding; cytosol; glutamate decarboxylase activity; glutamate metabolic process; pyridoxal phosphate binding; response to cadmium ion	GO:0005516; GO:0005829; GO:0004351; GO:0006536; GO:0030170; GO:0046686
O24375	Alpha-glucosidase (EC 3.2.1.20)		Solanum tuberosum (Potato)	carbohydrate binding; carbohydrate metabolic process; maltose alpha-glucosidase activity	GO:0030246; GO:0005975; GO:0032450
Q70AC6	Alpha glucosidase II (EC 3.2.1.20)	gluII	Solanum lycopersicum (Tomato) (Lycopersicon esculentum)	carbohydrate binding; carbohydrate metabolic process; maltose alpha-glucosidase activity	GO:0030246; GO:0005975; GO:0032450
M1A379	Uncharacterized protein	PGSC0003DMG400005353	Solanum tuberosum (Potato)	carbohydrate binding; cellulose biosynthetic process; chloroplast; defense response to bacterium; endoplasmic reticulum; glucosidase activity; response to cadmium ion; unidimensional cell growth	GO:0030246; GO:0030244; GO:0009507; GO:0042742; GO:0005783; GO:0015926; GO:0046686; GO:0009826
K4BRN5	Uncharacterized protein	Solyc04g049070.2	Solanum lycopersicum (Tomato) (Lycopersicon esculentum)	carbohydrate binding; cellulose biosynthetic process; chloroplast; defense response to bacterium; endoplasmic reticulum; glucosidase activity; response to cadmium ion; unidimensional cell growth	GO:0030246; GO:0030244; GO:0009507; GO:0042742; GO:0005783; GO:0015926; GO:0046686; GO:0009826
I3SA57	Uncharacterized protein		Lotus japonicus (Lotus corniculatus var. japonicus)	carbohydrate metabolic process; cell wall macromolecule catabolic process; chitin binding; chitin catabolic process; chitinase activity	GO:0005975; GO:0016998; GO:0008061; GO:0006032; GO:0004568
I3RZQ4	Uncharacterized protein		Lotus japonicus (Lotus corniculatus var. japonicus)	carbohydrate metabolic process; cell wall macromolecule catabolic process; chitin binding; chitin catabolic process; chitinase activity	GO:0005975; GO:0016998; GO:0008061; GO:0006032; GO:0004568
Q9M069	Glucan endo-1,3-beta-glucosidase 7 (EC 3.2.1.39) ((1->3)-beta-glucan endohydrolase 7) ((1->3)-beta-glucanase 7) (Beta-1,3-endoglucanase 7) (Beta-1,3-glucanase 7)	At4g34480 T4L20.60	Arabidopsis thaliana (Mouse-ear cress)	carbohydrate metabolic process; cell wall; extracellular region; glucan endo-1,3-beta-D-glucosidase activity	GO:0005975; GO:0005618; GO:0005576; GO:0042973
Q05967	Polygalacturonase (PG) (EC 3.2.1.15) (Pectinase)	PG1	Nicotiana tabacum (Common tobacco)	carbohydrate metabolic process; cell wall; extracellular region; polygalacturonase activity	GO:0005975; GO:0005618; GO:0005576; GO:0004650
Q9M2T6	Beta-1, 3-glucanase-like protein (O-Glycosyl hydrolases family 17 protein) (Putative beta-1,3-glucanase)	T22E16.90 At3g55430	Arabidopsis thaliana (Mouse-ear cress)	carbohydrate metabolic process; cell wall; hydrolase activity, hydrolyzing O-glycosyl compounds; plasmodesma	GO:0005975; GO:0005618; GO:0004553; GO:0009506
M4CSH0	Uncharacterized protein	BRA007162	Brassica rapa subsp. pekinensis (Chinese cabbage) (Brassica pekinensis)	carbohydrate metabolic process; cell wall; hydrolase activity, hydrolyzing O-glycosyl compounds; plasmodesma	GO:0005975; GO:0005618; GO:0004553; GO:0009506
D7LV42	Putative uncharacterized protein	ARALYDRAFT_485970	Arabidopsis lyrata subsp. lyrata (Lyre-leaved rock-cress)	carbohydrate metabolic process; cell wall; hydrolase activity, hydrolyzing O-glycosyl compounds; plasmodesma	GO:0005975; GO:0005618; GO:0004553; GO:0009506
Q93WZ1	Endo-beta-1,4-glucanase (EC 3.2.1.4)	Cel7	Nicotiana tabacum (Common tobacco)	carbohydrate metabolic process; cellulase activity	GO:0005975; GO:0008810
Q42875	Endo-1,4-beta-glucanase (EC 3.2.1.4) (Uncharacterized protein)	cellulase	Solanum lycopersicum (Tomato) (Lycopersicon esculentum)	carbohydrate metabolic process; cellulase activity; response to nematode	GO:0005975; GO:0008810; GO:0009624
Q01412	Glucan endo-1,3-beta-glucosidase A (EC 3.2.1.39) ((1->3)-beta-glucan endohydrolase A) ((1->3)-beta-glucanase A) (Acidic beta-1,3-glucanase) (Beta-1,3-endoglucanase A)		Solanum lycopersicum (Tomato) (Lycopersicon esculentum)	carbohydrate metabolic process; defense response; extracellular space; glucan endo-1,3-beta-D-glucosidase activity	GO:0005975; GO:0006952; GO:0005615; GO:0042973
P23547	Glucan endo-1,3-beta-glucosidase, acidic isoform GI9 (EC 3.2.1.39) ((1->3)-beta-glucan endohydrolase) ((1->3)-beta-glucanase) (Beta-1,3-endoglucanase) (PR-2B) (PR-36)	PR2	Nicotiana tabacum (Common tobacco)	carbohydrate metabolic process; defense response; extracellular space; glucan endo-1,3-beta-D-glucosidase activity	GO:0005975; GO:0006952; GO:0005615; GO:0042973
P52396	Glucan endo-1,3-beta-glucosidase, acidic isoform PR-N (EC 3.2.1.39) ((1->3)-beta-glucan endohydrolase) ((1->3)-beta-glucanase) (Beta-1,3-endoglucanase) (Fragment)	PRN	Nicotiana tabacum (Common tobacco)	carbohydrate metabolic process; defense response; extracellular space; glucan endo-1,3-beta-D-glucosidase activity	GO:0005975; GO:0006952; GO:0005615; GO:0042973
P52398	Glucan endo-1,3-beta-glucosidase, acidic isoform GL161 (EC 3.2.1.39) ((1->3)-beta-glucan endohydrolase) ((1->3)-beta-glucanase) (Beta-1,3-endoglucanase)		Nicotiana tabacum (Common tobacco)	carbohydrate metabolic process; defense response; extracellular space; glucan endo-1,3-beta-D-glucosidase activity	GO:0005975; GO:0006952; GO:0005615; GO:0042973
P52399	Glucan endo-1,3-beta-glucosidase, acidic isoform GL153 (EC 3.2.1.39) ((1->3)-beta-glucan endohydrolase) ((1->3)-beta-glucanase) (Beta-1,3-endoglucanase)	GGL4	Nicotiana tabacum (Common tobacco)	carbohydrate metabolic process; defense response; extracellular space; glucan endo-1,3-beta-D-glucosidase activity	GO:0005975; GO:0006952; GO:0005615; GO:0042973
Q94G86	Glucan endo-1,3-beta-D-glucosidase (EC 3.2.1.39) (Major pollen allergen Ole e 9) (allergen Ole e 9)	OLE9	Olea europaea (Common olive)	carbohydrate metabolic process; extracellular region; glucan endo-1,3-beta-D-glucosidase activity	GO:0005975; GO:0005576; GO:0042973
V7CRV6	Uncharacterized protein	PHAVU_002G292300g	Phaseolus vulgaris (Kidney bean) (French bean)	carbohydrate metabolic process; extracellular region; polygalacturonase activity	GO:0005975; GO:0005576; GO:0004650
M1A9N2	Uncharacterized protein	PGSC0003DMG400006944	Solanum tuberosum (Potato)	carbohydrate metabolic process; extracellular region; polygalacturonase activity	GO:0005975; GO:0005576; GO:0004650
I1KPE5	Uncharacterized protein		Glycine max (Soybean) (Glycine hispida)	carbohydrate metabolic process; extracellular region; polygalacturonase activity	GO:0005975; GO:0005576; GO:0004650
Q9FV64	NTS1 protein		Nicotiana tabacum (Common tobacco)	carbohydrate metabolic process; extracellular region; polygalacturonase activity	GO:0005975; GO:0005576; GO:0004650
M1AZG9	Uncharacterized protein	PGSC0003DMG400012934	Solanum tuberosum (Potato)	carbohydrate metabolic process; extracellular region; polygalacturonase activity; vacuolar membrane	GO:0005975; GO:0005576; GO:0004650; GO:0005774
B6DZD2	Fructan 1-exohydrolase (EC 3.2.1.153)	1-FEH	Aegilops tauschii (Tausch's goatgrass) (Aegilops squarrosa)	carbohydrate metabolic process; fructan beta-(2,1)-fructosidase activity	GO:0005975; GO:0033948
Q70AT7	Fructan 1-exohydrolase (EC 3.2.1.153)	1-FEH	Hordeum vulgare (Barley)	carbohydrate metabolic process; fructan beta-(2,1)-fructosidase activity	GO:0005975; GO:0033948
P23432	Glucan endo-1,3-beta-glucosidase (EC 3.2.1.39) ((1->3)-beta-glucan endohydrolase) ((1->3)-beta-glucanase) (Beta-1,3-endoglucanase)	SP41A	Nicotiana tabacum (Common tobacco)	carbohydrate metabolic process; glucan endo-1,3-beta-D-glucosidase activity; plant-type hypersensitive response; proteinaceous extracellular matrix; response to biotic stimulus	GO:0005975; GO:0042973; GO:0009626; GO:0005578; GO:0009607
P23433	Glucan endo-1,3-beta-glucosidase (EC 3.2.1.39) ((1->3)-beta-glucan endohydrolase) ((1->3)-beta-glucanase) (Beta-1,3-endoglucanase)	SP41B	Nicotiana tabacum (Common tobacco)	carbohydrate metabolic process; glucan endo-1,3-beta-D-glucosidase activity; plant-type hypersensitive response; proteinaceous extracellular matrix; response to biotic stimulus	GO:0005975; GO:0042973; GO:0009626; GO:0005578; GO:0009607
K4CBM5	Uncharacterized protein	Solyc07g007550.2	Solanum lycopersicum (Tomato) (Lycopersicon esculentum)	carbohydrate metabolic process; hydrolase activity, acting on glycosyl bonds; membrane; plant-type cell wall	GO:0005975; GO:0016798; GO:0016020; GO:0009505
M0ZTK1	Uncharacterized protein	PGSC0003DMG400003013	Solanum tuberosum (Potato)	carbohydrate metabolic process; hydrolase activity, hydrolyzing O-glycosyl compounds	GO:0005975; GO:0004553
Q9LD97	Beta-fructofuranosidase (Cell-wall invertase) (Uncharacterized protein)	lin5	Solanum lycopersicum (Tomato) (Lycopersicon esculentum)	carbohydrate metabolic process; hydrolase activity, hydrolyzing O-glycosyl compounds	GO:0005975; GO:0004553
H1AC32	SlArf/Xyl3 protein (Uncharacterized protein)	SlArf/Xyl3 Solyc04g072860.2	Solanum lycopersicum (Tomato) (Lycopersicon esculentum)	carbohydrate metabolic process; hydrolase activity, hydrolyzing O-glycosyl compounds	GO:0005975; GO:0004553
A2Q1U4	Glucan endo-1,3-beta-glucosidase (Glycoside hydrolase, family 17)	MTR_7g081350 MtrDRAFT_AC149129g5v2	Medicago truncatula (Barrel medic) (Medicago tribuloides)	carbohydrate metabolic process; hydrolase activity, hydrolyzing O-glycosyl compounds	GO:0005975; GO:0004553
G8A378	Xylan 1 4-beta-xylosidase	MTR_145s0010	Medicago truncatula (Barrel medic) (Medicago tribuloides)	carbohydrate metabolic process; hydrolase activity, hydrolyzing O-glycosyl compounds	GO:0005975; GO:0004553
G7K8M7	Endoglucanase	MTR_5g093590	Medicago truncatula (Barrel medic) (Medicago tribuloides)	carbohydrate metabolic process; hydrolase activity, hydrolyzing O-glycosyl compounds	GO:0005975; GO:0004553
Q94AJ8	Putative beta-1,3-glucanase	At3g55430	Arabidopsis thaliana (Mouse-ear cress)	carbohydrate metabolic process; hydrolase activity, hydrolyzing O-glycosyl compounds	GO:0005975; GO:0004553
G7KTE6	Glucan endo-1,3-beta-glucosidase	MTR_7g081370	Medicago truncatula (Barrel medic) (Medicago tribuloides)	carbohydrate metabolic process; hydrolase activity, hydrolyzing O-glycosyl compounds	GO:0005975; GO:0004553
A2Q1V3	Glycoside hydrolase, family 17	MtrDRAFT_AC149129g31v2	Medicago truncatula (Barrel medic) (Medicago tribuloides)	carbohydrate metabolic process; hydrolase activity, hydrolyzing O-glycosyl compounds	GO:0005975; GO:0004553
Q8L935	Beta-1,3-glucanase-like protein		Arabidopsis thaliana (Mouse-ear cress)	carbohydrate metabolic process; hydrolase activity, hydrolyzing O-glycosyl compounds	GO:0005975; GO:0004553
Q9M5L5	Basic beta-1,3-glucanase	BGLU	Capsicum annuum (Bell pepper)	carbohydrate metabolic process; hydrolase activity, hydrolyzing O-glycosyl compounds	GO:0005975; GO:0004553
M4CSG9	Uncharacterized protein	BRA007161	Brassica rapa subsp. pekinensis (Chinese cabbage) (Brassica pekinensis)	carbohydrate metabolic process; hydrolase activity, hydrolyzing O-glycosyl compounds	GO:0005975; GO:0004553
M4CGE8	Uncharacterized protein	BRA003281	Brassica rapa subsp. pekinensis (Chinese cabbage) (Brassica pekinensis)	carbohydrate metabolic process; hydrolase activity, hydrolyzing O-glycosyl compounds	GO:0005975; GO:0004553
R0GI60	Uncharacterized protein	CARUB_v10004652mg	Capsella rubella	carbohydrate metabolic process; hydrolase activity, hydrolyzing O-glycosyl compounds	GO:0005975; GO:0004553
R0HKF1	Uncharacterized protein	CARUB_v10017587mg	Capsella rubella	carbohydrate metabolic process; hydrolase activity, hydrolyzing O-glycosyl compounds	GO:0005975; GO:0004553
R0FPL1	Uncharacterized protein	CARUB_v10017225mg	Capsella rubella	carbohydrate metabolic process; hydrolase activity, hydrolyzing O-glycosyl compounds	GO:0005975; GO:0004553
V4LQX6	Uncharacterized protein	EUTSA_v10010363mg	Thellungiella salsuginea (Saltwater cress) (Arabidopsis glauca)	carbohydrate metabolic process; hydrolase activity, hydrolyzing O-glycosyl compounds	GO:0005975; GO:0004553
V4M9Y7	Uncharacterized protein	EUTSA_v10027409mg	Thellungiella salsuginea (Saltwater cress) (Arabidopsis glauca)	carbohydrate metabolic process; hydrolase activity, hydrolyzing O-glycosyl compounds	GO:0005975; GO:0004553
I7G6U8	Beta-1,3-glucanase	SrGLU4	Sesbania rostrata	carbohydrate metabolic process; hydrolase activity, hydrolyzing O-glycosyl compounds	GO:0005975; GO:0004553
T2DNL1	Glucan endo-1,3-beta-glucosidase 13-like protein		Phaseolus vulgaris (Kidney bean) (French bean)	carbohydrate metabolic process; hydrolase activity, hydrolyzing O-glycosyl compounds	GO:0005975; GO:0004553
V7ADX3	Uncharacterized protein	PHAVU_011G039400g	Phaseolus vulgaris (Kidney bean) (French bean)	carbohydrate metabolic process; hydrolase activity, hydrolyzing O-glycosyl compounds	GO:0005975; GO:0004553
V7CLM4	Uncharacterized protein	PHAVU_002G206800g	Phaseolus vulgaris (Kidney bean) (French bean)	carbohydrate metabolic process; hydrolase activity, hydrolyzing O-glycosyl compounds	GO:0005975; GO:0004553
V7CTQ3	Uncharacterized protein	PHAVU_002G307800g	Phaseolus vulgaris (Kidney bean) (French bean)	carbohydrate metabolic process; hydrolase activity, hydrolyzing O-glycosyl compounds	GO:0005975; GO:0004553
M1AKA8	Uncharacterized protein	PGSC0003DMG401009485	Solanum tuberosum (Potato)	carbohydrate metabolic process; hydrolase activity, hydrolyzing O-glycosyl compounds	GO:0005975; GO:0004553
M1APB3	Uncharacterized protein	PGSC0003DMG400010483	Solanum tuberosum (Potato)	carbohydrate metabolic process; hydrolase activity, hydrolyzing O-glycosyl compounds	GO:0005975; GO:0004553
M0ZRR7	Uncharacterized protein	PGSC0003DMG400002583	Solanum tuberosum (Potato)	carbohydrate metabolic process; hydrolase activity, hydrolyzing O-glycosyl compounds	GO:0005975; GO:0004553
M0ZV97	Uncharacterized protein	PGSC0003DMG400003465	Solanum tuberosum (Potato)	carbohydrate metabolic process; hydrolase activity, hydrolyzing O-glycosyl compounds	GO:0005975; GO:0004553
M1B6T7	Uncharacterized protein	PGSC0003DMG400014823	Solanum tuberosum (Potato)	carbohydrate metabolic process; hydrolase activity, hydrolyzing O-glycosyl compounds	GO:0005975; GO:0004553
M1CWU2	Uncharacterized protein	PGSC0003DMG400029738	Solanum tuberosum (Potato)	carbohydrate metabolic process; hydrolase activity, hydrolyzing O-glycosyl compounds	GO:0005975; GO:0004553
M1CJS1	Uncharacterized protein	PGSC0003DMG400026835	Solanum tuberosum (Potato)	carbohydrate metabolic process; hydrolase activity, hydrolyzing O-glycosyl compounds	GO:0005975; GO:0004553
K9MBH6	Beta-1,3-glucanase 16	B13G_16	Solanum tuberosum (Potato)	carbohydrate metabolic process; hydrolase activity, hydrolyzing O-glycosyl compounds	GO:0005975; GO:0004553
M1AFD1	Uncharacterized protein	PGSC0003DMG400008368	Solanum tuberosum (Potato)	carbohydrate metabolic process; hydrolase activity, hydrolyzing O-glycosyl compounds	GO:0005975; GO:0004553
M1AFD0	Uncharacterized protein	PGSC0003DMG400008368	Solanum tuberosum (Potato)	carbohydrate metabolic process; hydrolase activity, hydrolyzing O-glycosyl compounds	GO:0005975; GO:0004553
M1B8I2	Uncharacterized protein	PGSC0003DMG400015316	Solanum tuberosum (Potato)	carbohydrate metabolic process; hydrolase activity, hydrolyzing O-glycosyl compounds	GO:0005975; GO:0004553
I1N1Z0	Uncharacterized protein		Glycine max (Soybean) (Glycine hispida)	carbohydrate metabolic process; hydrolase activity, hydrolyzing O-glycosyl compounds	GO:0005975; GO:0004553
I1LVZ8	Uncharacterized protein		Glycine max (Soybean) (Glycine hispida)	carbohydrate metabolic process; hydrolase activity, hydrolyzing O-glycosyl compounds	GO:0005975; GO:0004553
K4B3H0	Uncharacterized protein	Solyc01g109570.2	Solanum lycopersicum (Tomato) (Lycopersicon esculentum)	carbohydrate metabolic process; hydrolase activity, hydrolyzing O-glycosyl compounds	GO:0005975; GO:0004553
K4BSB8	Uncharacterized protein	Solyc04g051590.2	Solanum lycopersicum (Tomato) (Lycopersicon esculentum)	carbohydrate metabolic process; hydrolase activity, hydrolyzing O-glycosyl compounds	GO:0005975; GO:0004553
K4AT59	Uncharacterized protein	Solyc01g008610.2	Solanum lycopersicum (Tomato) (Lycopersicon esculentum)	carbohydrate metabolic process; hydrolase activity, hydrolyzing O-glycosyl compounds	GO:0005975; GO:0004553
K4D293	Uncharacterized protein	Solyc10g078510.1	Solanum lycopersicum (Tomato) (Lycopersicon esculentum)	carbohydrate metabolic process; hydrolase activity, hydrolyzing O-glycosyl compounds	GO:0005975; GO:0004553
K4BMW7	Uncharacterized protein	Solyc03g121680.1	Solanum lycopersicum (Tomato) (Lycopersicon esculentum)	carbohydrate metabolic process; hydrolase activity, hydrolyzing O-glycosyl compounds	GO:0005975; GO:0004553
Q84V21	Beta-fructofuranosidase	lin5	Solanum lycopersicum (Tomato) (Lycopersicon esculentum)	carbohydrate metabolic process; hydrolase activity, hydrolyzing O-glycosyl compounds	GO:0005975; GO:0004553
F5BFS9	Alpha-galactosidase		Nicotiana tabacum (Common tobacco)	carbohydrate metabolic process; hydrolase activity, hydrolyzing O-glycosyl compounds	GO:0005975; GO:0004553
U3RGC4	Apoplastic invertase		Nicotiana tabacum (Common tobacco)	carbohydrate metabolic process; hydrolase activity, hydrolyzing O-glycosyl compounds	GO:0005975; GO:0004553
Q0H8W0	Endo-beta-1,4-glucanase	Cel7	Nicotiana tabacum (Common tobacco)	carbohydrate metabolic process; hydrolase activity, hydrolyzing O-glycosyl compounds	GO:0005975; GO:0004553
Q9FXL4	Elicitor inducible beta-1,3-glucanase NtEIG-E76	NtEIG-E76	Nicotiana tabacum (Common tobacco)	carbohydrate metabolic process; hydrolase activity, hydrolyzing O-glycosyl compounds	GO:0005975; GO:0004553
I1V1X6	Putative beta-D-xylosidase		Nicotiana tabacum (Common tobacco)	carbohydrate metabolic process; hydrolase activity, hydrolyzing O-glycosyl compounds	GO:0005975; GO:0004553
Q1WAK0	Beta-1,3-glucanase		Medicago sativa (Alfalfa)	carbohydrate metabolic process; hydrolase activity, hydrolyzing O-glycosyl compounds	GO:0005975; GO:0004553
Q1WAK1	Beta-1,3-glucanase		Medicago sativa (Alfalfa)	carbohydrate metabolic process; hydrolase activity, hydrolyzing O-glycosyl compounds	GO:0005975; GO:0004553
D7MFR0	Glycosyl hydrolase family 9 protein	ARALYDRAFT_912356	Arabidopsis lyrata subsp. lyrata (Lyre-leaved rock-cress)	carbohydrate metabolic process; hydrolase activity, hydrolyzing O-glycosyl compounds	GO:0005975; GO:0004553
M1D4K0	Uncharacterized protein	PGSC0003DMG400031792	Solanum tuberosum (Potato)	carbohydrate metabolic process; hydrolase activity, hydrolyzing O-glycosyl compounds; response to nematode	GO:0005975; GO:0004553; GO:0009624
M0ZV96	Uncharacterized protein	PGSC0003DMG400003465	Solanum tuberosum (Potato)	carbohydrate metabolic process; hydrolase activity, hydrolyzing O-glycosyl compounds; vacuole	GO:0005975; GO:0004553; GO:0005773
M4E4C0	Uncharacterized protein	BRA023623	Brassica rapa subsp. pekinensis (Chinese cabbage) (Brassica pekinensis)	carbohydrate metabolic process; intramolecular transferase activity, phosphotransferases	GO:0005975; GO:0016868
P07979	Lichenase (EC 3.2.1.73) (Endo-beta-1,3-1,4 glucanase)	GN1	Nicotiana plumbaginifolia (Leadwort-leaved tobacco) (Tex-Mex tobacco)	carbohydrate metabolic process; licheninase activity	GO:0005975; GO:0042972	Glycan metabolism; beta-D-glucan degradation.
Q42656	Alpha-galactosidase (EC 3.2.1.22) (Alpha-D-galactoside galactohydrolase) (Melibiase)		Coffea arabica (Arabian coffee)	carbohydrate metabolic process; raffinose alpha-galactosidase activity	GO:0005975; GO:0052692
F5BFT0	Alpha-galactosidase (EC 3.2.1.22)		Nicotiana tabacum (Common tobacco)	carbohydrate metabolic process; raffinose alpha-galactosidase activity	GO:0005975; GO:0052692
G9IHF8	Apoplastic invertase (EC 3.2.1.26)	InvGE	Solanum tuberosum (Potato)	carbohydrate metabolic process; sucrose alpha-glucosidase activity	GO:0005975; GO:0004575
G9IHF6	Apoplastic invertase (EC 3.2.1.26)	InvGE	Solanum tuberosum (Potato)	carbohydrate metabolic process; sucrose alpha-glucosidase activity	GO:0005975; GO:0004575
Q9M4K8	Invertase, putative (EC 3.2.1.26)	invGE	Solanum tuberosum (Potato)	carbohydrate metabolic process; sucrose alpha-glucosidase activity	GO:0005975; GO:0004575
G9IHG7	Apoplastic invertase (EC 3.2.1.26)	InvGE	Solanum tuberosum (Potato)	carbohydrate metabolic process; sucrose alpha-glucosidase activity	GO:0005975; GO:0004575
G9IHG0	Apoplastic invertase (EC 3.2.1.26)	InvGE	Solanum tuberosum (Potato)	carbohydrate metabolic process; sucrose alpha-glucosidase activity	GO:0005975; GO:0004575
G9IHF5	Apoplastic invertase (EC 3.2.1.26)	InvGE	Solanum tuberosum (Potato)	carbohydrate metabolic process; sucrose alpha-glucosidase activity	GO:0005975; GO:0004575
G9IHG2	Apoplastic invertase (EC 3.2.1.26)	InvGE	Solanum tuberosum (Potato)	carbohydrate metabolic process; sucrose alpha-glucosidase activity	GO:0005975; GO:0004575
G9IHG3	Apoplastic invertase (EC 3.2.1.26)	InvGE	Solanum tuberosum (Potato)	carbohydrate metabolic process; sucrose alpha-glucosidase activity	GO:0005975; GO:0004575
G9IHG5	Apoplastic invertase (EC 3.2.1.26)	InvGE	Solanum tuberosum (Potato)	carbohydrate metabolic process; sucrose alpha-glucosidase activity	GO:0005975; GO:0004575
G9IHG6	Apoplastic invertase (EC 3.2.1.26)	InvGE	Solanum tuberosum (Potato)	carbohydrate metabolic process; sucrose alpha-glucosidase activity	GO:0005975; GO:0004575
G9IHG1	Apoplastic invertase (EC 3.2.1.26)	InvGE	Solanum tuberosum (Potato)	carbohydrate metabolic process; sucrose alpha-glucosidase activity	GO:0005975; GO:0004575
G9IHF7	Apoplastic invertase (EC 3.2.1.26)	InvGE	Solanum tuberosum (Potato)	carbohydrate metabolic process; sucrose alpha-glucosidase activity	GO:0005975; GO:0004575
Q43799	Beta-fructosidase (Beta-fructofuranosidase) (EC 3.2.1.26)	Ntbfruc1	Nicotiana tabacum (Common tobacco)	carbohydrate metabolic process; sucrose alpha-glucosidase activity	GO:0005975; GO:0004575
M4VNK5	Defective invertase Nin88 (EC 3.2.1.26)		Nicotiana tabacum (Common tobacco)	carbohydrate metabolic process; sucrose alpha-glucosidase activity	GO:0005975; GO:0004575
I3S5F5	Uncharacterized protein		Medicago truncatula (Barrel medic) (Medicago tribuloides)	catalytic activity	GO:0003824
I1JTF7	Uncharacterized protein		Glycine max (Soybean) (Glycine hispida)	cell morphogenesis involved in differentiation; plant-type cell wall; plasmodesma; trichoblast differentiation; unidimensional cell growth	GO:0000904; GO:0009505; GO:0009506; GO:0010054; GO:0009826
Q10N04	Protein disulfide isomerase-like 5-1 (OsPDIL5-1) (Protein disulfide isomerase-like 6-1) (OsPDIL6-1)	PDIL5-1 PDIL6-1 Os03g0287900 LOC_Os03g17860	Oryza sativa subsp. japonica (Rice)	cell redox homeostasis	GO:0045454
M1BQN2	Uncharacterized protein	PGSC0003DMG400019678	Solanum tuberosum (Potato)	cell redox homeostasis	GO:0045454
M1BQN1	Uncharacterized protein	PGSC0003DMG400019678	Solanum tuberosum (Potato)	cell redox homeostasis	GO:0045454
K4DAC5	Uncharacterized protein	Solyc11g069690.1	Solanum lycopersicum (Tomato) (Lycopersicon esculentum)	cell redox homeostasis	GO:0045454
Q942L2	Protein disulfide isomerase-like 2-2 (OsPDIL2-2) (EC 5.3.4.1) (Protein disulfide isomerase-like 4-2) (OsPDIL4-2)	PDIL2-2 PDIL4-2 Os01g0339900 LOC_Os01g23740 B1088D01.21 OsJ_01619	Oryza sativa subsp. japonica (Rice)	cell redox homeostasis; double fertilization forming a zygote and endosperm; embryo development ending in seed dormancy; embryo sac development; endoplasmic reticulum; extracellular region; glycerol ether metabolic process; plant-type cell wall; pollen tube development; protein disulfide isomerase activity; protein disulfide oxidoreductase activity; response to cadmium ion; response to endoplasmi…	GO:0045454; GO:0009567; GO:0009793; GO:0009553; GO:0005783; GO:0005576; GO:0006662; GO:0009505; GO:0048868; GO:0003756; GO:0015035; GO:0046686; GO:0034976; GO:0005774
O22263	Protein disulfide-isomerase like 2-1 (AtPDIL2-1) (EC 5.3.4.1) (P5) (Protein MATERNAL EFFECT EMBRYO ARREST 30) (Protein UNFERTILIZED EMBRYO SAC 5) (Protein disulfide isomerase 11) (AtPDI11) (Protein disulfide-isomerase A6) (Protein disulfide-isomerase like 4-1) (AtPDIL4-1)	PDIL2-1 MEE30 PDI11 PDIL4-1 UNE5 At2g47470 T30B22.23	Arabidopsis thaliana (Mouse-ear cress)	cell redox homeostasis; double fertilization forming a zygote and endosperm; embryo development ending in seed dormancy; embryo sac development; endoplasmic reticulum; glycerol ether metabolic process; plant-type cell wall; pollen tube development; protein disulfide isomerase activity; protein disulfide oxidoreductase activity; protein folding; response to cadmium ion; response to endoplasmic ret…	GO:0045454; GO:0009567; GO:0009793; GO:0009553; GO:0005783; GO:0006662; GO:0009505; GO:0048868; GO:0003756; GO:0015035; GO:0006457; GO:0046686; GO:0034976; GO:0005774
P38661	Probable protein disulfide-isomerase A6 (EC 5.3.4.1) (P5)		Medicago sativa (Alfalfa)	cell redox homeostasis; endoplasmic reticulum lumen; glycerol ether metabolic process; protein disulfide isomerase activity; protein disulfide oxidoreductase activity	GO:0045454; GO:0005788; GO:0006662; GO:0003756; GO:0015035
Q9XF61	Protein disulfide-isomerase (PDI) (EC 5.3.4.1)	PDI	Datisca glomerata (Durango root)	cell redox homeostasis; endoplasmic reticulum lumen; glycerol ether metabolic process; protein disulfide isomerase activity; protein disulfide oxidoreductase activity	GO:0045454; GO:0005788; GO:0006662; GO:0003756; GO:0015035
P29828	Protein disulfide-isomerase (PDI) (EC 5.3.4.1)	PDI	Medicago sativa (Alfalfa)	cell redox homeostasis; endoplasmic reticulum lumen; glycerol ether metabolic process; protein disulfide isomerase activity; protein disulfide oxidoreductase activity	GO:0045454; GO:0005788; GO:0006662; GO:0003756; GO:0015035
Q43116	Protein disulfide-isomerase (PDI) (EC 5.3.4.1)		Ricinus communis (Castor bean)	cell redox homeostasis; endoplasmic reticulum lumen; glycerol ether metabolic process; protein disulfide isomerase activity; protein disulfide oxidoreductase activity	GO:0045454; GO:0005788; GO:0006662; GO:0003756; GO:0015035
Q9MAU6	Protein disulfide-isomerase like 2-2 (AtPDIL2-2) (EC 5.3.4.1) (Protein disulfide-isomerase 10) (PDI10) (Protein disulfide-isomerase like 5-1) (AtPDIL5-1)	PDIL2-2 PDI10 PDIL5-1 At1g04980 F13M7.3	Arabidopsis thaliana (Mouse-ear cress)	cell redox homeostasis; endoplasmic reticulum; endoplasmic reticulum lumen; glycerol ether metabolic process; plant-type cell wall; protein disulfide isomerase activity; protein disulfide oxidoreductase activity; response to endoplasmic reticulum stress	GO:0045454; GO:0005783; GO:0005788; GO:0006662; GO:0009505; GO:0003756; GO:0015035; GO:0034976
Q75M08	Protein disulfide isomerase-like 2-1 (OsPDIL2-1) (EC 5.3.4.1) (Protein disulfide isomerase-like 4-1) (OsPDIL4-1)	PDIL2-1 PDIL4-1 Os05g0156300 LOC_Os05g06430 OsJ_17181 P0431G05.14 P0676G05.4	Oryza sativa subsp. japonica (Rice)	cell redox homeostasis; endoplasmic reticulum; extracellular region; glycerol ether metabolic process; protein disulfide isomerase activity; protein disulfide oxidoreductase activity	GO:0045454; GO:0005783; GO:0005576; GO:0006662; GO:0003756; GO:0015035
M1AZ99	Uncharacterized protein	PGSC0003DMG400012875	Solanum tuberosum (Potato)	cell redox homeostasis; endoplasmic reticulum; glycerol ether metabolic process; isomerase activity; protein disulfide oxidoreductase activity	GO:0045454; GO:0005783; GO:0006662; GO:0016853; GO:0015035
K4BRS2	Uncharacterized protein	Solyc04g049450.2	Solanum lycopersicum (Tomato) (Lycopersicon esculentum)	cell redox homeostasis; endoplasmic reticulum; glycerol ether metabolic process; isomerase activity; protein disulfide oxidoreductase activity	GO:0045454; GO:0005783; GO:0006662; GO:0016853; GO:0015035
V4MK45	Uncharacterized protein	EUTSA_v10024608mg	Thellungiella salsuginea (Saltwater cress) (Arabidopsis glauca)	cell redox homeostasis; flavin adenine dinucleotide binding; oxidoreductase activity, acting on a sulfur group of donors, NAD(P) as acceptor	GO:0045454; GO:0050660; GO:0016668
M4DFV2	Uncharacterized protein	BRA015375	Brassica rapa subsp. pekinensis (Chinese cabbage) (Brassica pekinensis)	cell redox homeostasis; glycerol ether metabolic process; isomerase activity; plant-type cell wall; protein disulfide oxidoreductase activity; response to endoplasmic reticulum stress	GO:0045454; GO:0006662; GO:0016853; GO:0009505; GO:0015035; GO:0034976
R0HST0	Uncharacterized protein (Fragment)	CARUB_v10023191mg	Capsella rubella	cell redox homeostasis; glycerol ether metabolic process; isomerase activity; protein disulfide oxidoreductase activity	GO:0045454; GO:0006662; GO:0016853; GO:0015035
V4L2B8	Uncharacterized protein	EUTSA_v10007682mg	Thellungiella salsuginea (Saltwater cress) (Arabidopsis glauca)	cell redox homeostasis; glycerol ether metabolic process; isomerase activity; protein disulfide oxidoreductase activity	GO:0045454; GO:0006662; GO:0016853; GO:0015035
V4M9U2	Uncharacterized protein	EUTSA_v10016663mg	Thellungiella salsuginea (Saltwater cress) (Arabidopsis glauca)	cell redox homeostasis; glycerol ether metabolic process; isomerase activity; protein disulfide oxidoreductase activity	GO:0045454; GO:0006662; GO:0016853; GO:0015035
P17513	Acidic endochitinase P (EC 3.2.1.14) (Pathogenesis-related protein P) (PR-P)		Nicotiana tabacum (Common tobacco)	cell wall macromolecule catabolic process; chitin catabolic process; chitinase activity; defense response; extracellular region; polysaccharide catabolic process; response to biotic stimulus	GO:0016998; GO:0006032; GO:0004568; GO:0006952; GO:0005576; GO:0000272; GO:0009607
P17514	Acidic endochitinase Q (EC 3.2.1.14) (Pathogenesis-related protein Q) (PR-Q)		Nicotiana tabacum (Common tobacco)	cell wall macromolecule catabolic process; chitin catabolic process; chitinase activity; defense response; extracellular region; polysaccharide catabolic process; response to biotic stimulus	GO:0016998; GO:0006032; GO:0004568; GO:0006952; GO:0005576; GO:0000272; GO:0009607
P29021	Acidic endochitinase (EC 3.2.1.14)		Petunia hybrida (Petunia)	cell wall macromolecule catabolic process; chitin catabolic process; chitinase activity; defense response; extracellular region; polysaccharide catabolic process; response to biotic stimulus	GO:0016998; GO:0006032; GO:0004568; GO:0006952; GO:0005576; GO:0000272; GO:0009607
Q40114	Acidic endochitinase pcht28 (EC 3.2.1.14)		Solanum chilense (Tomato) (Lycopersicon chilense)	cell wall macromolecule catabolic process; chitin catabolic process; chitinase activity; defense response; extracellular space; polysaccharide catabolic process	GO:0016998; GO:0006032; GO:0004568; GO:0006952; GO:0005615; GO:0000272
Q05540	Acidic 27 kDa endochitinase (EC 3.2.1.14)	CHI17	Solanum lycopersicum (Tomato) (Lycopersicon esculentum)	cell wall macromolecule catabolic process; chitin catabolic process; chitinase activity; defense response; extracellular space; polysaccharide catabolic process; response to biotic stimulus	GO:0016998; GO:0006032; GO:0004568; GO:0006952; GO:0005615; GO:0000272; GO:0009607
Q05539	Acidic 26 kDa endochitinase (EC 3.2.1.14)	CHI3	Solanum lycopersicum (Tomato) (Lycopersicon esculentum)	cell wall; cell wall macromolecule catabolic process; chitin catabolic process; chitinase activity; defense response to fungus; extracellular space; polysaccharide catabolic process	GO:0005618; GO:0016998; GO:0006032; GO:0004568; GO:0050832; GO:0005615; GO:0000272
I1NB12	Uncharacterized protein		Glycine max (Soybean) (Glycine hispida)	cell wall; cysteine-type endopeptidase inhibitor activity	GO:0005618; GO:0004869
M1AFQ6	Uncharacterized protein	PGSC0003DMG400008460	Solanum tuberosum (Potato)	cell wall; cysteine-type endopeptidase inhibitor activity	GO:0005618; GO:0004869
D7MP36	Putative uncharacterized protein	ARALYDRAFT_494218	Arabidopsis lyrata subsp. lyrata (Lyre-leaved rock-cress)	cell wall; cysteine-type endopeptidase inhibitor activity	GO:0005618; GO:0004869
P29062	Pathogenesis-related protein PR-4A		Nicotiana tabacum (Common tobacco)	cell wall; defense response to bacterium; defense response to fungus; extracellular region	GO:0005618; GO:0042742; GO:0050832; GO:0005576
P29063	Pathogenesis-related protein PR-4B		Nicotiana tabacum (Common tobacco)	cell wall; defense response to bacterium; defense response to fungus; extracellular region	GO:0005618; GO:0042742; GO:0050832; GO:0005576
P32045	Pathogenesis-related protein P2		Solanum lycopersicum (Tomato) (Lycopersicon esculentum)	cell wall; defense response to bacterium; defense response to fungus; extracellular region	GO:0005618; GO:0042742; GO:0050832; GO:0005576
P83343	Pathogenesis-related protein PR-4 (PpAz89) (Fragment)		Prunus persica (Peach) (Amygdalus persica)	cell wall; defense response; defense response to bacterium; defense response to fungus; extracellular region	GO:0005618; GO:0006952; GO:0042742; GO:0050832; GO:0005576
P52011	Peptidyl-prolyl cis-trans isomerase 3 (PPIase 3) (EC 5.2.1.8) (Cyclophilin-3) (Rotamase 3)	cyn-3 cyp-3 Y75B12B.5	Caenorhabditis elegans	cell; peptidyl-prolyl cis-trans isomerase activity; protein folding; protein peptidyl-prolyl isomerization	GO:0005623; GO:0003755; GO:0006457; GO:0000413		Q9NAP8
I1N483	Uncharacterized protein		Glycine max (Soybean) (Glycine hispida)	cellular protein modification process; cytosol; palmitoyl-(protein) hydrolase activity; vacuole	GO:0006464; GO:0005829; GO:0008474; GO:0005773
K7LUE6	Uncharacterized protein		Glycine max (Soybean) (Glycine hispida)	cellular protein modification process; palmitoyl-(protein) hydrolase activity	GO:0006464; GO:0008474
K4CNI5	Uncharacterized protein	Solyc08g078260.1	Solanum lycopersicum (Tomato) (Lycopersicon esculentum)	cellular protein modification process; palmitoyl-(protein) hydrolase activity	GO:0006464; GO:0008474
M1B7Q8	Uncharacterized protein	PGSC0003DMG400015106	Solanum tuberosum (Potato)	cellular response to hypoxia; heme binding; metal ion binding; peroxidase activity; response to oxidative stress	GO:0071456; GO:0020037; GO:0046872; GO:0004601; GO:0006979
K4D6T3	Uncharacterized protein	Solyc11g018800.1	Solanum lycopersicum (Tomato) (Lycopersicon esculentum)	cellular response to hypoxia; heme binding; peroxidase activity; response to oxidative stress	GO:0071456; GO:0020037; GO:0004601; GO:0006979
Q38862	Inositol-3-phosphate synthase isozyme 2 (AtIPS2) (MIP synthase 2) (EC 5.5.1.4) (Myo-inositol 1-phosphate synthase 2) (AtMIPS 2) (MI-1-P synthase 2)	IPS2 MIPS2 At2g22240 T26C19.10	Arabidopsis thaliana (Mouse-ear cress)	cellular response to phosphate starvation; cytoplasm; defense response to bacterium; defense response to fungus; defense response to virus; embryo development ending in seed dormancy; inositol biosynthetic process; inositol-3-phosphate synthase activity; myo-inositol hexakisphosphate biosynthetic process; phospholipid biosynthetic process; response to auxin; response to heat; response to high lig…	GO:0016036; GO:0005737; GO:0042742; GO:0050832; GO:0051607; GO:0009793; GO:0006021; GO:0004512; GO:0010264; GO:0008654; GO:0009733; GO:0009408; GO:0009644; GO:0042542	Polyol metabolism; myo-inositol biosynthesis; myo-inositol from D-glucose 6-phosphate: step 1/2.
O81416	Endoglucanase 17 (EC 3.2.1.4) (Endo-1,4-beta glucanase 17)	At4g02290 T2H3.5	Arabidopsis thaliana (Mouse-ear cress)	cellulase activity; cellulose catabolic process; extracellular region	GO:0008810; GO:0030245; GO:0005576
P02877	Pro-hevein (Major hevein) [Cleaved into: Hevein (allergen Hev b 6); Win-like protein]	HEV1	Hevea brasiliensis (Para rubber tree) (Siphonia brasiliensis)	chitin binding; defense response to bacterium; defense response to fungus	GO:0008061; GO:0042742; GO:0050832
P09761	Wound-induced protein WIN1	WIN1	Solanum tuberosum (Potato)	chitin binding; defense response to bacterium; defense response to fungus	GO:0008061; GO:0042742; GO:0050832
P09762	Wound-induced protein WIN2	WIN2	Solanum tuberosum (Potato)	chitin binding; defense response to bacterium; defense response to fungus	GO:0008061; GO:0042742; GO:0050832
P29061	Basic endochitinase (EC 3.2.1.14)		Nicotiana tabacum (Common tobacco)	chitin catabolic process; chitinase activity; polysaccharide catabolic process	GO:0006032; GO:0004568; GO:0000272
Q9M2Z4	Membrane steroid-binding protein 2 (AtMP2)	MSBP2 MP2 At3g48890 T21J18_160	Arabidopsis thaliana (Mouse-ear cress)	chloroplast thylakoid membrane; endoplasmic reticulum; heme binding; integral component of membrane; nucleus; plasma membrane; steroid binding	GO:0009535; GO:0005783; GO:0020037; GO:0016021; GO:0005634; GO:0005886; GO:0005496
G7KLJ7	Membrane steroid-binding protein (Uncharacterized protein)	MTR_6g054890	Medicago truncatula (Barrel medic) (Medicago tribuloides)	chloroplast thylakoid membrane; endoplasmic reticulum; heme binding; nucleus	GO:0009535; GO:0005783; GO:0020037; GO:0005634
B7FJA2	Putative uncharacterized protein		Medicago truncatula (Barrel medic) (Medicago tribuloides)	chloroplast thylakoid membrane; endoplasmic reticulum; heme binding; nucleus	GO:0009535; GO:0005783; GO:0020037; GO:0005634
M4DNE1	Uncharacterized protein	BRA018028	Brassica rapa subsp. pekinensis (Chinese cabbage) (Brassica pekinensis)	chloroplast thylakoid membrane; endoplasmic reticulum; heme binding; nucleus	GO:0009535; GO:0005783; GO:0020037; GO:0005634
M1B4X6	Uncharacterized protein	PGSC0003DMG400014328	Solanum tuberosum (Potato)	chloroplast thylakoid membrane; endoplasmic reticulum; heme binding; nucleus	GO:0009535; GO:0005783; GO:0020037; GO:0005634
I1L386	Uncharacterized protein		Glycine max (Soybean) (Glycine hispida)	chloroplast thylakoid membrane; endoplasmic reticulum; heme binding; nucleus	GO:0009535; GO:0005783; GO:0020037; GO:0005634
K4BF68	Uncharacterized protein	Solyc03g025950.2	Solanum lycopersicum (Tomato) (Lycopersicon esculentum)	chloroplast thylakoid membrane; endoplasmic reticulum; heme binding; nucleus	GO:0009535; GO:0005783; GO:0020037; GO:0005634
D7LS20	Membrane-associated progesterone binding protein 3	ATMP2 ARALYDRAFT_485244	Arabidopsis lyrata subsp. lyrata (Lyre-leaved rock-cress)	chloroplast thylakoid membrane; endoplasmic reticulum; heme binding; nucleus	GO:0009535; GO:0005783; GO:0020037; GO:0005634
I1KT36	Uncharacterized protein		Glycine max (Soybean) (Glycine hispida)	chloroplast thylakoid membrane; plasma membrane; vacuolar membrane	GO:0009535; GO:0005886; GO:0005774
D7M8P8	Lipid-associated family protein	ARALYDRAFT_490755	Arabidopsis lyrata subsp. lyrata (Lyre-leaved rock-cress)	chloroplast thylakoid membrane; plasma membrane; vacuolar membrane	GO:0009535; GO:0005886; GO:0005774
Q94AM1	Organellar oligopeptidase A, chloroplastic/mitochondrial (EC 3.4.24.70) (Thimet metalloendopeptidase 1) (Zincin-like metalloproteases family protein 1)	OOP TOP1 At5g65620 K21L13.14	Arabidopsis thaliana (Mouse-ear cress)	chloroplast; chloroplast stroma; cytosol; metal ion binding; metalloendopeptidase activity; mitochondrial matrix	GO:0009507; GO:0009570; GO:0005829; GO:0046872; GO:0004222; GO:0005759
O65660	AT4g39730/T19P19_120 (Dehydration stress-induced protein) (Lipase/lipooxygenase, PLAT/LH2 family protein) (Putative uncharacterized protein AT4g39730)	At4g39730	Arabidopsis thaliana (Mouse-ear cress)	chloroplast; chloroplast thylakoid membrane; plasma membrane; thylakoid; vacuolar membrane; vacuole	GO:0009507; GO:0009535; GO:0005886; GO:0009579; GO:0005774; GO:0005773
Q9SP02	Peptidyl-prolyl cis-trans isomerase CYP20-1 (PPIase CYP20-1) (EC 5.2.1.8) (Cyclophilin of 20 kDa 1) (Rotamase CYP20-1) (Rotamase cyclophilin-7)	CYP20-1 ROC7 At5g58710 MZN1.15	Arabidopsis thaliana (Mouse-ear cress)	chloroplast; endoplasmic reticulum; extracellular region; peptide binding; peptidyl-prolyl cis-trans isomerase activity; plasmodesma; protein folding; root development	GO:0009507; GO:0005783; GO:0005576; GO:0042277; GO:0003755; GO:0009506; GO:0006457; GO:0048364
K7K4H6	Clathrin heavy chain (Fragment)		Glycine max (Soybean) (Glycine hispida)	clathrin coat of coated pit; clathrin coat of trans-Golgi network vesicle; intracellular protein transport; structural molecule activity; vesicle-mediated transport	GO:0030132; GO:0030130; GO:0006886; GO:0005198; GO:0016192
P08440	Fructose-bisphosphate aldolase, cytoplasmic isozyme (EC 4.1.2.13)		Zea mays (Maize)	copper ion binding; cytosol; fructose-bisphosphate aldolase activity; glycolytic process; mitochondrion; plasma membrane; plasmodesma; response to cadmium ion; response to salt stress	GO:0005507; GO:0005829; GO:0004332; GO:0006096; GO:0005739; GO:0005886; GO:0009506; GO:0046686; GO:0009651	Carbohydrate degradation; glycolysis; D-glyceraldehyde 3-phosphate and glycerone phosphate from D-glucose: step 4/4.
Q9ZNX8	NtEPc	ntepc	Nicotiana tabacum (Common tobacco)	copper ion binding; electron carrier activity	GO:0005507; GO:0009055
Q00624	L-ascorbate oxidase homolog (EC 1.10.3.-)	Bp10	Brassica napus (Rape)	copper ion binding; extracellular region; oxidoreductase activity	GO:0005507; GO:0005576; GO:0016491
P29162	L-ascorbate oxidase homolog (EC 1.10.3.-) (Pollen-specific protein NTP303)		Nicotiana tabacum (Common tobacco)	copper ion binding; extracellular space; oxidoreductase activity	GO:0005507; GO:0005615; GO:0016491
I1LU45	Uncharacterized protein		Glycine max (Soybean) (Glycine hispida)	copper ion binding; membrane; oxidoreductase activity; plant-type cell wall; plasmodesma	GO:0005507; GO:0016020; GO:0016491; GO:0009505; GO:0009506
M4CVJ4	Uncharacterized protein	BRA008241	Brassica rapa subsp. pekinensis (Chinese cabbage) (Brassica pekinensis)	copper ion binding; oxidoreductase activity	GO:0005507; GO:0016491
V4K934	Uncharacterized protein	EUTSA_v10018373mg	Thellungiella salsuginea (Saltwater cress) (Arabidopsis glauca)	copper ion binding; oxidoreductase activity	GO:0005507; GO:0016491
V4JQP4	Uncharacterized protein	EUTSA_v10018373mg	Thellungiella salsuginea (Saltwater cress) (Arabidopsis glauca)	copper ion binding; oxidoreductase activity	GO:0005507; GO:0016491
V4L4D3	Uncharacterized protein	EUTSA_v10007292mg	Thellungiella salsuginea (Saltwater cress) (Arabidopsis glauca)	copper ion binding; oxidoreductase activity	GO:0005507; GO:0016491
M1A807	Uncharacterized protein	PGSC0003DMG400006516	Solanum tuberosum (Potato)	copper ion binding; oxidoreductase activity	GO:0005507; GO:0016491
I1KFE9	Uncharacterized protein		Glycine max (Soybean) (Glycine hispida)	copper ion binding; oxidoreductase activity	GO:0005507; GO:0016491
I1MBZ5	Uncharacterized protein		Glycine max (Soybean) (Glycine hispida)	copper ion binding; oxidoreductase activity	GO:0005507; GO:0016491
I1LRP4	Uncharacterized protein		Glycine max (Soybean) (Glycine hispida)	copper ion binding; oxidoreductase activity	GO:0005507; GO:0016491
I1K7F4	Uncharacterized protein		Glycine max (Soybean) (Glycine hispida)	copper ion binding; oxidoreductase activity	GO:0005507; GO:0016491
I1MBZ6	Uncharacterized protein		Glycine max (Soybean) (Glycine hispida)	copper ion binding; oxidoreductase activity	GO:0005507; GO:0016491
K4AVK0	Uncharacterized protein	Solyc01g056310.2	Solanum lycopersicum (Tomato) (Lycopersicon esculentum)	copper ion binding; oxidoreductase activity	GO:0005507; GO:0016491
Q40473	PS60 protein	PS60	Nicotiana tabacum (Common tobacco)	copper ion binding; oxidoreductase activity	GO:0005507; GO:0016491
K4B459	Uncharacterized protein	Solyc01g111970.2	Solanum lycopersicum (Tomato) (Lycopersicon esculentum)	copper ion binding; oxidoreductase activity; plant-type cell wall; plasmodesma	GO:0005507; GO:0016491; GO:0009505; GO:0009506
I1K9N5	Uncharacterized protein		Glycine max (Soybean) (Glycine hispida)	copper ion binding; response to metal ion	GO:0005507; GO:0010038
K4BU44	Uncharacterized protein	Solyc04g076050.2	Solanum lycopersicum (Tomato) (Lycopersicon esculentum)	copper ion binding; response to metal ion	GO:0005507; GO:0010038
K4B055	Uncharacterized protein	Solyc01g096670.2	Solanum lycopersicum (Tomato) (Lycopersicon esculentum)	coumarin biosynthetic process; endoplasmic reticulum; flavonoid biosynthetic process; heme binding; iron ion binding; lignin biosynthetic process; mitochondrion; oxidoreductase activity, acting on paired donors, with incorporation or reduction of molecular oxygen; p-coumarate 3-hydroxylase activity; plasma membrane	GO:0009805; GO:0005783; GO:0009813; GO:0020037; GO:0005506; GO:0009809; GO:0005739; GO:0016705; GO:0046409; GO:0005886
P43296	Cysteine proteinase RD19a (RD19) (EC 3.4.22.-)	RD19A At4g39090 F19H22.190	Arabidopsis thaliana (Mouse-ear cress)	cysteine-type endopeptidase activity; defense response to bacterium; nucleus; response to osmotic stress; response to salt stress; vacuole	GO:0004197; GO:0042742; GO:0005634; GO:0006970; GO:0009651; GO:0005773
Q10992	Cysteine proteinase inhibitor A (Cystatin-A) (SCA)		Helianthus annuus (Common sunflower)	cysteine-type endopeptidase inhibitor activity	GO:0004869
P25973	Cystatin (Low molecular mass protein inhibitor of cysteine proteinases) (Fragment)		Glycine max (Soybean) (Glycine hispida)	cysteine-type endopeptidase inhibitor activity	GO:0004869
V7BNT8	Uncharacterized protein	PHAVU_006G142600g	Phaseolus vulgaris (Kidney bean) (French bean)	cysteine-type endopeptidase inhibitor activity	GO:0004869
I1L2L4	Uncharacterized protein		Glycine max (Soybean) (Glycine hispida)	cysteine-type endopeptidase inhibitor activity	GO:0004869
I1LHN1	Uncharacterized protein		Glycine max (Soybean) (Glycine hispida)	cysteine-type endopeptidase inhibitor activity	GO:0004869
K4C291	Uncharacterized protein	Solyc05g054120.1	Solanum lycopersicum (Tomato) (Lycopersicon esculentum)	cysteine-type endopeptidase inhibitor activity	GO:0004869
Q2QFR3	Cysteine proteinase aleuran type		Nicotiana benthamiana	cysteine-type peptidase activity	GO:0008234
R0GMP7	Uncharacterized protein	CARUB_v10026660mg	Capsella rubella	cysteine-type peptidase activity	GO:0008234
V7BK11	Uncharacterized protein	PHAVU_007G234100g	Phaseolus vulgaris (Kidney bean) (French bean)	cysteine-type peptidase activity	GO:0008234
T2BQ67	Cysteine protease CP15	CP15	Nicotiana tabacum (Common tobacco)	cysteine-type peptidase activity	GO:0008234
C3RSF4	Cysteine protease		Nicotiana tabacum (Common tobacco)	cysteine-type peptidase activity	GO:0008234
Q84YH6	CPR2-like cysteine proteinase		Nicotiana tabacum (Common tobacco)	cysteine-type peptidase activity	GO:0008234
Q43579	Tobacco pre-pro-cysteine proteinase		Nicotiana tabacum (Common tobacco)	cysteine-type peptidase activity	GO:0008234
Q84YH8	NTCP23-like cysteine proteinase		Nicotiana tabacum (Common tobacco)	cysteine-type peptidase activity	GO:0008234
T2BRU8	Cysteine protease CP6	CP6	Nicotiana tabacum (Common tobacco)	cysteine-type peptidase activity	GO:0008234
Q43580	Tobacco pre-pro-cysteine proteinase		Nicotiana tabacum (Common tobacco)	cysteine-type peptidase activity	GO:0008234
E4MXF3	mRNA, clone: RTFL01-22-I09		Thellungiella halophila (Salt cress)	cysteine-type peptidase activity	GO:0008234
Q10716	Cysteine proteinase 1 (EC 3.4.22.-)	CCP1	Zea mays (Maize)	cysteine-type peptidase activity; defense response to bacterium; nucleus; response to osmotic stress; vacuole	GO:0008234; GO:0042742; GO:0005634; GO:0006970; GO:0005773
P20721	Low-temperature-induced cysteine proteinase (EC 3.4.22.-) (Fragment)		Solanum lycopersicum (Tomato) (Lycopersicon esculentum)	cysteine-type peptidase activity; response to stress	GO:0008234; GO:0006950
P25804	Cysteine proteinase 15A (EC 3.4.22.-) (Turgor-responsive protein 15A)		Pisum sativum (Garden pea)	cysteine-type peptidase activity; response to stress	GO:0008234; GO:0006950
Q8RWQ9	Thiol protease aleurain-like (EC 3.4.22.16)	At3g45310 F18N11.70	Arabidopsis thaliana (Mouse-ear cress)	cysteine-type peptidase activity; vacuole	GO:0008234; GO:0005773
Q8H166	Thiol protease aleurain (AtALEU) (EC 3.4.22.16) (Senescence-associated gene product 2)	ALEU AALP SAG2 At5g60360 MUF9.1	Arabidopsis thaliana (Mouse-ear cress)	cysteine-type peptidase activity; vacuole	GO:0008234; GO:0005773
Q10717	Cysteine proteinase 2 (EC 3.4.22.-)	CCP2	Zea mays (Maize)	cysteine-type peptidase activity; vacuole	GO:0008234; GO:0005773
Q40143	Cysteine proteinase 3 (EC 3.4.22.-)	CYP-3	Solanum lycopersicum (Tomato) (Lycopersicon esculentum)	cysteine-type peptidase activity; vacuole	GO:0008234; GO:0005773
Q07491	Pre-pro-cysteine proteinase (Fragment)		Solanum lycopersicum (Tomato) (Lycopersicon esculentum)	cysteine-type peptidase activity; vacuole	GO:0008234; GO:0005773
K4BVH5	Uncharacterized protein	Solyc04g080960.2	Solanum lycopersicum (Tomato) (Lycopersicon esculentum)	cysteine-type peptidase activity; vacuole	GO:0008234; GO:0005773
Q9XHL7	Translationally-controlled tumor protein homolog (TCTP)	TCTP TCTP1	Nicotiana tabacum (Common tobacco)	cytoplasm	GO:0005737
P17784	Fructose-bisphosphate aldolase cytoplasmic isozyme (EC 4.1.2.13) (Gravity-specific protein GSC 233)	FBA Os05g0402700 LOC_Os05g33380 OSJNBa0035J16.18 OSJNBb0006J12.6	Oryza sativa subsp. japonica (Rice)	cytoplasm; cytosol; fructose-bisphosphate aldolase activity; glycolytic process; response to stress	GO:0005737; GO:0005829; GO:0004332; GO:0006096; GO:0006950	Carbohydrate degradation; glycolysis; D-glyceraldehyde 3-phosphate and glycerone phosphate from D-glucose: step 4/4.
P42801	Inositol-3-phosphate synthase isozyme 1 (AtIPS1) (MIP synthase 1) (EC 5.5.1.4) (Myo-inositol 1-phosphate synthase 1) (AtMIPS 1) (MI-1-P synthase 1)	IPS1 MIPS1 At4g39800 T19P19.190	Arabidopsis thaliana (Mouse-ear cress)	cytoplasm; embryo development ending in seed dormancy; inositol biosynthetic process; inositol-3-phosphate synthase activity; myo-inositol hexakisphosphate biosynthetic process; phosphatidylserine biosynthetic process; post-embryonic development	GO:0005737; GO:0009793; GO:0006021; GO:0004512; GO:0010264; GO:0006659; GO:0009791	Polyol metabolism; myo-inositol biosynthesis; myo-inositol from D-glucose 6-phosphate: step 1/2.
Q9LX12	Probable inositol 3-phosphate synthase isozyme 3 (AtIPS3) (MIP synthase 3) (EC 5.5.1.4) (Myo-inositol 1-phosphate synthase 3) (AtMIPS 3) (MI-1-P synthase 3)	IPS3 MIPS3 At5g10170 T31P16_160	Arabidopsis thaliana (Mouse-ear cress)	cytoplasm; embryo development ending in seed dormancy; inositol biosynthetic process; inositol-3-phosphate synthase activity; phospholipid biosynthetic process	GO:0005737; GO:0009793; GO:0006021; GO:0004512; GO:0008654	Polyol metabolism; myo-inositol biosynthesis; myo-inositol from D-glucose 6-phosphate: step 1/2.
D7L9D9	Thioredoxin reductase (EC 1.8.1.9)	ARALYDRAFT_319692	Arabidopsis lyrata subsp. lyrata (Lyre-leaved rock-cress)	cytoplasm; flavin adenine dinucleotide binding; removal of superoxide radicals; thioredoxin-disulfide reductase activity	GO:0005737; GO:0050660; GO:0019430; GO:0004791
P46256	Fructose-bisphosphate aldolase, cytoplasmic isozyme 1 (EC 4.1.2.13)		Pisum sativum (Garden pea)	cytoplasm; fructose-bisphosphate aldolase activity; glycolytic process	GO:0005737; GO:0004332; GO:0006096	Carbohydrate degradation; glycolysis; D-glyceraldehyde 3-phosphate and glycerone phosphate from D-glucose: step 4/4.
P46257	Fructose-bisphosphate aldolase, cytoplasmic isozyme 2 (EC 4.1.2.13)		Pisum sativum (Garden pea)	cytoplasm; fructose-bisphosphate aldolase activity; glycolytic process	GO:0005737; GO:0004332; GO:0006096	Carbohydrate degradation; glycolysis; D-glyceraldehyde 3-phosphate and glycerone phosphate from D-glucose: step 4/4.
O65735	Fructose-bisphosphate aldolase, cytoplasmic isozyme (EC 4.1.2.13)	ALDC	Cicer arietinum (Chickpea) (Garbanzo)	cytoplasm; fructose-bisphosphate aldolase activity; glycolytic process	GO:0005737; GO:0004332; GO:0006096	Carbohydrate degradation; glycolysis; D-glyceraldehyde 3-phosphate and glycerone phosphate from D-glucose: step 4/4.
P29356	Fructose-bisphosphate aldolase, cytoplasmic isozyme (EC 4.1.2.13)		Spinacia oleracea (Spinach)	cytoplasm; fructose-bisphosphate aldolase activity; glycolytic process	GO:0005737; GO:0004332; GO:0006096	Carbohydrate degradation; glycolysis; D-glyceraldehyde 3-phosphate and glycerone phosphate from D-glucose: step 4/4.
P22197	Fructose-bisphosphate aldolase, cytoplasmic isozyme (EC 4.1.2.13)	At4g26520 M3E9.50	Arabidopsis thaliana (Mouse-ear cress)	cytoplasm; fructose-bisphosphate aldolase activity; glycolytic process; response to hypoxia	GO:0005737; GO:0004332; GO:0006096; GO:0001666	Carbohydrate degradation; glycolysis; D-glyceraldehyde 3-phosphate and glycerone phosphate from D-glucose: step 4/4.
Q96348	Inositol-3-phosphate synthase (MIP synthase) (EC 5.5.1.4) (Myo-inositol 1-phosphate synthase) (IPS) (MI-1-P synthase)		Brassica napus (Rape)	cytoplasm; inositol biosynthetic process; inositol-3-phosphate synthase activity; phospholipid biosynthetic process	GO:0005737; GO:0006021; GO:0004512; GO:0008654	Polyol metabolism; myo-inositol biosynthesis; myo-inositol from D-glucose 6-phosphate: step 1/2.
P42802	Inositol-3-phosphate synthase (MIP synthase) (EC 5.5.1.4) (Myo-inositol 1-phosphate synthase) (IPS) (MI-1-P synthase)		Citrus paradisi (Grapefruit)	cytoplasm; inositol biosynthetic process; inositol-3-phosphate synthase activity; phospholipid biosynthetic process	GO:0005737; GO:0006021; GO:0004512; GO:0008654	Polyol metabolism; myo-inositol biosynthesis; myo-inositol from D-glucose 6-phosphate: step 1/2.
Q40271	Inositol-3-phosphate synthase (MIP synthase) (EC 5.5.1.4) (Myo-inositol 1-phosphate synthase) (IPS) (MI-1-P synthase)		Mesembryanthemum crystallinum (Common ice plant) (Cryophytum crystallinum)	cytoplasm; inositol biosynthetic process; inositol-3-phosphate synthase activity; phospholipid biosynthetic process	GO:0005737; GO:0006021; GO:0004512; GO:0008654	Polyol metabolism; myo-inositol biosynthesis; myo-inositol from D-glucose 6-phosphate: step 1/2.
Q9SSV4	Inositol-3-phosphate synthase (MIP synthase) (EC 5.5.1.4) (Myo-inositol 1-phosphate synthase) (IPS) (MI-1-P synthase)	INPS1	Nicotiana paniculata	cytoplasm; inositol biosynthetic process; inositol-3-phosphate synthase activity; phospholipid biosynthetic process	GO:0005737; GO:0006021; GO:0004512; GO:0008654	Polyol metabolism; myo-inositol biosynthesis; myo-inositol from D-glucose 6-phosphate: step 1/2.
Q9FYV1	Inositol-3-phosphate synthase (MIP synthase) (EC 5.5.1.4) (Myo-inositol 1-phosphate synthase) (IPS) (MI-1-P synthase)		Sesamum indicum (Oriental sesame) (Sesamum orientale)	cytoplasm; inositol biosynthetic process; inositol-3-phosphate synthase activity; phospholipid biosynthetic process	GO:0005737; GO:0006021; GO:0004512; GO:0008654	Polyol metabolism; myo-inositol biosynthesis; myo-inositol from D-glucose 6-phosphate: step 1/2.
Q9LW96	Inositol-3-phosphate synthase (MIP synthase) (EC 5.5.1.4) (Myo-inositol 1-phosphate synthase) (IPS) (MI-1-P synthase)		Nicotiana tabacum (Common tobacco)	cytoplasm; inositol biosynthetic process; inositol-3-phosphate synthase activity; phospholipid biosynthetic process	GO:0005737; GO:0006021; GO:0004512; GO:0008654	Polyol metabolism; myo-inositol biosynthesis; myo-inositol from D-glucose 6-phosphate: step 1/2.
Q9S7U0	Inositol-3-phosphate synthase (MIP synthase) (EC 5.5.1.4) (Myo-inositol 1-phosphate synthase) (IPS) (MI-1-P synthase)	MIPS	Triticum aestivum (Wheat)	cytoplasm; inositol biosynthetic process; inositol-3-phosphate synthase activity; phospholipid biosynthetic process	GO:0005737; GO:0006021; GO:0004512; GO:0008654	Polyol metabolism; myo-inositol biosynthesis; myo-inositol from D-glucose 6-phosphate: step 1/2.
O23710	Proteasome subunit beta type-7-A (EC 3.4.25.1) (20S proteasome beta subunit B-1) (Proteasome component FA) (Proteasome component FB) (Proteasome subunit beta type-2)	PBB1 PRCFA PRCFB At3g27430 K1G2.15	Arabidopsis thaliana (Mouse-ear cress)	cytoplasm; nucleus; proteasome complex; proteasome core complex; proteolysis involved in cellular protein catabolic process; threonine-type endopeptidase activity	GO:0005737; GO:0005634; GO:0000502; GO:0005839; GO:0051603; GO:0004298
Q7DLS1	Proteasome subunit beta type-7-B (EC 3.4.25.1) (20S proteasome beta subunit B-2) (Proteasome component FC) (Proteasome subunit beta type-2)	PBB2 PRCFC At5g40580 MNF13.10	Arabidopsis thaliana (Mouse-ear cress)	cytoplasm; nucleus; proteasome complex; proteasome core complex; proteolysis involved in cellular protein catabolic process; threonine-type endopeptidase activity	GO:0005737; GO:0005634; GO:0000502; GO:0005839; GO:0051603; GO:0004298
O64464	Proteasome subunit beta type-1 (EC 3.4.25.1) (20S proteasome alpha subunit F) (20S proteasome subunit beta-6)	PBF1 Os09g0505600 LOC_Os09g32800	Oryza sativa subsp. japonica (Rice)	cytoplasm; nucleus; proteasome core complex; proteolysis involved in cellular protein catabolic process; threonine-type endopeptidase activity	GO:0005737; GO:0005634; GO:0005839; GO:0051603; GO:0004298
O82531	Proteasome subunit beta type-1 (EC 3.4.25.1) (20S proteasome alpha subunit F) (20S proteasome subunit beta-6)	PBF1	Petunia hybrida (Petunia)	cytoplasm; nucleus; proteasome core complex; proteolysis involved in cellular protein catabolic process; threonine-type endopeptidase activity	GO:0005737; GO:0005634; GO:0005839; GO:0051603; GO:0004298
P21568	Peptidyl-prolyl cis-trans isomerase (PPIase) (EC 5.2.1.8) (Cyclophilin) (Cyclosporin A-binding protein) (Rotamase)	CYP ROT1	Solanum lycopersicum (Tomato) (Lycopersicon esculentum)	cytoplasm; peptide binding; peptidyl-prolyl cis-trans isomerase activity; protein folding	GO:0005737; GO:0042277; GO:0003755; GO:0006457
P57752	Acyl-CoA-binding domain-containing protein 6 (Acyl-CoA binding protein 6) (Acyl-CoA-binding protein) (ACBP)	ACBP6 At1g31812 F5M6.27	Arabidopsis thaliana (Mouse-ear cress)	cytosol; fatty-acyl-CoA binding; lipid transport; phosphatidylcholine binding; plasma membrane; response to absence of light; response to cold; response to freezing	GO:0005829; GO:0000062; GO:0006869; GO:0031210; GO:0005886; GO:0009646; GO:0009409; GO:0050826
D7KZL1	Putative uncharacterized protein	ARALYDRAFT_477520	Arabidopsis lyrata subsp. lyrata (Lyre-leaved rock-cress)	cytosol; flower development; hydrolase activity; isopentenyl-diphosphate delta-isomerase activity; isoprenoid biosynthetic process; mitochondrion	GO:0005829; GO:0009908; GO:0016787; GO:0004452; GO:0008299; GO:0005739
Q9ZPS3	Glutamate decarboxylase 4 (GAD 4) (EC 4.1.1.15)	GAD4 At2g02010 F14H20.8	Arabidopsis thaliana (Mouse-ear cress)	cytosol; glutamate decarboxylase activity; glutamate metabolic process; nucleus; pyridoxal phosphate binding	GO:0005829; GO:0004351; GO:0006536; GO:0005634; GO:0030170
P54873	Hydroxymethylglutaryl-CoA synthase (HMG-CoA synthase) (EC 2.3.3.10) (3-hydroxy-3-methylglutaryl coenzyme A synthase) (Protein EMBRYO DEFECTIVE 2778) (Protein FLAKY POLLEN 1)	HMGS EMB2778 FKP1 MVA1 At4g11820 T26M18.30	Arabidopsis thaliana (Mouse-ear cress)	cytosol; hydroxymethylglutaryl-CoA synthase activity; isopentenyl diphosphate biosynthetic process, mevalonate pathway; plasmodesma; sterol biosynthetic process	GO:0005829; GO:0004421; GO:0019287; GO:0009506; GO:0016126	Metabolic intermediate biosynthesis; (R)-mevalonate biosynthesis; (R)-mevalonate from acetyl-CoA: step 2/3.
K4C7G6	Uncharacterized protein	Solyc06g065370.2	Solanum lycopersicum (Tomato) (Lycopersicon esculentum)	cytosol; negative regulation of catalytic activity; plasma membrane; serine-type endopeptidase activity	GO:0005829; GO:0043086; GO:0005886; GO:0004252
D7KIA5	Putative uncharacterized protein	ARALYDRAFT_312946	Arabidopsis lyrata subsp. lyrata (Lyre-leaved rock-cress)	cytosol; nucleic acid binding; plant-type cell wall; plasmodesma	GO:0005829; GO:0003676; GO:0009505; GO:0009506
Q9FKK7	Xylose isomerase (EC 5.3.1.5)	XYLA At5g57655 MUA2.25	Arabidopsis thaliana (Mouse-ear cress)	D-xylose metabolic process; Golgi apparatus; endoplasmic reticulum; metal ion binding; pentose-phosphate shunt; vacuolar membrane; vacuole; xylose isomerase activity	GO:0042732; GO:0005794; GO:0005783; GO:0046872; GO:0006098; GO:0005774; GO:0005773; GO:0009045
Q40082	Xylose isomerase (EC 5.3.1.5)	XYLA	Hordeum vulgare (Barley)	D-xylose metabolic process; Golgi apparatus; endoplasmic reticulum; metal ion binding; pentose-phosphate shunt; vacuolar membrane; xylose isomerase activity	GO:0042732; GO:0005794; GO:0005783; GO:0046872; GO:0006098; GO:0005774; GO:0009045
M1CMJ2	Xylose isomerase (EC 5.3.1.5)	PGSC0003DMG400027477	Solanum tuberosum (Potato)	D-xylose metabolic process; Golgi apparatus; endoplasmic reticulum; metal ion binding; pentose-phosphate shunt; vacuolar membrane; xylose isomerase activity	GO:0042732; GO:0005794; GO:0005783; GO:0046872; GO:0006098; GO:0005774; GO:0009045
K4CBD6	Xylose isomerase (EC 5.3.1.5)	Solyc07g006650.2	Solanum lycopersicum (Tomato) (Lycopersicon esculentum)	D-xylose metabolic process; Golgi apparatus; endoplasmic reticulum; metal ion binding; pentose-phosphate shunt; vacuolar membrane; xylose isomerase activity	GO:0042732; GO:0005794; GO:0005783; GO:0046872; GO:0006098; GO:0005774; GO:0009045
I1MSU1	Xylose isomerase (EC 5.3.1.5)		Glycine max (Soybean) (Glycine hispida)	D-xylose metabolic process; metal ion binding; pentose-phosphate shunt; xylose isomerase activity	GO:0042732; GO:0046872; GO:0006098; GO:0009045
V7CD28	Xylose isomerase (EC 5.3.1.5)	PHAVU_003G148700g	Phaseolus vulgaris (Kidney bean) (French bean)	D-xylose metabolic process; metal ion binding; pentose-phosphate shunt; xylose isomerase activity	GO:0042732; GO:0046872; GO:0006098; GO:0009045
T2DP67	Xylose isomerase (EC 5.3.1.5)		Phaseolus vulgaris (Kidney bean) (French bean)	D-xylose metabolic process; metal ion binding; pentose-phosphate shunt; xylose isomerase activity	GO:0042732; GO:0046872; GO:0006098; GO:0009045
Q9MB66	Thionin like protein	Nt-thionin	Nicotiana tabacum (Common tobacco)	defense response	GO:0006952
P28814	Barwin		Hordeum vulgare (Barley)	defense response to bacterium; defense response to fungus	GO:0042742; GO:0050832
I6VW44	Pathogenesis-related protein 4	PR4	Capsicum annuum (Bell pepper)	defense response to bacterium; defense response to fungus	GO:0042742; GO:0050832
O64393	Wheatwin-2 (Pathogenesis-related protein 4b)	PR4B	Triticum aestivum (Wheat)	defense response to bacterium; defense response to fungus; killing of cells of other organism; plant-type hypersensitive response	GO:0042742; GO:0050832; GO:0031640; GO:0009626
G7JHL0	Glucosidase ii beta subunit	MTR_4g083360	Medicago truncatula (Barrel medic) (Medicago tribuloides)	defense response to bacterium; endoplasmic reticulum	GO:0042742; GO:0005783
P25096	Protein P21		Glycine max (Soybean) (Glycine hispida)	defense response to fungus, incompatible interaction; response to salt stress	GO:0009817; GO:0009651
Q40901	Defensin-like protein (Gamma-thionin homolog PPT)		Petunia integrifolia (Violet-flowered petunia) (Petunia inflata)	defense response to fungus; extracellular region; killing of cells of other organism	GO:0050832; GO:0005576; GO:0031640
P20346	Defensin-like protein P322 (Probable protease inhibitor P322)		Solanum tuberosum (Potato)	defense response to fungus; extracellular region; killing of cells of other organism	GO:0050832; GO:0005576; GO:0031640
E3SU11	Thaumatin-like protein (allergen Ole e 13)		Olea europaea (Common olive)	defense response; extracellular region; response to biotic stimulus	GO:0006952; GO:0005576; GO:0009607
Q42952	Non-specific lipid-transfer protein 1 (LTP 1) (Pathogenesis-related protein 14) (PR-14)	LTP1	Nicotiana tabacum (Common tobacco)	defense response; lipid binding; lipid transport; response to biotic stimulus	GO:0006952; GO:0008289; GO:0006869; GO:0009607
P13046	Pathogenesis-related protein R major form (Thaumatin-like protein E22)		Nicotiana tabacum (Common tobacco)	defense response; response to biotic stimulus; vacuole	GO:0006952; GO:0009607; GO:0005773
P07052	Pathogenesis-related protein R minor form (PR-R) (PROB12) (Thaumatin-like protein E2)		Nicotiana tabacum (Common tobacco)	defense response; response to biotic stimulus; vacuole	GO:0006952; GO:0009607; GO:0005773
R0GIR1	Uncharacterized protein (Fragment)	CARUB_v10004941mg	Capsella rubella	dihydroorotase activity; pyrimidine nucleobase biosynthetic process	GO:0004151; GO:0019856
R0GWP0	Uncharacterized protein (Fragment)	CARUB_v10004941mg	Capsella rubella	dihydroorotase activity; pyrimidine nucleobase biosynthetic process	GO:0004151; GO:0019856
Q9C681	Probable histone H2A.1 (HTA10)	At1g51060 F23H24.9	Arabidopsis thaliana (Mouse-ear cress)	DNA binding; cell wall; nucleolus; nucleosome; nucleosome assembly	GO:0003677; GO:0005618; GO:0005730; GO:0000786; GO:0006334
Q9LD28	Histone H2A.6 (HTA1) (Protein RESISTANT TO AGROBACTERIUM TRANSFORMATION 5)	RAT5 H2A-1 At5g54640 MRB17.14	Arabidopsis thaliana (Mouse-ear cress)	DNA binding; DNA mediated transformation; nucleolus; nucleosome; nucleosome assembly; response to bacterium; response to wounding	GO:0003677; GO:0009294; GO:0005730; GO:0000786; GO:0006334; GO:0009617; GO:0009611
Q43312	Protein H2A.7 (wcH2A-10) (wcH2A-4)	H2A-4; H2A-10	Triticum aestivum (Wheat)	DNA binding; DNA mediated transformation; nucleolus; nucleosome; nucleosome assembly; response to bacterium; response to wounding	GO:0003677; GO:0009294; GO:0005730; GO:0000786; GO:0006334; GO:0009617; GO:0009611
Q94F49	Probable histone H2A.5 (HTA7)	At5g27670 F15A18.130	Arabidopsis thaliana (Mouse-ear cress)	DNA binding; nucleolus; nucleosome; nucleosome assembly	GO:0003677; GO:0005730; GO:0000786; GO:0006334
Q9S9K7	Probable histone H2AXb (HTA3)	At1g54690 T22H22.12	Arabidopsis thaliana (Mouse-ear cress)	DNA binding; nucleolus; nucleosome; nucleosome assembly; nucleus	GO:0003677; GO:0005730; GO:0000786; GO:0006334; GO:0005634
P25469	Histone H2A.1 (LeH2A-1)		Solanum lycopersicum (Tomato) (Lycopersicon esculentum)	DNA binding; nucleolus; nucleosome; nucleosome assembly; plasmodesma	GO:0003677; GO:0005730; GO:0000786; GO:0006334; GO:0009506
Q9FJE8	Probable histone H2A.7 (HTA6)	At5g59870 MMN10.22 MMN10_90	Arabidopsis thaliana (Mouse-ear cress)	DNA binding; nucleolus; nucleosome; nucleosome assembly; plasmodesma	GO:0003677; GO:0005730; GO:0000786; GO:0006334; GO:0009506
Q2HU68	Probable histone H2A.1	MtrDRAFT_AC149210g1v1	Medicago truncatula (Barrel medic) (Medicago tribuloides)	DNA binding; nucleosome; nucleosome assembly; nucleus	GO:0003677; GO:0000786; GO:0006334; GO:0005634
Q9LHQ5	Probable histone H2A.2 (HTA13)	At3g20670 F3H11.6	Arabidopsis thaliana (Mouse-ear cress)	DNA binding; nucleosome; nucleosome assembly; nucleus	GO:0003677; GO:0000786; GO:0006334; GO:0005634
O81826	Probable histone H2A.3 (HTA2)	At4g27230 M4I22.40	Arabidopsis thaliana (Mouse-ear cress)	DNA binding; nucleosome; nucleosome assembly; nucleus	GO:0003677; GO:0000786; GO:0006334; GO:0005634
P02277	Histone H2A.2.2		Triticum aestivum (Wheat)	DNA binding; nucleosome; nucleosome assembly; nucleus	GO:0003677; GO:0000786; GO:0006334; GO:0005634
Q43214	Protein H2A.6 (wcH2A-3)	H2A-3	Triticum aestivum (Wheat)	DNA binding; nucleosome; nucleosome assembly; nucleus	GO:0003677; GO:0000786; GO:0006334; GO:0005634
O04848	Probable histone H2AXa (HTA5)	At1g08880 F7G19.24	Arabidopsis thaliana (Mouse-ear cress)	DNA binding; nucleosome; nucleosome assembly; nucleus	GO:0003677; GO:0000786; GO:0006334; GO:0005634
O65759	Histone H2AX	HIS2A	Cicer arietinum (Chickpea) (Garbanzo)	DNA binding; nucleosome; nucleosome assembly; nucleus	GO:0003677; GO:0000786; GO:0006334; GO:0005634
P35063	Histone H2AX		Picea abies (Norway spruce) (Picea excelsa)	DNA binding; nucleosome; nucleosome assembly; nucleus	GO:0003677; GO:0000786; GO:0006334; GO:0005634
Q9M531	Histone H2A		Euphorbia esula (Leafy spurge)	DNA binding; nucleosome; nucleosome assembly; nucleus	GO:0003677; GO:0000786; GO:0006334; GO:0005634
P40280	Histone H2A		Zea mays (Maize)	DNA binding; nucleosome; nucleosome assembly; nucleus	GO:0003677; GO:0000786; GO:0006334; GO:0005634
P19177	Histone H2A		Petroselinum crispum (Parsley) (Petroselinum hortense)	DNA binding; nucleosome; nucleosome assembly; nucleus	GO:0003677; GO:0000786; GO:0006334; GO:0005634
R0HLR7	Histone H2A (Fragment)	CARUB_v10018149mg	Capsella rubella	DNA binding; nucleosome; nucleosome assembly; nucleus	GO:0003677; GO:0000786; GO:0006334; GO:0005634
R0EXY9	Histone H2A (Fragment)	CARUB_v10027287mg	Capsella rubella	DNA binding; nucleosome; nucleosome assembly; nucleus	GO:0003677; GO:0000786; GO:0006334; GO:0005634
V4LT25	Histone H2A	EUTSA_v10014861mg	Thellungiella salsuginea (Saltwater cress) (Arabidopsis glauca)	DNA binding; nucleosome; nucleosome assembly; nucleus	GO:0003677; GO:0000786; GO:0006334; GO:0005634
Q03250	Glycine-rich RNA-binding protein 7 (AtGR-RBP7) (AtRBG7) (Glycine-rich protein 7) (AtGRP7) (Protein COLD, CIRCADIAN RHYTHM, AND RNA BINDING 2) (Protein CCR2)	RBG7 CCR2 GR-RBP7 GRP7 At2g21660 F2G1.7	Arabidopsis thaliana (Mouse-ear cress)	DNA duplex unwinding; RNA binding; RNA secondary structure unwinding; alternative mRNA splicing, via spliceosome; apoplast; chloroplast; circadian rhythm; cytoplasm; cytosol; double-stranded DNA binding; innate immune response; mRNA binding; mRNA export from nucleus; nucleotide binding; nucleus; peroxisome; plasmodesma; regulation of stomatal movement; response to cadmium ion; response to cold; r…	GO:0032508; GO:0003723; GO:0010501; GO:0000380; GO:0048046; GO:0009507; GO:0007623; GO:0005737; GO:0005829; GO:0003690; GO:0045087; GO:0003729; GO:0006406; GO:0000166; GO:0005634; GO:0005777; GO:0009506; GO:0010119; GO:0046686; GO:0009409; GO:0006970; GO:0009651; GO:0009414; GO:0010043; GO:0003697; GO:0010228		C0LGT6; Q9FL28; Q88A91
E3W9P5	Putative metallocarboxypeptidase inhibitor	NtMCPIb	Nicotiana tabacum (Common tobacco)	endopeptidase inhibitor activity	GO:0004866
Q41649	FK506-binding protein 2 (EC 5.2.1.8) (15 kDa FKBP) (FKBP-15) (Peptidyl-prolyl cis-trans isomerase) (PPIase) (Rotamase)	FKBP15	Vicia faba (Broad bean) (Faba vulgaris)	endoplasmic reticulum lumen; peptidyl-prolyl cis-trans isomerase activity; protein folding; response to stress	GO:0005788; GO:0003755; GO:0006457; GO:0006950
M1BUC6	Uncharacterized protein	PGSC0003DMG400020591	Solanum tuberosum (Potato)	enzyme inhibitor activity; pectinesterase activity	GO:0004857; GO:0030599
M1BWF4	Uncharacterized protein	PGSC0003DMG400021150	Solanum tuberosum (Potato)	enzyme inhibitor activity; pectinesterase activity	GO:0004857; GO:0030599
K4B7R2	Uncharacterized protein	Solyc02g069300.1	Solanum lycopersicum (Tomato) (Lycopersicon esculentum)	enzyme inhibitor activity; pectinesterase activity	GO:0004857; GO:0030599
K4CWR1	Uncharacterized protein	Solyc09g092350.1	Solanum lycopersicum (Tomato) (Lycopersicon esculentum)	enzyme inhibitor activity; pectinesterase activity	GO:0004857; GO:0030599
U6C0U9	Uncharacterized protein	NaP18	Nicotiana alata (Winged tobacco) (Persian tobacco)	enzyme inhibitor activity; pectinesterase activity	GO:0004857; GO:0030599
O65849	P18 protein		Nicotiana alata (Winged tobacco) (Persian tobacco)	enzyme inhibitor activity; pectinesterase activity	GO:0004857; GO:0030599
Q8RWC5	Fasciclin-like arabinogalactan protein 16	FLA16 At2g35860 F11F19.23	Arabidopsis thaliana (Mouse-ear cress)	extracellular region	GO:0005576
Q9FT45	Fasciclin-like arabinogalactan protein 15	FLA15 At3g52370 T25B15_140	Arabidopsis thaliana (Mouse-ear cress)	extracellular region	GO:0005576
M0ZNS5	Uncharacterized protein	PGSC0003DMG400001848	Solanum tuberosum (Potato)	extracellular region	GO:0005576
M1A2A1	Uncharacterized protein	PGSC0003DMG400005108	Solanum tuberosum (Potato)	extracellular region	GO:0005576
K4B2M7	Uncharacterized protein	Solyc01g106600.2	Solanum lycopersicum (Tomato) (Lycopersicon esculentum)	extracellular region	GO:0005576
K4CN93	Uncharacterized protein	Solyc08g077330.2	Solanum lycopersicum (Tomato) (Lycopersicon esculentum)	extracellular region	GO:0005576
Q9LEH3	Peroxidase 15 (Prx15) (EC 1.11.1.7) (Anionic peroxidase)	pod	Ipomoea batatas (Sweet potato) (Convolvulus batatas)	extracellular region; heme binding; hydrogen peroxide catabolic process; metal ion binding; peroxidase activity	GO:0005576; GO:0020037; GO:0042744; GO:0046872; GO:0004601
P15003	Suberization-associated anionic peroxidase 1 (EC 1.11.1.7) (TMP1)	TAP1	Solanum lycopersicum (Tomato) (Lycopersicon esculentum)	extracellular region; heme binding; hydrogen peroxide catabolic process; metal ion binding; peroxidase activity	GO:0005576; GO:0020037; GO:0042744; GO:0046872; GO:0004601
Q9ZV04	Peroxidase 24 (Atperox P24) (EC 1.11.1.7) (ATP47)	PER24 P24 At2g39040 T7F6.21	Arabidopsis thaliana (Mouse-ear cress)	extracellular region; heme binding; hydrogen peroxide catabolic process; metal ion binding; peroxidase activity	GO:0005576; GO:0020037; GO:0042744; GO:0046872; GO:0004601
P15004	Suberization-associated anionic peroxidase 2 (EC 1.11.1.7) (TMP2)	TAP2	Solanum lycopersicum (Tomato) (Lycopersicon esculentum)	extracellular region; heme binding; hydrogen peroxide catabolic process; metal ion binding; peroxidase activity	GO:0005576; GO:0020037; GO:0042744; GO:0046872; GO:0004601
A7NY33	Peroxidase 4 (EC 1.11.1.7)	GSVIVT00023967001 LOC100257005	Vitis vinifera (Grape)	extracellular region; heme binding; hydrogen peroxide catabolic process; metal ion binding; peroxidase activity	GO:0005576; GO:0020037; GO:0042744; GO:0046872; GO:0004601
Q02200	Lignin-forming anionic peroxidase (EC 1.11.1.7)		Nicotiana sylvestris (Wood tobacco) (South American tobacco)	extracellular region; heme binding; hydrogen peroxide catabolic process; metal ion binding; peroxidase activity	GO:0005576; GO:0020037; GO:0042744; GO:0046872; GO:0004601
P12437	Suberization-associated anionic peroxidase (EC 1.11.1.7) (POPA)		Solanum tuberosum (Potato)	extracellular region; heme binding; hydrogen peroxide catabolic process; metal ion binding; peroxidase activity	GO:0005576; GO:0020037; GO:0042744; GO:0046872; GO:0004601
P11965	Lignin-forming anionic peroxidase (EC 1.11.1.7) (TOPA)		Nicotiana tabacum (Common tobacco)	extracellular region; heme binding; hydrogen peroxide catabolic process; metal ion binding; peroxidase activity	GO:0005576; GO:0020037; GO:0042744; GO:0046872; GO:0004601
Q9FG34	Peroxidase 54 (Atperox P54) (EC 1.11.1.7) (ATP29a)	PER54 P54 At5g06730 MPH15.9	Arabidopsis thaliana (Mouse-ear cress)	extracellular region; heme binding; hydrogen peroxide catabolic process; metal ion binding; peroxidase activity; vacuolar membrane	GO:0005576; GO:0020037; GO:0042744; GO:0046872; GO:0004601; GO:0005774
P24396	Probable pectate lyase P18 (EC 4.2.2.2) (Style development-specific protein 9612)	9612	Solanum lycopersicum (Tomato) (Lycopersicon esculentum)	extracellular region; metal ion binding; pectate lyase activity; pectin catabolic process	GO:0005576; GO:0046872; GO:0030570; GO:0045490	Glycan metabolism; pectin degradation; 2-dehydro-3-deoxy-D-gluconate from pectin: step 2/5.
Q949Q7	Serine carboxypeptidase-like 29 (EC 3.4.16.-)	SCPL29 At4g30810 F6I18.280 T10C21.3	Arabidopsis thaliana (Mouse-ear cress)	extracellular region; serine-type carboxypeptidase activity; vacuole	GO:0005576; GO:0004185; GO:0005773
P05119	Wound-induced proteinase inhibitor 2 (Wound-induced proteinase inhibitor II)		Solanum lycopersicum (Tomato) (Lycopersicon esculentum)	extracellular region; serine-type endopeptidase inhibitor activity	GO:0005576; GO:0004867
Q66GR0	Fasciclin-like arabinogalactan protein 17	FLA17 At5g06390 MHF15.9	Arabidopsis thaliana (Mouse-ear cress)	extracellular region; vacuole	GO:0005576; GO:0005773
Q39315	Acyl-CoA-binding protein (ACBP)		Brassica napus (Rape)	fatty-acyl-CoA binding; lipid binding; transport	GO:0000062; GO:0008289; GO:0006810
O22643	Acyl-CoA-binding protein (ACBP)	ACABP	Fritillaria agrestis (Stinkbells)	fatty-acyl-CoA binding; lipid binding; transport	GO:0000062; GO:0008289; GO:0006810
Q39779	Acyl-CoA-binding protein (ACBP)		Gossypium hirsutum (Upland cotton) (Gossypium mexicanum)	fatty-acyl-CoA binding; lipid binding; transport	GO:0000062; GO:0008289; GO:0006810
O04066	Acyl-CoA-binding protein (ACBP)		Ricinus communis (Castor bean)	fatty-acyl-CoA binding; lipid binding; transport	GO:0000062; GO:0008289; GO:0006810
Q38935	Peptidyl-prolyl cis-trans isomerase FKBP15-1 (PPIase FKBP15-1) (EC 5.2.1.8) (15 kDa FK506-binding protein) (15 kDa FKBP) (FK506-binding protein 15-1) (AtFKBP15-1) (FK506-binding protein 2-1) (Immunophilin FKBP15-1) (Rotamase)	FKBP15-1 At3g25220 MJL12.17	Arabidopsis thaliana (Mouse-ear cress)	FK506 binding; endoplasmic reticulum; endoplasmic reticulum lumen; membrane; peptidyl-proline modification; peptidyl-prolyl cis-trans isomerase activity; protein folding; protein peptidyl-prolyl isomerization	GO:0005528; GO:0005783; GO:0005788; GO:0016020; GO:0018208; GO:0003755; GO:0006457; GO:0000413
Q38936	Peptidyl-prolyl cis-trans isomerase FKBP15-2 (PPIase FKBP15-2) (EC 5.2.1.8) (15 kDa FK506-binding protein) (15 kDa FKBP) (FK506-binding protein 15-2) (AtFKBP15-2) (FK506-binding protein 2-2) (Immunophilin FKBP15-2) (Rotamase)	FKBP15-2 At5g48580 K15N18.5	Arabidopsis thaliana (Mouse-ear cress)	FK506 binding; Golgi apparatus; cytosol; endoplasmic reticulum; endoplasmic reticulum lumen; membrane; peptidyl-proline modification; peptidyl-prolyl cis-trans isomerase activity; protein folding; protein peptidyl-prolyl isomerization; vacuole	GO:0005528; GO:0005794; GO:0005829; GO:0005783; GO:0005788; GO:0016020; GO:0018208; GO:0003755; GO:0006457; GO:0000413; GO:0005773
Q39242	Thioredoxin reductase 2 (EC 1.8.1.9) (NADPH-dependent thioredoxin reductase 2) (NTR2) (NADPH-dependent thioredoxin reductase A) (AtNTRA)	NTR2 NTRA At2g17420 F5J6.18	Arabidopsis thaliana (Mouse-ear cress)	flavin adenine dinucleotide binding; mitochondrial matrix; removal of superoxide radicals; thioredoxin-disulfide reductase activity	GO:0050660; GO:0005759; GO:0019430; GO:0004791
Entry	Protein names	Gene names	Organism	Gene ontology (GO)	Gene ontology IDs	Pathway	Interacts with
Q42472	Glutamate decarboxylase 2 (GAD 2) (EC 4.1.1.15)	GAD2 GDH2 At1g65960 F12P19.12	Arabidopsis thaliana (Mouse-ear cress)	glutamate decarboxylase activity; glutamate metabolic process; nitrogen compound metabolic process; pyridoxal phosphate binding	GO:0004351; GO:0006536; GO:0006807; GO:0030170
Q9LSH2	Glutamate decarboxylase 5 (GAD 5) (EC 4.1.1.15)	GAD5 At3g17760 MIG5.6	Arabidopsis thaliana (Mouse-ear cress)	glutamate decarboxylase activity; glutamate metabolic process; plasmodesma; pyridoxal phosphate binding	GO:0004351; GO:0006536; GO:0009506; GO:0030170
P54767	Glutamate decarboxylase (GAD) (EC 4.1.1.15) (ERT D1)		Solanum lycopersicum (Tomato) (Lycopersicon esculentum)	glutamate decarboxylase activity; glutamate metabolic process; plasmodesma; pyridoxal phosphate binding	GO:0004351; GO:0006536; GO:0009506; GO:0030170
Q9ZPS4	Glutamate decarboxylase 3 (GAD 3) (EC 4.1.1.15)	GAD3 At2g02000 F14H20.7	Arabidopsis thaliana (Mouse-ear cress)	glutamate decarboxylase activity; glutamate metabolic process; pyridoxal phosphate binding	GO:0004351; GO:0006536; GO:0030170
Q07346	Glutamate decarboxylase (GAD) (EC 4.1.1.15)	GAD	Petunia hybrida (Petunia)	glutamate decarboxylase activity; glutamate metabolic process; pyridoxal phosphate binding	GO:0004351; GO:0006536; GO:0030170
Q8W2D1	Glutathione peroxidase		Raphanus sativus (Radish)	glutathione peroxidase activity; response to oxidative stress	GO:0004602; GO:0006979
V4KM20	Glutathione peroxidase	EUTSA_v10001645mg	Thellungiella salsuginea (Saltwater cress) (Arabidopsis glauca)	glutathione peroxidase activity; response to oxidative stress	GO:0004602; GO:0006979
M0ZUL7	Uncharacterized protein	PGSC0003DMG400003273	Solanum tuberosum (Potato)	glycerol metabolic process; glycerophosphodiester phosphodiesterase activity; lipid metabolic process	GO:0006071; GO:0008889; GO:0006629
K4B4Q2	Uncharacterized protein	Solyc02g014530.2	Solanum lycopersicum (Tomato) (Lycopersicon esculentum)	glycerol metabolic process; glycerophosphodiester phosphodiesterase activity; lipid metabolic process	GO:0006071; GO:0008889; GO:0006629
P24806	Xyloglucan endotransglucosylase/hydrolase protein 24 (At-XTH24) (XTH-24) (EC 2.4.1.207) (Endo-xyloglucan transferase) (Meristem protein 5) (MERI-5 protein) (MERI5 protein) (Xyloglucan endo-1,4-beta-D-glucanase)	XTH24 MERI-5 MERI5B SEN4 At4g30270 F9N11.120	Arabidopsis thaliana (Mouse-ear cress)	Golgi apparatus; apoplast; cell wall; cellular glucan metabolic process; cytoplasm; hydrolase activity, hydrolyzing O-glycosyl compounds; plant-type cell wall; plant-type cell wall loosening; plasma membrane; xyloglucan:xyloglucosyl transferase activity	GO:0005794; GO:0048046; GO:0005618; GO:0006073; GO:0005737; GO:0004553; GO:0009505; GO:0009828; GO:0005886; GO:0016762
Q38857	Xyloglucan endotransglucosylase/hydrolase protein 22 (At-XTH22) (XTH-22) (EC 2.4.1.207) (Touch protein 4)	XTH22 TCH4 At5g57560 MUA2.13	Arabidopsis thaliana (Mouse-ear cress)	Golgi apparatus; apoplast; cell wall; cellular glucan metabolic process; hydrolase activity, hydrolyzing O-glycosyl compounds; plant-type cell wall organization; response to auxin; response to brassinosteroid; response to cold; response to heat; response to mechanical stimulus; xyloglucan:xyloglucosyl transferase activity	GO:0005794; GO:0048046; GO:0005618; GO:0006073; GO:0004553; GO:0009664; GO:0009733; GO:0009741; GO:0009409; GO:0009408; GO:0009612; GO:0016762
Q38910	Probable xyloglucan endotransglucosylase/hydrolase protein 23 (At-XTH23) (XTH-23) (EC 2.4.1.207)	XTH23 XTR6 At4g25810 F14M19.90	Arabidopsis thaliana (Mouse-ear cress)	Golgi apparatus; apoplast; cell wall; cellular glucan metabolic process; hydrolase activity, hydrolyzing O-glycosyl compounds; xyloglucan:xyloglucosyl transferase activity	GO:0005794; GO:0048046; GO:0005618; GO:0006073; GO:0004553; GO:0016762
Q9FLC0	Peroxidase 52 (Atperox P52) (EC 1.11.1.7) (ATP49)	PER52 P52 At5g05340 K18I23.14	Arabidopsis thaliana (Mouse-ear cress)	Golgi apparatus; apoplast; cell wall; cytosol; heme binding; hydrogen peroxide catabolic process; metal ion binding; peroxidase activity	GO:0005794; GO:0048046; GO:0005618; GO:0005829; GO:0020037; GO:0042744; GO:0046872; GO:0004601
P93224	Non-specific lipid-transfer protein 2 (LTP 2)	LE16	Solanum lycopersicum (Tomato) (Lycopersicon esculentum)	Golgi apparatus; apoplast; chloroplast thylakoid; endosome; lipid binding; lipid transport; plant-type cell wall; plasma membrane; plasmodesma; programmed cell death; response to abscisic acid; response to salt stress; response to water deprivation; trans-Golgi network	GO:0005794; GO:0048046; GO:0009534; GO:0005768; GO:0008289; GO:0006869; GO:0009505; GO:0005886; GO:0009506; GO:0012501; GO:0009737; GO:0009651; GO:0009414; GO:0005802
G7JD13	Xyloglucan endotransglucosylase/hydrolase (EC 2.4.1.207)	MTR_4g128590	Medicago truncatula (Barrel medic) (Medicago tribuloides)	Golgi apparatus; apoplast; hydrolase activity, hydrolyzing O-glycosyl compounds; plant-type cell wall; plasma membrane; xyloglucan endotransglucosylase activity; xyloglucan metabolic process; xyloglucan:xyloglucosyl transferase activity	GO:0005794; GO:0048046; GO:0004553; GO:0009505; GO:0005886; GO:0080039; GO:0010411; GO:0016762
O48773	Protein disulfide-isomerase 2-3 (AtPDIL2-3) (EC 5.3.4.1) (Protein disulfide-isomerase 5-2) (AtPDIL5-2) (Protein disulfide-isomerase 9) (PDI9)	PDIL2-3 PDI9 PDIL5-2 At2g32920 T21L14.14	Arabidopsis thaliana (Mouse-ear cress)	Golgi apparatus; cell redox homeostasis; endoplasmic reticulum; endoplasmic reticulum lumen; glycerol ether metabolic process; plasma membrane; protein disulfide isomerase activity; protein disulfide oxidoreductase activity; response to endoplasmic reticulum stress; vacuole	GO:0005794; GO:0045454; GO:0005783; GO:0005788; GO:0006662; GO:0005886; GO:0003756; GO:0015035; GO:0034976; GO:0005773
Q67UF5	Protein disulfide isomerase-like 2-3 (OsPDIL2-3) (EC 5.3.4.1) (Protein disulfide isomerase-like 5-1) (OsPDIL5-1)	PDIL2-3 PDIL5-1 Os09g0451500 LOC_Os09g27830 OJ1163_C07.26 P0488D02.3	Oryza sativa subsp. japonica (Rice)	Golgi apparatus; cell redox homeostasis; extracellular region; glycerol ether metabolic process; plant-type cell wall; plasma membrane; protein disulfide isomerase activity; protein disulfide oxidoreductase activity; response to endoplasmic reticulum stress; vacuole	GO:0005794; GO:0045454; GO:0005576; GO:0006662; GO:0009505; GO:0005886; GO:0003756; GO:0015035; GO:0034976; GO:0005773
M4CMV8	Uncharacterized protein	BRA005546	Brassica rapa subsp. pekinensis (Chinese cabbage) (Brassica pekinensis)	Golgi apparatus; cell redox homeostasis; glycerol ether metabolic process; isomerase activity; plasma membrane; protein disulfide oxidoreductase activity; response to endoplasmic reticulum stress; vacuole	GO:0005794; GO:0045454; GO:0006662; GO:0016853; GO:0005886; GO:0015035; GO:0034976; GO:0005773
D7LFN2	Putative uncharacterized protein	ARALYDRAFT_482234	Arabidopsis lyrata subsp. lyrata (Lyre-leaved rock-cress)	Golgi apparatus; cell redox homeostasis; glycerol ether metabolic process; isomerase activity; plasma membrane; protein disulfide oxidoreductase activity; response to endoplasmic reticulum stress; vacuole	GO:0005794; GO:0045454; GO:0006662; GO:0016853; GO:0005886; GO:0015035; GO:0034976; GO:0005773
K4B2Y6	Uncharacterized protein	Solyc01g107700.2	Solanum lycopersicum (Tomato) (Lycopersicon esculentum)	Golgi apparatus; cell wall; endoplasmic reticulum; response to salt stress	GO:0005794; GO:0005618; GO:0005783; GO:0009651
M4C7X4	Glutathione peroxidase	BRA000302	Brassica rapa subsp. pekinensis (Chinese cabbage) (Brassica pekinensis)	Golgi apparatus; cellular response to water deprivation; endosome; glutathione peroxidase activity; response to hydrogen peroxide; trans-Golgi network	GO:0005794; GO:0042631; GO:0005768; GO:0004602; GO:0042542; GO:0005802
K7VPG4	Peptidyl-prolyl cis-trans isomerase		Solanum tuberosum (Potato)	Golgi apparatus; cytosol; peptidyl-prolyl cis-trans isomerase activity; protein folding; vacuole	GO:0005794; GO:0005829; GO:0003755; GO:0006457; GO:0005773
M1AGU2	Peptidyl-prolyl cis-trans isomerase	PGSC0003DMG400008723	Solanum tuberosum (Potato)	Golgi apparatus; cytosol; peptidyl-prolyl cis-trans isomerase activity; protein folding; vacuole	GO:0005794; GO:0005829; GO:0003755; GO:0006457; GO:0005773
K4CTF8	Peptidyl-prolyl cis-trans isomerase	Solyc09g057670.2	Solanum lycopersicum (Tomato) (Lycopersicon esculentum)	Golgi apparatus; cytosol; peptidyl-prolyl cis-trans isomerase activity; protein folding; vacuole	GO:0005794; GO:0005829; GO:0003755; GO:0006457; GO:0005773
Q42578	Peroxidase 53 (Atperox P53) (EC 1.11.1.7) (ATPA2)	PER53 P53 At5g06720 MPH15.8	Arabidopsis thaliana (Mouse-ear cress)	Golgi apparatus; defense response to nematode; extracellular region; flower development; heme binding; hydrogen peroxide catabolic process; metal ion binding; peroxidase activity	GO:0005794; GO:0002215; GO:0005576; GO:0009908; GO:0020037; GO:0042744; GO:0046872; GO:0004601
K4D2D0	Uncharacterized protein	Solyc10g078890.1	Solanum lycopersicum (Tomato) (Lycopersicon esculentum)	Golgi apparatus; defense response to nematode; flower development; heme binding; peroxidase activity; response to oxidative stress; vacuolar membrane	GO:0005794; GO:0002215; GO:0009908; GO:0020037; GO:0004601; GO:0006979; GO:0005774
O80977	Vacuolar-sorting receptor 3 (AtVSR3) (BP80-like protein a') (AtBP80a') (Epidermal growth factor receptor-like protein 2a) (AtELP2a)	VSR3 BP80A' ELP2A At2g14740 F26C24.12	Arabidopsis thaliana (Mouse-ear cress)	Golgi apparatus; Golgi membrane; calcium ion binding; clathrin-coated vesicle membrane; endosome; integral component of membrane; late endosome membrane; membrane; protein targeting to vacuole; trans-Golgi network	GO:0005794; GO:0000139; GO:0005509; GO:0030665; GO:0005768; GO:0016021; GO:0031902; GO:0016020; GO:0006623; GO:0005802
Q56ZQ3	Vacuolar-sorting receptor 4 (AtVSR4) (BP80-like protein a) (AtBP80a) (Epidermal growth factor receptor-like protein 2b) (AtELP2b)	VSR4 BP80A ELP2B At2g14720 F26C24.14	Arabidopsis thaliana (Mouse-ear cress)	Golgi apparatus; Golgi membrane; calcium ion binding; clathrin-coated vesicle membrane; endosome; integral component of membrane; late endosome membrane; protein targeting to vacuole; trans-Golgi network; vacuole	GO:0005794; GO:0000139; GO:0005509; GO:0030665; GO:0005768; GO:0016021; GO:0031902; GO:0006623; GO:0005802; GO:0005773
Q9LFP1	Vesicle-associated membrane protein 713 (AtVAMP713)	VAMP713 At5g11150 F2I11_40	Arabidopsis thaliana (Mouse-ear cress)	Golgi apparatus; integral component of membrane; protein transport; response to salt stress; vacuolar membrane; vacuole; vesicle-mediated transport	GO:0005794; GO:0016021; GO:0015031; GO:0009651; GO:0005774; GO:0005773; GO:0016192
Q05431	L-ascorbate peroxidase 1, cytosolic (AP) (AtAPx01) (EC 1.11.1.11)	APX1 At1g07890 F24B9.2	Arabidopsis thaliana (Mouse-ear cress)	Golgi apparatus; L-ascorbate peroxidase activity; cell wall; chloroplast; chloroplast stroma; cytosol; embryo development ending in seed dormancy; heme binding; hydrogen peroxide catabolic process; metal ion binding; plasma membrane; plasmodesma; response to cadmium ion; response to heat; response to reactive oxygen species; response to salt stress	GO:0005794; GO:0016688; GO:0005618; GO:0009507; GO:0009570; GO:0005829; GO:0009793; GO:0020037; GO:0042744; GO:0046872; GO:0005886; GO:0009506; GO:0046686; GO:0009408; GO:0000302; GO:0009651
Q99070	Glycine-rich RNA-binding protein 2	GRP2	Sorghum bicolor (Sorghum) (Sorghum vulgare)	Golgi apparatus; RNA binding; alternative mRNA splicing, via spliceosome; apoplast; cell wall; chloroplast; innate immune response; nucleolus; nucleotide binding; peroxisome; plasma membrane; plasmodesma; response to abscisic acid; response to cold; response to salt stress; response to zinc ion	GO:0005794; GO:0003723; GO:0000380; GO:0048046; GO:0005618; GO:0009507; GO:0045087; GO:0005730; GO:0000166; GO:0005777; GO:0005886; GO:0009506; GO:0009737; GO:0009409; GO:0009651; GO:0010043
P10979	Glycine-rich RNA-binding, abscisic acid-inducible protein	RAB15	Zea mays (Maize)	Golgi apparatus; RNA binding; alternative mRNA splicing, via spliceosome; apoplast; cell wall; chloroplast; innate immune response; nucleolus; nucleotide binding; peroxisome; plasma membrane; plasmodesma; response to abscisic acid; response to cold; response to salt stress; response to zinc ion	GO:0005794; GO:0003723; GO:0000380; GO:0048046; GO:0005618; GO:0009507; GO:0045087; GO:0005730; GO:0000166; GO:0005777; GO:0005886; GO:0009506; GO:0009737; GO:0009409; GO:0009651; GO:0010043
Q03251	Glycine-rich RNA-binding protein 8 (AtGR-RBP8) (AtRBG8) (Glycine-rich protein 8) (AtGRP8) (Protein COLD, CIRCADIAN RHYTHM, AND RNA BINDING 1) (Protein CCR1)	RBG8 CCR1 GR-RBP8 GRP8 At4g39260 T22F8.160	Arabidopsis thaliana (Mouse-ear cress)	Golgi apparatus; RNA binding; alternative mRNA splicing, via spliceosome; apoplast; cell wall; chloroplast; innate immune response; nucleolus; nucleotide binding; peroxisome; plasma membrane; plasmodesma; response to abscisic acid; response to cold; response to salt stress; response to zinc ion	GO:0005794; GO:0003723; GO:0000380; GO:0048046; GO:0005618; GO:0009507; GO:0045087; GO:0005730; GO:0000166; GO:0005777; GO:0005886; GO:0009506; GO:0009737; GO:0009409; GO:0009651; GO:0010043
P93484	Vacuolar-sorting receptor 1 (80 kDa proaleurein-binding protein) (BP-80)	BP80	Pisum sativum (Garden pea)	Golgi membrane; calcium ion binding; clathrin-coated vesicle membrane; integral component of membrane; late endosome membrane; protein transport	GO:0000139; GO:0005509; GO:0030665; GO:0016021; GO:0031902; GO:0015031
M1CZP5	Peptidyl-prolyl cis-trans isomerase (EC 5.2.1.8)	PGSC0003DMG400030445	Solanum tuberosum (Potato)	Golgi stack; chloroplast; cytosol; multivesicular body; peptidyl-prolyl cis-trans isomerase activity; plasmodesma; protein folding; root development	GO:0005795; GO:0009507; GO:0005829; GO:0005771; GO:0003755; GO:0009506; GO:0006457; GO:0048364
K4CA55	Peptidyl-prolyl cis-trans isomerase (EC 5.2.1.8)	Solyc06g076970.2	Solanum lycopersicum (Tomato) (Lycopersicon esculentum)	Golgi stack; chloroplast; cytosol; multivesicular body; peptidyl-prolyl cis-trans isomerase activity; plasmodesma; protein folding; root development	GO:0005795; GO:0009507; GO:0005829; GO:0005771; GO:0003755; GO:0009506; GO:0006457; GO:0048364
Q8LDP4	Peptidyl-prolyl cis-trans isomerase CYP19-4 (PPIase CYP19-4) (EC 5.2.1.8) (Cyclophilin of 19 kDa 4) (Cyclophilin-5) (Rotamase CYP19-4)	CYP19-4 CYP5 At2g29960 F23F1.12	Arabidopsis thaliana (Mouse-ear cress)	Golgi stack; cytosol; endoplasmic reticulum; membrane; multivesicular body; peptide binding; peptidyl-prolyl cis-trans isomerase activity; protein folding; protein peptidyl-prolyl isomerization	GO:0005795; GO:0005829; GO:0005783; GO:0016020; GO:0005771; GO:0042277; GO:0003755; GO:0006457; GO:0000413
M4DPB2	Peptidyl-prolyl cis-trans isomerase (EC 5.2.1.8)	BRA018353	Brassica rapa subsp. pekinensis (Chinese cabbage) (Brassica pekinensis)	Golgi stack; cytosol; multivesicular body; peptidyl-prolyl cis-trans isomerase activity; protein folding	GO:0005795; GO:0005829; GO:0005771; GO:0003755; GO:0006457
D7LLE7	Peptidyl-prolyl cis-trans isomerase (EC 5.2.1.8)	ARALYDRAFT_481903	Arabidopsis lyrata subsp. lyrata (Lyre-leaved rock-cress)	Golgi stack; cytosol; multivesicular body; peptidyl-prolyl cis-trans isomerase activity; protein folding	GO:0005795; GO:0005829; GO:0005771; GO:0003755; GO:0006457
I3SUV9	Uncharacterized protein		Medicago truncatula (Barrel medic) (Medicago tribuloides)	GTP binding; Golgi apparatus; chloroplast; cytosol; endoplasmic reticulum; extrinsic component of membrane; intracellular protein transport; plasma membrane; vesicle-mediated transport	GO:0005525; GO:0005794; GO:0009507; GO:0005829; GO:0005783; GO:0019898; GO:0006886; GO:0005886; GO:0016192
P51821	ADP-ribosylation factor 1	ARF1	Chlamydomonas reinhardtii (Chlamydomonas smithii)	GTP binding; Golgi apparatus; copper ion binding; cytosol; plasma membrane; plasmodesma; protein transport; response to cadmium ion; small GTPase mediated signal transduction; vacuolar membrane; vesicle-mediated transport	GO:0005525; GO:0005794; GO:0005507; GO:0005829; GO:0005886; GO:0009506; GO:0015031; GO:0046686; GO:0007264; GO:0005774; GO:0016192
P36397	ADP-ribosylation factor 1 (AtARF1)	ARF1 At2g47170 T3D7.2 T8I13.1	Arabidopsis thaliana (Mouse-ear cress)	GTP binding; Golgi apparatus; endosome; phospholipase activator activity; positive regulation of catalytic activity; protein transport; small GTPase mediated signal transduction; vesicle-mediated transport	GO:0005525; GO:0005794; GO:0005768; GO:0016004; GO:0043085; GO:0015031; GO:0007264; GO:0016192
P51823	ADP-ribosylation factor 2	ARF Os05g0489600 LOC_Os05g41060 OJ1119_H02.17	Oryza sativa subsp. japonica (Rice)	GTP binding; Golgi apparatus; intracellular protein transport; protein ADP-ribosylation; small GTPase mediated signal transduction; vesicle-mediated transport	GO:0005525; GO:0005794; GO:0006886; GO:0006471; GO:0007264; GO:0016192
K4BMM4	Uncharacterized protein	Solyc03g120750.2	Solanum lycopersicum (Tomato) (Lycopersicon esculentum)	GTP binding; Golgi apparatus; nucleus; protein transport; small GTPase mediated signal transduction; vacuolar membrane	GO:0005525; GO:0005794; GO:0005634; GO:0015031; GO:0007264; GO:0005774
P51822	ADP-ribosylation factor 1	ARF1	Daucus carota (Carrot)	GTP binding; Golgi apparatus; protein transport; small GTPase mediated signal transduction; vesicle-mediated transport	GO:0005525; GO:0005794; GO:0015031; GO:0007264; GO:0016192
O23778	ADP-ribosylation factor 1	ARF1	Catharanthus roseus (Madagascar periwinkle) (Vinca rosea)	GTP binding; Golgi apparatus; protein transport; small GTPase mediated signal transduction; vesicle-mediated transport	GO:0005525; GO:0005794; GO:0015031; GO:0007264; GO:0016192
Q06396	ADP-ribosylation factor 1 (13 kDa cold-induced protein)	Os01g0813400 LOC_Os01g59790 OSJNBa0085D07.10 P0425G02.41 P0432B10.14	Oryza sativa subsp. japonica (Rice)	GTP binding; Golgi apparatus; protein transport; small GTPase mediated signal transduction; vesicle-mediated transport	GO:0005525; GO:0005794; GO:0015031; GO:0007264; GO:0016192
O48649	ADP-ribosylation factor 1	ARF1	Salix bakko (Japanese willow)	GTP binding; Golgi apparatus; protein transport; small GTPase mediated signal transduction; vesicle-mediated transport	GO:0005525; GO:0005794; GO:0015031; GO:0007264; GO:0016192
P49076	ADP-ribosylation factor	ARF1	Zea mays (Maize)	GTP binding; Golgi apparatus; protein transport; small GTPase mediated signal transduction; vesicle-mediated transport	GO:0005525; GO:0005794; GO:0015031; GO:0007264; GO:0016192
O48920	ADP-ribosylation factor	ARF	Vigna unguiculata (Cowpea)	GTP binding; Golgi apparatus; protein transport; small GTPase mediated signal transduction; vesicle-mediated transport	GO:0005525; GO:0005794; GO:0015031; GO:0007264; GO:0016192
K7LJF5	Uncharacterized protein		Glycine max (Soybean) (Glycine hispida)	GTP binding; intracellular; membrane; small GTPase mediated signal transduction	GO:0005525; GO:0005622; GO:0016020; GO:0007264
R0I0R2	Uncharacterized protein	CARUB_v10021017mg	Capsella rubella	GTP binding; intracellular; small GTPase mediated signal transduction	GO:0005525; GO:0005622; GO:0007264
A0FCQ6	Small GTPase Rab2		Capsicum annuum (Bell pepper)	GTP binding; protein transport; small GTPase mediated signal transduction	GO:0005525; GO:0015031; GO:0007264
I1MJT9	Uncharacterized protein		Glycine max (Soybean) (Glycine hispida)	GTP binding; protein transport; small GTPase mediated signal transduction	GO:0005525; GO:0015031; GO:0007264
Q40526	Nt-rab7a protein	Nt-rab7a	Nicotiana tabacum (Common tobacco)	GTP binding; protein transport; small GTPase mediated signal transduction	GO:0005525; GO:0015031; GO:0007264
B7FKZ6	Uncharacterized protein		Medicago truncatula (Barrel medic) (Medicago tribuloides)	heme binding	GO:0020037
I3T104	Uncharacterized protein		Medicago truncatula (Barrel medic) (Medicago tribuloides)	heme binding	GO:0020037
I3S3C3	Uncharacterized protein		Lotus japonicus (Lotus corniculatus var. japonicus)	heme binding	GO:0020037
V4LPF3	Uncharacterized protein	EUTSA_v10010688mg	Thellungiella salsuginea (Saltwater cress) (Arabidopsis glauca)	heme binding	GO:0020037
K7MIH4	Uncharacterized protein		Glycine max (Soybean) (Glycine hispida)	heme binding	GO:0020037
P80679	Peroxidase A2 (EC 1.11.1.7)	HRPA2	Armoracia rusticana (Horseradish) (Armoracia laphatifolia)	heme binding; hydrogen peroxide catabolic process; metal ion binding; peroxidase activity	GO:0020037; GO:0042744; GO:0046872; GO:0004601
P00434	Peroxidase P7 (EC 1.11.1.7) (TP7)		Brassica rapa subsp. rapa (Turnip)	heme binding; hydrogen peroxide catabolic process; metal ion binding; peroxidase activity	GO:0020037; GO:0042744; GO:0046872; GO:0004601
Q2MJ10	Cytochrome P450 monooxygenase CYP98A37	CYP98A37	Medicago truncatula (Barrel medic) (Medicago tribuloides)	heme binding; iron ion binding; monooxygenase activity; oxidoreductase activity, acting on paired donors, with incorporation or reduction of molecular oxygen	GO:0020037; GO:0005506; GO:0004497; GO:0016705
B5LAT7	Putative p-coumarate 3-hydroxylase		Capsicum annuum (Bell pepper)	heme binding; iron ion binding; monooxygenase activity; oxidoreductase activity, acting on paired donors, with incorporation or reduction of molecular oxygen	GO:0020037; GO:0005506; GO:0004497; GO:0016705
G7JMV9	Peroxidase	MTR_4g133800	Medicago truncatula (Barrel medic) (Medicago tribuloides)	heme binding; metal ion binding; peroxidase activity; response to oxidative stress	GO:0020037; GO:0046872; GO:0004601; GO:0006979
Q67Z30	Putative peroxidase	At2g39040	Arabidopsis thaliana (Mouse-ear cress)	heme binding; metal ion binding; peroxidase activity; response to oxidative stress	GO:0020037; GO:0046872; GO:0004601; GO:0006979
M4C7D5	Uncharacterized protein	BRA000113	Brassica rapa subsp. pekinensis (Chinese cabbage) (Brassica pekinensis)	heme binding; metal ion binding; peroxidase activity; response to oxidative stress	GO:0020037; GO:0046872; GO:0004601; GO:0006979
R0HV96	Uncharacterized protein	CARUB_v10025622mg	Capsella rubella	heme binding; metal ion binding; peroxidase activity; response to oxidative stress	GO:0020037; GO:0046872; GO:0004601; GO:0006979
V4LPU8	Uncharacterized protein	EUTSA_v10016858mg	Thellungiella salsuginea (Saltwater cress) (Arabidopsis glauca)	heme binding; metal ion binding; peroxidase activity; response to oxidative stress	GO:0020037; GO:0046872; GO:0004601; GO:0006979
M1A9V8	Uncharacterized protein	PGSC0003DMG400006993	Solanum tuberosum (Potato)	heme binding; metal ion binding; peroxidase activity; response to oxidative stress	GO:0020037; GO:0046872; GO:0004601; GO:0006979
M1CIW6	Uncharacterized protein	PGSC0003DMG400026575	Solanum tuberosum (Potato)	heme binding; metal ion binding; peroxidase activity; response to oxidative stress	GO:0020037; GO:0046872; GO:0004601; GO:0006979
M1BAK2	Uncharacterized protein	PGSC0003DMG400015801	Solanum tuberosum (Potato)	heme binding; metal ion binding; peroxidase activity; response to oxidative stress	GO:0020037; GO:0046872; GO:0004601; GO:0006979
I1N362	Uncharacterized protein		Glycine max (Soybean) (Glycine hispida)	heme binding; metal ion binding; peroxidase activity; response to oxidative stress	GO:0020037; GO:0046872; GO:0004601; GO:0006979
K4CG58	Uncharacterized protein	Solyc07g055190.2	Solanum lycopersicum (Tomato) (Lycopersicon esculentum)	heme binding; metal ion binding; peroxidase activity; response to oxidative stress	GO:0020037; GO:0046872; GO:0004601; GO:0006979
K4C1C0	Uncharacterized protein	Solyc05g050880.2	Solanum lycopersicum (Tomato) (Lycopersicon esculentum)	heme binding; metal ion binding; peroxidase activity; response to oxidative stress	GO:0020037; GO:0046872; GO:0004601; GO:0006979
K4BF11	Uncharacterized protein	Solyc03g025380.2	Solanum lycopersicum (Tomato) (Lycopersicon esculentum)	heme binding; metal ion binding; peroxidase activity; response to oxidative stress	GO:0020037; GO:0046872; GO:0004601; GO:0006979
Q50LG4	Peroxidase	NtPOX2	Nicotiana tabacum (Common tobacco)	heme binding; metal ion binding; peroxidase activity; response to oxidative stress	GO:0020037; GO:0046872; GO:0004601; GO:0006979
Q40555	Peroxidase		Nicotiana tabacum (Common tobacco)	heme binding; metal ion binding; peroxidase activity; response to oxidative stress	GO:0020037; GO:0046872; GO:0004601; GO:0006979
D7LCE5	Putative uncharacterized protein	ARALYDRAFT_345680	Arabidopsis lyrata subsp. lyrata (Lyre-leaved rock-cress)	heme binding; metal ion binding; peroxidase activity; response to oxidative stress	GO:0020037; GO:0046872; GO:0004601; GO:0006979
M1B164	Uncharacterized protein	PGSC0003DMG400013339	Solanum tuberosum (Potato)	hydrolase activity	GO:0016787
K4CIJ7	Uncharacterized protein	Solyc08g007100.2	Solanum lycopersicum (Tomato) (Lycopersicon esculentum)	hydrolase activity	GO:0016787
K4CVW7	Uncharacterized protein	Solyc09g083410.2	Solanum lycopersicum (Tomato) (Lycopersicon esculentum)	hydrolase activity, acting on carbon-nitrogen (but not peptide) bonds, in linear amidines	GO:0016813
K4B0T9	Uncharacterized protein	Solyc01g099020.2	Solanum lycopersicum (Tomato) (Lycopersicon esculentum)	hydrolase activity, acting on ester bonds; lipid metabolic process	GO:0016788; GO:0006629
E7AIM3	GDSL lipase-like chlorogenate-dependent caffeoyltransferase	cgt	Solanum lycopersicum (Tomato) (Lycopersicon esculentum)	hydrolase activity, acting on ester bonds; lipid metabolic process; transferase activity	GO:0016788; GO:0006629; GO:0016740
O49377	Vesicle-associated membrane protein 711 (AtVAMP711) (v-SNARE synaptobrevin 7C) (AtVAMP7C)	VAMP711 VAMP7C At4g32150 F10N7.40	Arabidopsis thaliana (Mouse-ear cress)	integral component of membrane; intermembrane transport; plasma membrane; protein transport; response to abscisic acid; response to salt stress; stomatal movement; vacuolar membrane; vacuole; vesicle-mediated transport	GO:0016021; GO:0046909; GO:0005886; GO:0015031; GO:0009737; GO:0009651; GO:0010118; GO:0005774; GO:0005773; GO:0016192
Q9SIQ9	Vesicle-associated membrane protein 712 (AtVAMP712)	VAMP712 At2g25340 T22F11.7	Arabidopsis thaliana (Mouse-ear cress)	integral component of membrane; protein transport; vacuolar membrane; vesicle-mediated transport	GO:0016021; GO:0015031; GO:0005774; GO:0016192
R0HTH3	Uncharacterized protein	CARUB_v10016457mg	Capsella rubella	integral component of membrane; transmembrane transport	GO:0016021; GO:0055085
V4LJ89	Uncharacterized protein	EUTSA_v10022745mg	Thellungiella salsuginea (Saltwater cress) (Arabidopsis glauca)	isoprenoid biosynthetic process; transferase activity	GO:0008299; GO:0016740
Q42564	L-ascorbate peroxidase 3, peroxisomal (AtAPx03) (EC 1.11.1.11)	APX3 APX APXIII At4g35000 M4E13.60	Arabidopsis thaliana (Mouse-ear cress)	L-ascorbate peroxidase activity; chloroplast; chloroplast envelope; glyoxysomal membrane; glyoxysome; heme binding; hydrogen peroxide catabolic process; integral component of membrane; metal ion binding; mitochondrion; peroxisomal membrane; peroxisome; plasmodesma; plastid; response to oxidative stress; vacuolar membrane; vacuole	GO:0016688; GO:0009507; GO:0009941; GO:0046861; GO:0009514; GO:0020037; GO:0042744; GO:0016021; GO:0046872; GO:0005739; GO:0005778; GO:0005777; GO:0009506; GO:0009536; GO:0006979; GO:0005774; GO:0005773
A2XFC7	L-ascorbate peroxidase 1, cytosolic (APXa) (EC 1.11.1.11) (OsAPx01)	APX1 OsI_010770	Oryza sativa subsp. indica (Rice)	L-ascorbate peroxidase activity; cytoplasm; heme binding; hydrogen peroxide catabolic process; metal ion binding	GO:0016688; GO:0005737; GO:0020037; GO:0042744; GO:0046872
Q10N21	L-ascorbate peroxidase 1, cytosolic (APXa) (EC 1.11.1.11) (OsAPx01)	APX1 Os03g0285700 LOC_Os03g17690 OsJ_009999 OSJNBa0013D02.10	Oryza sativa subsp. japonica (Rice)	L-ascorbate peroxidase activity; cytoplasm; heme binding; hydrogen peroxide catabolic process; metal ion binding	GO:0016688; GO:0005737; GO:0020037; GO:0042744; GO:0046872
P48534	L-ascorbate peroxidase, cytosolic (AP) (EC 1.11.1.11) (PsAPx01)	APX1 APPX1	Pisum sativum (Garden pea)	L-ascorbate peroxidase activity; cytoplasm; heme binding; hydrogen peroxide catabolic process; metal ion binding	GO:0016688; GO:0005737; GO:0020037; GO:0042744; GO:0046872
Q9FE01	L-ascorbate peroxidase 2, cytosolic (EC 1.11.1.11) (APXb) (OsAPx02)	APX2 SS622 Os07g0694700 LOC_Os07g49400 P0627E10.14	Oryza sativa subsp. japonica (Rice)	L-ascorbate peroxidase activity; cytoplasm; heme binding; hydrogen peroxide catabolic process; metal ion binding	GO:0016688; GO:0005737; GO:0020037; GO:0042744; GO:0046872
Q1PER6	L-ascorbate peroxidase 2, cytosolic (EC 1.11.1.11) (L-ascorbate peroxidase 1b) (APX1b) (AtAPx02)	APX2 APX1B At3g09640 F11F8_23	Arabidopsis thaliana (Mouse-ear cress)	L-ascorbate peroxidase activity; cytosol; heme binding; hydrogen peroxide catabolic process; metal ion binding; response to oxidative stress	GO:0016688; GO:0005829; GO:0020037; GO:0042744; GO:0046872; GO:0006979
Q01MI9	Probable L-ascorbate peroxidase 3 (EC 1.11.1.11) (OsAPx03)	APX3 H0515C11.2 OsI_014375	Oryza sativa subsp. indica (Rice)	L-ascorbate peroxidase activity; heme binding; hydrogen peroxide catabolic process; integral component of membrane; metal ion binding	GO:0016688; GO:0020037; GO:0042744; GO:0016021; GO:0046872
Q0JEQ2	Probable L-ascorbate peroxidase 3 (EC 1.11.1.11) (OsAPx03)	APX3 Os04g0223300 LOC_Os04g14680 OsJ_013310 OSJNBb0072N21.2	Oryza sativa subsp. japonica (Rice)	L-ascorbate peroxidase activity; heme binding; hydrogen peroxide catabolic process; integral component of membrane; metal ion binding	GO:0016688; GO:0020037; GO:0042744; GO:0016021; GO:0046872
Q6ZJJ1	Probable L-ascorbate peroxidase 4 (EC 1.11.1.11) (OsAPx04)	APX4 Os08g0549100 LOC_Os08g43560 OJ1479_B11.9	Oryza sativa subsp. japonica (Rice)	L-ascorbate peroxidase activity; heme binding; hydrogen peroxide catabolic process; integral component of membrane; metal ion binding	GO:0016688; GO:0020037; GO:0042744; GO:0016021; GO:0046872
K7KN32	L-lactate dehydrogenase (EC 1.1.1.27)		Glycine max (Soybean) (Glycine hispida)	L-lactate dehydrogenase activity; cellular carbohydrate metabolic process; cytoplasm; glycolytic process	GO:0004459; GO:0044262; GO:0005737; GO:0006096	Fermentation; pyruvate fermentation to lactate; (S)-lactate from pyruvate: step 1/1.
M4D9Q2	Uncharacterized protein	BRA013212	Brassica rapa subsp. pekinensis (Chinese cabbage) (Brassica pekinensis)	lateral root morphogenesis; negative regulation of catalytic activity; response to auxin; serine-type endopeptidase activity	GO:0010102; GO:0043086; GO:0009733; GO:0004252
G7I7S8	GDSL esterase/lipase	MTR_1g025720	Medicago truncatula (Barrel medic) (Medicago tribuloides)	lipase activity; lipid metabolic process	GO:0016298; GO:0006629
M1ALM5	Uncharacterized protein	PGSC0003DMG400009880	Solanum tuberosum (Potato)	lipase activity; lipid metabolic process	GO:0016298; GO:0006629
K4BVQ8	Uncharacterized protein	Solyc04g081790.2	Solanum lycopersicum (Tomato) (Lycopersicon esculentum)	lipase activity; lipid metabolic process	GO:0016298; GO:0006629
O24037	Non-specific lipid-transfer protein 1 (LTP 1) (LpLTP1)	LTP1	Solanum pennellii (Tomato) (Lycopersicon pennellii)	lipid binding; lipid transport	GO:0008289; GO:0006869
Q3YMR2	Non-specific lipid-transfer protein 2 (LTP 2)		Solanum chilense (Tomato) (Lycopersicon chilense)	lipid binding; lipid transport	GO:0008289; GO:0006869
O24038	Non-specific lipid-transfer protein 2 (LTP 2) (LpLTP2)	LTP2	Solanum pennellii (Tomato) (Lycopersicon pennellii)	lipid binding; lipid transport	GO:0008289; GO:0006869
Q03461	Non-specific lipid-transfer protein 2 (LTP 2)		Nicotiana tabacum (Common tobacco)	lipid binding; lipid transport	GO:0008289; GO:0006869
M1AZ40	Non-specific lipid-transfer protein	PGSC0003DMG400012838	Solanum tuberosum (Potato)	lipid binding; lipid transport	GO:0008289; GO:0006869
Q9M6T9	Non-specific lipid-transfer protein	LTP1	Nicotiana glauca (Glaucous tobacco) (Tree tobacco)	lipid binding; lipid transport	GO:0008289; GO:0006869
Q6E0V1	Non-specific lipid-transfer protein	LTP3	Nicotiana glauca (Glaucous tobacco) (Tree tobacco)	lipid binding; lipid transport	GO:0008289; GO:0006869
Q6E0U9	Non-specific lipid-transfer protein	LTP5	Nicotiana glauca (Glaucous tobacco) (Tree tobacco)	lipid binding; lipid transport	GO:0008289; GO:0006869
M4ET05	Uncharacterized protein	BRA031935	Brassica rapa subsp. pekinensis (Chinese cabbage) (Brassica pekinensis)	lipid binding; lipid transport	GO:0008289; GO:0006869
M0ZNZ5	Non-specific lipid-transfer protein	PGSC0003DMG400001904	Solanum tuberosum (Potato)	lipid binding; lipid transport	GO:0008289; GO:0006869
M1AZ37	Non-specific lipid-transfer protein	PGSC0003DMG400012838	Solanum tuberosum (Potato)	lipid binding; lipid transport	GO:0008289; GO:0006869
Q5QJ48	Non-specific lipid-transfer protein		Nicotiana attenuata (Coyote tobacco)	lipid binding; lipid transport	GO:0008289; GO:0006869
P27056	Non-specific lipid-transfer protein 1 (LTP 1)	TSW12	Solanum lycopersicum (Tomato) (Lycopersicon esculentum)	lipid binding; lipid transport; response to stress	GO:0008289; GO:0006869; GO:0006950
V7CF23	Uncharacterized protein	PHAVU_002G017300g	Phaseolus vulgaris (Kidney bean) (French bean)	lipid metabolic process; phosphoric diester hydrolase activity	GO:0006629; GO:0008081
M0ZXU8	Uncharacterized protein	PGSC0003DMG401004033	Solanum tuberosum (Potato)	lipid metabolic process; phosphoric diester hydrolase activity	GO:0006629; GO:0008081
I1J985	Uncharacterized protein		Glycine max (Soybean) (Glycine hispida)	lipid metabolic process; phosphoric diester hydrolase activity	GO:0006629; GO:0008081
I1LHC8	Uncharacterized protein		Glycine max (Soybean) (Glycine hispida)	lipid metabolic process; phosphoric diester hydrolase activity	GO:0006629; GO:0008081
K7LN68	Uncharacterized protein		Glycine max (Soybean) (Glycine hispida)	lipid metabolic process; phosphoric diester hydrolase activity	GO:0006629; GO:0008081
M0ZXV0	Uncharacterized protein	PGSC0003DMG401004033	Solanum tuberosum (Potato)	lipid metabolic process; phosphoric diester hydrolase activity; plasma membrane	GO:0006629; GO:0008081; GO:0005886
K4BK32	Pectate lyase (EC 4.2.2.2)	Solyc03g111690.2	Solanum lycopersicum (Tomato) (Lycopersicon esculentum)	membrane	GO:0016020	Glycan metabolism; pectin degradation; 2-dehydro-3-deoxy-D-gluconate from pectin: step 2/5.
Q9C5M8	Probable pectate lyase 18 (EC 4.2.2.2) (Pectate lyase A10)	At4g24780 F22K18.20	Arabidopsis thaliana (Mouse-ear cress)	membrane; metal ion binding; pectate lyase activity; pectin catabolic process	GO:0016020; GO:0046872; GO:0030570; GO:0045490	Glycan metabolism; pectin degradation; 2-dehydro-3-deoxy-D-gluconate from pectin: step 2/5.
Q940Q1	Probable pectate lyase 1 (EC 4.2.2.2) (Pectate lyase A1)	At1g04680 T1G11.7 T1G11_6	Arabidopsis thaliana (Mouse-ear cress)	membrane; metal ion binding; pectate lyase activity; pectin catabolic process	GO:0016020; GO:0046872; GO:0030570; GO:0045490	Glycan metabolism; pectin degradation; 2-dehydro-3-deoxy-D-gluconate from pectin: step 2/5.
Q9LJ42	Probable pectate lyase 10 (EC 4.2.2.2)	At3g24670 MSD24.10 MSD24_7	Arabidopsis thaliana (Mouse-ear cress)	metal ion binding; pectate lyase activity; pectin catabolic process	GO:0046872; GO:0030570; GO:0045490	Glycan metabolism; pectin degradation; 2-dehydro-3-deoxy-D-gluconate from pectin: step 2/5.
Q9LTZ0	Putative pectate lyase 11 (EC 4.2.2.2)	At3g27400 K1G2.11	Arabidopsis thaliana (Mouse-ear cress)	metal ion binding; pectate lyase activity; pectin catabolic process	GO:0046872; GO:0030570; GO:0045490	Glycan metabolism; pectin degradation; 2-dehydro-3-deoxy-D-gluconate from pectin: step 2/5.
Q944R1	Probable pectate lyase 15 (EC 4.2.2.2) (Pectate lyase A11)	At4g13710 F18A5.100	Arabidopsis thaliana (Mouse-ear cress)	metal ion binding; pectate lyase activity; pectin catabolic process	GO:0046872; GO:0030570; GO:0045490	Glycan metabolism; pectin degradation; 2-dehydro-3-deoxy-D-gluconate from pectin: step 2/5.
Q93Z25	Probable pectate lyase 22 (EC 4.2.2.2)	At5g63180 MDC12_15	Arabidopsis thaliana (Mouse-ear cress)	metal ion binding; pectate lyase activity; pectin catabolic process	GO:0046872; GO:0030570; GO:0045490	Glycan metabolism; pectin degradation; 2-dehydro-3-deoxy-D-gluconate from pectin: step 2/5.
P15722	Probable pectate lyase P59 (EC 4.2.2.2)	LAT59	Solanum lycopersicum (Tomato) (Lycopersicon esculentum)	metal ion binding; pectate lyase activity; pectin catabolic process	GO:0046872; GO:0030570; GO:0045490	Glycan metabolism; pectin degradation; 2-dehydro-3-deoxy-D-gluconate from pectin: step 2/5.
Q9FXD8	Probable pectate lyase 5 (EC 4.2.2.2)	At1g67750 F12A21.12	Arabidopsis thaliana (Mouse-ear cress)	metal ion binding; pectate lyase activity; pectin catabolic process	GO:0046872; GO:0030570; GO:0045490	Glycan metabolism; pectin degradation; 2-dehydro-3-deoxy-D-gluconate from pectin: step 2/5.
Q9M8Z8	Probable pectate lyase 8 (EC 4.2.2.2)	At3g07010 F17A9.16	Arabidopsis thaliana (Mouse-ear cress)	metal ion binding; pectate lyase activity; pectin catabolic process	GO:0046872; GO:0030570; GO:0045490	Glycan metabolism; pectin degradation; 2-dehydro-3-deoxy-D-gluconate from pectin: step 2/5.
O24554	Pectate lyase (EC 4.2.2.2) (ZePel)		Zinnia violacea (Garden zinnia) (Zinnia elegans)	metal ion binding; pectate lyase activity; pectin catabolic process	GO:0046872; GO:0030570; GO:0045490	Glycan metabolism; pectin degradation; 2-dehydro-3-deoxy-D-gluconate from pectin: step 2/5.
M1AA11	Uncharacterized protein	PGSC0003DMG400007026	Solanum tuberosum (Potato)	metal ion binding; protein folding	GO:0046872; GO:0006457
G7INE9	Polygalacturonase QRT3	MTR_2g035760	Medicago truncatula (Barrel medic) (Medicago tribuloides)	microsporogenesis; pollen exine formation	GO:0009556; GO:0010584
K7MWA6	Uncharacterized protein		Glycine max (Soybean) (Glycine hispida)	microsporogenesis; pollen exine formation	GO:0009556; GO:0010584
K4B7H2	Uncharacterized protein	Solyc02g068400.2	Solanum lycopersicum (Tomato) (Lycopersicon esculentum)	microsporogenesis; pollen exine formation	GO:0009556; GO:0010584
O65853	Isocitrate dehydrogenase [NADP] (EC 1.1.1.42)		Nicotiana tabacum (Common tobacco)	NAD binding; isocitrate dehydrogenase (NADP+) activity; isocitrate metabolic process; magnesium ion binding; tricarboxylic acid cycle	GO:0051287; GO:0004450; GO:0006102; GO:0000287; GO:0006099
R0GXH7	Uncharacterized protein	CARUB_v10009227mg	Capsella rubella	NAD binding; NADP binding; glucose metabolic process; oxidoreductase activity, acting on the aldehyde or oxo group of donors, NAD or NADP as acceptor	GO:0051287; GO:0050661; GO:0006006; GO:0016620
K7KL44	Uncharacterized protein		Glycine max (Soybean) (Glycine hispida)	NAD binding; NADP binding; glucose metabolic process; oxidoreductase activity, acting on the aldehyde or oxo group of donors, NAD or NADP as acceptor	GO:0051287; GO:0050661; GO:0006006; GO:0016620
Q8S9Z2	UDP-D-apiose/UDP-D-xylose synthase	Os01g0969100 LOC_Os01g73790 OJ1656_A11.20 OsJ_04912	Oryza sativa subsp. japonica (Rice)	NAD binding; UDP-glucuronate decarboxylase activity; apoplast; cytosol; nucleotide-sugar biosynthetic process	GO:0051287; GO:0048040; GO:0048046; GO:0005829; GO:0009226
Q9ZUY6	UDP-D-apiose/UDP-D-xylose synthase 1	AXS1 At2g27860 F15K20.4	Arabidopsis thaliana (Mouse-ear cress)	NAD binding; UDP-glucuronate decarboxylase activity; cytoplasm; cytosol; nucleotide-sugar biosynthetic process	GO:0051287; GO:0048040; GO:0005737; GO:0005829; GO:0009226
R0I0S1	Uncharacterized protein	CARUB_v10013025mg	Capsella rubella	negative regulation of catalytic activity; serine-type endopeptidase activity	GO:0043086; GO:0004252
I1MKD3	Uncharacterized protein		Glycine max (Soybean) (Glycine hispida)	negative regulation of catalytic activity; serine-type endopeptidase activity	GO:0043086; GO:0004252
C7E4J6	Subtilisin-like protease preproenzyme		Nicotiana tabacum (Common tobacco)	negative regulation of catalytic activity; serine-type endopeptidase activity	GO:0043086; GO:0004252
M1B538	Uncharacterized protein	PGSC0003DMG400014380	Solanum tuberosum (Potato)	nucleic acid binding; nucleotide binding	GO:0003676; GO:0000166
M4F863	Uncharacterized protein	BRA037274	Brassica rapa subsp. pekinensis (Chinese cabbage) (Brassica pekinensis)	oxidoreductase activity	GO:0016491
K4B5E2	Uncharacterized protein	Solyc02g031960.2	Solanum lycopersicum (Tomato) (Lycopersicon esculentum)	pectate lyase activity	GO:0030570
P52015	Peptidyl-prolyl cis-trans isomerase 7 (PPIase 7) (EC 5.2.1.8) (Cyclophilin-7) (Rotamase 7)	cyn-7 cyp-7 Y75B12B.2	Caenorhabditis elegans	peptidyl-prolyl cis-trans isomerase activity; protein folding	GO:0003755; GO:0006457
C6SV97	Peptidyl-prolyl cis-trans isomerase (EC 5.2.1.8)		Glycine max (Soybean) (Glycine hispida)	peptidyl-prolyl cis-trans isomerase activity; protein folding	GO:0003755; GO:0006457
I3S3K3	Peptidyl-prolyl cis-trans isomerase (EC 5.2.1.8)		Medicago truncatula (Barrel medic) (Medicago tribuloides)	peptidyl-prolyl cis-trans isomerase activity; protein folding	GO:0003755; GO:0006457
A8MS66	Peptidyl-prolyl cis-trans isomerase (EC 5.2.1.8)	CYP5 At2g29960	Arabidopsis thaliana (Mouse-ear cress)	peptidyl-prolyl cis-trans isomerase activity; protein folding	GO:0003755; GO:0006457
V4M5K3	Uncharacterized protein	EUTSA_v10016970mg	Thellungiella salsuginea (Saltwater cress) (Arabidopsis glauca)	peptidyl-prolyl cis-trans isomerase activity; protein folding	GO:0003755; GO:0006457
Q2V9A7	Peptidyl-prolyl cis-trans isomerase (EC 5.2.1.8)		Solanum tuberosum (Potato)	peptidyl-prolyl cis-trans isomerase activity; protein folding	GO:0003755; GO:0006457
B2BF99	Peptidyl-prolyl cis-trans isomerase (EC 5.2.1.8)	Cyp2	Nicotiana tabacum (Common tobacco)	peptidyl-prolyl cis-trans isomerase activity; protein folding	GO:0003755; GO:0006457
K4B3A0	Uncharacterized protein	Solyc01g108850.2	Solanum lycopersicum (Tomato) (Lycopersicon esculentum)	plant-type cell wall; plasma membrane; plasmodesma; pollen development	GO:0009505; GO:0005886; GO:0009506; GO:0009555
G7IPX6	Putative uncharacterized protein	MTR_2g019600	Medicago truncatula (Barrel medic) (Medicago tribuloides)	plasma membrane	GO:0005886
M4EU67	Uncharacterized protein	BRA032349	Brassica rapa subsp. pekinensis (Chinese cabbage) (Brassica pekinensis)	plasma membrane	GO:0005886
M1BWH5	Uncharacterized protein	PGSC0003DMG400021161	Solanum tuberosum (Potato)	plasma membrane	GO:0005886
I1MF39	Uncharacterized protein		Glycine max (Soybean) (Glycine hispida)	plasma membrane	GO:0005886
K9MBD4	Beta-1,3-glucanase 24	B13G_24	Solanum tuberosum (Potato)	plasma membrane; plasmodesma	GO:0005886; GO:0009506
M1BIB9	Uncharacterized protein	PGSC0003DMG400017797	Solanum tuberosum (Potato)	plasma membrane; plasmodesma	GO:0005886; GO:0009506
I1K8S0	Uncharacterized protein		Glycine max (Soybean) (Glycine hispida)	plasma membrane; plasmodesma	GO:0005886; GO:0009506
I1K9N7	Uncharacterized protein		Glycine max (Soybean) (Glycine hispida)	response to metal ion	GO:0010038
K4C3D3	Uncharacterized protein	ACI29	Solanum lycopersicum (Tomato) (Lycopersicon esculentum)	ribosome; structural constituent of ribosome; translation	GO:0005840; GO:0003735; GO:0006412
Q43472	Glycine-rich RNA-binding protein blt801 (Low temperature-responsive RNA-binding protein)	blt801	Hordeum vulgare (Barley)	RNA binding; mRNA processing; nucleotide binding; response to abscisic acid; response to cold; single-stranded DNA binding; transcription, DNA-templated	GO:0003723; GO:0006397; GO:0000166; GO:0009737; GO:0009409; GO:0003697; GO:0006351
Q05966	Glycine-rich RNA-binding protein 10	GRP10	Brassica napus (Rape)	RNA binding; nucleotide binding	GO:0003723; GO:0000166
Q03878	Glycine-rich RNA-binding protein		Daucus carota (Carrot)	RNA binding; nucleotide binding	GO:0003723; GO:0000166
P49310	Glycine-rich RNA-binding protein GRP1A		Sinapis alba (White mustard) (Brassica hirta)	RNA binding; nucleotide binding; nucleus	GO:0003723; GO:0000166; GO:0005634
P49311	Glycine-rich RNA-binding protein GRP2A		Sinapis alba (White mustard) (Brassica hirta)	RNA binding; nucleotide binding; nucleus	GO:0003723; GO:0000166; GO:0005634
Q9SIX3	Probable glycine-rich RNA-binding protein 1 (AtGR-RBP1) (AtRBG1)	RBG1 GR-RBP1 At2g16260 F16F14.24	Arabidopsis thaliana (Mouse-ear cress)	RNA binding; nucleotide binding; response to cold	GO:0003723; GO:0000166; GO:0009409
Q9MB71	RNase		Nicotiana tabacum (Common tobacco)	RNA binding; ribonuclease T2 activity	GO:0003723; GO:0033897
Q40382	RNase NE		Nicotiana alata (Winged tobacco) (Persian tobacco)	RNA binding; ribonuclease T2 activity	GO:0003723; GO:0033897
P43082	Hevein-like preproprotein [Cleaved into: CB-HEL; CD-HEL (EC 3.1.-.-) (RNase)]	HEL At3g04720 F7O18.21	Arabidopsis thaliana (Mouse-ear cress)	RNA phosphodiester bond hydrolysis; chitin binding; defense response to bacterium; defense response to fungus, incompatible interaction; killing of cells of other organism; response to ethylene; response to herbivore; response to salt stress; response to virus; ribonuclease activity; systemic acquired resistance; vacuole	GO:0090501; GO:0008061; GO:0042742; GO:0009817; GO:0031640; GO:0009723; GO:0080027; GO:0009651; GO:0009615; GO:0004540; GO:0009627; GO:0005773
M1DNK1	Uncharacterized protein	PGSC0003DMG400041435	Solanum tuberosum (Potato)	secondary cell wall biogenesis	GO:0009834
G7IU67	Serine carboxypeptidase	MTR_2g095750	Medicago truncatula (Barrel medic) (Medicago tribuloides)	serine-type carboxypeptidase activity	GO:0004185
I3STC8	Uncharacterized protein		Medicago truncatula (Barrel medic) (Medicago tribuloides)	serine-type carboxypeptidase activity	GO:0004185
M1A035	Uncharacterized protein	PGSC0003DMG400004613	Solanum tuberosum (Potato)	serine-type carboxypeptidase activity	GO:0004185
M1B3J4	Uncharacterized protein	PGSC0003DMG400013995	Solanum tuberosum (Potato)	serine-type carboxypeptidase activity	GO:0004185
K4DHT7	Uncharacterized protein	Solyc12g099160.1	Solanum lycopersicum (Tomato) (Lycopersicon esculentum)	serine-type carboxypeptidase activity	GO:0004185
K4D9N3	Uncharacterized protein	Solyc11g066250.1	Solanum lycopersicum (Tomato) (Lycopersicon esculentum)	serine-type carboxypeptidase activity	GO:0004185
K4C4B4	Uncharacterized protein	Solyc06g017860.1	Solanum lycopersicum (Tomato) (Lycopersicon esculentum)	serine-type carboxypeptidase activity	GO:0004185
E0CJP3	Serine carboxypeptidase III	SCP2	Nicotiana tabacum (Common tobacco)	serine-type carboxypeptidase activity	GO:0004185
E0CJP2	Serine carboxypeptidase III	SCP1	Nicotiana tabacum (Common tobacco)	serine-type carboxypeptidase activity	GO:0004185
Q40561	Proteinase inhibitor type-2 (Proteinase inhibitor type II)		Nicotiana tabacum (Common tobacco)	serine-type endopeptidase inhibitor activity	GO:0004867
O49146	Wound-induced proteinase inhibitor 2 (Wound-induced proteinase inhibitor II)	PIN2	Capsicum annuum (Bell pepper)	serine-type endopeptidase inhibitor activity	GO:0004867
Q43502	Proteinase inhibitor type-2 CEVI57 (Proteinase inhibitor type II CEVI57)	CEVI57	Solanum lycopersicum (Tomato) (Lycopersicon esculentum)	serine-type endopeptidase inhibitor activity	GO:0004867
Q41488	Proteinase inhibitor type-2 P303.51 (Proteinase inhibitor type II P303.51)		Solanum tuberosum (Potato)	serine-type endopeptidase inhibitor activity	GO:0004867
Q43652	Proteinase inhibitor type-2 CM7 (Proteinase inhibitor type II CM7)	PIN2-CM7	Solanum tuberosum (Potato)	serine-type endopeptidase inhibitor activity	GO:0004867
P01080	Proteinase inhibitor type-2 K (Proteinase inhibitor type II K) (IIK) [Cleaved into: Proteinase inhibitor PCI-1 (Proteinase inhibitor PCI-I)]	PIN2K	Solanum tuberosum (Potato)	serine-type endopeptidase inhibitor activity	GO:0004867
Q00782	Proteinase inhibitor type-2 (Proteinase inhibitor type II)		Solanum tuberosum (Potato)	serine-type endopeptidase inhibitor activity	GO:0004867
Q41435	Proteinase inhibitor type-2 T (Proteinase inhibitor type II T)	PIN2T	Solanum tuberosum (Potato)	serine-type endopeptidase inhibitor activity	GO:0004867
Q41489	Proteinase inhibitor type-2 (Proteinase inhibitor type II)		Solanum tuberosum (Potato)	serine-type endopeptidase inhibitor activity	GO:0004867
J7EQ13	Proteinase inhibitor II type A-a (Uncharacterized protein)	PGSC0003DMG400004547	Solanum tuberosum (Potato)	serine-type endopeptidase inhibitor activity	GO:0004867
Q84L56	Proteinase inhibitor 2 protein (Proteinase inhibitor II protein)	PIN-II2x Pin-II2x	Solanum phureja	serine-type endopeptidase inhibitor activity	GO:0004867
Q1WL50	Trypsin proteinase inhibitor	PI	Nicotiana benthamiana	serine-type endopeptidase inhibitor activity	GO:0004867
Q1WL36	Trypsin proteinase inhibitor	PI	Nicotiana rustica (Aztec tobacco)	serine-type endopeptidase inhibitor activity	GO:0004867
Q1WL45	Trypsin proteinase inhibitor	PI	Nicotiana repanda	serine-type endopeptidase inhibitor activity	GO:0004867
Q3S483	Proteinase inhibitor II		Solanum tuberosum (Potato)	serine-type endopeptidase inhibitor activity	GO:0004867
Q3S493	Proteinase inhibitor II		Solanum tuberosum (Potato)	serine-type endopeptidase inhibitor activity	GO:0004867
J7EN93	Proteinase inhibitor II type B		Solanum tuberosum (Potato)	serine-type endopeptidase inhibitor activity	GO:0004867
J7EQ46	Proteinase inhibitor II type C-b		Solanum tuberosum (Potato)	serine-type endopeptidase inhibitor activity	GO:0004867
J7EQ14	Proteinase inhibitor II type A-b		Solanum tuberosum (Potato)	serine-type endopeptidase inhibitor activity	GO:0004867
M1B8F7	Uncharacterized protein	PGSC0003DMG400015287	Solanum tuberosum (Potato)	serine-type endopeptidase inhibitor activity	GO:0004867
K4ARR0	Uncharacterized protein	Solyc00g145170.1	Solanum lycopersicum (Tomato) (Lycopersicon esculentum)	serine-type endopeptidase inhibitor activity	GO:0004867
I3QHF0	Proteinase inhibitor II		Solanum lycopersicum (Tomato) (Lycopersicon esculentum)	serine-type endopeptidase inhibitor activity	GO:0004867
I3QHE9	Proteinase inhibitor II		Solanum lycopersicum (Tomato) (Lycopersicon esculentum)	serine-type endopeptidase inhibitor activity	GO:0004867
K4BEX8	Uncharacterized protein	Solyc03g020060.2	Solanum lycopersicum (Tomato) (Lycopersicon esculentum)	serine-type endopeptidase inhibitor activity	GO:0004867
K4BEX5	Uncharacterized protein	Solyc03g020030.2	Solanum lycopersicum (Tomato) (Lycopersicon esculentum)	serine-type endopeptidase inhibitor activity	GO:0004867
K4BEX9	Uncharacterized protein	Solyc03g020070.2	Solanum lycopersicum (Tomato) (Lycopersicon esculentum)	serine-type endopeptidase inhibitor activity	GO:0004867
K4BEX6	Uncharacterized protein	Solyc03g020040.2	Solanum lycopersicum (Tomato) (Lycopersicon esculentum)	serine-type endopeptidase inhibitor activity	GO:0004867
K4BEY0	Uncharacterized protein	Solyc03g020080.2	Solanum lycopersicum (Tomato) (Lycopersicon esculentum)	serine-type endopeptidase inhibitor activity	GO:0004867
Q2XVY5	Six domain proteinase inhibitor		Nicotiana tabacum (Common tobacco)	serine-type endopeptidase inhibitor activity	GO:0004867
Q1WL43	Trypsin proteinase inhibitor	PI	Nicotiana tabacum (Common tobacco)	serine-type endopeptidase inhibitor activity	GO:0004867
B3F0C1	Proteinase inhibitor II		Nicotiana tabacum (Common tobacco)	serine-type endopeptidase inhibitor activity	GO:0004867
Q1WL38	Trypsin proteinase inhibitor	PI	Nicotiana acuminata (Acuminate tobacco)	serine-type endopeptidase inhibitor activity	GO:0004867
Q1WL49	Trypsin proteinase inhibitor	PI	Nicotiana occidentalis subsp. hesperis	serine-type endopeptidase inhibitor activity	GO:0004867
Q1WL44	Trypsin proteinase inhibitor	PI	Nicotiana sylvestris (Wood tobacco) (South American tobacco)	serine-type endopeptidase inhibitor activity	GO:0004867
Q03211	Pistil-specific extensin-like protein (PELP)		Nicotiana tabacum (Common tobacco)	structural constituent of cell wall	GO:0005199
O49986	120 kDa style glycoprotein	NaPRP5	Nicotiana alata (Winged tobacco) (Persian tobacco)	structural constituent of cell wall	GO:0005199
Q8RY81	O-fucosyltransferase family protein (Putative uncharacterized protein At1g52630)	At1g52630	Arabidopsis thaliana (Mouse-ear cress)	transferase activity, transferring glycosyl groups	GO:0016757
Q9SA86	At1g30710 (FAD-binding and BBE domain-containing protein) (T5I8.16 protein)	T5I8.16 At1g30710	Arabidopsis thaliana (Mouse-ear cress)	UDP-N-acetylmuramate dehydrogenase activity; flavin adenine dinucleotide binding	GO:0008762; GO:0050660
F4HV09	FAD-binding and BBE domain-containing protein	At1g34575	Arabidopsis thaliana (Mouse-ear cress)	UDP-N-acetylmuramate dehydrogenase activity; flavin adenine dinucleotide binding	GO:0008762; GO:0050660
Q9LNL9	F12K21.9	At1g34575	Arabidopsis thaliana (Mouse-ear cress)	UDP-N-acetylmuramate dehydrogenase activity; flavin adenine dinucleotide binding	GO:0008762; GO:0050660
R0IQ02	Uncharacterized protein	CARUB_v10012287mg	Capsella rubella	UDP-N-acetylmuramate dehydrogenase activity; flavin adenine dinucleotide binding	GO:0008762; GO:0050660
V4MQ36	Uncharacterized protein	EUTSA_v10007337mg	Thellungiella salsuginea (Saltwater cress) (Arabidopsis glauca)	UDP-N-acetylmuramate dehydrogenase activity; flavin adenine dinucleotide binding	GO:0008762; GO:0050660
V7BQV8	Uncharacterized protein	PHAVU_006G124800g	Phaseolus vulgaris (Kidney bean) (French bean)	UDP-N-acetylmuramate dehydrogenase activity; flavin adenine dinucleotide binding	GO:0008762; GO:0050660
V7CM90	Uncharacterized protein	PHAVU_002G222000g	Phaseolus vulgaris (Kidney bean) (French bean)	UDP-N-acetylmuramate dehydrogenase activity; flavin adenine dinucleotide binding	GO:0008762; GO:0050660
V7BQY7	Uncharacterized protein (Fragment)	PHAVU_006G124700g	Phaseolus vulgaris (Kidney bean) (French bean)	UDP-N-acetylmuramate dehydrogenase activity; flavin adenine dinucleotide binding	GO:0008762; GO:0050660
V7BNA3	Uncharacterized protein	PHAVU_006G124600g	Phaseolus vulgaris (Kidney bean) (French bean)	UDP-N-acetylmuramate dehydrogenase activity; flavin adenine dinucleotide binding	GO:0008762; GO:0050660
I1MG80	Uncharacterized protein		Glycine max (Soybean) (Glycine hispida)	UDP-N-acetylmuramate dehydrogenase activity; flavin adenine dinucleotide binding	GO:0008762; GO:0050660
I1L0I8	Uncharacterized protein		Glycine max (Soybean) (Glycine hispida)	UDP-N-acetylmuramate dehydrogenase activity; flavin adenine dinucleotide binding	GO:0008762; GO:0050660
I1KQQ2	Uncharacterized protein		Glycine max (Soybean) (Glycine hispida)	UDP-N-acetylmuramate dehydrogenase activity; flavin adenine dinucleotide binding	GO:0008762; GO:0050660
I1MG76	Uncharacterized protein		Glycine max (Soybean) (Glycine hispida)	UDP-N-acetylmuramate dehydrogenase activity; flavin adenine dinucleotide binding	GO:0008762; GO:0050660
D7KFN3	FAD-binding domain-containing protein	ARALYDRAFT_890626	Arabidopsis lyrata subsp. lyrata (Lyre-leaved rock-cress)	UDP-N-acetylmuramate dehydrogenase activity; flavin adenine dinucleotide binding	GO:0008762; GO:0050660
I1M469	Uncharacterized protein (Uncharacterized protein)		Glycine max (Soybean) (Glycine hispida)	vacuole	GO:0005773
G7IRI1	Fasciclin-like arabinogalactan protein	MTR_2g087810	Medicago truncatula (Barrel medic) (Medicago tribuloides)	vacuole	GO:0005773
K7LVV1	Uncharacterized protein		Glycine max (Soybean) (Glycine hispida)	vacuole	GO:0005773
K4AYF1	Uncharacterized protein	Solyc01g087610.2	Solanum lycopersicum (Tomato) (Lycopersicon esculentum)	vacuole	GO:0005773
K4D358	Uncharacterized protein	Solyc10g081720.1	Solanum lycopersicum (Tomato) (Lycopersicon esculentum)	vacuole	GO:0005773
K7KXR1	Uncharacterized protein		Glycine max (Soybean) (Glycine hispida)	zinc ion binding	GO:0008270
G5DC91	Thaumatin-like protein 1 (Acidic thaumatin-like protein) (Fragment)	TLP	Manilkara zapota (Sapodilla plum) (Achras zapota)
K7KTV6	Uncharacterized protein		Glycine max (Soybean) (Glycine hispida)
K7KTV9	Uncharacterized protein		Glycine max (Soybean) (Glycine hispida)
G7J3U5	Elicitor-inducible protein EIG-J7 (Uncharacterized protein)	MTR_3g087490	Medicago truncatula (Barrel medic) (Medicago tribuloides)
B7FGR1	Uncharacterized protein		Medicago truncatula (Barrel medic) (Medicago tribuloides)
Q9FFB5	Emb|CAB89309.1	At5g22930	Arabidopsis thaliana (Mouse-ear cress)
G8A171	Ripening-related protein grip22	MTR_117s0039	Medicago truncatula (Barrel medic) (Medicago tribuloides)
G7KRE8	Putative uncharacterized protein	MTR_7g068030	Medicago truncatula (Barrel medic) (Medicago tribuloides)
Q93ZG8	AT4g39730/T19P19_120		Arabidopsis thaliana (Mouse-ear cress)
G7IPX5	Glutamate-gated kainate-type ion channel receptor subunit GluR5	MTR_2g019590	Medicago truncatula (Barrel medic) (Medicago tribuloides)
Q6RJY7	Elicitor-inducible protein EIG-J7		Capsicum annuum (Bell pepper)
I3T598	Uncharacterized protein		Lotus japonicus (Lotus corniculatus var. japonicus)
I3SZH0	Uncharacterized protein		Lotus japonicus (Lotus corniculatus var. japonicus)
I3T7H1	Uncharacterized protein		Lotus japonicus (Lotus corniculatus var. japonicus)
I3SZP6	Uncharacterized protein		Lotus japonicus (Lotus corniculatus var. japonicus)
I3T2Y8	Uncharacterized protein		Lotus japonicus (Lotus corniculatus var. japonicus)
M4CQV2	Uncharacterized protein	BRA006593	Brassica rapa subsp. pekinensis (Chinese cabbage) (Brassica pekinensis)
M4FAF0	Uncharacterized protein	BRA038064	Brassica rapa subsp. pekinensis (Chinese cabbage) (Brassica pekinensis)
C4PG28	Polygalacturonase inhibiting protein		Solanum torvum
R0F6P2	Uncharacterized protein (Fragment)	CARUB_v10005810mg	Capsella rubella
R0GX99	Uncharacterized protein	CARUB_v10009287mg	Capsella rubella
V4LGC4	Uncharacterized protein	EUTSA_v10012928mg	Thellungiella salsuginea (Saltwater cress) (Arabidopsis glauca)
V4KXR0	Uncharacterized protein	EUTSA_v10012928mg	Thellungiella salsuginea (Saltwater cress) (Arabidopsis glauca)
V4L295	Uncharacterized protein	EUTSA_v10007784mg	Thellungiella salsuginea (Saltwater cress) (Arabidopsis glauca)
V7BHV1	Uncharacterized protein	PHAVU_007G209900g	Phaseolus vulgaris (Kidney bean) (French bean)
V7CV91	Uncharacterized protein	PHAVU_001G058300g	Phaseolus vulgaris (Kidney bean) (French bean)
V7AZ61	Uncharacterized protein	PHAVU_009G242800g	Phaseolus vulgaris (Kidney bean) (French bean)
T2DNU3	Thylakoid lumenal protein		Phaseolus vulgaris (Kidney bean) (French bean)
V7CJ57	Uncharacterized protein	PHAVU_002G061100g	Phaseolus vulgaris (Kidney bean) (French bean)
V7C371	Uncharacterized protein	PHAVU_004G038700g	Phaseolus vulgaris (Kidney bean) (French bean)
M1B875	Pectate lyase (EC 4.2.2.2)	PGSC0003DMG400015230	Solanum tuberosum (Potato)			Glycan metabolism; pectin degradation; 2-dehydro-3-deoxy-D-gluconate from pectin: step 2/5.
M1AQF5	Pectate lyase (EC 4.2.2.2)	PGSC0003DMG400010771	Solanum tuberosum (Potato)			Glycan metabolism; pectin degradation; 2-dehydro-3-deoxy-D-gluconate from pectin: step 2/5.
M1CG14	Uncharacterized protein	PGSC0003DMG400025922	Solanum tuberosum (Potato)
M1BUH4	Uncharacterized protein	PGSC0003DMG400020623	Solanum tuberosum (Potato)
M1BUH3	Uncharacterized protein	PGSC0003DMG400020622	Solanum tuberosum (Potato)
M1BCF7	Uncharacterized protein	PGSC0003DMG400016312	Solanum tuberosum (Potato)
M1A4C3	Uncharacterized protein	PGSC0003DMG400005678	Solanum tuberosum (Potato)
M1A4C2	Uncharacterized protein	PGSC0003DMG400005678	Solanum tuberosum (Potato)
M1D4B4	Uncharacterized protein	PGSC0003DMG400031724	Solanum tuberosum (Potato)
M1BXY1	Uncharacterized protein	PGSC0003DMG400021532	Solanum tuberosum (Potato)
M1AE57	Uncharacterized protein	PGSC0003DMG400008063	Solanum tuberosum (Potato)
M0ZND8	Uncharacterized protein	PGSC0003DMG400001754	Solanum tuberosum (Potato)
M1CD90	Uncharacterized protein	PGSC0003DMG400025250	Solanum tuberosum (Potato)
M1BCK3	Uncharacterized protein	PGSC0003DMG400016346	Solanum tuberosum (Potato)
M1CQ21	Uncharacterized protein	PGSC0003DMG400028137	Solanum tuberosum (Potato)
M1CG24	Uncharacterized protein	PGSC0003DMG400025926	Solanum tuberosum (Potato)
K7LUE3	Uncharacterized protein (Fragment)		Glycine max (Soybean) (Glycine hispida)
K7KTV2	Uncharacterized protein		Glycine max (Soybean) (Glycine hispida)
I1LNL7	Uncharacterized protein		Glycine max (Soybean) (Glycine hispida)
I1K931	Uncharacterized protein		Glycine max (Soybean) (Glycine hispida)
I1M1F0	Uncharacterized protein		Glycine max (Soybean) (Glycine hispida)
I1K4K1	Uncharacterized protein		Glycine max (Soybean) (Glycine hispida)
K7K5Q0	Uncharacterized protein		Glycine max (Soybean) (Glycine hispida)
C6TCG3	Putative uncharacterized protein		Glycine max (Soybean) (Glycine hispida)
K7KTV3	Uncharacterized protein		Glycine max (Soybean) (Glycine hispida)
K7KTV4	Uncharacterized protein		Glycine max (Soybean) (Glycine hispida)
K7KTV7	Uncharacterized protein		Glycine max (Soybean) (Glycine hispida)
K4AY77	Uncharacterized protein	Solyc01g086840.1	Solanum lycopersicum (Tomato) (Lycopersicon esculentum)
K4CEV0	Uncharacterized protein	Solyc07g045440.1	Solanum lycopersicum (Tomato) (Lycopersicon esculentum)
K4BSP7	Uncharacterized protein	Solyc04g054990.2	Solanum lycopersicum (Tomato) (Lycopersicon esculentum)
K4BM09	Uncharacterized protein	Solyc03g118580.2	Solanum lycopersicum (Tomato) (Lycopersicon esculentum)
K4B0S6	Uncharacterized protein	Solyc01g098890.1	Solanum lycopersicum (Tomato) (Lycopersicon esculentum)
K4C686	Uncharacterized protein	Solyc06g053990.1	Solanum lycopersicum (Tomato) (Lycopersicon esculentum)
K4BWV5	Uncharacterized protein	Solyc05g007800.2	Solanum lycopersicum (Tomato) (Lycopersicon esculentum)
K4C687	Uncharacterized protein	Solyc06g054000.1	Solanum lycopersicum (Tomato) (Lycopersicon esculentum)
Q9FXS6	NtEIG-E80 protein	NtEIG-E80	Nicotiana tabacum (Common tobacco)
Q9ZP52	Thaumatin-like protein SE39b		Nicotiana tabacum (Common tobacco)
Q9ZR45	Alpha-N-acetylglucosaminidase		Nicotiana tabacum (Common tobacco)
E3W9R1	Putative non-specific lipid-transfer protein type 2 subfamily	NtLTP2	Nicotiana tabacum (Common tobacco)
Q9SDN7	Cysteine-rich protein		Nicotiana tabacum (Common tobacco)
Q40579	STIG1 protein	STIG1	Nicotiana tabacum (Common tobacco)
D7MBQ6	Putative uncharacterized protein	ARALYDRAFT_328154	Arabidopsis lyrata subsp. lyrata (Lyre-leaved rock-cress)
D7KJJ0	Putative uncharacterized protein	ARALYDRAFT_474388	Arabidopsis lyrata subsp. lyrata (Lyre-leaved rock-cress)

## Sheet: Unconventional SIV-PS GO terms
Table S5. GO terms of pollen tube unconventionally secreted proteins.
UniProt accession	Protein description	Protein name	Organism	GO term description	GO ID	Processes
Q05728	Phosphoribosylformylglycinamidine cyclo-ligase, chloroplastic (EC 6.3.3.1) (AIR synthase) (AIRS) (Phosphoribosyl-aminoimidazole synthetase)	PUR5 At3g55010 F28P10.10 T15C9.10	Arabidopsis thaliana (Mouse-ear cress)	'de novo' IMP biosynthetic process; ATP binding; chloroplast; chloroplast stroma; copper ion binding; mitochondrion; phosphoribosylformylglycinamidine cyclo-ligase activity; purine nucleotide biosynthetic process	GO:0006189; GO:0005524; GO:0009507; GO:0009570; GO:0005507; GO:0005739; GO:0004641; GO:0006164	Purine metabolism; IMP biosynthesis via de novo pathway; 5-amino-1-(5-phospho-D-ribosyl)imidazole from N(2)-formyl-N(1)-(5-phospho-D-ribosyl)glycinamide: step 2/2.
Q9M8D3	Probable phosphoribosylformylglycinamidine synthase, chloroplastic/mitochondrial (FGAM synthase) (FGAMS) (EC 6.3.5.3) (Formylglycinamide ribotide amidotransferase) (FGARAT) (Formylglycinamide ribotide synthetase)	At1g74260 F1O17.7	Arabidopsis thaliana (Mouse-ear cress)	'de novo' IMP biosynthetic process; ATP binding; chloroplast; glutamine metabolic process; mitochondrion; phosphoribosylformylglycinamidine synthase activity	GO:0006189; GO:0005524; GO:0009507; GO:0006541; GO:0005739; GO:0004642	Purine metabolism; IMP biosynthesis via de novo pathway; 5-amino-1-(5-phospho-D-ribosyl)imidazole from N(2)-formyl-N(1)-(5-phospho-D-ribosyl)glycinamide: step 1/2.
P52424	Phosphoribosylformylglycinamidine cyclo-ligase, chloroplastic/mitochondrial (EC 6.3.3.1) (AIR synthase) (AIRS) (Phosphoribosyl-aminoimidazole synthetase) (VUpur5)	PUR5	Vigna unguiculata (Cowpea)	'de novo' IMP biosynthetic process; ATP binding; chloroplast; mitochondrion; phosphoribosylformylglycinamidine cyclo-ligase activity	GO:0006189; GO:0005524; GO:0009507; GO:0005739; GO:0004641	Purine metabolism; IMP biosynthesis via de novo pathway; 5-amino-1-(5-phospho-D-ribosyl)imidazole from N(2)-formyl-N(1)-(5-phospho-D-ribosyl)glycinamide: step 2/2.
I1KNV7	Phosphoribosylformylglycinamidine cyclo-ligase (EC 6.3.3.1)		Glycine max (Soybean) (Glycine hispida)	'de novo' IMP biosynthetic process; chloroplast stroma; copper ion binding; mitochondrion; phosphoribosylformylglycinamidine cyclo-ligase activity	GO:0006189; GO:0009570; GO:0005507; GO:0005739; GO:0004641	Purine metabolism; IMP biosynthesis via de novo pathway; 5-amino-1-(5-phospho-D-ribosyl)imidazole from N(2)-formyl-N(1)-(5-phospho-D-ribosyl)glycinamide: step 2/2.
V7CRF7	Phosphoribosylformylglycinamidine cyclo-ligase (EC 6.3.3.1)	PHAVU_002G273500g	Phaseolus vulgaris (Kidney bean) (French bean)	'de novo' IMP biosynthetic process; cytoplasm; phosphoribosylformylglycinamidine cyclo-ligase activity	GO:0006189; GO:0005737; GO:0004641	Purine metabolism; IMP biosynthesis via de novo pathway; 5-amino-1-(5-phospho-D-ribosyl)imidazole from N(2)-formyl-N(1)-(5-phospho-D-ribosyl)glycinamide: step 2/2.
V5N846	Phosphoribosylformylglycinamidine cyclo-ligase (EC 6.3.3.1)		Phaseolus vulgaris (Kidney bean) (French bean)	'de novo' IMP biosynthetic process; cytoplasm; phosphoribosylformylglycinamidine cyclo-ligase activity	GO:0006189; GO:0005737; GO:0004641	Purine metabolism; IMP biosynthesis via de novo pathway; 5-amino-1-(5-phospho-D-ribosyl)imidazole from N(2)-formyl-N(1)-(5-phospho-D-ribosyl)glycinamide: step 2/2.
I1K506	Phosphoribosylformylglycinamidine cyclo-ligase (EC 6.3.3.1)		Glycine max (Soybean) (Glycine hispida)	'de novo' IMP biosynthetic process; cytoplasm; phosphoribosylformylglycinamidine cyclo-ligase activity	GO:0006189; GO:0005737; GO:0004641	Purine metabolism; IMP biosynthesis via de novo pathway; 5-amino-1-(5-phospho-D-ribosyl)imidazole from N(2)-formyl-N(1)-(5-phospho-D-ribosyl)glycinamide: step 2/2.
C6TAU5	Phosphoribosylformylglycinamidine cyclo-ligase (EC 6.3.3.1)		Glycine max (Soybean) (Glycine hispida)	'de novo' IMP biosynthetic process; cytoplasm; phosphoribosylformylglycinamidine cyclo-ligase activity	GO:0006189; GO:0005737; GO:0004641	Purine metabolism; IMP biosynthesis via de novo pathway; 5-amino-1-(5-phospho-D-ribosyl)imidazole from N(2)-formyl-N(1)-(5-phospho-D-ribosyl)glycinamide: step 2/2.
M1AN98	Uncharacterized protein	PGSC0003DMG400010235	Solanum tuberosum (Potato)	'de novo' IMP biosynthetic process; phosphoribosylformylglycinamidine synthase activity	GO:0006189; GO:0004642
M1CFN8	Uncharacterized protein	PGSC0003DMG400025849	Solanum tuberosum (Potato)	'de novo' IMP biosynthetic process; phosphoribosylformylglycinamidine synthase activity	GO:0006189; GO:0004642
K4B8P9	Uncharacterized protein	Solyc02g076720.2	Solanum lycopersicum (Tomato) (Lycopersicon esculentum)	'de novo' IMP biosynthetic process; phosphoribosylformylglycinamidine synthase activity	GO:0006189; GO:0004642
Q8L6B8	Aspartate carbamoyltransferase	pyrB	Solanum tuberosum (Potato)	'de novo' pyrimidine nucleobase biosynthetic process; amino acid binding; aspartate carbamoyltransferase activity; cellular amino acid metabolic process; cellular response to phosphate starvation; chloroplast stroma; cytosol	GO:0006207; GO:0016597; GO:0004070; GO:0006520; GO:0016036; GO:0009570; GO:0005829
M0ZKA6	Uncharacterized protein	PGSC0003DMG400000980	Solanum tuberosum (Potato)	'de novo' pyrimidine nucleobase biosynthetic process; amino acid binding; aspartate carbamoyltransferase activity; cellular amino acid metabolic process; cellular response to phosphate starvation; chloroplast stroma; cytosol	GO:0006207; GO:0016597; GO:0004070; GO:0006520; GO:0016036; GO:0009570; GO:0005829
P15700	Uridylate kinase (UK) (EC 2.7.4.14) (ATP:UMP phosphotransferase) (Deoxycytidylate kinase) (CK) (dCMP kinase) (Suppressor of cdc8 protein) (Uridine monophosphate kinase) (UMP kinase) (UMPK)	URA6 SOC8 YKL024C	Saccharomyces cerevisiae (strain ATCC 204508 / S288c) (Baker's yeast)	'de novo' pyrimidine nucleobase biosynthetic process; ATP binding; adenylate kinase activity; cytidylate kinase activity; cytoplasm; nucleobase-containing compound metabolic process; nucleus; pyrimidine nucleotide biosynthetic process; uridylate kinase activity	GO:0006207; GO:0005524; GO:0004017; GO:0004127; GO:0005737; GO:0006139; GO:0005634; GO:0006221; GO:0009041
Q9LD61	Aspartate carbamoyltransferase, chloroplastic (EC 2.1.3.2) (Aspartate transcarbamylase) (ATCase)	PYRB Os08g0248800 LOC_Os08g15030 OsJ_26609 OSJNBa0012K14.1 OSJNBb0003H03.24	Oryza sativa subsp. japonica (Rice)	'de novo' UMP biosynthetic process; 'de novo' pyrimidine nucleobase biosynthetic process; amino acid binding; aspartate carbamoyltransferase activity; cellular amino acid metabolic process; cellular response to phosphate starvation; chloroplast stroma; cytosol	GO:0044205; GO:0006207; GO:0016597; GO:0004070; GO:0006520; GO:0016036; GO:0009570; GO:0005829	Pyrimidine metabolism; UMP biosynthesis via de novo pathway; (S)-dihydroorotate from bicarbonate: step 2/3.
P49077	Aspartate carbamoyltransferase, chloroplastic (EC 2.1.3.2) (Aspartate transcarbamylase) (ATCase)	PYRB At3g20330 MQC12.7	Arabidopsis thaliana (Mouse-ear cress)	'de novo' UMP biosynthetic process; 'de novo' pyrimidine nucleobase biosynthetic process; amino acid binding; aspartate carbamoyltransferase activity; cellular amino acid metabolic process; cellular response to phosphate starvation; chloroplast; chloroplast stroma; cytosol; pyrimidine ribonucleotide biosynthetic process	GO:0044205; GO:0006207; GO:0016597; GO:0004070; GO:0006520; GO:0016036; GO:0009507; GO:0009570; GO:0005829; GO:0009220	Pyrimidine metabolism; UMP biosynthesis via de novo pathway; (S)-dihydroorotate from bicarbonate: step 2/3.
Q43086	Aspartate carbamoyltransferase 1, chloroplastic (EC 2.1.3.2) (Aspartate transcarbamylase 1) (ATCase 1)	PYRB1	Pisum sativum (Garden pea)	'de novo' UMP biosynthetic process; 'de novo' pyrimidine nucleobase biosynthetic process; amino acid binding; aspartate carbamoyltransferase activity; cellular amino acid metabolic process; chloroplast	GO:0044205; GO:0006207; GO:0016597; GO:0004070; GO:0006520; GO:0009507	Pyrimidine metabolism; UMP biosynthesis via de novo pathway; (S)-dihydroorotate from bicarbonate: step 2/3.
Q43087	Aspartate carbamoyltransferase 2, chloroplastic (EC 2.1.3.2) (Aspartate transcarbamylase 2) (ATCase 2)	PYRB2	Pisum sativum (Garden pea)	'de novo' UMP biosynthetic process; 'de novo' pyrimidine nucleobase biosynthetic process; amino acid binding; aspartate carbamoyltransferase activity; cellular amino acid metabolic process; chloroplast	GO:0044205; GO:0006207; GO:0016597; GO:0004070; GO:0006520; GO:0009507	Pyrimidine metabolism; UMP biosynthesis via de novo pathway; (S)-dihydroorotate from bicarbonate: step 2/3.
Q43064	Aspartate carbamoyltransferase 3, chloroplastic (EC 2.1.3.2) (Aspartate transcarbamylase 3) (ATCase 3)	PYRB3	Pisum sativum (Garden pea)	'de novo' UMP biosynthetic process; 'de novo' pyrimidine nucleobase biosynthetic process; amino acid binding; aspartate carbamoyltransferase activity; cellular amino acid metabolic process; chloroplast	GO:0044205; GO:0006207; GO:0016597; GO:0004070; GO:0006520; GO:0009507	Pyrimidine metabolism; UMP biosynthesis via de novo pathway; (S)-dihydroorotate from bicarbonate: step 2/3.
Q42586	Uridine 5'-monophosphate synthase (UMP synthase) [Includes: Orotate phosphoribosyltransferase (OPRTase) (EC 2.4.2.10); Orotidine 5'-phosphate decarboxylase (EC 4.1.1.23) (OMPdecase)]	PYRE-F UMPS At3g54470 T14E10.40	Arabidopsis thaliana (Mouse-ear cress)	'de novo' UMP biosynthetic process; 'de novo' pyrimidine nucleobase biosynthetic process; cellular response to phosphate starvation; cytosol; orotate phosphoribosyltransferase activity; orotidine-5'-phosphate decarboxylase activity; pyrimidine ribonucleotide biosynthetic process; response to cadmium ion	GO:0044205; GO:0006207; GO:0016036; GO:0005829; GO:0004588; GO:0004590; GO:0009220; GO:0046686	Pyrimidine metabolism; UMP biosynthesis via de novo pathway; UMP from orotate: step 1/2. Pyrimidine metabolism; UMP biosynthesis via de novo pathway; UMP from orotate: step 2/2.
Q9LDN2	Uridine 5'-monophosphate synthase (UMP synthase) [Includes: Orotate phosphoribosyltransferase (OPRTase) (EC 2.4.2.10); Orotidine 5'-phosphate decarboxylase (EC 4.1.1.23) (OMPdecase)]	UMPS1 Os01g0951200 LOC_Os01g72240 B1147A04.37 OsJ_04774	Oryza sativa subsp. japonica (Rice)	'de novo' UMP biosynthetic process; 'de novo' pyrimidine nucleobase biosynthetic process; cellular response to phosphate starvation; cytosol; orotate phosphoribosyltransferase activity; orotidine-5'-phosphate decarboxylase activity; response to cadmium ion	GO:0044205; GO:0006207; GO:0016036; GO:0005829; GO:0004588; GO:0004590; GO:0046686	Pyrimidine metabolism; UMP biosynthesis via de novo pathway; UMP from orotate: step 1/2. Pyrimidine metabolism; UMP biosynthesis via de novo pathway; UMP from orotate: step 2/2.
Q42942	Uridine 5'-monophosphate synthase (UMP synthase) [Includes: Orotate phosphoribosyltransferase (OPRTase) (EC 2.4.2.10); Orotidine 5'-phosphate decarboxylase (EC 4.1.1.23) (OMPdecase)] (Fragment)	PYR5-6	Nicotiana tabacum (Common tobacco)	'de novo' UMP biosynthetic process; 'de novo' pyrimidine nucleobase biosynthetic process; orotate phosphoribosyltransferase activity; orotidine-5'-phosphate decarboxylase activity	GO:0044205; GO:0006207; GO:0004588; GO:0004590	Pyrimidine metabolism; UMP biosynthesis via de novo pathway; UMP from orotate: step 1/2. Pyrimidine metabolism; UMP biosynthesis via de novo pathway; UMP from orotate: step 2/2.
O04904	Dihydroorotase, mitochondrial (DHOase) (EC 3.5.2.3)	PYR4 At4g22930 F7H19.110	Arabidopsis thaliana (Mouse-ear cress)	'de novo' UMP biosynthetic process; chloroplast; dihydroorotase activity; metal ion binding; mitochondrion; pyrimidine nucleobase biosynthetic process	GO:0044205; GO:0009507; GO:0004151; GO:0046872; GO:0005739; GO:0019856	Pyrimidine metabolism; UMP biosynthesis via de novo pathway; (S)-dihydroorotate from bicarbonate: step 3/3.
Q0JJD1	Dihydroorotase, mitochondrial (DHOase) (EC 3.5.2.3)	PYRC Os01g0747500 LOC_Os01g54370 OsJ_03441 P0481E12.13	Oryza sativa subsp. japonica (Rice)	'de novo' UMP biosynthetic process; chloroplast; dihydroorotase activity; metal ion binding; mitochondrion; pyrimidine nucleobase biosynthetic process	GO:0044205; GO:0009507; GO:0004151; GO:0046872; GO:0005739; GO:0019856	Pyrimidine metabolism; UMP biosynthesis via de novo pathway; (S)-dihydroorotate from bicarbonate: step 3/3.
H9CCI2	Acyl-carrier-protein S-malonyltransferase	MT	Nicotiana tabacum (Common tobacco)	[acyl-carrier-protein] S-malonyltransferase activity	GO:0004314
M1BXA1	Uncharacterized protein	PGSC0003DMG400021362	Solanum tuberosum (Potato)	[acyl-carrier-protein] S-malonyltransferase activity; chloroplast stroma	GO:0004314; GO:0009570
P07920	1-aminocyclopropane-1-carboxylate oxidase 2 (ACC oxidase 2) (EC 1.14.17.4) (Ethylene-forming enzyme) (EFE) (Protein GTOMA)	ACO2	Solanum lycopersicum (Tomato) (Lycopersicon esculentum)	1-aminocyclopropane-1-carboxylate oxidase activity; Golgi apparatus; L-ascorbic acid binding; cell wall; cellular response to fatty acid; cellular response to iron ion; cellular response to nitric oxide; copper ion binding; cytosol; detection of ethylene stimulus; endoplasmic reticulum; ethylene biosynthetic process; fruit ripening; oxidoreductase activity, acting on paired donors, with incorpora…	GO:0009815; GO:0005794; GO:0031418; GO:0005618; GO:0071398; GO:0071281; GO:0071732; GO:0005507; GO:0005829; GO:0009727; GO:0005783; GO:0009693; GO:0009835; GO:0016706; GO:0005886; GO:0009506; GO:0010030; GO:0009651	Alkene biosynthesis; ethylene biosynthesis via S-adenosyl-L-methionine; ethylene from S-adenosyl-L-methionine: step 2/2.
Q43792	1-aminocyclopropane-1-carboxylate oxidase (ACC oxidase) (EC 1.14.17.4) (Ethylene-forming enzyme) (EFE)	ACO	Nicotiana tabacum (Common tobacco)	1-aminocyclopropane-1-carboxylate oxidase activity; L-ascorbic acid binding; defense response; ethylene biosynthetic process; metal ion binding; oxidoreductase activity, acting on paired donors, with incorporation or reduction of molecular oxygen, 2-oxoglutarate as one donor, and incorporation of one atom each of oxygen into both donors	GO:0009815; GO:0031418; GO:0006952; GO:0009693; GO:0046872; GO:0016706	Alkene biosynthesis; ethylene biosynthesis via S-adenosyl-L-methionine; ethylene from S-adenosyl-L-methionine: step 2/2.
P05116	1-aminocyclopropane-1-carboxylate oxidase 1 (ACC oxidase 1) (EC 1.14.17.4) (Ethylene-forming enzyme) (EFE) (Protein pTOM 13)	ACO1 ETH1	Solanum lycopersicum (Tomato) (Lycopersicon esculentum)	1-aminocyclopropane-1-carboxylate oxidase activity; L-ascorbic acid binding; ethylene biosynthetic process; fruit ripening; metal ion binding; oxidoreductase activity, acting on paired donors, with incorporation or reduction of molecular oxygen, 2-oxoglutarate as one donor, and incorporation of one atom each of oxygen into both donors	GO:0009815; GO:0031418; GO:0009693; GO:0009835; GO:0046872; GO:0016706	Alkene biosynthesis; ethylene biosynthesis via S-adenosyl-L-methionine; ethylene from S-adenosyl-L-methionine: step 2/2.
P24157	1-aminocyclopropane-1-carboxylate oxidase 4 (ACC oxidase 4) (EC 1.14.17.4) (Ethylene-forming enzyme) (EFE) (Protein pHTOM5)	ACO4 ACO3	Solanum lycopersicum (Tomato) (Lycopersicon esculentum)	1-aminocyclopropane-1-carboxylate oxidase activity; L-ascorbic acid binding; ethylene biosynthetic process; fruit ripening; metal ion binding; oxidoreductase activity, acting on paired donors, with incorporation or reduction of molecular oxygen, 2-oxoglutarate as one donor, and incorporation of one atom each of oxygen into both donors	GO:0009815; GO:0031418; GO:0009693; GO:0009835; GO:0046872; GO:0016706	Alkene biosynthesis; ethylene biosynthesis via S-adenosyl-L-methionine; ethylene from S-adenosyl-L-methionine: step 2/2.
P31237	1-aminocyclopropane-1-carboxylate oxidase (ACC oxidase) (EC 1.14.17.4) (Ethylene-forming enzyme) (EFE)	ACO	Actinidia deliciosa (Kiwi)	1-aminocyclopropane-1-carboxylate oxidase activity; L-ascorbic acid binding; ethylene biosynthetic process; fruit ripening; metal ion binding; oxidoreductase activity, acting on paired donors, with incorporation or reduction of molecular oxygen, 2-oxoglutarate as one donor, and incorporation of one atom each of oxygen into both donors	GO:0009815; GO:0031418; GO:0009693; GO:0009835; GO:0046872; GO:0016706	Alkene biosynthesis; ethylene biosynthesis via S-adenosyl-L-methionine; ethylene from S-adenosyl-L-methionine: step 2/2.
Q8S932	1-aminocyclopropane-1-carboxylate oxidase (ACC oxidase) (EC 1.14.17.4) (Ethylene-forming enzyme) (EFE)	DK-ACO1	Diospyros kaki (Kaki persimmon) (Diospyros chinensis)	1-aminocyclopropane-1-carboxylate oxidase activity; L-ascorbic acid binding; ethylene biosynthetic process; fruit ripening; metal ion binding; oxidoreductase activity, acting on paired donors, with incorporation or reduction of molecular oxygen, 2-oxoglutarate as one donor, and incorporation of one atom each of oxygen into both donors; response to stress	GO:0009815; GO:0031418; GO:0009693; GO:0009835; GO:0046872; GO:0016706; GO:0006950	Alkene biosynthesis; ethylene biosynthesis via S-adenosyl-L-methionine; ethylene from S-adenosyl-L-methionine: step 2/2.
Q9MB94	1-aminocyclopropane-1-carboxylate oxidase (ACC oxidase) (EC 1.14.17.4) (Ethylene-forming enzyme) (EFE)	ACO1	Prunus mume (Japanese apricot) (Armeniaca mume)	1-aminocyclopropane-1-carboxylate oxidase activity; L-ascorbic acid binding; ethylene biosynthetic process; fruit ripening; metal ion binding; oxidoreductase activity, acting on paired donors, with incorporation or reduction of molecular oxygen, 2-oxoglutarate as one donor, and incorporation of one atom each of oxygen into both donors	GO:0009815; GO:0031418; GO:0009693; GO:0009835; GO:0046872; GO:0016706	Alkene biosynthesis; ethylene biosynthesis via S-adenosyl-L-methionine; ethylene from S-adenosyl-L-methionine: step 2/2.
Q08506	1-aminocyclopropane-1-carboxylate oxidase 1 (ACC oxidase 1) (ACCO) (EC 1.14.17.4) (Ethylene-forming enzyme) (EFE)	ACO1	Petunia hybrida (Petunia)	1-aminocyclopropane-1-carboxylate oxidase activity; L-ascorbic acid binding; ethylene biosynthetic process; metal ion binding; oxidoreductase activity, acting on paired donors, with incorporation or reduction of molecular oxygen, 2-oxoglutarate as one donor, and incorporation of one atom each of oxygen into both donors	GO:0009815; GO:0031418; GO:0009693; GO:0046872; GO:0016706	Alkene biosynthesis; ethylene biosynthesis via S-adenosyl-L-methionine; ethylene from S-adenosyl-L-methionine: step 2/2.
Q08507	1-aminocyclopropane-1-carboxylate oxidase 3 (ACC oxidase 3) (EC 1.14.17.4) (Ethylene-forming enzyme) (EFE)	ACO3	Petunia hybrida (Petunia)	1-aminocyclopropane-1-carboxylate oxidase activity; L-ascorbic acid binding; ethylene biosynthetic process; metal ion binding; oxidoreductase activity, acting on paired donors, with incorporation or reduction of molecular oxygen, 2-oxoglutarate as one donor, and incorporation of one atom each of oxygen into both donors	GO:0009815; GO:0031418; GO:0009693; GO:0046872; GO:0016706	Alkene biosynthesis; ethylene biosynthesis via S-adenosyl-L-methionine; ethylene from S-adenosyl-L-methionine: step 2/2.
Q08508	1-aminocyclopropane-1-carboxylate oxidase 4 (ACC oxidase 4) (EC 1.14.17.4) (Ethylene-forming enzyme) (EFE)	ACO4	Petunia hybrida (Petunia)	1-aminocyclopropane-1-carboxylate oxidase activity; L-ascorbic acid binding; ethylene biosynthetic process; metal ion binding; oxidoreductase activity, acting on paired donors, with incorporation or reduction of molecular oxygen, 2-oxoglutarate as one donor, and incorporation of one atom each of oxygen into both donors	GO:0009815; GO:0031418; GO:0009693; GO:0046872; GO:0016706	Alkene biosynthesis; ethylene biosynthesis via S-adenosyl-L-methionine; ethylene from S-adenosyl-L-methionine: step 2/2.
Q8VZC3	Delta-1-pyrroline-5-carboxylate dehydrogenase 12A1, mitochondrial (AtP5CDH) (P5C dehydrogenase) (EC 1.2.1.88) (Aldehyde dehydrogenase family 12 member A1) (L-glutamate gamma-semialdehyde dehydrogenase)	ALDH12A1 P5CDH At5g62530 K19B1.14	Arabidopsis thaliana (Mouse-ear cress)	1-pyrroline-5-carboxylate dehydrogenase activity; chloroplast; cobalt ion binding; mitochondrial matrix; mitochondrion; oxidoreductase activity, acting on the aldehyde or oxo group of donors, NAD or NADP as acceptor; proline catabolic process to glutamate; proline metabolic process; reactive oxygen species metabolic process; response to salt stress; zinc ion binding	GO:0003842; GO:0009507; GO:0050897; GO:0005759; GO:0005739; GO:0016620; GO:0010133; GO:0006560; GO:0072593; GO:0009651; GO:0008270	Amino-acid degradation; L-proline degradation into L-glutamate; L-glutamate from L-proline: step 2/2.
Q9FUP0	12-oxophytodienoate reductase 3 (EC 1.3.1.42) (12-oxophytodienoate-10,11-reductase 3) (AtOPR3) (OPDA-reductase 3) (Delayed dehiscence 1)	OPR3 DDE1 At2g06050 F5K7.19	Arabidopsis thaliana (Mouse-ear cress)	12-oxophytodienoate reductase activity; FMN binding; jasmonic acid biosynthetic process; oxylipin biosynthetic process; peroxisome; response to fungus; response to ozone	GO:0016629; GO:0010181; GO:0009695; GO:0031408; GO:0005777; GO:0009620; GO:0010193	Lipid metabolism; oxylipin biosynthesis.
Q9FEW9	12-oxophytodienoate reductase 3 (EC 1.3.1.42) (12-oxophytodienoate-10,11-reductase 3) (OPDA-reductase 3) (LeOPR3)	OPR3	Solanum lycopersicum (Tomato) (Lycopersicon esculentum)	12-oxophytodienoate reductase activity; FMN binding; jasmonic acid biosynthetic process; oxylipin biosynthetic process; peroxisome; response to fungus; response to ozone	GO:0016629; GO:0010181; GO:0009695; GO:0031408; GO:0005777; GO:0009620; GO:0010193	Lipid metabolism; oxylipin biosynthesis.
Q6Z965	12-oxophytodienoate reductase 7 (EC 1.3.1.42) (12-oxophytodienoate-10,11-reductase 7) (OPDA-reductase 7) (OsOPR7)	OPR7 OPR13 Os08g0459600 LOC_Os08g35740 OsJ_27573 P0493A04.35 P0690E03.3	Oryza sativa subsp. japonica (Rice)	12-oxophytodienoate reductase activity; FMN binding; jasmonic acid biosynthetic process; oxylipin biosynthetic process; peroxisome; response to fungus; response to ozone	GO:0016629; GO:0010181; GO:0009695; GO:0031408; GO:0005777; GO:0009620; GO:0010193	Lipid metabolism; oxylipin biosynthesis.
Q9ZPH2	Monothiol glutaredoxin-S17 (AtGrxS17)	GRXS17 At4g04950 T1J1.6	Arabidopsis thaliana (Mouse-ear cress)	2 iron, 2 sulfur cluster binding; auxin polar transport; cell redox homeostasis; cytosol; electron carrier activity; metal ion binding; protein disulfide oxidoreductase activity; reactive oxygen species metabolic process; regulation of cell cycle; response to heat	GO:0051537; GO:0009926; GO:0045454; GO:0005829; GO:0009055; GO:0046872; GO:0015035; GO:0072593; GO:0051726; GO:0009408
P14936	Ferredoxin, root R-B1		Raphanus sativus (Radish)	2 iron, 2 sulfur cluster binding; chloroplast; electron carrier activity; electron transport chain; metal ion binding	GO:0051537; GO:0009507; GO:0009055; GO:0022900; GO:0046872
P14937	Ferredoxin, root R-B2		Raphanus sativus (Radish)	2 iron, 2 sulfur cluster binding; chloroplast; electron carrier activity; electron transport chain; metal ion binding	GO:0051537; GO:0009507; GO:0009055; GO:0022900; GO:0046872
P81373	Ferredoxin-B (Fd B)		Alocasia macrorrhizos (Giant taro) (Arum macrorrhizon)	2 iron, 2 sulfur cluster binding; chloroplast; electron carrier activity; electron transport chain; metal ion binding	GO:0051537; GO:0009507; GO:0009055; GO:0022900; GO:0046872
P00248	Ferredoxin	petF	Mastigocladus laminosus (Fischerella sp.)	2 iron, 2 sulfur cluster binding; electron carrier activity; electron transport chain; metal ion binding	GO:0051537; GO:0009055; GO:0022900; GO:0046872
P27320	Ferredoxin-1 (Ferredoxin I)	petF fed ssl0020	Synechocystis sp. (strain PCC 6803 / Kazusa)	2 iron, 2 sulfur cluster binding; electron carrier activity; electron transport chain; metal ion binding	GO:0051537; GO:0009055; GO:0022900; GO:0046872		Q55389; Q55781; P19569
P00243	Ferredoxin		Synechocystis sp. (strain PCC 6714) (Aphanocapsa sp. (strain PCC 6714))	2 iron, 2 sulfur cluster binding; electron carrier activity; electron transport chain; metal ion binding	GO:0051537; GO:0009055; GO:0022900; GO:0046872
I1LY98	Uncharacterized protein		Glycine max (Soybean) (Glycine hispida)	2 iron, 2 sulfur cluster binding; electron carrier activity; metal ion binding	GO:0051537; GO:0009055; GO:0046872
K7L5E7	Uncharacterized protein		Glycine max (Soybean) (Glycine hispida)	2 iron, 2 sulfur cluster binding; electron carrier activity; metal ion binding	GO:0051537; GO:0009055; GO:0046872
I3SN88	Uncharacterized protein		Lotus japonicus (Lotus corniculatus var. japonicus)	2 iron, 2 sulfur cluster binding; electron carrier activity; metal ion binding	GO:0051537; GO:0009055; GO:0046872
R0GKR9	Uncharacterized protein	CARUB_v10005773mg	Capsella rubella	2 iron, 2 sulfur cluster binding; electron carrier activity; metal ion binding	GO:0051537; GO:0009055; GO:0046872
V7C8M7	Uncharacterized protein	PHAVU_003G127900g	Phaseolus vulgaris (Kidney bean) (French bean)	2 iron, 2 sulfur cluster binding; electron carrier activity; metal ion binding	GO:0051537; GO:0009055; GO:0046872
M1ANK0	Uncharacterized protein	PGSC0003DMG400010306	Solanum tuberosum (Potato)	2 iron, 2 sulfur cluster binding; electron carrier activity; metal ion binding	GO:0051537; GO:0009055; GO:0046872
K7L5E5	Uncharacterized protein		Glycine max (Soybean) (Glycine hispida)	2 iron, 2 sulfur cluster binding; electron carrier activity; metal ion binding	GO:0051537; GO:0009055; GO:0046872
K4AT44	Uncharacterized protein	Solyc01g008460.2	Solanum lycopersicum (Tomato) (Lycopersicon esculentum)	2 iron, 2 sulfur cluster binding; electron carrier activity; metal ion binding	GO:0051537; GO:0009055; GO:0046872
Q08C57	Adrenodoxin-like protein, mitochondrial (Ferredoxin-1-like protein)	fdx1l zgc:153554	Danio rerio (Zebrafish) (Brachydanio rerio)	2 iron, 2 sulfur cluster binding; electron carrier activity; metal ion binding; mitochondrial matrix; oxidation-reduction process	GO:0051537; GO:0009055; GO:0046872; GO:0005759; GO:0055114
M4DAJ0	Uncharacterized protein	BRA013500	Brassica rapa subsp. pekinensis (Chinese cabbage) (Brassica pekinensis)	2 iron, 2 sulfur cluster binding; electron carrier activity; metal ion binding; pollen tube development	GO:0051537; GO:0009055; GO:0046872; GO:0048868
M1AQ63	Uncharacterized protein	PGSC0003DMG400010698	Solanum tuberosum (Potato)	2 iron, 2 sulfur cluster binding; electron carrier activity; metal ion binding; pollen tube development	GO:0051537; GO:0009055; GO:0046872; GO:0048868
I1MS45	Uncharacterized protein		Glycine max (Soybean) (Glycine hispida)	2 iron, 2 sulfur cluster binding; electron carrier activity; metal ion binding; pollen tube development	GO:0051537; GO:0009055; GO:0046872; GO:0048868
K4D9H4	Uncharacterized protein	Solyc11g065640.1	Solanum lycopersicum (Tomato) (Lycopersicon esculentum)	2 iron, 2 sulfur cluster binding; electron carrier activity; metal ion binding; pollen tube development	GO:0051537; GO:0009055; GO:0046872; GO:0048868
K4BW79	2-methylene-furan-3-one reductase (EC 1.3.1.105) (Enone oxidoreductase) (SlEO)	EO QR Solyc05g005480.2	Solanum lycopersicum (Tomato) (Lycopersicon esculentum)	2-alkenal reductase (NADP+) activity; apoplast; chloroplast envelope; chloroplast stroma; enone reductase activity; response to cold; stromule; thylakoid; zinc ion binding	GO:0035798; GO:0048046; GO:0009941; GO:0009570; GO:0035671; GO:0009409; GO:0010319; GO:0009579; GO:0008270
Q9ZUC1	Quinone oxidoreductase-like protein At1g23740, chloroplastic (EC 1.-.-.-)	At1g23740 F5O8.29	Arabidopsis thaliana (Mouse-ear cress)	2-alkenal reductase (NADP+) activity; apoplast; chloroplast; chloroplast envelope; chloroplast stroma; enone reductase activity; oxidation-reduction process; response to cold; stromule; thylakoid; zinc ion binding	GO:0035798; GO:0048046; GO:0009507; GO:0009941; GO:0009570; GO:0035671; GO:0055114; GO:0009409; GO:0010319; GO:0009579; GO:0008270
Q39172	NADP-dependent alkenal double bond reductase P1 (DBR1) (EC 1.3.1.74)	P1 At5g16970 F2K13_120	Arabidopsis thaliana (Mouse-ear cress)	2-alkenal reductase [NAD(P)] activity; cytosol; nucleus; response to cadmium ion; response to oxidative stress; zinc ion binding	GO:0032440; GO:0005829; GO:0005634; GO:0046686; GO:0006979; GO:0008270
Q39173	NADP-dependent alkenal double bond reductase P2 (EC 1.3.1.74)	P2 At5g16990 F2K13_140	Arabidopsis thaliana (Mouse-ear cress)	2-alkenal reductase [NAD(P)] activity; cytosol; plasma membrane; response to oxidative stress; zinc ion binding	GO:0032440; GO:0005829; GO:0005886; GO:0006979; GO:0008270
Q9FS88	2-methylacyl-CoA dehydrogenase, mitochondrial (EC 1.3.99.12) (2-methylbutyryl-CoA deshydrogenase) (2MBCD) (Isovaleryl-CoA dehydrogenase 1) (St-IVD1)	2MBCD IVD1 PGSC0003DMG400026901	Solanum tuberosum (Potato)	2-methylacyl-CoA dehydrogenase activity; 2-methylbut-2-enoyl-CoA(4-) metabolic process; 2-methylbutanoyl-CoA(4-) catabolic process; flavin adenine dinucleotide binding; mitochondrion	GO:0003853; GO:1902192; GO:1902190; GO:0050660; GO:0005739
P37833	Aspartate aminotransferase, cytoplasmic (EC 2.6.1.1) (Transaminase A)	Os01g0760600 LOC_Os01g55540 P0460E08.21 P0512C01.10	Oryza sativa subsp. japonica (Rice)	2-oxoglutarate metabolic process; L-aspartate:2-oxoglutarate aminotransferase activity; L-phenylalanine:2-oxoglutarate aminotransferase activity; alanine metabolic process; aspartate metabolic process; biosynthetic process; cytoplasm; glutamate metabolic process; leaf senescence; membrane; nitrogen compound metabolic process; peroxisome; pyridoxal phosphate binding; tricarboxylic acid cycle	GO:0006103; GO:0004069; GO:0080130; GO:0006522; GO:0006531; GO:0009058; GO:0005737; GO:0006536; GO:0010150; GO:0016020; GO:0006807; GO:0005777; GO:0030170; GO:0006099
P46645	Aspartate aminotransferase, cytoplasmic isozyme 1 (EC 2.6.1.1) (Transaminase A)	ASP2 At5g19550 T20D1.70	Arabidopsis thaliana (Mouse-ear cress)	2-oxoglutarate metabolic process; L-aspartate:2-oxoglutarate aminotransferase activity; L-phenylalanine:2-oxoglutarate aminotransferase activity; aspartate metabolic process; biosynthetic process; cell wall; copper ion binding; cytosol; glutamate metabolic process; nitrogen compound metabolic process; plasma membrane; plasmodesma; pyridoxal phosphate binding; vacuolar membrane	GO:0006103; GO:0004069; GO:0080130; GO:0006531; GO:0009058; GO:0005618; GO:0005507; GO:0005829; GO:0006536; GO:0006807; GO:0005886; GO:0009506; GO:0030170; GO:0005774
P46644	Aspartate aminotransferase 3, chloroplastic (EC 2.6.1.1) (Protein YELLOW-LEAF-SPECIFIC GENE 4) (Transaminase A)	ASP3 YLS4 At5g11520 F15N18.110	Arabidopsis thaliana (Mouse-ear cress)	2-oxoglutarate metabolic process; L-aspartate:2-oxoglutarate aminotransferase activity; L-phenylalanine:2-oxoglutarate aminotransferase activity; aspartate metabolic process; biosynthetic process; chloroplast; glutamate metabolic process; leaf senescence; membrane; peroxisome; plastid; pyridoxal phosphate binding	GO:0006103; GO:0004069; GO:0080130; GO:0006531; GO:0009058; GO:0009507; GO:0006536; GO:0010150; GO:0016020; GO:0005777; GO:0009536; GO:0030170
P46248	Aspartate aminotransferase, chloroplastic (EC 2.6.1.1) (Transaminase A)	ASP5 AAT1 At4g31990 F10N7.200	Arabidopsis thaliana (Mouse-ear cress)	2-oxoglutarate metabolic process; L-aspartate:2-oxoglutarate aminotransferase activity; L-phenylalanine:2-oxoglutarate aminotransferase activity; aspartate metabolic process; biosynthetic process; chloroplast; glutamate metabolic process; pyridoxal phosphate binding	GO:0006103; GO:0004069; GO:0080130; GO:0006531; GO:0009058; GO:0009507; GO:0006536; GO:0030170
P46643	Aspartate aminotransferase, mitochondrial (EC 2.6.1.1) (Transaminase A)	ASP1 At2g30970 F7F1.18	Arabidopsis thaliana (Mouse-ear cress)	2-oxoglutarate metabolic process; L-aspartate:2-oxoglutarate aminotransferase activity; L-phenylalanine:2-oxoglutarate aminotransferase activity; aspartate metabolic process; biosynthetic process; copper ion binding; glutamate metabolic process; mitochondrial matrix; mitochondrion; pyridoxal phosphate binding; response to cadmium ion	GO:0006103; GO:0004069; GO:0080130; GO:0006531; GO:0009058; GO:0005507; GO:0006536; GO:0005759; GO:0005739; GO:0030170; GO:0046686
P46646	Aspartate aminotransferase, cytoplasmic isozyme 2 (EC 2.6.1.1) (Transaminase A)	ASP4 At1g62800 F23N19.17 F23N19_26	Arabidopsis thaliana (Mouse-ear cress)	2-oxoglutarate metabolic process; L-aspartate:2-oxoglutarate aminotransferase activity; L-phenylalanine:2-oxoglutarate aminotransferase activity; aspartate metabolic process; biosynthetic process; cytoplasm; glutamate metabolic process; pyridoxal phosphate binding	GO:0006103; GO:0004069; GO:0080130; GO:0006531; GO:0009058; GO:0005737; GO:0006536; GO:0030170
P28734	Aspartate aminotransferase, cytoplasmic (EC 2.6.1.1) (Transaminase A)		Daucus carota (Carrot)	2-oxoglutarate metabolic process; L-aspartate:2-oxoglutarate aminotransferase activity; L-phenylalanine:2-oxoglutarate aminotransferase activity; aspartate metabolic process; biosynthetic process; cytoplasm; glutamate metabolic process; pyridoxal phosphate binding	GO:0006103; GO:0004069; GO:0080130; GO:0006531; GO:0009058; GO:0005737; GO:0006536; GO:0030170
P26563	Aspartate aminotransferase P2, mitochondrial (EC 2.6.1.1) (Transaminase A) (Fragment)		Lupinus angustifolius (Narrow-leaved blue lupin)	2-oxoglutarate metabolic process; L-aspartate:2-oxoglutarate aminotransferase activity; L-phenylalanine:2-oxoglutarate aminotransferase activity; aspartate metabolic process; biosynthetic process; glutamate metabolic process; mitochondrial matrix; mitochondrion; pyridoxal phosphate binding	GO:0006103; GO:0004069; GO:0080130; GO:0006531; GO:0009058; GO:0006536; GO:0005759; GO:0005739; GO:0030170
K4CEP2	Uncharacterized protein	Solyc07g044840.2	Solanum lycopersicum (Tomato) (Lycopersicon esculentum)	2,3-bisphosphoglycerate-independent phosphoglycerate mutase activity; apoplast; chloroplast; cytosol; glucose catabolic process; manganese ion binding; mitochondrial envelope; plasma membrane; plasmodesma; pollen development; response to cadmium ion; response to cold; stomatal movement	GO:0046537; GO:0048046; GO:0009507; GO:0005829; GO:0006007; GO:0030145; GO:0005740; GO:0005886; GO:0009506; GO:0009555; GO:0046686; GO:0009409; GO:0010118
O04499	2,3-bisphosphoglycerate-independent phosphoglycerate mutase 1 (BPG-independent PGAM 1) (Phosphoglyceromutase 1) (EC 5.4.2.12) (PGAM-I 1)	PGM1 At1g09780 F21M12.16	Arabidopsis thaliana (Mouse-ear cress)	2,3-bisphosphoglycerate-independent phosphoglycerate mutase activity; apoplast; chloroplast; cytosol; glycolytic process; manganese ion binding; mitochondrial envelope; plasma membrane; plasmodesma; pollen development; response to cadmium ion; response to cold; stomatal movement	GO:0046537; GO:0048046; GO:0009507; GO:0005829; GO:0006096; GO:0030145; GO:0005740; GO:0005886; GO:0009506; GO:0009555; GO:0046686; GO:0009409; GO:0010118	Carbohydrate degradation; glycolysis; pyruvate from D-glyceraldehyde 3-phosphate: step 3/5.
P30792	2,3-bisphosphoglycerate-independent phosphoglycerate mutase (BPG-independent PGAM) (Phosphoglyceromutase) (EC 5.4.2.12) (PGAM-I)		Zea mays (Maize)	2,3-bisphosphoglycerate-independent phosphoglycerate mutase activity; apoplast; chloroplast; cytosol; glycolytic process; manganese ion binding; mitochondrial envelope; plasma membrane; plasmodesma; pollen development; response to cadmium ion; response to cold; stomatal movement	GO:0046537; GO:0048046; GO:0009507; GO:0005829; GO:0006096; GO:0030145; GO:0005740; GO:0005886; GO:0009506; GO:0009555; GO:0046686; GO:0009409; GO:0010118	Carbohydrate degradation; glycolysis; pyruvate from D-glyceraldehyde 3-phosphate: step 3/5.
Q9M9K1	Probable 2,3-bisphosphoglycerate-independent phosphoglycerate mutase 2 (BPG-independent PGAM 2) (Phosphoglyceromutase 2) (EC 5.4.2.12) (PGAM-I 2)	At3g08590 F17O14.6	Arabidopsis thaliana (Mouse-ear cress)	2,3-bisphosphoglycerate-independent phosphoglycerate mutase activity; apoplast; cytosol; glycolytic process; manganese ion binding; plasmodesma; pollen development; response to cadmium ion; stomatal movement	GO:0046537; GO:0048046; GO:0005829; GO:0006096; GO:0030145; GO:0009506; GO:0009555; GO:0046686; GO:0010118	Carbohydrate degradation; glycolysis; pyruvate from D-glyceraldehyde 3-phosphate: step 3/5.
E0CTF3	Probable bifunctional methylthioribulose-1-phosphate dehydratase/enolase-phosphatase E1 2 [Includes: Methylthioribulose-1-phosphate dehydratase (MTRu-1-P dehydratase) (EC 4.2.1.109); Enolase-phosphatase E1 (EC 3.1.3.77) (2,3-diketo-5-methylthio-1-phosphopentane phosphatase)]	VIT_12s0028g03470	Vitis vinifera (Grape)	2,3-diketo-5-methylthiopentyl-1-phosphate enolase activity; 2-hydroxy-3-keto-5-methylthiopentenyl-1-phosphate phosphatase activity; L-methionine biosynthetic process from S-adenosylmethionine; L-methionine salvage from methylthioadenosine; acireductone synthase activity; cytoplasm; magnesium ion binding; methylthioribulose 1-phosphate dehydratase activity; zinc ion binding	GO:0043715; GO:0043716; GO:0019284; GO:0019509; GO:0043874; GO:0005737; GO:0000287; GO:0046570; GO:0008270	Amino-acid biosynthesis; L-methionine biosynthesis via salvage pathway; L-methionine from S-methyl-5-thio-alpha-D-ribose 1-phosphate: step 2/6. Amino-acid biosynthesis; L-methionine biosynthesis via salvage pathway; L-methionine from S-methyl-5-thio-alpha-D-ribose 1-phosphate: step 3/6. Amino-acid biosynthesis; L-methionine biosynthesis via salvage pathway; L-methionine from S-methyl-5-thio-alpha…
Q9FN41	Probable bifunctional methylthioribulose-1-phosphate dehydratase/enolase-phosphatase E1 [Includes: Methylthioribulose-1-phosphate dehydratase (MTRu-1-P dehydratase) (EC 4.2.1.109); Enolase-phosphatase E1 (EC 3.1.3.77) (2,3-diketo-5-methylthio-1-phosphopentane phosphatase)]	At5g53850 K19P17.1	Arabidopsis thaliana (Mouse-ear cress)	2,3-diketo-5-methylthiopentyl-1-phosphate enolase activity; 2-hydroxy-3-keto-5-methylthiopentenyl-1-phosphate phosphatase activity; L-methionine biosynthetic process from S-adenosylmethionine; L-methionine salvage from methylthioadenosine; acireductone synthase activity; chloroplast; chloroplast stroma; cytosol; magnesium ion binding; methylthioribulose 1-phosphate dehydratase activity; zinc ion …	GO:0043715; GO:0043716; GO:0019284; GO:0019509; GO:0043874; GO:0009507; GO:0009570; GO:0005829; GO:0000287; GO:0046570; GO:0008270	Amino-acid biosynthesis; L-methionine biosynthesis via salvage pathway; L-methionine from S-methyl-5-thio-alpha-D-ribose 1-phosphate: step 2/6. Amino-acid biosynthesis; L-methionine biosynthesis via salvage pathway; L-methionine from S-methyl-5-thio-alpha-D-ribose 1-phosphate: step 3/6. Amino-acid biosynthesis; L-methionine biosynthesis via salvage pathway; L-methionine from S-methyl-5-thio-alpha…
B8BKI7	Probable bifunctional methylthioribulose-1-phosphate dehydratase/enolase-phosphatase E1 [Includes: Methylthioribulose-1-phosphate dehydratase (MTRu-1-P dehydratase) (EC 4.2.1.109); Enolase-phosphatase E1 (EC 3.1.3.77) (2,3-diketo-5-methylthio-1-phosphopentane phosphatase)]	OsI_36120	Oryza sativa subsp. indica (Rice)	2,3-diketo-5-methylthiopentyl-1-phosphate enolase activity; 2-hydroxy-3-keto-5-methylthiopentenyl-1-phosphate phosphatase activity; L-methionine biosynthetic process from S-adenosylmethionine; L-methionine salvage from methylthioadenosine; acireductone synthase activity; cytoplasm; magnesium ion binding; methylthioribulose 1-phosphate dehydratase activity; zinc ion binding	GO:0043715; GO:0043716; GO:0019284; GO:0019509; GO:0043874; GO:0005737; GO:0000287; GO:0046570; GO:0008270	Amino-acid biosynthesis; L-methionine biosynthesis via salvage pathway; L-methionine from S-methyl-5-thio-alpha-D-ribose 1-phosphate: step 2/6. Amino-acid biosynthesis; L-methionine biosynthesis via salvage pathway; L-methionine from S-methyl-5-thio-alpha-D-ribose 1-phosphate: step 3/6. Amino-acid biosynthesis; L-methionine biosynthesis via salvage pathway; L-methionine from S-methyl-5-thio-alpha…
Q2R483	Probable bifunctional methylthioribulose-1-phosphate dehydratase/enolase-phosphatase E1 [Includes: Methylthioribulose-1-phosphate dehydratase (MTRu-1-P dehydratase) (EC 4.2.1.109); Enolase-phosphatase E1 (EC 3.1.3.77) (2,3-diketo-5-methylthio-1-phosphopentane phosphatase)]	Os11g0484000 LOC_Os11g29370 OsJ_33906	Oryza sativa subsp. japonica (Rice)	2,3-diketo-5-methylthiopentyl-1-phosphate enolase activity; 2-hydroxy-3-keto-5-methylthiopentenyl-1-phosphate phosphatase activity; L-methionine biosynthetic process from S-adenosylmethionine; L-methionine salvage from methylthioadenosine; acireductone synthase activity; cytoplasm; magnesium ion binding; methylthioribulose 1-phosphate dehydratase activity; zinc ion binding	GO:0043715; GO:0043716; GO:0019284; GO:0019509; GO:0043874; GO:0005737; GO:0000287; GO:0046570; GO:0008270	Amino-acid biosynthesis; L-methionine biosynthesis via salvage pathway; L-methionine from S-methyl-5-thio-alpha-D-ribose 1-phosphate: step 2/6. Amino-acid biosynthesis; L-methionine biosynthesis via salvage pathway; L-methionine from S-methyl-5-thio-alpha-D-ribose 1-phosphate: step 3/6. Amino-acid biosynthesis; L-methionine biosynthesis via salvage pathway; L-methionine from S-methyl-5-thio-alpha…
B9SQI7	Probable bifunctional methylthioribulose-1-phosphate dehydratase/enolase-phosphatase E1 [Includes: Methylthioribulose-1-phosphate dehydratase (MTRu-1-P dehydratase) (EC 4.2.1.109); Enolase-phosphatase E1 (EC 3.1.3.77) (2,3-diketo-5-methylthio-1-phosphopentane phosphatase)]	RCOM_0591060	Ricinus communis (Castor bean)	2,3-diketo-5-methylthiopentyl-1-phosphate enolase activity; 2-hydroxy-3-keto-5-methylthiopentenyl-1-phosphate phosphatase activity; L-methionine biosynthetic process from S-adenosylmethionine; L-methionine salvage from methylthioadenosine; acireductone synthase activity; cytoplasm; magnesium ion binding; methylthioribulose 1-phosphate dehydratase activity; zinc ion binding	GO:0043715; GO:0043716; GO:0019284; GO:0019509; GO:0043874; GO:0005737; GO:0000287; GO:0046570; GO:0008270	Amino-acid biosynthesis; L-methionine biosynthesis via salvage pathway; L-methionine from S-methyl-5-thio-alpha-D-ribose 1-phosphate: step 2/6. Amino-acid biosynthesis; L-methionine biosynthesis via salvage pathway; L-methionine from S-methyl-5-thio-alpha-D-ribose 1-phosphate: step 3/6. Amino-acid biosynthesis; L-methionine biosynthesis via salvage pathway; L-methionine from S-methyl-5-thio-alpha…
B9N1F9	Probable bifunctional methylthioribulose-1-phosphate dehydratase/enolase-phosphatase E1 [Includes: Methylthioribulose-1-phosphate dehydratase (MTRu-1-P dehydratase) (EC 4.2.1.109); Enolase-phosphatase E1 (EC 3.1.3.77) (2,3-diketo-5-methylthio-1-phosphopentane phosphatase)]	POPTR_0001s40980g	Populus trichocarpa (Western balsam poplar) (Populus balsamifera subsp. trichocarpa)	2,3-diketo-5-methylthiopentyl-1-phosphate enolase activity; 2-hydroxy-3-keto-5-methylthiopentenyl-1-phosphate phosphatase activity; L-methionine biosynthetic process from S-adenosylmethionine; L-methionine salvage from methylthioadenosine; acireductone synthase activity; chloroplast stroma; cytosol; magnesium ion binding; methylthioribulose 1-phosphate dehydratase activity; zinc ion binding	GO:0043715; GO:0043716; GO:0019284; GO:0019509; GO:0043874; GO:0009570; GO:0005829; GO:0000287; GO:0046570; GO:0008270	Amino-acid biosynthesis; L-methionine biosynthesis via salvage pathway; L-methionine from S-methyl-5-thio-alpha-D-ribose 1-phosphate: step 2/6. Amino-acid biosynthesis; L-methionine biosynthesis via salvage pathway; L-methionine from S-methyl-5-thio-alpha-D-ribose 1-phosphate: step 3/6. Amino-acid biosynthesis; L-methionine biosynthesis via salvage pathway; L-methionine from S-methyl-5-thio-alpha…
C6JS30	Probable bifunctional methylthioribulose-1-phosphate dehydratase/enolase-phosphatase E1 [Includes: Methylthioribulose-1-phosphate dehydratase (MTRu-1-P dehydratase) (EC 4.2.1.109); Enolase-phosphatase E1 (EC 3.1.3.77) (2,3-diketo-5-methylthio-1-phosphopentane phosphatase)]	SORBIDRAFT_0019s002010	Sorghum bicolor (Sorghum) (Sorghum vulgare)	2,3-diketo-5-methylthiopentyl-1-phosphate enolase activity; 2-hydroxy-3-keto-5-methylthiopentenyl-1-phosphate phosphatase activity; L-methionine biosynthetic process from S-adenosylmethionine; L-methionine salvage from methylthioadenosine; acireductone synthase activity; chloroplast stroma; cytosol; magnesium ion binding; methylthioribulose 1-phosphate dehydratase activity; zinc ion binding	GO:0043715; GO:0043716; GO:0019284; GO:0019509; GO:0043874; GO:0009570; GO:0005829; GO:0000287; GO:0046570; GO:0008270	Amino-acid biosynthesis; L-methionine biosynthesis via salvage pathway; L-methionine from S-methyl-5-thio-alpha-D-ribose 1-phosphate: step 2/6. Amino-acid biosynthesis; L-methionine biosynthesis via salvage pathway; L-methionine from S-methyl-5-thio-alpha-D-ribose 1-phosphate: step 3/6. Amino-acid biosynthesis; L-methionine biosynthesis via salvage pathway; L-methionine from S-methyl-5-thio-alpha…
Q0DG35	Glutamate synthase 2 [NADH], chloroplastic (EC 1.4.1.14) (NADH-dependent glutamate synthase 2) (NADH-GOGAT 2)	Os05g0555600 LOC_Os05g48200 OJ1214_E03.1 OJ1263_E10.17	Oryza sativa subsp. japonica (Rice)	3 iron, 4 sulfur cluster binding; FMN binding; L-glutamate biosynthetic process; ammonia assimilation cycle; chloroplast stroma; developmental growth; flavin adenine dinucleotide binding; glutamate synthase (NADH) activity; iron ion binding; response to cadmium ion	GO:0051538; GO:0010181; GO:0097054; GO:0019676; GO:0009570; GO:0048589; GO:0050660; GO:0016040; GO:0005506; GO:0046686	Amino-acid biosynthesis; L-glutamate biosynthesis via GLT pathway; L-glutamate from 2-oxoglutarate and L-glutamine (NAD(+) route): step 1/1. Energy metabolism; nitrogen metabolism.
Q9LV03	Glutamate synthase 1 [NADH], chloroplastic (EC 1.4.1.14) (NADH-dependent glutamate synthase 1) (NADH-GOGAT 1)	GLT1 At5g53460 MYN8.7	Arabidopsis thaliana (Mouse-ear cress)	3 iron, 4 sulfur cluster binding; FMN binding; L-glutamate biosynthetic process; ammonia assimilation cycle; chloroplast; chloroplast stroma; developmental growth; flavin adenine dinucleotide binding; glutamate biosynthetic process; glutamate synthase (NADH) activity; iron ion binding; plastid; response to cadmium ion	GO:0051538; GO:0010181; GO:0097054; GO:0019676; GO:0009507; GO:0009570; GO:0048589; GO:0050660; GO:0006537; GO:0016040; GO:0005506; GO:0009536; GO:0046686	Amino-acid biosynthesis; L-glutamate biosynthesis via GLT pathway; L-glutamate from 2-oxoglutarate and L-glutamine (NAD(+) route): step 1/1. Energy metabolism; nitrogen metabolism.
Q0JKD0	Glutamate synthase 1 [NADH], chloroplastic (EC 1.4.1.14) (NADH-dependent glutamate synthase 1) (NADH-GOGAT 1)	Os01g0681900 LOC_Os01g48960	Oryza sativa subsp. japonica (Rice)	3 iron, 4 sulfur cluster binding; FMN binding; L-glutamate biosynthetic process; ammonia assimilation cycle; chloroplast; developmental growth; flavin adenine dinucleotide binding; glutamate biosynthetic process; glutamate synthase (NADH) activity; iron ion binding; plastid; response to ammonium ion	GO:0051538; GO:0010181; GO:0097054; GO:0019676; GO:0009507; GO:0048589; GO:0050660; GO:0006537; GO:0016040; GO:0005506; GO:0009536; GO:0060359	Amino-acid biosynthesis; L-glutamate biosynthesis via GLT pathway; L-glutamate from 2-oxoglutarate and L-glutamine (NAD(+) route): step 1/1. Energy metabolism; nitrogen metabolism.
Q03460	Glutamate synthase [NADH], amyloplastic (EC 1.4.1.14) (NADH-GOGAT)		Medicago sativa (Alfalfa)	3 iron, 4 sulfur cluster binding; FMN binding; L-glutamate biosynthetic process; amyloplast; flavin adenine dinucleotide binding; glutamate synthase (NADH) activity; glutamine metabolic process; iron ion binding	GO:0051538; GO:0010181; GO:0097054; GO:0009501; GO:0050660; GO:0016040; GO:0006541; GO:0005506	Amino-acid biosynthesis; L-glutamate biosynthesis via GLT pathway; L-glutamate from 2-oxoglutarate and L-glutamine (NAD(+) route): step 1/1. Energy metabolism; nitrogen metabolism.
K7LA77	Uncharacterized protein		Glycine max (Soybean) (Glycine hispida)	3-beta-hydroxy-delta5-steroid dehydrogenase activity; steroid biosynthetic process	GO:0003854; GO:0006694
M1A3M9	Uncharacterized protein	PGSC0003DMG400005498	Solanum tuberosum (Potato)	3-hydroxyacyl-CoA dehydrogenase activity; coenzyme binding; fatty acid metabolic process	GO:0003857; GO:0050662; GO:0006631
M1A3N0	Uncharacterized protein	PGSC0003DMG400005498	Solanum tuberosum (Potato)	3-hydroxyacyl-CoA dehydrogenase activity; coenzyme binding; fatty acid metabolic process	GO:0003857; GO:0050662; GO:0006631
M1D0D3	3-isopropylmalate dehydrogenase (EC 1.1.1.85)	PGSC0003DMG400030577	Solanum tuberosum (Potato)	3-isopropylmalate dehydrogenase activity; NAD binding; chloroplast envelope; chloroplast stroma; glucosinolate biosynthetic process; leucine biosynthetic process; magnesium ion binding; response to salt stress; thylakoid	GO:0003862; GO:0051287; GO:0009941; GO:0009570; GO:0019761; GO:0009098; GO:0000287; GO:0009651; GO:0009579	Amino-acid biosynthesis; L-leucine biosynthesis; L-leucine from 3-methyl-2-oxobutanoate: step 3/4.
D7KX44	3-isopropylmalate dehydrogenase (EC 1.1.1.85)	ARALYDRAFT_477193	Arabidopsis lyrata subsp. lyrata (Lyre-leaved rock-cress)	3-isopropylmalate dehydrogenase activity; NAD binding; chloroplast envelope; chloroplast stroma; leucine biosynthetic process; magnesium ion binding	GO:0003862; GO:0051287; GO:0009941; GO:0009570; GO:0009098; GO:0000287	Amino-acid biosynthesis; L-leucine biosynthesis; L-leucine from 3-methyl-2-oxobutanoate: step 3/4.
P93832	3-isopropylmalate dehydrogenase 2, chloroplastic (3-IPM-DH 2) (IMDH 2) (EC 1.1.1.85) (Beta-IPM dehydrogenase 2)	IMDH2 IMDH At1g80560 T21F11.11	Arabidopsis thaliana (Mouse-ear cress)	3-isopropylmalate dehydrogenase activity; NAD binding; chloroplast; chloroplast envelope; chloroplast stroma; leucine biosynthetic process; magnesium ion binding; plastid	GO:0003862; GO:0051287; GO:0009507; GO:0009941; GO:0009570; GO:0009098; GO:0000287; GO:0009536	Amino-acid biosynthesis; L-leucine biosynthesis; L-leucine from 3-methyl-2-oxobutanoate: step 3/4.
Q9FMT1	3-isopropylmalate dehydrogenase 3, chloroplastic (3-IPM-DH 3) (IMDH 3) (EC 1.1.1.85) (Beta-IPM dehydrogenase 3)	IMDH3 At5g14200 MUA22.20	Arabidopsis thaliana (Mouse-ear cress)	3-isopropylmalate dehydrogenase activity; NAD binding; chloroplast; chloroplast stroma; glucosinolate biosynthetic process; leucine biosynthetic process; magnesium ion binding; plastid; response to salt stress	GO:0003862; GO:0051287; GO:0009507; GO:0009570; GO:0019761; GO:0009098; GO:0000287; GO:0009536; GO:0009651	Amino-acid biosynthesis; L-leucine biosynthesis; L-leucine from 3-methyl-2-oxobutanoate: step 3/4.
Q9SA14	3-isopropylmalate dehydrogenase 1, chloroplastic (3-IPM-DH 1) (IMDH 1) (EC 1.1.1.85) (Beta-IPM dehydrogenase 1)	IMDH1 At1g31180 F28K20.14	Arabidopsis thaliana (Mouse-ear cress)	3-isopropylmalate dehydrogenase activity; NAD binding; chloroplast; chloroplast stroma; leucine biosynthetic process; magnesium ion binding; plastid; response to salt stress; thylakoid	GO:0003862; GO:0051287; GO:0009507; GO:0009570; GO:0009098; GO:0000287; GO:0009536; GO:0009651; GO:0009579	Amino-acid biosynthesis; L-leucine biosynthesis; L-leucine from 3-methyl-2-oxobutanoate: step 3/4.
P29102	3-isopropylmalate dehydrogenase, chloroplastic (3-IPM-DH) (IMDH) (EC 1.1.1.85) (Beta-IPM dehydrogenase)		Brassica napus (Rape)	3-isopropylmalate dehydrogenase activity; NAD binding; chloroplast; leucine biosynthetic process; magnesium ion binding	GO:0003862; GO:0051287; GO:0009507; GO:0009098; GO:0000287	Amino-acid biosynthesis; L-leucine biosynthesis; L-leucine from 3-methyl-2-oxobutanoate: step 3/4.
Q8LEF4	3-isopropylmalate dehydrogenase (EC 1.1.1.85)		Arabidopsis thaliana (Mouse-ear cress)	3-isopropylmalate dehydrogenase activity; NAD binding; cytoplasm; leucine biosynthetic process; magnesium ion binding	GO:0003862; GO:0051287; GO:0005737; GO:0009098; GO:0000287	Amino-acid biosynthesis; L-leucine biosynthesis; L-leucine from 3-methyl-2-oxobutanoate: step 3/4.
R0HW14	3-isopropylmalate dehydrogenase (EC 1.1.1.85)	CARUB_v10021490mg	Capsella rubella	3-isopropylmalate dehydrogenase activity; NAD binding; cytoplasm; leucine biosynthetic process; magnesium ion binding	GO:0003862; GO:0051287; GO:0005737; GO:0009098; GO:0000287	Amino-acid biosynthesis; L-leucine biosynthesis; L-leucine from 3-methyl-2-oxobutanoate: step 3/4.
V4M7K4	3-isopropylmalate dehydrogenase (EC 1.1.1.85)	EUTSA_v10018649mg	Thellungiella salsuginea (Saltwater cress) (Arabidopsis glauca)	3-isopropylmalate dehydrogenase activity; NAD binding; cytoplasm; leucine biosynthetic process; magnesium ion binding	GO:0003862; GO:0051287; GO:0005737; GO:0009098; GO:0000287	Amino-acid biosynthesis; L-leucine biosynthesis; L-leucine from 3-methyl-2-oxobutanoate: step 3/4.
Q9FS87	Isovaleryl-CoA dehydrogenase, mitochondrial (IVD) (EC 1.3.8.4) (Isovaleryl-CoA dehydrogenase 2) (St-IVD2)	IVD IVD2 PGSC0003DMG400008113	Solanum tuberosum (Potato)	3-methylbut-2-enoyl-CoA(4-) metabolic process; ATP binding; flavin adenine dinucleotide binding; isovaleryl-CoA dehydrogenase activity; isovaleryl-CoA(4-) catabolic process; leucine catabolic process; mitochondrial matrix	GO:1902198; GO:0005524; GO:0050660; GO:0008470; GO:1902196; GO:0006552; GO:0005759	Amino-acid degradation; L-leucine degradation; (S)-3-hydroxy-3-methylglutaryl-CoA from 3-isovaleryl-CoA: step 1/3.
P49243	3-oxoacyl-[acyl-carrier-protein] synthase III, chloroplastic (EC 2.3.1.180) (Beta-ketoacyl-ACP synthase III) (KAS III)	At1g62640 F23N19.2 T3P18.20	Arabidopsis thaliana (Mouse-ear cress)	3-oxoacyl-[acyl-carrier-protein] synthase activity; beta-ketoacyl-acyl-carrier-protein synthase III activity; chloroplast; chloroplast stroma; fatty acid biosynthetic process	GO:0004315; GO:0033818; GO:0009507; GO:0009570; GO:0006633	Lipid metabolism; fatty acid biosynthesis.
P49244	3-oxoacyl-[acyl-carrier-protein] synthase 3 A, chloroplastic (EC 2.3.1.180) (3-oxoacyl-[acyl-carrier-protein] synthase III A) (Beta-ketoacyl-ACP synthase III A) (KAS III A)	KAS3A	Cuphea wrightii (Wright's waxweed)	3-oxoacyl-[acyl-carrier-protein] synthase activity; beta-ketoacyl-acyl-carrier-protein synthase III activity; chloroplast; fatty acid biosynthetic process	GO:0004315; GO:0033818; GO:0009507; GO:0006633	Lipid metabolism; fatty acid biosynthesis.
P49245	3-oxoacyl-[acyl-carrier-protein] synthase 3 B, chloroplastic (EC 2.3.1.180) (3-oxoacyl-[acyl-carrier-protein] synthase III B) (Beta-ketoacyl-ACP synthase III B) (KAS III B)	KAS3B	Cuphea wrightii (Wright's waxweed)	3-oxoacyl-[acyl-carrier-protein] synthase activity; beta-ketoacyl-acyl-carrier-protein synthase III activity; chloroplast; fatty acid biosynthetic process	GO:0004315; GO:0033818; GO:0009507; GO:0006633	Lipid metabolism; fatty acid biosynthesis.
Q07510	3-oxoacyl-[acyl-carrier-protein] synthase III, chloroplastic (EC 2.3.1.180) (Beta-ketoacyl-ACP synthase III) (KAS III)		Spinacia oleracea (Spinach)	3-oxoacyl-[acyl-carrier-protein] synthase activity; beta-ketoacyl-acyl-carrier-protein synthase III activity; chloroplast; fatty acid biosynthetic process	GO:0004315; GO:0033818; GO:0009507; GO:0006633	Lipid metabolism; fatty acid biosynthesis.
P52410	3-oxoacyl-[acyl-carrier-protein] synthase I, chloroplastic (EC 2.3.1.41) (Beta-ketoacyl-ACP synthase I) (KAS I)	KAS1 At5g46290 MPL12.7	Arabidopsis thaliana (Mouse-ear cress)	3-oxoacyl-[acyl-carrier-protein] synthase activity; chloroplast stroma; fatty acid biosynthetic process	GO:0004315; GO:0009570; GO:0006633
P23902	3-oxoacyl-[acyl-carrier-protein] synthase I, chloroplastic (EC 2.3.1.41) (Beta-ketoacyl-ACP synthase I) (KAS I)	KAS12	Hordeum vulgare (Barley)	3-oxoacyl-[acyl-carrier-protein] synthase activity; chloroplast; fatty acid biosynthetic process	GO:0004315; GO:0009507; GO:0006633
B5LAV4	Putative 3-oxoacyl-(Acyl-carrier-protein) synthase III		Capsicum annuum (Bell pepper)	3-oxoacyl-[acyl-carrier-protein] synthase activity; fatty acid biosynthetic process	GO:0004315; GO:0006633
G7JDJ9	Exosome complex exonuclease RRP6	MTR_4g048230	Medicago truncatula (Barrel medic) (Medicago tribuloides)	3'-5' exonuclease activity; intracellular; nucleic acid binding; nucleotide binding	GO:0008408; GO:0005622; GO:0003676; GO:0000166
Q42546	SAL1 phosphatase (3'(2'),5'-bisphosphate nucleotidase 1) (EC 3.1.3.7) (3'(2'),5'-bisphosphonucleoside 3'(2')-phosphohydrolase 1) (DPNPase 1) (Inositol polyphosphate 1-phosphatase 1) (IPPase 1) (Inositol-1,4-bisphosphate 1-phosphatase 1) (EC 3.1.3.57) (Protein FIERY 1)	SAL1 FRY1 At5g63980 MBM17.8	Arabidopsis thaliana (Mouse-ear cress)	3'(2'),5'-bisphosphate nucleotidase activity; abscisic acid-activated signaling pathway; inositol-1,4-bisphosphate 1-phosphatase activity; metal ion binding; phosphatidylinositol phosphorylation; sulfur compound metabolic process	GO:0008441; GO:0009738; GO:0004441; GO:0046872; GO:0046854; GO:0006790	Signal transduction; phosphatidylinositol signaling pathway.
M1C4X9	Uncharacterized protein	PGSC0003DMG400023321	Solanum tuberosum (Potato)	3'(2'),5'-bisphosphate nucleotidase activity; inositol bisphosphate phosphatase activity; phosphatidylinositol phosphorylation; sulfur compound metabolic process	GO:0008441; GO:0016312; GO:0046854; GO:0006790
K4C2X3	Uncharacterized protein	Solyc05g056490.2	Solanum lycopersicum (Tomato) (Lycopersicon esculentum)	3'(2'),5'-bisphosphate nucleotidase activity; inositol bisphosphate phosphatase activity; phosphatidylinositol phosphorylation; sulfur compound metabolic process	GO:0008441; GO:0016312; GO:0046854; GO:0006790
Q84NI5	Aconitase (EC 4.2.1.3) (Fragment)		Solanum pennellii (Tomato) (Lycopersicon pennellii)	4 iron, 4 sulfur cluster binding; aconitate hydratase activity	GO:0051539; GO:0003994
K4CFD4	Uncharacterized protein	Solyc07g052350.2	Solanum lycopersicum (Tomato) (Lycopersicon esculentum)	4 iron, 4 sulfur cluster binding; aconitate hydratase activity; apoplast; chloroplast; citrate metabolic process; copper ion binding; isocitrate metabolic process; mRNA 5'-UTR binding; plasma membrane; plasmodesma; response to cadmium ion; response to oxidative stress; response to salt stress; vacuole	GO:0051539; GO:0003994; GO:0048046; GO:0009507; GO:0006101; GO:0005507; GO:0006102; GO:0048027; GO:0005886; GO:0009506; GO:0046686; GO:0006979; GO:0009651; GO:0005773
Q42560	Aconitate hydratase 1 (Aconitase 1) (EC 4.2.1.3) (Citrate hydro-lyase 1)	ACO1 ACO At4g35830 F4B14.100	Arabidopsis thaliana (Mouse-ear cress)	4 iron, 4 sulfur cluster binding; aconitate hydratase activity; apoplast; citrate metabolic process; copper ion binding; cytosol; isocitrate metabolic process; mRNA 5'-UTR binding; mitochondrion; plasma membrane; plasmodesma; response to salt stress; tricarboxylic acid cycle; vacuole	GO:0051539; GO:0003994; GO:0048046; GO:0006101; GO:0005507; GO:0005829; GO:0006102; GO:0048027; GO:0005739; GO:0005886; GO:0009506; GO:0009651; GO:0006099; GO:0005773	Carbohydrate metabolism; tricarboxylic acid cycle; isocitrate from oxaloacetate: step 2/2.
O04916	Aconitate hydratase, cytoplasmic (Aconitase) (EC 4.2.1.3) (Citrate hydro-lyase) (Fragment)		Solanum tuberosum (Potato)	4 iron, 4 sulfur cluster binding; aconitate hydratase activity; apoplast; citrate metabolic process; copper ion binding; glyoxylate cycle; isocitrate metabolic process; mRNA 5'-UTR binding; plasma membrane; plasmodesma; response to salt stress; vacuole	GO:0051539; GO:0003994; GO:0048046; GO:0006101; GO:0005507; GO:0006097; GO:0006102; GO:0048027; GO:0005886; GO:0009506; GO:0009651; GO:0005773	Carbohydrate metabolism; glyoxylate and dicarboxylate metabolism.
Q94A28	Aconitate hydratase 3, mitochondrial (Aconitase 3) (EC 4.2.1.3) (Citrate hydro-lyase 3)	ACO3 At4g26970 F10M23.310	Arabidopsis thaliana (Mouse-ear cress)	4 iron, 4 sulfur cluster binding; aconitate hydratase activity; chloroplast; citrate metabolic process; copper ion binding; cytosol; glyoxylate cycle; isocitrate metabolic process; mitochondrion; response to cadmium ion; response to oxidative stress; tricarboxylic acid cycle	GO:0051539; GO:0003994; GO:0009507; GO:0006101; GO:0005507; GO:0005829; GO:0006097; GO:0006102; GO:0005739; GO:0046686; GO:0006979; GO:0006099	Carbohydrate metabolism; tricarboxylic acid cycle; isocitrate from oxaloacetate: step 2/2.
Q42669	Aconitate hydratase (Aconitase) (EC 4.2.1.3) (Citrate hydro-lyase) (Fragment)	ACO	Cucumis melo var. conomon (Oriental pickling melon)	4 iron, 4 sulfur cluster binding; aconitate hydratase activity; cytoplasm; glyoxylate cycle; metal ion binding	GO:0051539; GO:0003994; GO:0005737; GO:0006097; GO:0046872	Carbohydrate metabolism; glyoxylate and dicarboxylate metabolism.
P49608	Aconitate hydratase, cytoplasmic (Aconitase) (EC 4.2.1.3) (Citrate hydro-lyase)		Cucurbita maxima (Pumpkin) (Winter squash)	4 iron, 4 sulfur cluster binding; aconitate hydratase activity; cytoplasm; glyoxylate cycle; metal ion binding	GO:0051539; GO:0003994; GO:0005737; GO:0006097; GO:0046872	Carbohydrate metabolism; glyoxylate and dicarboxylate metabolism.
Q6YZX6	Putative aconitate hydratase, cytoplasmic (Aconitase) (EC 4.2.1.3) (Citrate hydro-lyase)	Os08g0191100 LOC_Os08g09200 P0610E02.32	Oryza sativa subsp. japonica (Rice)	4 iron, 4 sulfur cluster binding; aconitate hydratase activity; cytoplasm; glyoxylate cycle; metal ion binding	GO:0051539; GO:0003994; GO:0005737; GO:0006097; GO:0046872	Carbohydrate metabolism; glyoxylate and dicarboxylate metabolism.
Q54X73	Probable cytoplasmic aconitate hydratase (Aconitase) (EC 4.2.1.3) (Citrate hydro-lyase)	aco1 acnA DDB_G0279159	Dictyostelium discoideum (Slime mold)	4 iron, 4 sulfur cluster binding; aconitate hydratase activity; cytoplasm; metal ion binding; tricarboxylic acid cycle	GO:0051539; GO:0003994; GO:0005737; GO:0046872; GO:0006099
G7JYQ8	Aconitate hydratase	MTR_5g022940	Medicago truncatula (Barrel medic) (Medicago tribuloides)	4 iron, 4 sulfur cluster binding; apoplast; citrate metabolic process; copper ion binding; isocitrate metabolic process; mRNA 5'-UTR binding; plasma membrane; plasmodesma; response to salt stress; vacuole	GO:0051539; GO:0048046; GO:0006101; GO:0005507; GO:0006102; GO:0048027; GO:0005886; GO:0009506; GO:0009651; GO:0005773
Q9SIB9	Aconitate hydratase 2, mitochondrial (Aconitase 2) (EC 4.2.1.3) (Citrate hydro-lyase 2)	ACO2 At2g05710 T3P4.5	Arabidopsis thaliana (Mouse-ear cress)	4 iron, 4 sulfur cluster binding; ATP binding; aconitate hydratase activity; cell wall; chloroplast; chloroplast stroma; citrate metabolic process; copper ion binding; cytosol; glyoxylate cycle; isocitrate metabolic process; mitochondrion; response to abscisic acid; response to cadmium ion; response to oxidative stress; response to salt stress; tricarboxylic acid cycle; vacuolar membrane	GO:0051539; GO:0005524; GO:0003994; GO:0005618; GO:0009507; GO:0009570; GO:0006101; GO:0005507; GO:0005829; GO:0006097; GO:0006102; GO:0005739; GO:0009737; GO:0046686; GO:0006979; GO:0009651; GO:0006099; GO:0005774	Carbohydrate metabolism; tricarboxylic acid cycle; isocitrate from oxaloacetate: step 2/2.
M1AGW8	Uncharacterized protein	PGSC0003DMG400008740	Solanum tuberosum (Potato)	4 iron, 4 sulfur cluster binding; ATP binding; cell wall; chloroplast stroma; citrate metabolic process; copper ion binding; isocitrate metabolic process; response to abscisic acid; response to cadmium ion; response to oxidative stress; response to salt stress; vacuolar membrane	GO:0051539; GO:0005524; GO:0005618; GO:0009570; GO:0006101; GO:0005507; GO:0006102; GO:0009737; GO:0046686; GO:0006979; GO:0009651; GO:0005774
K4DBC4	Uncharacterized protein	Solyc12g005860.1	Solanum lycopersicum (Tomato) (Lycopersicon esculentum)	4 iron, 4 sulfur cluster binding; ATP binding; cell wall; chloroplast stroma; citrate metabolic process; copper ion binding; isocitrate metabolic process; response to abscisic acid; response to cadmium ion; response to oxidative stress; response to salt stress; vacuolar membrane	GO:0051539; GO:0005524; GO:0005618; GO:0009570; GO:0006101; GO:0005507; GO:0006102; GO:0009737; GO:0046686; GO:0006979; GO:0009651; GO:0005774
B0TZC0	Dihydroxy-acid dehydratase (DAD) (EC 4.2.1.9)	ilvD Fphi_1547	Francisella philomiragia subsp. philomiragia (strain ATCC 25017)	4 iron, 4 sulfur cluster binding; dihydroxy-acid dehydratase activity; isoleucine biosynthetic process; metal ion binding; valine biosynthetic process	GO:0051539; GO:0004160; GO:0009097; GO:0046872; GO:0009099	Amino-acid biosynthesis; L-isoleucine biosynthesis; L-isoleucine from 2-oxobutanoate: step 3/4. Amino-acid biosynthesis; L-valine biosynthesis; L-valine from pyruvate: step 3/4.
B2SH83	Dihydroxy-acid dehydratase (DAD) (EC 4.2.1.9)	ilvD FTM_1218	Francisella tularensis subsp. mediasiatica (strain FSC147)	4 iron, 4 sulfur cluster binding; dihydroxy-acid dehydratase activity; isoleucine biosynthetic process; metal ion binding; valine biosynthetic process	GO:0051539; GO:0004160; GO:0009097; GO:0046872; GO:0009099	Amino-acid biosynthesis; L-isoleucine biosynthesis; L-isoleucine from 2-oxobutanoate: step 3/4. Amino-acid biosynthesis; L-valine biosynthesis; L-valine from pyruvate: step 3/4.
A0Q6R5	Dihydroxy-acid dehydratase (DAD) (EC 4.2.1.9)	ilvD FTN_1043	Francisella tularensis subsp. novicida (strain U112)	4 iron, 4 sulfur cluster binding; dihydroxy-acid dehydratase activity; isoleucine biosynthetic process; metal ion binding; valine biosynthetic process	GO:0051539; GO:0004160; GO:0009097; GO:0046872; GO:0009099	Amino-acid biosynthesis; L-isoleucine biosynthesis; L-isoleucine from 2-oxobutanoate: step 3/4. Amino-acid biosynthesis; L-valine biosynthesis; L-valine from pyruvate: step 3/4.
A4IYA1	Dihydroxy-acid dehydratase (DAD) (EC 4.2.1.9)	ilvD FTW_1090	Francisella tularensis subsp. tularensis (strain WY96-3418)	4 iron, 4 sulfur cluster binding; dihydroxy-acid dehydratase activity; isoleucine biosynthetic process; metal ion binding; valine biosynthetic process	GO:0051539; GO:0004160; GO:0009097; GO:0046872; GO:0009099	Amino-acid biosynthesis; L-isoleucine biosynthesis; L-isoleucine from 2-oxobutanoate: step 3/4. Amino-acid biosynthesis; L-valine biosynthesis; L-valine from pyruvate: step 3/4.
B1Q486	Putative aconitase		Capsicum chinense (Scotch bonnet) (Bonnet pepper)	4 iron, 4 sulfur cluster binding; metabolic process	GO:0051539; GO:0008152
R0FAU4	Uncharacterized protein	CARUB_v10007484mg	Capsella rubella	4 iron, 4 sulfur cluster binding; metabolic process	GO:0051539; GO:0008152
V4MNV2	Uncharacterized protein	EUTSA_v10024325mg	Thellungiella salsuginea (Saltwater cress) (Arabidopsis glauca)	4 iron, 4 sulfur cluster binding; metabolic process	GO:0051539; GO:0008152
V7AGZ9	Uncharacterized protein (Fragment)	PHAVU_011G1037001g	Phaseolus vulgaris (Kidney bean) (French bean)	4 iron, 4 sulfur cluster binding; metabolic process	GO:0051539; GO:0008152
I1J8H1	Uncharacterized protein		Glycine max (Soybean) (Glycine hispida)	4 iron, 4 sulfur cluster binding; metabolic process	GO:0051539; GO:0008152
Q9FVE9	Cytosolic aconitase	ACO	Nicotiana tabacum (Common tobacco)	4 iron, 4 sulfur cluster binding; metabolic process	GO:0051539; GO:0008152
M1BHZ7	4-hydroxyphenylpyruvate dioxygenase	PGSC0003DMG400017707	Solanum tuberosum (Potato)	4-hydroxyphenylpyruvate dioxygenase activity; aromatic amino acid family metabolic process; metal ion binding	GO:0003868; GO:0009072; GO:0046872
P93836	4-hydroxyphenylpyruvate dioxygenase (EC 1.13.11.27) (4-hydroxyphenylpyruvic acid oxidase) (4HPPD) (HPD) (HPPDase)	HPD PDS1 At1g06570 F12K11.9	Arabidopsis thaliana (Mouse-ear cress)	4-hydroxyphenylpyruvate dioxygenase activity; L-phenylalanine catabolic process; cytoplasm; identical protein binding; metal ion binding; tyrosine catabolic process	GO:0003868; GO:0006559; GO:0005737; GO:0042802; GO:0046872; GO:0006572	Amino-acid degradation; L-phenylalanine degradation; acetoacetate and fumarate from L-phenylalanine: step 3/6. Cofactor biosynthesis; prenylquinone biosynthesis.	Itself
O48604	4-hydroxyphenylpyruvate dioxygenase (EC 1.13.11.27) (4-hydroxyphenylpyruvic acid oxidase) (4HPPD) (HPD) (HPPDase)		Hordeum vulgare (Barley)	4-hydroxyphenylpyruvate dioxygenase activity; L-phenylalanine catabolic process; cytoplasm; metal ion binding; tyrosine catabolic process	GO:0003868; GO:0006559; GO:0005737; GO:0046872; GO:0006572	Amino-acid degradation; L-phenylalanine degradation; acetoacetate and fumarate from L-phenylalanine: step 3/6. Cofactor biosynthesis; prenylquinone biosynthesis.
O23920	4-hydroxyphenylpyruvate dioxygenase (EC 1.13.11.27) (4-hydroxyphenylpyruvic acid oxidase) (4HPPD) (HPD) (HPPDase)		Daucus carota (Carrot)	4-hydroxyphenylpyruvate dioxygenase activity; L-phenylalanine catabolic process; cytoplasm; metal ion binding; tyrosine catabolic process	GO:0003868; GO:0006559; GO:0005737; GO:0046872; GO:0006572	Amino-acid degradation; L-phenylalanine degradation; acetoacetate and fumarate from L-phenylalanine: step 3/6. Cofactor biosynthesis; prenylquinone biosynthesis.
Q9ARF9	4-hydroxyphenylpyruvate dioxygenase (EC 1.13.11.27) (4-hydroxyphenylpyruvic acid oxidase) (4HPPD) (HPD) (HPPDase)		Plectranthus scutellarioides (Coleus) (Solenostemon scutellarioides)	4-hydroxyphenylpyruvate dioxygenase activity; L-phenylalanine catabolic process; cytoplasm; metal ion binding; tyrosine catabolic process	GO:0003868; GO:0006559; GO:0005737; GO:0046872; GO:0006572	Amino-acid degradation; L-phenylalanine degradation; acetoacetate and fumarate from L-phenylalanine: step 3/6. Cofactor biosynthesis; prenylquinone biosynthesis.
Q2QLY5	5-methyltetrahydropteroyltriglutamate--homocysteine methyltransferase 1 (EC 2.1.1.14) (Cobalamin-independent methionine synthase 1)	Os12g0623900 LOC_Os12g42876 OsJ_36926	Oryza sativa subsp. japonica (Rice)	5-methyltetrahydropteroyltriglutamate-homocysteine S-methyltransferase activity; apoplast; chloroplast envelope; chloroplast stroma; copper ion binding; cytosol; methionine synthase activity; peroxisome; plasma membrane; plasmodesma; response to cadmium ion; response to salt stress; response to zinc ion; vacuolar membrane; zinc ion binding	GO:0003871; GO:0048046; GO:0009941; GO:0009570; GO:0005507; GO:0005829; GO:0008705; GO:0005777; GO:0005886; GO:0009506; GO:0046686; GO:0009651; GO:0010043; GO:0005774; GO:0008270	Amino-acid biosynthesis; L-methionine biosynthesis via de novo pathway; L-methionine from L-homocysteine (MetE route): step 1/1.
G7L0I7	Methionine synthase	MTR_7g086300	Medicago truncatula (Barrel medic) (Medicago tribuloides)	5-methyltetrahydropteroyltriglutamate-homocysteine S-methyltransferase activity; apoplast; chloroplast envelope; chloroplast stroma; copper ion binding; cytosol; methionine synthase activity; peroxisome; plasma membrane; plasmodesma; response to cadmium ion; response to salt stress; response to zinc ion; vacuolar membrane; zinc ion binding	GO:0003871; GO:0048046; GO:0009941; GO:0009570; GO:0005507; GO:0005829; GO:0008705; GO:0005777; GO:0005886; GO:0009506; GO:0046686; GO:0009651; GO:0010043; GO:0005774; GO:0008270
Q9LM03	Methionine synthase (EC 2.1.1.14)	MS	Solanum tuberosum (Potato)	5-methyltetrahydropteroyltriglutamate-homocysteine S-methyltransferase activity; apoplast; chloroplast envelope; chloroplast stroma; copper ion binding; cytosol; methionine synthase activity; peroxisome; plasma membrane; plasmodesma; response to cadmium ion; response to salt stress; response to zinc ion; vacuolar membrane; zinc ion binding	GO:0003871; GO:0048046; GO:0009941; GO:0009570; GO:0005507; GO:0005829; GO:0008705; GO:0005777; GO:0005886; GO:0009506; GO:0046686; GO:0009651; GO:0010043; GO:0005774; GO:0008270
M1CQ02	Uncharacterized protein	PGSC0003DMG400028127	Solanum tuberosum (Potato)	5-methyltetrahydropteroyltriglutamate-homocysteine S-methyltransferase activity; apoplast; chloroplast envelope; chloroplast stroma; copper ion binding; cytosol; methionine synthase activity; peroxisome; plasma membrane; plasmodesma; response to cadmium ion; response to salt stress; response to zinc ion; vacuolar membrane; zinc ion binding	GO:0003871; GO:0048046; GO:0009941; GO:0009570; GO:0005507; GO:0005829; GO:0008705; GO:0005777; GO:0005886; GO:0009506; GO:0046686; GO:0009651; GO:0010043; GO:0005774; GO:0008270
K4D338	Uncharacterized protein	Solyc10g081510.1	Solanum lycopersicum (Tomato) (Lycopersicon esculentum)	5-methyltetrahydropteroyltriglutamate-homocysteine S-methyltransferase activity; apoplast; chloroplast envelope; chloroplast stroma; copper ion binding; cytosol; methionine synthase activity; peroxisome; plasma membrane; plasmodesma; response to cadmium ion; response to salt stress; response to zinc ion; vacuolar membrane; zinc ion binding	GO:0003871; GO:0048046; GO:0009941; GO:0009570; GO:0005507; GO:0005829; GO:0008705; GO:0005777; GO:0005886; GO:0009506; GO:0046686; GO:0009651; GO:0010043; GO:0005774; GO:0008270
M4CA61	Uncharacterized protein	BRA001090	Brassica rapa subsp. pekinensis (Chinese cabbage) (Brassica pekinensis)	5-methyltetrahydropteroyltriglutamate-homocysteine S-methyltransferase activity; apoplast; chloroplast envelope; cytosol; methionine synthase activity; plasma membrane; plasmodesma; response to cadmium ion; response to salt stress; zinc ion binding	GO:0003871; GO:0048046; GO:0009941; GO:0005829; GO:0008705; GO:0005886; GO:0009506; GO:0046686; GO:0009651; GO:0008270
Q9SRV5	5-methyltetrahydropteroyltriglutamate--homocysteine methyltransferase 2 (EC 2.1.1.14) (Cobalamin-independent methionine synthase 2) (AtMS2)	MS2 At3g03780 F20H23.19	Arabidopsis thaliana (Mouse-ear cress)	5-methyltetrahydropteroyltriglutamate-homocysteine S-methyltransferase activity; apoplast; chloroplast; chloroplast envelope; cytosol; methionine synthase activity; plasma membrane; plasmodesma; response to cadmium ion; response to salt stress; zinc ion binding	GO:0003871; GO:0048046; GO:0009507; GO:0009941; GO:0005829; GO:0008705; GO:0005886; GO:0009506; GO:0046686; GO:0009651; GO:0008270	Amino-acid biosynthesis; L-methionine biosynthesis via de novo pathway; L-methionine from L-homocysteine (MetE route): step 1/1.
O50008	5-methyltetrahydropteroyltriglutamate--homocysteine methyltransferase 1 (EC 2.1.1.14) (Cobalamin-independent methionine synthase 1) (AtMS1) (Vitamin-B12-independent methionine synthase 1)	MS1 CIMS At5g17920 MPI7.9	Arabidopsis thaliana (Mouse-ear cress)	5-methyltetrahydropteroyltriglutamate-homocysteine S-methyltransferase activity; apoplast; chloroplast; chloroplast stroma; copper ion binding; cytosol; membrane; methionine synthase activity; peroxisome; plasma membrane; plasmodesma; response to cadmium ion; response to salt stress; response to zinc ion; vacuolar membrane; zinc ion binding	GO:0003871; GO:0048046; GO:0009507; GO:0009570; GO:0005507; GO:0005829; GO:0016020; GO:0008705; GO:0005777; GO:0005886; GO:0009506; GO:0046686; GO:0009651; GO:0010043; GO:0005774; GO:0008270	Amino-acid biosynthesis; L-methionine biosynthesis via de novo pathway; L-methionine from L-homocysteine (MetE route): step 1/1.
Q0WNZ5	5-methyltetrahydropteroyltriglutamate--homocysteine methyltransferase 3, chloroplastic (EC 2.1.1.14) (Cobalamin-independent methionine synthase 3) (AtMS3)	MS3 At5g20980 F22D1	Arabidopsis thaliana (Mouse-ear cress)	5-methyltetrahydropteroyltriglutamate-homocysteine S-methyltransferase activity; chloroplast; cytosol; methionine synthase activity; zinc ion binding	GO:0003871; GO:0009507; GO:0005829; GO:0008705; GO:0008270	Amino-acid biosynthesis; L-methionine biosynthesis via de novo pathway; L-methionine from L-homocysteine (MetE route): step 1/1.
K4ATB4	Uncharacterized protein	Solyc01g009180.2	Solanum lycopersicum (Tomato) (Lycopersicon esculentum)	5-methyltetrahydropteroyltriglutamate-homocysteine S-methyltransferase activity; chloroplast; cytosol; methionine synthase activity; zinc ion binding	GO:0003871; GO:0009507; GO:0005829; GO:0008705; GO:0008270
Q42699	5-methyltetrahydropteroyltriglutamate--homocysteine methyltransferase (EC 2.1.1.14) (Cobalamin-independent methionine synthase isozyme) (Vitamin-B12-independent methionine synthase isozyme)	METE	Catharanthus roseus (Madagascar periwinkle) (Vinca rosea)	5-methyltetrahydropteroyltriglutamate-homocysteine S-methyltransferase activity; cytoplasm; methionine biosynthetic process; zinc ion binding	GO:0003871; GO:0005737; GO:0009086; GO:0008270	Amino-acid biosynthesis; L-methionine biosynthesis via de novo pathway; L-methionine from L-homocysteine (MetE route): step 1/1.
P93263	5-methyltetrahydropteroyltriglutamate--homocysteine methyltransferase (EC 2.1.1.14) (Cobalamin-independent methionine synthase isozyme) (Vitamin-B12-independent methionine synthase isozyme)	METE	Mesembryanthemum crystallinum (Common ice plant) (Cryophytum crystallinum)	5-methyltetrahydropteroyltriglutamate-homocysteine S-methyltransferase activity; cytoplasm; methionine biosynthetic process; zinc ion binding	GO:0003871; GO:0005737; GO:0009086; GO:0008270	Amino-acid biosynthesis; L-methionine biosynthesis via de novo pathway; L-methionine from L-homocysteine (MetE route): step 1/1.
Q42662	5-methyltetrahydropteroyltriglutamate--homocysteine methyltransferase (EC 2.1.1.14) (Cobalamin-independent methionine synthase isozyme) (Vitamin-B12-independent methionine synthase isozyme)	MET	Plectranthus scutellarioides (Coleus) (Solenostemon scutellarioides)	5-methyltetrahydropteroyltriglutamate-homocysteine S-methyltransferase activity; cytoplasm; methionine biosynthetic process; zinc ion binding	GO:0003871; GO:0005737; GO:0009086; GO:0008270	Amino-acid biosynthesis; L-methionine biosynthesis via de novo pathway; L-methionine from L-homocysteine (MetE route): step 1/1.
Q2QLY4	5-methyltetrahydropteroyltriglutamate--homocysteine methyltransferase 2 (EC 2.1.1.14) (Cobalamin-independent methionine synthase 2)	Os12g0624000 LOC_Os12g42884 OsJ_36927	Oryza sativa subsp. japonica (Rice)	5-methyltetrahydropteroyltriglutamate-homocysteine S-methyltransferase activity; cytosol; methionine biosynthetic process; zinc ion binding	GO:0003871; GO:0005829; GO:0009086; GO:0008270	Amino-acid biosynthesis; L-methionine biosynthesis via de novo pathway; L-methionine from L-homocysteine (MetE route): step 1/1.
K7KNT9	Uncharacterized protein		Glycine max (Soybean) (Glycine hispida)	5-methyltetrahydropteroyltriglutamate-homocysteine S-methyltransferase activity; methionine biosynthetic process; zinc ion binding	GO:0003871; GO:0009086; GO:0008270
V4LDK3	Uncharacterized protein	EUTSA_v10012750mg	Thellungiella salsuginea (Saltwater cress) (Arabidopsis glauca)	5-methyltetrahydropteroyltriglutamate-homocysteine S-methyltransferase activity; methionine biosynthetic process; zinc ion binding	GO:0003871; GO:0009086; GO:0008270
G7J648	Methionine synthase	MTR_3g079640	Medicago truncatula (Barrel medic) (Medicago tribuloides)	5-methyltetrahydropteroyltriglutamate-homocysteine S-methyltransferase activity; methionine biosynthetic process; zinc ion binding	GO:0003871; GO:0009086; GO:0008270
V7C2G9	Uncharacterized protein	PHAVU_004G051600g	Phaseolus vulgaris (Kidney bean) (French bean)	5-methyltetrahydropteroyltriglutamate-homocysteine S-methyltransferase activity; methionine biosynthetic process; zinc ion binding	GO:0003871; GO:0009086; GO:0008270
C3TS12	Methionine synthase (EC 2.1.1.14)		Cicer arietinum (Chickpea) (Garbanzo)	5-methyltetrahydropteroyltriglutamate-homocysteine S-methyltransferase activity; methionine biosynthetic process; zinc ion binding	GO:0003871; GO:0009086; GO:0008270
I1LXY1	Uncharacterized protein		Glycine max (Soybean) (Glycine hispida)	5-methyltetrahydropteroyltriglutamate-homocysteine S-methyltransferase activity; methionine biosynthetic process; zinc ion binding	GO:0003871; GO:0009086; GO:0008270
I1MW49	Uncharacterized protein		Glycine max (Soybean) (Glycine hispida)	5-methyltetrahydropteroyltriglutamate-homocysteine S-methyltransferase activity; methionine biosynthetic process; zinc ion binding	GO:0003871; GO:0009086; GO:0008270
S6A7M3	Methionine synthase		Nicotiana attenuata (Coyote tobacco)	5-methyltetrahydropteroyltriglutamate-homocysteine S-methyltransferase activity; methionine biosynthetic process; zinc ion binding	GO:0003871; GO:0009086; GO:0008270
M5AUD0	Cobalamin-independent methionine synthase	MS	Senna obtusifolia	5-methyltetrahydropteroyltriglutamate-homocysteine S-methyltransferase activity; methionine biosynthetic process; zinc ion binding	GO:0003871; GO:0009086; GO:0008270
Q9C9K3	Pyrophosphate--fructose 6-phosphate 1-phosphotransferase subunit alpha 2 (PFP2) (EC 2.7.1.90) (6-phosphofructokinase, pyrophosphate dependent 2) (PPi-PFK 2) (Pyrophosphate-dependent 6-phosphofructose-1-kinase 2)	PFP-ALPHA2 At1g76550 F14G6.15	Arabidopsis thaliana (Mouse-ear cress)	6-phosphofructokinase activity; 6-phosphofructokinase complex; ATP binding; carbohydrate phosphorylation; cytosol; diphosphate-fructose-6-phosphate 1-phosphotransferase activity; glycolytic process; photosynthesis	GO:0003872; GO:0005945; GO:0005524; GO:0046835; GO:0005829; GO:0047334; GO:0006096; GO:0015979
Q9SYP2	Pyrophosphate--fructose 6-phosphate 1-phosphotransferase subunit alpha 1 (PFP1) (EC 2.7.1.90) (6-phosphofructokinase, pyrophosphate dependent 1) (PPi-PFK 1) (Pyrophosphate-dependent 6-phosphofructose-1-kinase 1)	PFP-ALPHA1 At1g20950 F9H16.6	Arabidopsis thaliana (Mouse-ear cress)	6-phosphofructokinase activity; 6-phosphofructokinase complex; ATP binding; carbohydrate phosphorylation; cytosol; diphosphate-fructose-6-phosphate 1-phosphotransferase activity; glycolytic process; photosynthesis; response to fructose; response to glucose; response to sucrose	GO:0003872; GO:0005945; GO:0005524; GO:0046835; GO:0005829; GO:0047334; GO:0006096; GO:0015979; GO:0009750; GO:0009749; GO:0009744
Q41140	Pyrophosphate--fructose 6-phosphate 1-phosphotransferase subunit alpha (PFP) (EC 2.7.1.90) (6-phosphofructokinase, pyrophosphate dependent) (PPi-PFK) (Pyrophosphate-dependent 6-phosphofructose-1-kinase)	PFP-ALPHA	Ricinus communis (Castor bean)	6-phosphofructokinase activity; 6-phosphofructokinase complex; ATP binding; diphosphate-fructose-6-phosphate 1-phosphotransferase activity; glycolytic process	GO:0003872; GO:0005945; GO:0005524; GO:0047334; GO:0006096
P21342	Pyrophosphate--fructose 6-phosphate 1-phosphotransferase subunit alpha (PFP) (EC 2.7.1.90) (6-phosphofructokinase, pyrophosphate dependent) (PPi-PFK) (Pyrophosphate-dependent 6-phosphofructose-1-kinase)		Solanum tuberosum (Potato)	6-phosphofructokinase activity; 6-phosphofructokinase complex; ATP binding; diphosphate-fructose-6-phosphate 1-phosphotransferase activity; glycolytic process	GO:0003872; GO:0005945; GO:0005524; GO:0047334; GO:0006096
M1AMC7	Uncharacterized protein	PGSC0003DMG400010007	Solanum tuberosum (Potato)	6-phosphofructokinase activity; 6-phosphofructokinase complex; ATP binding; diphosphate-fructose-6-phosphate 1-phosphotransferase activity; glycolytic process	GO:0003872; GO:0005945; GO:0005524; GO:0047334; GO:0006096
K4BW14	Uncharacterized protein	Solyc04g082880.2	Solanum lycopersicum (Tomato) (Lycopersicon esculentum)	6-phosphofructokinase activity; 6-phosphofructokinase complex; ATP binding; diphosphate-fructose-6-phosphate 1-phosphotransferase activity; glycolytic process	GO:0003872; GO:0005945; GO:0005524; GO:0047334; GO:0006096
M1CV13	Uncharacterized protein	PGSC0003DMG400029309	Solanum tuberosum (Potato)	6-phosphofructokinase activity; 6-phosphofructokinase complex; ATP binding; diphosphate-fructose-6-phosphate 1-phosphotransferase activity; glycolytic process; photosynthesis; response to fructose; response to glucose; response to sucrose	GO:0003872; GO:0005945; GO:0005524; GO:0047334; GO:0006096; GO:0015979; GO:0009750; GO:0009749; GO:0009744
K4DH49	Uncharacterized protein	Solyc12g095760.1	Solanum lycopersicum (Tomato) (Lycopersicon esculentum)	6-phosphofructokinase activity; 6-phosphofructokinase complex; ATP binding; diphosphate-fructose-6-phosphate 1-phosphotransferase activity; glycolytic process; photosynthesis; response to fructose; response to glucose; response to sucrose	GO:0003872; GO:0005945; GO:0005524; GO:0047334; GO:0006096; GO:0015979; GO:0009750; GO:0009749; GO:0009744
D7KVM5	Signal recognition particle subunit SRP72	ARALYDRAFT_676255	Arabidopsis lyrata subsp. lyrata (Lyre-leaved rock-cress)	7S RNA binding; SRP-dependent cotranslational protein targeting to membrane; cytosol; plasmodesma; signal recognition particle, endoplasmic reticulum targeting	GO:0008312; GO:0006614; GO:0005829; GO:0009506; GO:0005786
R0GC76	Uncharacterized protein	CARUB_v10020124mg	Capsella rubella	7S RNA binding; SRP-dependent cotranslational protein targeting to membrane; signal recognition particle	GO:0008312; GO:0006614; GO:0048500
R0IAU1	Signal recognition particle subunit SRP72	CARUB_v10019924mg	Capsella rubella	7S RNA binding; SRP-dependent cotranslational protein targeting to membrane; signal recognition particle, endoplasmic reticulum targeting	GO:0008312; GO:0006614; GO:0005786
D7KVM9	Signal recognition particle subunit SRP72	ARALYDRAFT_475871	Arabidopsis lyrata subsp. lyrata (Lyre-leaved rock-cress)	7S RNA binding; SRP-dependent cotranslational protein targeting to membrane; signal recognition particle, endoplasmic reticulum targeting	GO:0008312; GO:0006614; GO:0005786
Q9LRM7	9-cis-epoxycarotenoid dioxygenase NCED6, chloroplastic (AtNCED6) (EC 1.13.11.51)	NCED6 At3g24220 MUJ8.12	Arabidopsis thaliana (Mouse-ear cress)	9-cis-epoxycarotenoid dioxygenase activity; abscisic acid biosynthetic process; chloroplast stroma; chloroplast thylakoid membrane; metal ion binding; response to red light; response to red or far red light	GO:0045549; GO:0009688; GO:0009570; GO:0009535; GO:0046872; GO:0010114; GO:0009639
Q08682	40S ribosomal protein Sa-1 (Laminin receptor homolog) (p40)	RPSaA At1g72370 T10D10.16	Arabidopsis thaliana (Mouse-ear cress)	90S preribosome; chloroplast; cytoplasm; cytosol; cytosolic ribosome; cytosolic small ribosomal subunit; endonucleolytic cleavage in ITS1 to separate SSU-rRNA from 5.8S rRNA and LSU-rRNA from tricistronic rRNA transcript (SSU-rRNA, 5.8S rRNA, LSU-rRNA); endonucleolytic cleavage to generate mature 3'-end of SSU-rRNA from (SSU-rRNA, 5.8S rRNA, LSU-rRNA); membrane; nucleus; plasma membrane; plasmode…	GO:0030686; GO:0009507; GO:0005737; GO:0005829; GO:0022626; GO:0022627; GO:0000447; GO:0000461; GO:0016020; GO:0005634; GO:0005886; GO:0009506; GO:0006407; GO:0006970; GO:0009651; GO:0000028; GO:0015935; GO:0003735; GO:0006412
A8IB25	40S ribosomal protein SA	CHLREDRAFT_126059	Chlamydomonas reinhardtii (Chlamydomonas smithii)	90S preribosome; chloroplast; cytosolic small ribosomal subunit; endonucleolytic cleavage in ITS1 to separate SSU-rRNA from 5.8S rRNA and LSU-rRNA from tricistronic rRNA transcript (SSU-rRNA, 5.8S rRNA, LSU-rRNA); endonucleolytic cleavage to generate mature 3'-end of SSU-rRNA from (SSU-rRNA, 5.8S rRNA, LSU-rRNA); nucleus; plasma membrane; plasmodesma; rRNA export from nucleus; response to salt st…	GO:0030686; GO:0009507; GO:0022627; GO:0000447; GO:0000461; GO:0005634; GO:0005886; GO:0009506; GO:0006407; GO:0009651; GO:0000028; GO:0003735; GO:0006412
Q38845	Serine/threonine-protein phosphatase 2A 65 kDa regulatory subunit A alpha isoform (AtA alpha) (PP2A, subunit A, alpha isoform) (PR-65 A) (Protein ROOTS CURL IN NAPHTHYLPHTHALAMIC ACID 1) (Protein enhancer of ethylene-response 1)	PP2AA1 EER1 RCN1 REGA At1g25490 F2J7.19	Arabidopsis thaliana (Mouse-ear cress)	abscisic acid-activated signaling pathway; auxin polar transport; auxin-activated signaling pathway; cell wall; ethylene-activated signaling pathway; nucleus; plasma membrane; positive regulation of abscisic acid-activated signaling pathway; protein phosphatase type 2A complex; protein phosphatase type 2A regulator activity; regulation of catalytic activity; regulation of protein dephosphorylatio…	GO:0009738; GO:0009926; GO:0009734; GO:0005618; GO:0009873; GO:0005634; GO:0005886; GO:0009789; GO:0000159; GO:0008601; GO:0050790; GO:0035304; GO:0010119; GO:0009723
Q39041	Acid beta-fructofuranosidase 4, vacuolar (At beta fruct4) (AtBETAFRUCT4) (EC 3.2.1.26) (Acid invertase 4) (AI 4) (Acid sucrose hydrolase 4) (Vacuolar invertase 4) (Inv-V4) (VAC-INV 4) (VI 4)	BFRUCT4 BETAFRUCT4 At1g12240 T28K15.3	Arabidopsis thaliana (Mouse-ear cress)	abscisic acid-activated signaling pathway; beta-fructofuranosidase activity; cellular response to gibberellin stimulus; plant-type cell wall; plant-type vacuole; primary root development; response to bacterium; sucrose alpha-glucosidase activity; sucrose metabolic process; vacuole	GO:0009738; GO:0004564; GO:0071370; GO:0009505; GO:0000325; GO:0080022; GO:0009617; GO:0004575; GO:0005985; GO:0005773	Glycan biosynthesis; sucrose metabolism.
Q43348	Acid beta-fructofuranosidase 3, vacuolar (At beta fruct3) (AtBETAFRUCT3) (EC 3.2.1.26) (Acid invertase 3) (AI 3) (Acid sucrose hydrolase 3) (Vacuolar invertase 3) (Inv-V3) (VAC-INV 3) (VI 3)	BFRUCT3 BETAFRUCT3 At1g62660 F23N19.3 T3P18.21	Arabidopsis thaliana (Mouse-ear cress)	abscisic acid-activated signaling pathway; cellular response to gibberellin stimulus; plant-type vacuole; response to bacterium; sucrose alpha-glucosidase activity; sucrose metabolic process; vacuole	GO:0009738; GO:0071370; GO:0000325; GO:0009617; GO:0004575; GO:0005985; GO:0005773	Glycan biosynthesis; sucrose metabolism.
V7AZ70	Acetolactate synthase (EC 2.2.1.6)	PHAVU_009G166100g	Phaseolus vulgaris (Kidney bean) (French bean)	acetolactate synthase activity; flavin adenine dinucleotide binding; isoleucine biosynthetic process; magnesium ion binding; thiamine pyrophosphate binding; valine biosynthetic process	GO:0003984; GO:0050660; GO:0009097; GO:0000287; GO:0030976; GO:0009099	Amino-acid biosynthesis; L-isoleucine biosynthesis; L-isoleucine from 2-oxobutanoate: step 1/4. Amino-acid biosynthesis; L-valine biosynthesis; L-valine from pyruvate: step 1/4.
A8MS68	Dihydrolipoyl dehydrogenase 1, chloroplastic (ptLPD1) (EC 1.8.1.4) (Dihydrolipoamide dehydrogenase 1) (Protein LIPOAMIDE DEHYDROGENASE 1) (Pyruvate dehydrogenase complex E3 subunit 1) (E3-1) (PDC-E3 1)	LPD1 At3g16950 K14A17.6	Arabidopsis thaliana (Mouse-ear cress)	acetyl-CoA biosynthetic process from pyruvate; cell redox homeostasis; chloroplast; chloroplast envelope; chloroplast stroma; dihydrolipoyl dehydrogenase activity; flavin adenine dinucleotide binding; nucleolus; response to arsenic-containing substance	GO:0006086; GO:0045454; GO:0009507; GO:0009941; GO:0009570; GO:0004148; GO:0050660; GO:0005730; GO:0046685
Q9FIK7	Probable acetyl-CoA acetyltransferase, cytosolic 2 (EC 2.3.1.9) (Cytosolic acetoacetyl-CoA thiolase 2) (Thiolase 2)	At5g47720 MCA23.4	Arabidopsis thaliana (Mouse-ear cress)	acetyl-CoA C-acetyltransferase activity; cytoplasm; metal ion binding	GO:0003985; GO:0005737; GO:0046872
Q8S4Y1	Acetyl-CoA acetyltransferase, cytosolic 1 (EC 2.3.1.9) (Cytosolic acetoacetyl-CoA thiolase 1) (Thiolase 1) (Protein EMBRYO DEFECTIVE 1276)	AAT1 EMB1276 At5g48230 MIF21.12	Arabidopsis thaliana (Mouse-ear cress)	acetyl-CoA C-acetyltransferase activity; cytosol; isoprenoid biosynthetic process; metal ion binding; peroxisome; plasma membrane; pollen germination; pollen tube growth; sterol metabolic process	GO:0003985; GO:0005829; GO:0008299; GO:0046872; GO:0005777; GO:0005886; GO:0009846; GO:0009860; GO:0016125	Metabolic intermediate biosynthesis; (R)-mevalonate biosynthesis; (R)-mevalonate from acetyl-CoA: step 1/3.
Q6RIB7	Enolase (EC 2.3.1.16)		Glycine max (Soybean) (Glycine hispida)	acetyl-CoA C-acyltransferase activity; apoplast; chloroplast; copper ion binding; glycolytic process; magnesium ion binding; mitochondrial envelope; phosphopyruvate hydratase activity; phosphopyruvate hydratase complex; plasma membrane; plasmodesma; response to abscisic acid; response to cadmium ion; response to cold; response to light stimulus; response to salt stress	GO:0003988; GO:0048046; GO:0009507; GO:0005507; GO:0006096; GO:0000287; GO:0005740; GO:0004634; GO:0000015; GO:0005886; GO:0009506; GO:0009737; GO:0046686; GO:0009409; GO:0009416; GO:0009651
Q56WD9	3-ketoacyl-CoA thiolase 2, peroxisomal (EC 2.3.1.16) (Acetyl-CoA acyltransferase 2) (Beta-ketothiolase 2) (Peroxisomal 3-oxoacyl-CoA thiolase 2) (Peroxisome defective protein 1)	PED1 KAT2 At2g33150 F25I18.11	Arabidopsis thaliana (Mouse-ear cress)	acetyl-CoA C-acyltransferase activity; chloroplast; fatty acid beta-oxidation; glyoxysome; glyoxysome organization; jasmonic acid biosynthetic process; membrane; mitochondrion; nucleolus; oxylipin biosynthetic process; peroxisome; positive regulation of abscisic acid-activated signaling pathway; response to wounding; vacuolar membrane	GO:0003988; GO:0009507; GO:0006635; GO:0009514; GO:0010111; GO:0009695; GO:0016020; GO:0005739; GO:0005730; GO:0031408; GO:0005777; GO:0009789; GO:0009611; GO:0005774	Lipid metabolism; fatty acid metabolism.
Q570C8	3-ketoacyl-CoA thiolase 5, peroxisomal (EC 2.3.1.16) (Acetyl-CoA acyltransferase 5) (Beta-ketothiolase 5) (Peroxisomal 3-oxoacyl-CoA thiolase 5)	KAT5 At5g48880 K24G6.22	Arabidopsis thaliana (Mouse-ear cress)	acetyl-CoA C-acyltransferase activity; oxylipin biosynthetic process; peroxisome	GO:0003988; GO:0031408; GO:0005777	Lipid metabolism; fatty acid metabolism.
Q8LF48	3-ketoacyl-CoA thiolase 1, peroxisomal (EC 2.3.1.16) (Acetyl-CoA acyltransferase 1) (Beta-ketothiolase 1) (Peroxisomal 3-oxoacyl-CoA thiolase 1)	KAT1 At1g04710 T1G11.4	Arabidopsis thaliana (Mouse-ear cress)	acetyl-CoA C-acyltransferase activity; oxylipin biosynthetic process; peroxisome; vacuole	GO:0003988; GO:0031408; GO:0005777; GO:0005773	Lipid metabolism; fatty acid metabolism.
Q9LLC1	Biotin carboxyl carrier protein of acetyl-CoA carboxylase 2, chloroplastic (AtBCCP2) (BCCP-2)	BCCP2 At5g15530 T20K14_140	Arabidopsis thaliana (Mouse-ear cress)	acetyl-CoA carboxylase activity; acetyl-CoA carboxylase complex; chloroplast envelope; chloroplast stroma; fatty acid biosynthetic process	GO:0003989; GO:0009317; GO:0009941; GO:0009570; GO:0006633	Lipid metabolism; fatty acid biosynthesis.
M4CWU7	Uncharacterized protein	BRA008694	Brassica rapa subsp. pekinensis (Chinese cabbage) (Brassica pekinensis)	acetyl-CoA carboxylase activity; acetyl-CoA carboxylase complex; chloroplast envelope; chloroplast stroma; fatty acid biosynthetic process	GO:0003989; GO:0009317; GO:0009941; GO:0009570; GO:0006633
D7M7D6	Putative uncharacterized protein	ARALYDRAFT_909527	Arabidopsis lyrata subsp. lyrata (Lyre-leaved rock-cress)	acetyl-CoA carboxylase activity; acetyl-CoA carboxylase complex; chloroplast envelope; chloroplast stroma; fatty acid biosynthetic process	GO:0003989; GO:0009317; GO:0009941; GO:0009570; GO:0006633
G4WXE3	Acetyl-CoA carboxylase biotin-containing subunit (EC 6.4.1.2)	A.BCCP2.a	Brassica campestris (Field mustard)	acetyl-CoA carboxylase activity; acetyl-CoA carboxylase complex; fatty acid biosynthetic process	GO:0003989; GO:0009317; GO:0006633
G4WXE2	Acetyl-CoA carboxylase biotin-containing subunit (EC 6.4.1.2)	A.BCCP2.b	Brassica campestris (Field mustard)	acetyl-CoA carboxylase activity; acetyl-CoA carboxylase complex; fatty acid biosynthetic process	GO:0003989; GO:0009317; GO:0006633
G4WXE4	Acetyl-CoA carboxylase biotin-containing subunit (EC 6.4.1.2)	A.BCCP2.d	Brassica campestris (Field mustard)	acetyl-CoA carboxylase activity; acetyl-CoA carboxylase complex; fatty acid biosynthetic process	GO:0003989; GO:0009317; GO:0006633
B5LAS8	Putative biotin carboxyl carrier protein 2		Capsicum annuum (Bell pepper)	acetyl-CoA carboxylase activity; acetyl-CoA carboxylase complex; fatty acid biosynthetic process	GO:0003989; GO:0009317; GO:0006633
M4CQ16	Uncharacterized protein	BRA006305	Brassica rapa subsp. pekinensis (Chinese cabbage) (Brassica pekinensis)	acetyl-CoA carboxylase activity; acetyl-CoA carboxylase complex; fatty acid biosynthetic process	GO:0003989; GO:0009317; GO:0006633
G4WXE7	Acetyl-CoA carboxylase biotin-containing subunit (EC 6.4.1.2)	C.BCCP2.a	Brassica oleracea (Wild cabbage)	acetyl-CoA carboxylase activity; acetyl-CoA carboxylase complex; fatty acid biosynthetic process	GO:0003989; GO:0009317; GO:0006633
G4WXE6	Acetyl-CoA carboxylase biotin-containing subunit (EC 6.4.1.2)	C.BCCP2.b	Brassica oleracea (Wild cabbage)	acetyl-CoA carboxylase activity; acetyl-CoA carboxylase complex; fatty acid biosynthetic process	GO:0003989; GO:0009317; GO:0006633
R0FGP4	Uncharacterized protein	CARUB_v10001485mg	Capsella rubella	acetyl-CoA carboxylase activity; acetyl-CoA carboxylase complex; fatty acid biosynthetic process	GO:0003989; GO:0009317; GO:0006633
V4N7D1	Uncharacterized protein	EUTSA_v10014486mg	Thellungiella salsuginea (Saltwater cress) (Arabidopsis glauca)	acetyl-CoA carboxylase activity; acetyl-CoA carboxylase complex; fatty acid biosynthetic process	GO:0003989; GO:0009317; GO:0006633
V7C1X2	Uncharacterized protein	PHAVU_004G034300g	Phaseolus vulgaris (Kidney bean) (French bean)	acetyl-CoA carboxylase activity; acetyl-CoA carboxylase complex; fatty acid biosynthetic process	GO:0003989; GO:0009317; GO:0006633
Q39348	Biotin carboxyl carrier protein		Brassica napus (Rape)	acetyl-CoA carboxylase activity; acetyl-CoA carboxylase complex; fatty acid biosynthetic process	GO:0003989; GO:0009317; GO:0006633
Q39351	Biotin carboxyl carrier protein (Fragment)		Brassica napus (Rape)	acetyl-CoA carboxylase activity; acetyl-CoA carboxylase complex; fatty acid biosynthetic process	GO:0003989; GO:0009317; GO:0006633
G4WXE0	Acetyl-CoA carboxylase biotin-containing subunit (EC 6.4.1.2)	A.BCCP2.d	Brassica napus (Rape)	acetyl-CoA carboxylase activity; acetyl-CoA carboxylase complex; fatty acid biosynthetic process	GO:0003989; GO:0009317; GO:0006633
Q6QIW2	Biotin carboxyl carrier protein		Brassica napus (Rape)	acetyl-CoA carboxylase activity; acetyl-CoA carboxylase complex; fatty acid biosynthetic process	GO:0003989; GO:0009317; GO:0006633
Q39349	Biotin carboxyl carrier protein		Brassica napus (Rape)	acetyl-CoA carboxylase activity; acetyl-CoA carboxylase complex; fatty acid biosynthetic process	GO:0003989; GO:0009317; GO:0006633
Q39350	Biotin carboxyl carrier protein		Brassica napus (Rape)	acetyl-CoA carboxylase activity; acetyl-CoA carboxylase complex; fatty acid biosynthetic process	GO:0003989; GO:0009317; GO:0006633
G4WXE1	Acetyl-CoA carboxylase biotin-containing subunit (EC 6.4.1.2)	C.BCCP2.b	Brassica napus (Rape)	acetyl-CoA carboxylase activity; acetyl-CoA carboxylase complex; fatty acid biosynthetic process	GO:0003989; GO:0009317; GO:0006633
E6Y6Q7	Biotin carboxyl carrier protein 1-1	BCCP1-1	Arachis hypogaea (Peanut)	acetyl-CoA carboxylase activity; acetyl-CoA carboxylase complex; fatty acid biosynthetic process	GO:0003989; GO:0009317; GO:0006633
E6Y6Q8	Biotin carboxyl carrier protein 1-2	BCCP1-2	Arachis hypogaea (Peanut)	acetyl-CoA carboxylase activity; acetyl-CoA carboxylase complex; fatty acid biosynthetic process	GO:0003989; GO:0009317; GO:0006633
M1AB44	Uncharacterized protein	PGSC0003DMG400007277	Solanum tuberosum (Potato)	acetylglutamate kinase regulator activity; anthocyanin-containing compound biosynthetic process; chloroplast thylakoid; cytosol; magnesium ion binding; regulation of fatty acid biosynthetic process; regulation of nitrogen utilization; regulation of transcription, DNA-templated; response to light stimulus; transcription, DNA-templated	GO:0010307; GO:0009718; GO:0009534; GO:0005829; GO:0000287; GO:0042304; GO:0006808; GO:0006355; GO:0009416; GO:0006351
P27061	Acid phosphatase 1 (EC 3.1.3.2) (Apase-1(1))	APS1 APS-1(1)	Solanum lycopersicum (Tomato) (Lycopersicon esculentum)	acid phosphatase activity	GO:0003993
Q949Y3	Bifunctional purple acid phosphatase 26 [Includes: Acid phosphatase (EC 3.1.3.2); Peroxidase (EC 1.11.1.7)]	PAP26 At5g34850 T5E15.10	Arabidopsis thaliana (Mouse-ear cress)	acid phosphatase activity; cytosol; dephosphorylation; hydrogen peroxide catabolic process; metal ion binding; peroxidase activity; phosphate ion homeostasis; plant-type cell wall; vacuole	GO:0003993; GO:0005829; GO:0016311; GO:0042744; GO:0046872; GO:0004601; GO:0055062; GO:0009505; GO:0005773
Q93WP4	Phosphoenolpyruvate phosphatase (PEP phosphatase) (EC 3.1.3.60)	ACPEPP	Allium cepa (Onion)	acid phosphatase activity; metal ion binding; phosphoenolpyruvate phosphatase activity; phosphoprotein phosphatase activity; vacuolar lumen	GO:0003993; GO:0046872; GO:0050189; GO:0004721; GO:0005775
M4DJK5	Uncharacterized protein	BRA016683	Brassica rapa subsp. pekinensis (Chinese cabbage) (Brassica pekinensis)	acid phosphatase activity; vacuole	GO:0003993; GO:0005773
Q5JXB2	Putative ubiquitin-conjugating enzyme E2 N-like (Epididymis tissue protein Li 174)	UBE2NL	Homo sapiens (Human)	acid-amino acid ligase activity	GO:0016881
Q9SVD7	Ubiquitin-conjugating enzyme E2 variant 1D (Ubc enzyme variant 1D) (Protein MMS ZWEI HOMOLOG 4)	UEV1D MMZ4 At3g52560 F22O6.60	Arabidopsis thaliana (Mouse-ear cress)	acid-amino acid ligase activity	GO:0016881		Q93ZF6
C6SZW2	Uncharacterized protein		Glycine max (Soybean) (Glycine hispida)	acid-amino acid ligase activity	GO:0016881
C6T0I9	Uncharacterized protein		Glycine max (Soybean) (Glycine hispida)	acid-amino acid ligase activity	GO:0016881
C6T129	Uncharacterized protein		Glycine max (Soybean) (Glycine hispida)	acid-amino acid ligase activity	GO:0016881
I1LV59	Uncharacterized protein		Glycine max (Soybean) (Glycine hispida)	acid-amino acid ligase activity	GO:0016881
F4I615	Ubiquitin-conjugating enzyme E2 36	UBC36 At1g16890	Arabidopsis thaliana (Mouse-ear cress)	acid-amino acid ligase activity	GO:0016881
F4J6Z1	Ubiquitin-conjugating enzyme E2 variant 1D	UEV1D-4 At3g52560	Arabidopsis thaliana (Mouse-ear cress)	acid-amino acid ligase activity	GO:0016881
M4ED40	Uncharacterized protein	BRA026700	Brassica rapa subsp. pekinensis (Chinese cabbage) (Brassica pekinensis)	acid-amino acid ligase activity	GO:0016881
M4F1X4	Uncharacterized protein	BRA035071	Brassica rapa subsp. pekinensis (Chinese cabbage) (Brassica pekinensis)	acid-amino acid ligase activity	GO:0016881
M4CVY6	Uncharacterized protein	BRA008383	Brassica rapa subsp. pekinensis (Chinese cabbage) (Brassica pekinensis)	acid-amino acid ligase activity	GO:0016881
M4CRU1	Uncharacterized protein	BRA006933	Brassica rapa subsp. pekinensis (Chinese cabbage) (Brassica pekinensis)	acid-amino acid ligase activity	GO:0016881
M4DJE8	Uncharacterized protein	BRA016626	Brassica rapa subsp. pekinensis (Chinese cabbage) (Brassica pekinensis)	acid-amino acid ligase activity	GO:0016881
R0GIZ0	Uncharacterized protein	CARUB_v10021093mg	Capsella rubella	acid-amino acid ligase activity	GO:0016881
V4KBX3	Uncharacterized protein	EUTSA_v10019278mg	Thellungiella salsuginea (Saltwater cress) (Arabidopsis glauca)	acid-amino acid ligase activity	GO:0016881
M1CQK8	Uncharacterized protein	PGSC0003DMG400028241	Solanum tuberosum (Potato)	acid-amino acid ligase activity	GO:0016881
M1BWW1	Uncharacterized protein	PGSC0003DMG400021267	Solanum tuberosum (Potato)	acid-amino acid ligase activity	GO:0016881
I1NE09	Uncharacterized protein		Glycine max (Soybean) (Glycine hispida)	acid-amino acid ligase activity	GO:0016881
K4D399	Uncharacterized protein	Solyc10g083120.1	Solanum lycopersicum (Tomato) (Lycopersicon esculentum)	acid-amino acid ligase activity	GO:0016881
Q06H20	Ubiquitin-conjugating enzyme 1 like protein		Arachis hypogaea (Peanut)	acid-amino acid ligase activity	GO:0016881
M1B3A2	Uncharacterized protein	PGSC0003DMG400013902	Solanum tuberosum (Potato)	actin cytoskeleton organization; calcium ion binding; cell wall; cytosol; pollen germination; pollen tube growth	GO:0030036; GO:0005509; GO:0005618; GO:0005829; GO:0009846; GO:0009860
K4CF61	Uncharacterized protein	Solyc07g049600.2	Solanum lycopersicum (Tomato) (Lycopersicon esculentum)	actin cytoskeleton organization; cell wall; cytosol; pollen germination; pollen tube growth	GO:0030036; GO:0005618; GO:0005829; GO:0009846; GO:0009860
A4GDQ6	Profilin-3 (Pollen allergen Ole e 2) (allergen Ole e 2)		Olea europaea (Common olive)	actin cytoskeleton organization; cytoplasm; cytoskeleton	GO:0030036; GO:0005737; GO:0005856
A4GDS0	Profilin-4 (Pollen allergen Ole e 2) (allergen Ole e 2)		Olea europaea (Common olive)	actin cytoskeleton organization; cytoplasm; cytoskeleton	GO:0030036; GO:0005737; GO:0005856
A4GDU2	Profilin-3 (Pollen allergen Ole e 2) (allergen Ole e 2)		Olea europaea (Common olive)	actin cytoskeleton organization; cytoplasm; cytoskeleton	GO:0030036; GO:0005737; GO:0005856
A4GE44	Profilin-2 (Pollen allergen Ole e 2) (allergen Ole e 2)		Olea europaea (Common olive)	actin cytoskeleton organization; cytoplasm; cytoskeleton	GO:0030036; GO:0005737; GO:0005856
A4GE47	Profilin-2 (Pollen allergen Ole e 2) (allergen Ole e 2)		Olea europaea (Common olive)	actin cytoskeleton organization; cytoplasm; cytoskeleton	GO:0030036; GO:0005737; GO:0005856
A4GFB7	Profilin-2 (Pollen allergen Ole e 2) (allergen Ole e 2)		Olea europaea (Common olive)	actin cytoskeleton organization; cytoplasm; cytoskeleton	GO:0030036; GO:0005737; GO:0005856
A4GFC4	Profilin-4 (Pollen allergen Ole e 2) (allergen Ole e 2)		Olea europaea (Common olive)	actin cytoskeleton organization; cytoplasm; cytoskeleton	GO:0030036; GO:0005737; GO:0005856
A4GFC2	Profilin-4 (Pollen allergen Ole e 2) (allergen Ole e 2)		Olea europaea (Common olive)	actin cytoskeleton organization; cytoplasm; cytoskeleton	GO:0030036; GO:0005737; GO:0005856
Q64LH1	Profilin-1 (Pollen allergen Amb a 8) (allergen Amb a 8)	D106	Ambrosia artemisiifolia (Short ragweed)	actin cytoskeleton organization; cytoplasm; cytoskeleton	GO:0030036; GO:0005737; GO:0005856
A4KA39	Profilin-1 (Allergen Cor a 2) (Pollen allergen Cor a 2) (allergen Cor a 2)		Corylus avellana (European hazel) (Corylus maxima)	actin cytoskeleton organization; cytoplasm; cytoskeleton	GO:0030036; GO:0005737; GO:0005856
O65812	Profilin-1 (Pollen allergen Hev b 8.0101) (allergen Hev b 8.0101)		Hevea brasiliensis (Para rubber tree) (Siphonia brasiliensis)	actin cytoskeleton organization; cytoplasm; cytoskeleton	GO:0030036; GO:0005737; GO:0005856
P49231	Profilin-1		Phaseolus vulgaris (Kidney bean) (French bean)	actin cytoskeleton organization; cytoplasm; cytoskeleton	GO:0030036; GO:0005737; GO:0005856
O82572	Profilin-1	PRO1	Ricinus communis (Castor bean)	actin cytoskeleton organization; cytoplasm; cytoskeleton	GO:0030036; GO:0005737; GO:0005856
Q64LH2	Profilin-2 (Pollen allergen A0418) (allergen Amb a 8)	A0418	Ambrosia artemisiifolia (Short ragweed)	actin cytoskeleton organization; cytoplasm; cytoskeleton	GO:0030036; GO:0005737; GO:0005856
P41372	Profilin-1	PRO1	Nicotiana tabacum (Common tobacco)	actin cytoskeleton organization; cytoplasm; cytoskeleton	GO:0030036; GO:0005737; GO:0005856
O65809	Profilin-1 (GmPRO1) (allergen Gly m 3.0101)	PRO1	Glycine max (Soybean) (Glycine hispida)	actin cytoskeleton organization; cytoplasm; cytoskeleton	GO:0030036; GO:0005737; GO:0005856
A4K9Z8	Profilin-2 (Allergen Bet v II) (Pollen allergen Bet v 2) (allergen Bet v 2)		Betula pendula (European white birch) (Betula verrucosa)	actin cytoskeleton organization; cytoplasm; cytoskeleton	GO:0030036; GO:0005737; GO:0005856
Q9STB6	Profilin-2 (Pollen allergen Hev b 8.0102) (allergen Hev b 8.0102)	PRO2	Hevea brasiliensis (Para rubber tree) (Siphonia brasiliensis)	actin cytoskeleton organization; cytoplasm; cytoskeleton	GO:0030036; GO:0005737; GO:0005856
Q9XF41	Profilin-2 (GD4-2) (Pollen allergen Mal d 4.0201) (allergen Mal d 4.0201)		Malus domestica (Apple) (Pyrus malus)	actin cytoskeleton organization; cytoplasm; cytoskeleton	GO:0030036; GO:0005737; GO:0005856
A4KA40	Profilin-2 (Allergen Cor a 2) (Pollen allergen Cor a 2) (allergen Cor a 2)		Corylus avellana (European hazel) (Corylus maxima)	actin cytoskeleton organization; cytoplasm; cytoskeleton	GO:0030036; GO:0005737; GO:0005856
Q93YG7	Profilin-2 (Minor food allergen Lyc e 1) (allergen Lyc e 1)		Solanum lycopersicum (Tomato) (Lycopersicon esculentum)	actin cytoskeleton organization; cytoplasm; cytoskeleton	GO:0030036; GO:0005737; GO:0005856
Q9ST99	Profilin-2 (Pollen allergen Nic t 8) (allergen Nic t 8)	PRO2	Nicotiana tabacum (Common tobacco)	actin cytoskeleton organization; cytoplasm; cytoskeleton	GO:0030036; GO:0005737; GO:0005856
A4KA44	Profilin-3 (Allergen Cor a 2) (Pollen allergen Cor a 2) (allergen Cor a 2)		Corylus avellana (European hazel) (Corylus maxima)	actin cytoskeleton organization; cytoplasm; cytoskeleton	GO:0030036; GO:0005737; GO:0005856
Q9M7N0	Profilin-3 (Pollen allergen Hev b 8.0201) (allergen Hev b 8.0201)		Hevea brasiliensis (Para rubber tree) (Siphonia brasiliensis)	actin cytoskeleton organization; cytoplasm; cytoskeleton	GO:0030036; GO:0005737; GO:0005856
Q9ST98	Profilin-3	PRO3	Nicotiana tabacum (Common tobacco)	actin cytoskeleton organization; cytoplasm; cytoskeleton	GO:0030036; GO:0005737; GO:0005856
A4KA45	Profilin-4 (Allergen Cor a 2) (Pollen allergen Cor a 2) (allergen Cor a 2)		Corylus avellana (European hazel) (Corylus maxima)	actin cytoskeleton organization; cytoplasm; cytoskeleton	GO:0030036; GO:0005737; GO:0005856
Q94JN2	Profilin (Minor food allergen Ana c 1) (allergen Ana c 1)		Ananas comosus (Pineapple) (Ananas ananas)	actin cytoskeleton organization; cytoplasm; cytoskeleton	GO:0030036; GO:0005737; GO:0005856
Q9SQI9	Profilin (allergen Ara h 5)		Arachis hypogaea (Peanut)	actin cytoskeleton organization; cytoplasm; cytoskeleton	GO:0030036; GO:0005737; GO:0005856
Q93YI9	Profilin (Minor food allergen Cap a 2) (allergen Cap a 2)		Capsicum annuum (Bell pepper)	actin cytoskeleton organization; cytoplasm; cytoskeleton	GO:0030036; GO:0005737; GO:0005856
Q84V37	Profilin (Minor pollen allergen Che a 2) (allergen Che a 2)		Chenopodium album (Lamb's-quarters)	actin cytoskeleton organization; cytoplasm; cytoskeleton	GO:0030036; GO:0005737; GO:0005856
P0C0Y3	Profilin (allergen Fra a 4)		Fragaria ananassa (Strawberry)	actin cytoskeleton organization; cytoplasm; cytoskeleton	GO:0030036; GO:0005737; GO:0005856
Q941H7	Profilin (Minor allergen Lit c 1) (allergen Lit c 1)		Litchi chinensis (Lychee)	actin cytoskeleton organization; cytoplasm; cytoskeleton	GO:0030036; GO:0005737; GO:0005856
O49894	Profilin (Pollen allergen Mer a 1) (allergen Mer a 1)		Mercurialis annua (Annual mercury)	actin cytoskeleton organization; cytoplasm; cytoskeleton	GO:0030036; GO:0005737; GO:0005856
Q9XF38	Profilin (Allergen Pyr c 3) (allergen Pyr c 4)		Pyrus communis (Pear) (Pyrus domestica)	actin cytoskeleton organization; cytoplasm; cytoskeleton	GO:0030036; GO:0005737; GO:0005856
Q8GT39	Profilin (allergen Pru p 4.02)		Prunus persica (Peach) (Amygdalus persica)	actin cytoskeleton organization; cytoplasm; cytoskeleton	GO:0030036; GO:0005737; GO:0005856
Q9SMC0	Profilin	pronp1	Nicotiana tabacum (Common tobacco)	actin cytoskeleton organization; cytoplasm; cytoskeleton	GO:0030036; GO:0005737; GO:0005856
K7K3J6	Uncharacterized protein		Glycine max (Soybean) (Glycine hispida)	actin cytoskeleton organization; cytoskeleton	GO:0030036; GO:0005856
Q41344	Profilin-1	PRO1	Solanum lycopersicum (Tomato) (Lycopersicon esculentum)	actin cytoskeleton organization; cytoskeleton; nucleus; phragmoplast	GO:0030036; GO:0005856; GO:0005634; GO:0009524
Q9LQ81	Actin-depolymerizing factor 10 (ADF-10) (AtADF10)	ADF10 At1g01750 T1N6.16	Arabidopsis thaliana (Mouse-ear cress)	actin cytoskeleton; actin filament depolymerization	GO:0015629; GO:0030042
Q6EUH7	Actin-depolymerizing factor 1 (ADF-1) (OsADF1)	ADF1 Os02g0663800 LOC_Os02g44470 OJ1001_D02.29	Oryza sativa subsp. japonica (Rice)	actin cytoskeleton; actin filament depolymerization	GO:0015629; GO:0030042
Q9FVI2	Actin-depolymerizing factor 1 (ADF-1)	ADF1	Petunia hybrida (Petunia)	actin cytoskeleton; actin filament depolymerization	GO:0015629; GO:0030042
Q9FVI1	Actin-depolymerizing factor 2 (ADF-2)	ADF2	Petunia hybrida (Petunia)	actin cytoskeleton; actin filament depolymerization	GO:0015629; GO:0030042
Q7XSN9	Actin-depolymerizing factor 6 (ADF-6) (OsADF6)	ADF6 Os04g0555700 LOC_Os04g46910 OSJNBb0012E24.5	Oryza sativa subsp. japonica (Rice)	actin cytoskeleton; actin filament depolymerization	GO:0015629; GO:0030042
Q570Y6	Actin-depolymerizing factor 8 (ADF-8) (AtADF8)	ADF8 At4g00680 F6N23.12	Arabidopsis thaliana (Mouse-ear cress)	actin cytoskeleton; actin filament depolymerization	GO:0015629; GO:0030042
P30175	Actin-depolymerizing factor (ADF)		Lilium longiflorum (Trumpet lily)	actin cytoskeleton; actin filament depolymerization	GO:0015629; GO:0030042
M1ANE0	Uncharacterized protein	PGSC0003DMG400010266	Solanum tuberosum (Potato)	actin cytoskeleton; actin filament depolymerization	GO:0015629; GO:0030042
M0ZGS3	Uncharacterized protein	PGSC0003DMG400000158	Solanum tuberosum (Potato)	actin cytoskeleton; actin filament depolymerization	GO:0015629; GO:0030042
K4CYN3	Uncharacterized protein	Solyc10g017550.2	Solanum lycopersicum (Tomato) (Lycopersicon esculentum)	actin cytoskeleton; actin filament depolymerization	GO:0015629; GO:0030042
Q8H2B7	Pollen specific actin-depolymerizing factor 1	ADF1	Nicotiana tabacum (Common tobacco)	actin cytoskeleton; actin filament depolymerization	GO:0015629; GO:0030042
Q8H2B6	Pollen specific actin-depolymerizing factor 2 (Fragment)	ADF2	Nicotiana tabacum (Common tobacco)	actin cytoskeleton; actin filament depolymerization	GO:0015629; GO:0030042
Q39251	Actin-depolymerizing factor 2 (ADF-2) (AtADF2)	ADF2 At3g46000 F16L2_210	Arabidopsis thaliana (Mouse-ear cress)	actin cytoskeleton; actin filament depolymerization; cytoplasm; nucleus; plasma membrane	GO:0015629; GO:0030042; GO:0005737; GO:0005634; GO:0005886
O81644	Villin-2	VLN2 At2g41740 T11A7.16	Arabidopsis thaliana (Mouse-ear cress)	actin filament bundle assembly; actin filament capping; cytoplasm; cytoskeleton	GO:0051017; GO:0051693; GO:0005737; GO:0005856
O65570	Villin-4	VLN4 At4g30160 F6G3.190 F9N11.10	Arabidopsis thaliana (Mouse-ear cress)	actin filament capping; cytoplasm; cytoskeleton; cytoskeleton organization	GO:0051693; GO:0005737; GO:0005856; GO:0007010
O81645	Villin-3	VLN3 At3g57410 F28O9.260 T8H10.10	Arabidopsis thaliana (Mouse-ear cress)	actin filament; actin filament binding; actin filament bundle assembly; actin filament capping; actin filament severing; cytoplasm	GO:0005884; GO:0051015; GO:0051017; GO:0051693; GO:0051014; GO:0005737
G7KTI5	Villin-2	MTR_7g091460	Medicago truncatula (Barrel medic) (Medicago tribuloides)	actin filament; actin filament bundle assembly; actin filament severing	GO:0005884; GO:0051017; GO:0051014
K4BQ85	Uncharacterized protein	Solyc04g015830.2	Solanum lycopersicum (Tomato) (Lycopersicon esculentum)	actin filament; actin filament bundle assembly; actin filament severing	GO:0005884; GO:0051017; GO:0051014
Q67ZM4	Actin-depolymerizing factor 7 (ADF-7) (AtADF7)	ADF7 At4g25590 M7J2.40	Arabidopsis thaliana (Mouse-ear cress)	actin filament; actin filament depolymerization	GO:0005884; GO:0030042
Q8LFH6	Actin-depolymerizing factor 12 (ADF-12) (AtADF12)	ADF12 At5g52360 K24M7.10	Arabidopsis thaliana (Mouse-ear cress)	actin filament; actin filament depolymerization; apoplast	GO:0005884; GO:0030042; GO:0048046
Q8VWR0	Profilin	LOC543830	Solanum lycopersicum (Tomato) (Lycopersicon esculentum)	actin polymerization or depolymerization; apoplast; cell wall; cytosol; nucleolus; phragmoplast; plasma membrane; plasmodesma; spindle; unidimensional cell growth	GO:0008154; GO:0048046; GO:0005618; GO:0005829; GO:0005730; GO:0009524; GO:0005886; GO:0009506; GO:0005819; GO:0009826
M1BLC8	Profilin	PGSC0003DMG400018557	Solanum tuberosum (Potato)	actin polymerization or depolymerization; chloroplast; cytoskeleton; plasma membrane	GO:0008154; GO:0009507; GO:0005856; GO:0005886
B6VCB1	Putative isovaleryl-CoA dehydrogenase/auxin binding protein (Fragment)	IVD	Robinia pseudoacacia (Black locust)	acyl-CoA dehydrogenase activity	GO:0003995
V7AF37	Uncharacterized protein	PHAVU_011G073500g	Phaseolus vulgaris (Kidney bean) (French bean)	acyl-CoA dehydrogenase activity; flavin adenine dinucleotide binding	GO:0003995; GO:0050660
I1LKD6	Uncharacterized protein		Glycine max (Soybean) (Glycine hispida)	acyl-CoA dehydrogenase activity; flavin adenine dinucleotide binding	GO:0003995; GO:0050660
Q3SZI8	Isovaleryl-CoA dehydrogenase, mitochondrial (IVD) (EC 1.3.8.4)	IVD	Bos taurus (Bovine)	acyl-CoA dehydrogenase activity; flavin adenine dinucleotide binding; leucine catabolic process; mitochondrial matrix	GO:0003995; GO:0050660; GO:0006552; GO:0005759	Amino-acid degradation; L-leucine degradation; (S)-3-hydroxy-3-methylglutaryl-CoA from 3-isovaleryl-CoA: step 1/3.
Q5RBD5	Isovaleryl-CoA dehydrogenase, mitochondrial (IVD) (EC 1.3.8.4)	IVD	Pongo abelii (Sumatran orangutan) (Pongo pygmaeus abelii)	acyl-CoA dehydrogenase activity; flavin adenine dinucleotide binding; leucine catabolic process; mitochondrial matrix	GO:0003995; GO:0050660; GO:0006552; GO:0005759	Amino-acid degradation; L-leucine degradation; (S)-3-hydroxy-3-methylglutaryl-CoA from 3-isovaleryl-CoA: step 1/3.
Q2XPV0	Adenosine kinase isoform 1T-like protein		Solanum tuberosum (Potato)	adenosine kinase activity; apoplast; chloroplast; copper ion binding; cytosol; phosphotransferase activity, alcohol group as acceptor; plasma membrane; plasmodesma; purine ribonucleoside salvage; response to cadmium ion; response to trehalose-6-phosphate	GO:0004001; GO:0048046; GO:0009507; GO:0005507; GO:0005829; GO:0016773; GO:0005886; GO:0009506; GO:0006166; GO:0046686; GO:0080094
M1BY04	Uncharacterized protein	PGSC0003DMG400021550	Solanum tuberosum (Potato)	adenosine kinase activity; apoplast; chloroplast; copper ion binding; cytosol; phosphotransferase activity, alcohol group as acceptor; plasma membrane; plasmodesma; purine ribonucleoside salvage; response to cadmium ion; response to trehalose-6-phosphate	GO:0004001; GO:0048046; GO:0009507; GO:0005507; GO:0005829; GO:0016773; GO:0005886; GO:0009506; GO:0006166; GO:0046686; GO:0080094
K4CQI3	Uncharacterized protein	Solyc09g007940.2	Solanum lycopersicum (Tomato) (Lycopersicon esculentum)	adenosine kinase activity; apoplast; chloroplast; copper ion binding; cytosol; phosphotransferase activity, alcohol group as acceptor; plasma membrane; plasmodesma; purine ribonucleoside salvage; response to cadmium ion; response to trehalose-6-phosphate	GO:0004001; GO:0048046; GO:0009507; GO:0005507; GO:0005829; GO:0016773; GO:0005886; GO:0009506; GO:0006166; GO:0046686; GO:0080094
Q5DKV0	Adenosine kinase isoform 1T		Nicotiana tabacum (Common tobacco)	adenosine kinase activity; phosphotransferase activity, alcohol group as acceptor; purine ribonucleoside salvage	GO:0004001; GO:0016773; GO:0006166
Q5DKU9	Adenosine kinase isoform 1S		Nicotiana tabacum (Common tobacco)	adenosine kinase activity; phosphotransferase activity, alcohol group as acceptor; purine ribonucleoside salvage	GO:0004001; GO:0016773; GO:0006166
O23255	Adenosylhomocysteinase 1 (AdoHcyase 1) (EC 3.3.1.1) (Protein EMBRYO DEFECTIVE 1395) (Protein HOMOLOGY-DEPENDENT GENE SILENCING 1) (S-adenosyl-L-homocysteine hydrolase 1) (SAH hydrolase 1)	SAHH1 EMB1395 HOG1 At4g13940 dl3010w	Arabidopsis thaliana (Mouse-ear cress)	adenosylhomocysteinase activity; apoplast; copper ion binding; cytosol; embryo development ending in seed dormancy; membrane; methylation-dependent chromatin silencing; one-carbon metabolic process; plasma membrane; plasmodesma; posttranscriptional gene silencing; vacuolar membrane; vacuole	GO:0004013; GO:0048046; GO:0005507; GO:0005829; GO:0009793; GO:0016020; GO:0006346; GO:0006730; GO:0005886; GO:0009506; GO:0016441; GO:0005774; GO:0005773	Amino-acid biosynthesis; L-homocysteine biosynthesis; L-homocysteine from S-adenosyl-L-homocysteine: step 1/1.
Q9SWF5	Adenosylhomocysteinase (AdoHcyase) (EC 3.3.1.1) (S-adenosyl-L-homocysteine hydrolase)	SAHH	Solanum lycopersicum (Tomato) (Lycopersicon esculentum)	adenosylhomocysteinase activity; apoplast; copper ion binding; cytosol; embryo development ending in seed dormancy; methylation-dependent chromatin silencing; one-carbon metabolic process; plasma membrane; plasmodesma; posttranscriptional gene silencing; vacuolar membrane	GO:0004013; GO:0048046; GO:0005507; GO:0005829; GO:0009793; GO:0006346; GO:0006730; GO:0005886; GO:0009506; GO:0016441; GO:0005774	Amino-acid biosynthesis; L-homocysteine biosynthesis; L-homocysteine from S-adenosyl-L-homocysteine: step 1/1.
Q84RD8	Adenosylhomocysteinase (EC 3.3.1.1)	AHC2 MTR_3g084340	Medicago truncatula (Barrel medic) (Medicago tribuloides)	adenosylhomocysteinase activity; apoplast; copper ion binding; cytosol; embryo development ending in seed dormancy; methylation-dependent chromatin silencing; one-carbon metabolic process; plasma membrane; plasmodesma; posttranscriptional gene silencing; vacuolar membrane	GO:0004013; GO:0048046; GO:0005507; GO:0005829; GO:0009793; GO:0006346; GO:0006730; GO:0005886; GO:0009506; GO:0016441; GO:0005774	Amino-acid biosynthesis; L-homocysteine biosynthesis; L-homocysteine from S-adenosyl-L-homocysteine: step 1/1.
M0ZZV7	Adenosylhomocysteinase (EC 3.3.1.1)	PGSC0003DMG400004572	Solanum tuberosum (Potato)	adenosylhomocysteinase activity; apoplast; copper ion binding; cytosol; embryo development ending in seed dormancy; methylation-dependent chromatin silencing; one-carbon metabolic process; plasma membrane; plasmodesma; posttranscriptional gene silencing; vacuolar membrane	GO:0004013; GO:0048046; GO:0005507; GO:0005829; GO:0009793; GO:0006346; GO:0006730; GO:0005886; GO:0009506; GO:0016441; GO:0005774	Amino-acid biosynthesis; L-homocysteine biosynthesis; L-homocysteine from S-adenosyl-L-homocysteine: step 1/1.
Q2XTD0	Adenosylhomocysteinase (EC 3.3.1.1)		Solanum tuberosum (Potato)	adenosylhomocysteinase activity; apoplast; copper ion binding; cytosol; embryo development ending in seed dormancy; methylation-dependent chromatin silencing; one-carbon metabolic process; plasma membrane; plasmodesma; posttranscriptional gene silencing; vacuolar membrane	GO:0004013; GO:0048046; GO:0005507; GO:0005829; GO:0009793; GO:0006346; GO:0006730; GO:0005886; GO:0009506; GO:0016441; GO:0005774	Amino-acid biosynthesis; L-homocysteine biosynthesis; L-homocysteine from S-adenosyl-L-homocysteine: step 1/1.
I1LN30	Adenosylhomocysteinase (EC 3.3.1.1)		Glycine max (Soybean) (Glycine hispida)	adenosylhomocysteinase activity; apoplast; copper ion binding; cytosol; embryo development ending in seed dormancy; methylation-dependent chromatin silencing; one-carbon metabolic process; plasma membrane; plasmodesma; posttranscriptional gene silencing; vacuolar membrane	GO:0004013; GO:0048046; GO:0005507; GO:0005829; GO:0009793; GO:0006346; GO:0006730; GO:0005886; GO:0009506; GO:0016441; GO:0005774	Amino-acid biosynthesis; L-homocysteine biosynthesis; L-homocysteine from S-adenosyl-L-homocysteine: step 1/1.
K4CWR4	Adenosylhomocysteinase (EC 3.3.1.1)	SAHH	Solanum lycopersicum (Tomato) (Lycopersicon esculentum)	adenosylhomocysteinase activity; apoplast; copper ion binding; cytosol; embryo development ending in seed dormancy; methylation-dependent chromatin silencing; one-carbon metabolic process; plasma membrane; plasmodesma; posttranscriptional gene silencing; vacuolar membrane	GO:0004013; GO:0048046; GO:0005507; GO:0005829; GO:0009793; GO:0006346; GO:0006730; GO:0005886; GO:0009506; GO:0016441; GO:0005774	Amino-acid biosynthesis; L-homocysteine biosynthesis; L-homocysteine from S-adenosyl-L-homocysteine: step 1/1.
Q9LK36	Adenosylhomocysteinase 2 (AdoHcyase 2) (EC 3.3.1.1) (S-adenosyl-L-homocysteine hydrolase 1) (SAH hydrolase 2)	SAHH2 At3g23810 MYM9.16 MYM9_15	Arabidopsis thaliana (Mouse-ear cress)	adenosylhomocysteinase activity; cytosol; membrane; one-carbon metabolic process; plasma membrane; vacuole	GO:0004013; GO:0005829; GO:0016020; GO:0006730; GO:0005886; GO:0005773	Amino-acid biosynthesis; L-homocysteine biosynthesis; L-homocysteine from S-adenosyl-L-homocysteine: step 1/1.
K4CWR5	Adenosylhomocysteinase (EC 3.3.1.1)	Solyc09g092390.2	Solanum lycopersicum (Tomato) (Lycopersicon esculentum)	adenosylhomocysteinase activity; cytosol; one-carbon metabolic process; plasma membrane; vacuole	GO:0004013; GO:0005829; GO:0006730; GO:0005886; GO:0005773	Amino-acid biosynthesis; L-homocysteine biosynthesis; L-homocysteine from S-adenosyl-L-homocysteine: step 1/1.
Q9SP37	Adenosylhomocysteinase (AdoHcyase) (EC 3.3.1.1) (S-adenosyl-L-homocysteine hydrolase)	SAHH SHH	Lupinus luteus (European yellow lupin)	adenosylhomocysteinase activity; one-carbon metabolic process	GO:0004013; GO:0006730	Amino-acid biosynthesis; L-homocysteine biosynthesis; L-homocysteine from S-adenosyl-L-homocysteine: step 1/1.
P50246	Adenosylhomocysteinase (AdoHcyase) (EC 3.3.1.1) (S-adenosyl-L-homocysteine hydrolase)	SAHH	Medicago sativa (Alfalfa)	adenosylhomocysteinase activity; one-carbon metabolic process	GO:0004013; GO:0006730	Amino-acid biosynthesis; L-homocysteine biosynthesis; L-homocysteine from S-adenosyl-L-homocysteine: step 1/1.
P93253	Adenosylhomocysteinase (AdoHcyase) (EC 3.3.1.1) (S-adenosyl-L-homocysteine hydrolase)	SAHH	Mesembryanthemum crystallinum (Common ice plant) (Cryophytum crystallinum)	adenosylhomocysteinase activity; one-carbon metabolic process	GO:0004013; GO:0006730	Amino-acid biosynthesis; L-homocysteine biosynthesis; L-homocysteine from S-adenosyl-L-homocysteine: step 1/1.
P68172	Adenosylhomocysteinase (AdoHcyase) (EC 3.3.1.1) (Cytokinin-binding protein CBP57) (S-adenosyl-L-homocysteine hydrolase)	SAHH	Nicotiana sylvestris (Wood tobacco) (South American tobacco)	adenosylhomocysteinase activity; one-carbon metabolic process	GO:0004013; GO:0006730	Amino-acid biosynthesis; L-homocysteine biosynthesis; L-homocysteine from S-adenosyl-L-homocysteine: step 1/1.
Q01781	Adenosylhomocysteinase (AdoHcyase) (EC 3.3.1.1) (S-adenosyl-L-homocysteine hydrolase)	SAHH SHH	Petroselinum crispum (Parsley) (Petroselinum hortense)	adenosylhomocysteinase activity; one-carbon metabolic process	GO:0004013; GO:0006730	Amino-acid biosynthesis; L-homocysteine biosynthesis; L-homocysteine from S-adenosyl-L-homocysteine: step 1/1.
P50249	Adenosylhomocysteinase (AdoHcyase) (EC 3.3.1.1) (S-adenosyl-L-homocysteine hydrolase)	SAHH	Phalaenopsis sp. (Moth orchid)	adenosylhomocysteinase activity; one-carbon metabolic process	GO:0004013; GO:0006730	Amino-acid biosynthesis; L-homocysteine biosynthesis; L-homocysteine from S-adenosyl-L-homocysteine: step 1/1.
Q069K5	Adenosylhomocysteinase (EC 3.3.1.1)	SAHH	Nicotiana suaveolens	adenosylhomocysteinase activity; one-carbon metabolic process	GO:0004013; GO:0006730	Amino-acid biosynthesis; L-homocysteine biosynthesis; L-homocysteine from S-adenosyl-L-homocysteine: step 1/1.
I3QHX5	Adenosylhomocysteinase (EC 3.3.1.1)		Nicotiana benthamiana	adenosylhomocysteinase activity; one-carbon metabolic process	GO:0004013; GO:0006730	Amino-acid biosynthesis; L-homocysteine biosynthesis; L-homocysteine from S-adenosyl-L-homocysteine: step 1/1.
K4DHM3	Adenosylhomocysteinase (EC 3.3.1.1)	Solyc12g098500.1	Solanum lycopersicum (Tomato) (Lycopersicon esculentum)	adenosylhomocysteinase activity; one-carbon metabolic process	GO:0004013; GO:0006730	Amino-acid biosynthesis; L-homocysteine biosynthesis; L-homocysteine from S-adenosyl-L-homocysteine: step 1/1.
A1KYB0	Adenosylhomocysteinase (EC 3.3.1.1)	SAHH2	Nicotiana tabacum (Common tobacco)	adenosylhomocysteinase activity; one-carbon metabolic process	GO:0004013; GO:0006730	Amino-acid biosynthesis; L-homocysteine biosynthesis; L-homocysteine from S-adenosyl-L-homocysteine: step 1/1.
A1KYB1	Adenosylhomocysteinase (EC 3.3.1.1) (Fragment)	SAHH3	Nicotiana tabacum (Common tobacco)	adenosylhomocysteinase activity; one-carbon metabolic process	GO:0004013; GO:0006730	Amino-acid biosynthesis; L-homocysteine biosynthesis; L-homocysteine from S-adenosyl-L-homocysteine: step 1/1.
P35007	Adenosylhomocysteinase (AdoHcyase) (EC 3.3.1.1) (S-adenosyl-L-homocysteine hydrolase)	SAHH	Catharanthus roseus (Madagascar periwinkle) (Vinca rosea)	adenosylhomocysteinase activity; one-carbon metabolic process; response to stress	GO:0004013; GO:0006730; GO:0006950	Amino-acid biosynthesis; L-homocysteine biosynthesis; L-homocysteine from S-adenosyl-L-homocysteine: step 1/1.
K4D311	GrpE protein homolog	Solyc10g081240.1	Solanum lycopersicum (Tomato) (Lycopersicon esculentum)	adenyl-nucleotide exchange factor activity; chloroplast stroma; copper ion binding; mitochondrial matrix; protein folding; thylakoid	GO:0000774; GO:0009570; GO:0005507; GO:0005759; GO:0006457; GO:0009579
P42856	14 kDa zinc-binding protein (Protein kinase C inhibitor) (PKCI)	ZBP14 PKCI	Zea mays (Maize)	adenylylsulfatase activity; peroxisome; plasma membrane; purine ribonucleotide metabolic process; sulfur compound metabolic process	GO:0047627; GO:0005777; GO:0005886; GO:0009150; GO:0006790
K4D318	Uncharacterized protein	Solyc10g081310.1	Solanum lycopersicum (Tomato) (Lycopersicon esculentum)	adenylylsulfatase activity; peroxisome; plasma membrane; purine ribonucleotide metabolic process; sulfur compound metabolic process	GO:0047627; GO:0005777; GO:0005886; GO:0009150; GO:0006790
V7D2X5	Uncharacterized protein (Fragment)	PHAVU_L0064002g	Phaseolus vulgaris (Kidney bean) (French bean)	ADP binding	GO:0043531
P46462	Transitional endoplasmic reticulum ATPase (TER ATPase) (EC 3.6.4.6) (15S Mg(2+)-ATPase p97 subunit) (Valosin-containing protein) (VCP)	Vcp	Rattus norvegicus (Rat)	ADP binding; ATP binding; ATP catabolic process; ATPase activity; ER to Golgi vesicle-mediated transport; ER-associated ubiquitin-dependent protein catabolic process; activation of cysteine-type endopeptidase activity involved in apoptotic process; aggresome assembly; cellular response to DNA damage stimulus; cytosol; double-strand break repair; endoplasmic reticulum; identical protein binding; i…	GO:0043531; GO:0005524; GO:0006200; GO:0016887; GO:0006888; GO:0030433; GO:0006919; GO:0070842; GO:0006974; GO:0005829; GO:0006302; GO:0005783; GO:0042802; GO:0043231; GO:0008289; GO:0005811; GO:0005634; GO:0032436; GO:0031334; GO:0000502; GO:0018279; GO:0032403; GO:0034214; GO:0051260; GO:0016567; GO:0005102; GO:0030970; GO:0035861; GO:0019985		O35987
G7IQ96	Heat shock protein	MTR_2g040220	Medicago truncatula (Barrel medic) (Medicago tribuloides)	ADP binding; ATP binding; nucleoside-triphosphatase activity; response to stress; signal transduction	GO:0043531; GO:0005524; GO:0017111; GO:0006950; GO:0007165
G7IQ90	Heat shock protein	MTR_2g040160	Medicago truncatula (Barrel medic) (Medicago tribuloides)	ADP binding; ATP binding; nucleoside-triphosphatase activity; response to stress; signal transduction	GO:0043531; GO:0005524; GO:0017111; GO:0006950; GO:0007165
B8R503	CNL-B8 (NBS-LRR type putative disease resistance protein CNL-B8)		Phaseolus vulgaris (Kidney bean) (French bean)	ADP binding; defense response	GO:0043531; GO:0006952
B8R507	CNL-B18 (NBS-LRR type putative disease resistance protein CNL-B18)		Phaseolus vulgaris (Kidney bean) (French bean)	ADP binding; defense response	GO:0043531; GO:0006952
G7KKK9	NBS-LRR resistance protein	MTR_6g046620	Medicago truncatula (Barrel medic) (Medicago tribuloides)	ADP binding; defense response	GO:0043531; GO:0006952
G7KKJ9	Resistance protein	MTR_6g046480	Medicago truncatula (Barrel medic) (Medicago tribuloides)	ADP binding; defense response	GO:0043531; GO:0006952
D2DW62	CNL-B27		Phaseolus vulgaris (Kidney bean) (French bean)	ADP binding; defense response	GO:0043531; GO:0006952
V7BYG4	Uncharacterized protein	PHAVU_004G013300g	Phaseolus vulgaris (Kidney bean) (French bean)	ADP binding; defense response	GO:0043531; GO:0006952
V7C201	Uncharacterized protein (Fragment)	PHAVU_004G008100g	Phaseolus vulgaris (Kidney bean) (French bean)	ADP binding; defense response	GO:0043531; GO:0006952
V7C296	Uncharacterized protein	PHAVU_004G013200g	Phaseolus vulgaris (Kidney bean) (French bean)	ADP binding; defense response	GO:0043531; GO:0006952
B8R506	NBS-LRR type putative disease resistance protein CNL-B17		Phaseolus vulgaris (Kidney bean) (French bean)	ADP binding; defense response	GO:0043531; GO:0006952
B8R513	NBS-LRR type putative disease resistance protein CNL-J9		Phaseolus vulgaris (Kidney bean) (French bean)	ADP binding; defense response	GO:0043531; GO:0006952
V7C1S8	Uncharacterized protein	PHAVU_004G036700g	Phaseolus vulgaris (Kidney bean) (French bean)	ADP binding; defense response	GO:0043531; GO:0006952
V7C1Z7	Uncharacterized protein (Fragment)	PHAVU_004G0368000g	Phaseolus vulgaris (Kidney bean) (French bean)	ADP binding; defense response	GO:0043531; GO:0006952
Q9XEA8	Cysteine synthase (CSase) (EC 2.5.1.47) (O-acetylserine (thiol)-lyase) (OAS-TL) (O-acetylserine sulfhydrylase)	RCS3 Os03g0747800 LOC_Os03g53650 OJ1124_H03.2 OSJNBa0069E14.1	Oryza sativa subsp. japonica (Rice)	aging; apoplast; chloroplast stroma; cysteine biosynthetic process from serine; cysteine synthase activity; nucleus; peroxisome; plasma membrane; response to cadmium ion; transferase activity; vacuolar membrane	GO:0007568; GO:0048046; GO:0009570; GO:0006535; GO:0004124; GO:0005634; GO:0005777; GO:0005886; GO:0046686; GO:0016740; GO:0005774	Amino-acid biosynthesis; L-cysteine biosynthesis; L-cysteine from L-serine: step 2/2.
O81154	Cysteine synthase (EC 2.5.1.47) (CSase A) (CS-A) (O-acetylserine (thiol)-lyase) (OAS-TL A) (O-acetylserine sulfhydrylase)		Solanum tuberosum (Potato)	aging; apoplast; chloroplast stroma; cysteine biosynthetic process from serine; cysteine synthase activity; nucleus; peroxisome; plasma membrane; response to cadmium ion; transferase activity; vacuolar membrane	GO:0007568; GO:0048046; GO:0009570; GO:0006535; GO:0004124; GO:0005634; GO:0005777; GO:0005886; GO:0046686; GO:0016740; GO:0005774	Amino-acid biosynthesis; L-cysteine biosynthesis; L-cysteine from L-serine: step 2/2.
P47998	Cysteine synthase 1 (EC 2.5.1.47) (At.OAS.5-8) (Beta-substituted Ala synthase 1;1) (ARAth-Bsas1;1) (CSase A) (AtCS-A) (Cys-3A) (O-acetylserine (thiol)-lyase 1) (OAS-TL A) (O-acetylserine sulfhydrylase) (Protein ONSET OF LEAF DEATH 3)	OASA1 OAS1 OASS OLD3 At4g14880 dl3480c	Arabidopsis thaliana (Mouse-ear cress)	aging; apoplast; chloroplast; chloroplast stroma; cysteine biosynthetic process; cysteine biosynthetic process from serine; cysteine synthase activity; cytosol; membrane; nucleus; peroxisome; plasma membrane; response to cadmium ion; transferase activity; vacuolar membrane	GO:0007568; GO:0048046; GO:0009507; GO:0009570; GO:0019344; GO:0006535; GO:0004124; GO:0005829; GO:0016020; GO:0005634; GO:0005777; GO:0005886; GO:0046686; GO:0016740; GO:0005774	Amino-acid biosynthesis; L-cysteine biosynthesis; L-cysteine from L-serine: step 2/2.	Q9MAX3
P05167	Thiol protease aleurain (EC 3.4.22.16)		Hordeum vulgare (Barley)	aging; cysteine-type peptidase activity; vacuole	GO:0007568; GO:0008234; GO:0005773
P25778	Oryzain gamma chain (EC 3.4.22.-)	Os09g0442300 LOC_Os09g27030 P0046G12.22	Oryza sativa subsp. japonica (Rice)	aging; cysteine-type peptidase activity; vacuole	GO:0007568; GO:0008234; GO:0005773
Q56YA5	Serine--glyoxylate aminotransferase (EC 2.6.1.45) (Alanine--glyoxylate aminotransferase) (AGT) (EC 2.6.1.44) (Asparagine aminotransferase) (EC 2.6.1.-) (Serine--pyruvate aminotransferase) (EC 2.6.1.51)	AGT1 At2g13360 F14O4.7	Arabidopsis thaliana (Mouse-ear cress)	alanine-glyoxylate transaminase activity; apoplast; chloroplast; chloroplast stroma; membrane; peroxisome; photorespiration; plasma membrane; pyridoxal phosphate binding; serine-glyoxylate transaminase activity; serine-pyruvate transaminase activity	GO:0008453; GO:0048046; GO:0009507; GO:0009570; GO:0016020; GO:0005777; GO:0009853; GO:0005886; GO:0030170; GO:0050281; GO:0004760
A7WML9	Alanine:glyoxylate aminotransferase (EC 2.6.1.44) (Fragment)	agt1	Physalis alkekengi (Chinese lantern)	alanine-glyoxylate transaminase activity; pyridoxal phosphate binding	GO:0008453; GO:0030170
P00333	Alcohol dehydrogenase 1 (EC 1.1.1.1)	ADH1	Zea mays (Maize)	alcohol dehydrogenase (NAD) activity; cytoplasm; zinc ion binding	GO:0004022; GO:0005737; GO:0008270
P14219	Alcohol dehydrogenase 1 (EC 1.1.1.1) (ADH slow-allele)	ADH1	Pennisetum americanum (Pearl millet) (Pennisetum glaucum)	alcohol dehydrogenase (NAD) activity; cytoplasm; zinc ion binding	GO:0004022; GO:0005737; GO:0008270
P25141	Alcohol dehydrogenase 1 (EC 1.1.1.1)	ADH1	Petunia hybrida (Petunia)	alcohol dehydrogenase (NAD) activity; cytoplasm; zinc ion binding	GO:0004022; GO:0005737; GO:0008270
P13603	Alcohol dehydrogenase 1 (EC 1.1.1.1)	ADH1	Trifolium repens (Creeping white clover)	alcohol dehydrogenase (NAD) activity; cytoplasm; zinc ion binding	GO:0004022; GO:0005737; GO:0008270
P48977	Alcohol dehydrogenase (EC 1.1.1.1)	ADH	Malus domestica (Apple) (Pyrus malus)	alcohol dehydrogenase (NAD) activity; cytoplasm; zinc ion binding	GO:0004022; GO:0005737; GO:0008270
P06525	Alcohol dehydrogenase class-P (EC 1.1.1.1)	ADH1 ADH At1g77120 F22K20.19	Arabidopsis thaliana (Mouse-ear cress)	alcohol dehydrogenase (NAD) activity; cytosol; plasma membrane; response to cadmium ion; response to hypoxia; response to osmotic stress; response to salt stress; zinc ion binding	GO:0004022; GO:0005829; GO:0005886; GO:0046686; GO:0001666; GO:0006970; GO:0009651; GO:0008270
P14673	Alcohol dehydrogenase 1 (EC 1.1.1.1)	ADH1	Solanum tuberosum (Potato)	alcohol dehydrogenase (NAD) activity; cytosol; plasma membrane; response to cadmium ion; response to hypoxia; response to salt stress; zinc ion binding	GO:0004022; GO:0005829; GO:0005886; GO:0046686; GO:0001666; GO:0009651; GO:0008270
P28032	Alcohol dehydrogenase 2 (EC 1.1.1.1)	ADH2	Solanum lycopersicum (Tomato) (Lycopersicon esculentum)	alcohol dehydrogenase (NAD) activity; cytosol; plasma membrane; response to cadmium ion; response to hypoxia; response to salt stress; zinc ion binding	GO:0004022; GO:0005829; GO:0005886; GO:0046686; GO:0001666; GO:0009651; GO:0008270
P14674	Alcohol dehydrogenase 2 (EC 1.1.1.1)	ADH2	Solanum tuberosum (Potato)	alcohol dehydrogenase (NAD) activity; cytosol; plasma membrane; response to cadmium ion; response to hypoxia; response to salt stress; zinc ion binding	GO:0004022; GO:0005829; GO:0005886; GO:0046686; GO:0001666; GO:0009651; GO:0008270
P14675	Alcohol dehydrogenase 3 (EC 1.1.1.1)	ADH3	Solanum tuberosum (Potato)	alcohol dehydrogenase (NAD) activity; cytosol; plasma membrane; response to cadmium ion; response to hypoxia; response to salt stress; zinc ion binding	GO:0004022; GO:0005829; GO:0005886; GO:0046686; GO:0001666; GO:0009651; GO:0008270
Q42953	Alcohol dehydrogenase (EC 1.1.1.1) (Fragment)	tobADH1	Nicotiana tabacum (Common tobacco)	alcohol dehydrogenase (NAD) activity; zinc ion binding	GO:0004022; GO:0008270
Q75KH3	Glucose and ribitol dehydrogenase homolog (EC 1.1.1.-)	Os05g0140800 LOC_Os05g04870 OJ1489_G03.3 OSJNBb0111O13.13	Oryza sativa subsp. japonica (Rice)	alcohol dehydrogenase (NADP+) activity; chloroplast	GO:0008106; GO:0009507
M1CSE2	Uncharacterized protein	PGSC0003DMG400028608	Solanum tuberosum (Potato)	alcohol dehydrogenase (NADP+) activity; chloroplast	GO:0008106; GO:0009507
Q9FZ42	Glucose and ribitol dehydrogenase homolog 1 (EC 1.1.1.-)	At1g54870 F14C21_16 T24C10.1	Arabidopsis thaliana (Mouse-ear cress)	alcohol dehydrogenase (NADP+) activity; chloroplast; oxidation-reduction process; oxidoreductase activity	GO:0008106; GO:0009507; GO:0055114; GO:0016491
Q40255	Probable aldehyde dehydrogenase (EC 1.2.1.3) (Flax-inducible sequence 1)	FIS1	Linum usitatissimum (Flax) (Linum humile)	aldehyde dehydrogenase (NAD) activity	GO:0004029
P93344	Aldehyde dehydrogenase (NAD+) (EC 1.2.1.3)	Aldh 2A	Nicotiana tabacum (Common tobacco)	aldehyde dehydrogenase (NAD) activity	GO:0004029
Q9STS1	Betaine aldehyde dehydrogenase 2, mitochondrial (BADH) (EC 1.2.1.8) (Aldehyde dehydrogenase family 10 member A9)	ALDH10A9 At3g48170 T24C20.50	Arabidopsis thaliana (Mouse-ear cress)	aldehyde dehydrogenase (NAD) activity; betaine-aldehyde dehydrogenase activity; mitochondrion; oxidation-reduction process; peroxisome; response to abscisic acid; response to water deprivation	GO:0004029; GO:0008802; GO:0005739; GO:0055114; GO:0005777; GO:0009737; GO:0009414
P46562	Putative aldehyde dehydrogenase family 7 member A1 homolog (EC 1.2.1.3) (ALH-9)	alh-9 F01F1.6	Caenorhabditis elegans	aldehyde dehydrogenase (NAD) activity; cellular aldehyde metabolic process	GO:0004029; GO:0006081
Q9ZPB7	Aldehyde dehydrogenase family 7 member A1 (EC 1.2.1.3) (Antiquitin-1) (Matured fruit 60 kDa protein) (MF-60)		Malus domestica (Apple) (Pyrus malus)	aldehyde dehydrogenase (NAD) activity; cellular aldehyde metabolic process	GO:0004029; GO:0006081
Q9SYG7	Aldehyde dehydrogenase family 7 member B4 (EC 1.2.1.3) (Antiquitin-1) (Turgor-responsive ALDH)	ALDH7B4 At1g54100 F15I1.19	Arabidopsis thaliana (Mouse-ear cress)	aldehyde dehydrogenase (NAD) activity; cellular aldehyde metabolic process; cytosol; response to abscisic acid; response to desiccation; response to salt stress	GO:0004029; GO:0006081; GO:0005829; GO:0009737; GO:0009269; GO:0009651
P83401	Putative aldehyde dehydrogenase family 7 member A1 homolog (EC 1.2.1.3) (Antiquitin-1)	DDB_G0276821	Dictyostelium discoideum (Slime mold)	aldehyde dehydrogenase (NAD) activity; cellular aldehyde metabolic process; phagocytic vesicle	GO:0004029; GO:0006081; GO:0045335
Q8S528	Aldehyde dehydrogenase family 2 member B7, mitochondrial (ALDH2b) (EC 1.2.1.3)	ALDH2B7 ALDH3 At1g23800 F5O8.33 F5O8.35	Arabidopsis thaliana (Mouse-ear cress)	aldehyde dehydrogenase (NAD) activity; mitochondrial matrix	GO:0004029; GO:0005759
Q41247	Aldehyde dehydrogenase family 7 member A1 (EC 1.2.1.3) (Antiquitin-1) (Brassica turgor-responsive/drought-induced gene 26 protein) (Btg-26)	BTG-26	Brassica napus (Rape)	aldehyde dehydrogenase (NAD) activity; response to stress	GO:0004029; GO:0006950
P25795	Aldehyde dehydrogenase family 7 member A1 (EC 1.2.1.3) (Antiquitin-1) (Turgor-responsive protein 26G)		Pisum sativum (Garden pea)	aldehyde dehydrogenase (NAD) activity; response to stress	GO:0004029; GO:0006950
Q9LVH6	Aldose 1-epimerase (EC 5.1.3.3) (Galactose mutarotase)	At3g17940	Arabidopsis thaliana (Mouse-ear cress)	aldose 1-epimerase activity; apoplast; carbohydrate binding; cytosol; hexose metabolic process	GO:0004034; GO:0048046; GO:0030246; GO:0005829; GO:0019318	Carbohydrate metabolism; hexose metabolism.
D7L7Y1	Aldose 1-epimerase (EC 5.1.3.3) (Galactose mutarotase)	ARALYDRAFT_479281	Arabidopsis lyrata subsp. lyrata (Lyre-leaved rock-cress)	aldose 1-epimerase activity; apoplast; carbohydrate binding; cytosol; hexose metabolic process	GO:0004034; GO:0048046; GO:0030246; GO:0005829; GO:0019318	Carbohydrate metabolism; hexose metabolism.
R0I1U3	Aldose 1-epimerase (EC 5.1.3.3) (Galactose mutarotase)	CARUB_v10015102mg	Capsella rubella	aldose 1-epimerase activity; carbohydrate binding; hexose metabolic process	GO:0004034; GO:0030246; GO:0019318	Carbohydrate metabolism; hexose metabolism.
P28475	NADP-dependent D-sorbitol-6-phosphate dehydrogenase (EC 1.1.1.200) (Aldose-6-phosphate reductase [NADPH]) (NADP-S6PDH)	S6PDH	Malus domestica (Apple) (Pyrus malus)	aldose-6-phosphate reductase (NADPH) activity	GO:0047641
P49100	Cytochrome b5	Os05g0108800 LOC_Os05g01820 OSJNBa0068N01.16	Oryza sativa subsp. japonica (Rice)	alkane biosynthetic process; defense response to bacterium; endoplasmic reticulum membrane; heme binding; integral component of membrane; metal ion binding; oxidation-reduction process	GO:0043447; GO:0042742; GO:0005789; GO:0020037; GO:0016021; GO:0046872; GO:0055114
Q711R1	Allene oxide cyclase (EC 5.3.99.6)	aoc	Nicotiana tabacum (Common tobacco)	allene-oxide cyclase activity; chloroplast	GO:0046423; GO:0009507
Q9LXD6	Beta-D-xylosidase 3 (AtBXL3) (EC 3.2.1.-) (Alpha-L-arabinofuranosidase) (EC 3.2.1.55)	BXL3 XYL3 At5g09730 F17I14.80	Arabidopsis thaliana (Mouse-ear cress)	alpha-L-arabinofuranosidase activity; arabinan catabolic process; proteinaceous extracellular matrix	GO:0046556; GO:0031222; GO:0005578
A5JTQ2	Beta-xylosidase/alpha-L-arabinofuranosidase 1 (Xylan 1,4-beta-xylosidase/Alpha-L-arabinofuranosidase 1) (MsXyl1) [Includes: Beta-xylosidase (EC 3.2.1.37) (1,4-beta-D-xylan xylohydrolase) (Xylan 1,4-beta-xylosidase); Alpha-L-arabinofuranosidase (Arabinosidase) (EC 3.2.1.55)] (Fragment)	Xyl1	Medicago sativa subsp. varia (Alfalfa) (Medicago varia)	alpha-L-arabinofuranosidase activity; proteinaceous extracellular matrix; xylan 1,4-beta-xylosidase activity; xylan catabolic process	GO:0046556; GO:0005578; GO:0009044; GO:0045493
A5JTQ3	Beta-xylosidase/alpha-L-arabinofuranosidase 2 (Xylan 1,4-beta-xylosidase/Alpha-L-arabinofuranosidase 2) (MsXyl2) [Includes: Beta-xylosidase (EC 3.2.1.37) (1,4-beta-D-xylan xylohydrolase) (Xylan 1,4-beta-xylosidase); Alpha-L-arabinofuranosidase (Arabinosidase) (EC 3.2.1.55)]	Xyl2	Medicago sativa subsp. varia (Alfalfa) (Medicago varia)	alpha-L-arabinofuranosidase activity; proteinaceous extracellular matrix; xylan 1,4-beta-xylosidase activity; xylan catabolic process	GO:0046556; GO:0005578; GO:0009044; GO:0045493
P54260	Aminomethyltransferase, mitochondrial (EC 2.1.2.10) (Glycine cleavage system T protein) (GCVT)	GDCST	Solanum tuberosum (Potato)	aminomethyltransferase activity; apoplast; chloroplast envelope; chloroplast stroma; chloroplast thylakoid; cytosolic ribosome; glycine catabolic process; membrane; mitochondrion; response to cadmium ion; transaminase activity	GO:0004047; GO:0048046; GO:0009941; GO:0009570; GO:0009534; GO:0022626; GO:0006546; GO:0016020; GO:0005739; GO:0046686; GO:0008483
G7JJ96	Aminomethyltransferase (EC 2.1.2.10)	MTR_4g132360	Medicago truncatula (Barrel medic) (Medicago tribuloides)	aminomethyltransferase activity; apoplast; chloroplast envelope; chloroplast stroma; chloroplast thylakoid; cytosolic ribosome; glycine catabolic process; membrane; response to cadmium ion; transaminase activity	GO:0004047; GO:0048046; GO:0009941; GO:0009570; GO:0009534; GO:0022626; GO:0006546; GO:0016020; GO:0046686; GO:0008483
I1MFI3	Aminomethyltransferase (EC 2.1.2.10)		Glycine max (Soybean) (Glycine hispida)	aminomethyltransferase activity; apoplast; chloroplast envelope; chloroplast stroma; chloroplast thylakoid; cytosolic ribosome; glycine catabolic process; membrane; response to cadmium ion; transaminase activity	GO:0004047; GO:0048046; GO:0009941; GO:0009570; GO:0009534; GO:0022626; GO:0006546; GO:0016020; GO:0046686; GO:0008483
C6TF02	Aminomethyltransferase (EC 2.1.2.10)		Glycine max (Soybean) (Glycine hispida)	aminomethyltransferase activity; apoplast; chloroplast envelope; chloroplast stroma; chloroplast thylakoid; cytosolic ribosome; glycine catabolic process; membrane; response to cadmium ion; transaminase activity	GO:0004047; GO:0048046; GO:0009941; GO:0009570; GO:0009534; GO:0022626; GO:0006546; GO:0016020; GO:0046686; GO:0008483
O65396	Aminomethyltransferase, mitochondrial (EC 2.1.2.10) (Glycine cleavage system T protein) (GCVT)	GDCST GDT1 At1g11860 F12F1.30	Arabidopsis thaliana (Mouse-ear cress)	aminomethyltransferase activity; apoplast; chloroplast; chloroplast envelope; chloroplast stroma; chloroplast thylakoid; cytosolic ribosome; glycine catabolic process; membrane; mitochondrion; response to cadmium ion; transaminase activity	GO:0004047; GO:0048046; GO:0009507; GO:0009941; GO:0009570; GO:0009534; GO:0022626; GO:0006546; GO:0016020; GO:0005739; GO:0046686; GO:0008483
B7FI11	Uncharacterized protein		Medicago truncatula (Barrel medic) (Medicago tribuloides)	aminomethyltransferase activity; cytoplasm; glycine catabolic process	GO:0004047; GO:0005737; GO:0006546
I1MR41	Aminomethyltransferase (EC 2.1.2.10)		Glycine max (Soybean) (Glycine hispida)	aminomethyltransferase activity; cytoplasm; glycine catabolic process; transaminase activity	GO:0004047; GO:0005737; GO:0006546; GO:0008483
I3SSE7	Aminomethyltransferase (EC 2.1.2.10)		Lotus japonicus (Lotus corniculatus var. japonicus)	aminomethyltransferase activity; cytoplasm; glycine catabolic process; transaminase activity	GO:0004047; GO:0005737; GO:0006546; GO:0008483
V7C9C8	Aminomethyltransferase (EC 2.1.2.10)	PHAVU_003G080400g	Phaseolus vulgaris (Kidney bean) (French bean)	aminomethyltransferase activity; cytoplasm; glycine catabolic process; transaminase activity	GO:0004047; GO:0005737; GO:0006546; GO:0008483
V7BP08	Aminomethyltransferase (EC 2.1.2.10)	PHAVU_006G148700g	Phaseolus vulgaris (Kidney bean) (French bean)	aminomethyltransferase activity; cytoplasm; glycine catabolic process; transaminase activity	GO:0004047; GO:0005737; GO:0006546; GO:0008483
K7LB48	Aminomethyltransferase (EC 2.1.2.10)		Glycine max (Soybean) (Glycine hispida)	aminomethyltransferase activity; cytoplasm; glycine catabolic process; transaminase activity	GO:0004047; GO:0005737; GO:0006546; GO:0008483
I1KNF5	Aminomethyltransferase (EC 2.1.2.10)		Glycine max (Soybean) (Glycine hispida)	aminomethyltransferase activity; cytoplasm; glycine catabolic process; transaminase activity	GO:0004047; GO:0005737; GO:0006546; GO:0008483
C6TNC4	Aminomethyltransferase (EC 2.1.2.10)		Glycine max (Soybean) (Glycine hispida)	aminomethyltransferase activity; cytoplasm; glycine catabolic process; transaminase activity	GO:0004047; GO:0005737; GO:0006546; GO:0008483
P49364	Aminomethyltransferase, mitochondrial (EC 2.1.2.10) (Glycine cleavage system T protein) (GCVT)	GDCST GDCT	Pisum sativum (Garden pea)	aminomethyltransferase activity; glycine catabolic process; glycine cleavage complex; mitochondrion; transaminase activity	GO:0004047; GO:0006546; GO:0005960; GO:0005739; GO:0008483
O49849	Aminomethyltransferase, mitochondrial (EC 2.1.2.10) (Glycine cleavage system T protein) (GCVT)	GDCST	Flaveria anomala (Yellowtops)	aminomethyltransferase activity; glycine catabolic process; mitochondrion; transaminase activity	GO:0004047; GO:0006546; GO:0005739; GO:0008483
P49363	Aminomethyltransferase, mitochondrial (EC 2.1.2.10) (Glycine cleavage system T protein) (GCVT)	GDCST	Flaveria pringlei	aminomethyltransferase activity; glycine catabolic process; mitochondrion; transaminase activity	GO:0004047; GO:0006546; GO:0005739; GO:0008483
O23936	Aminomethyltransferase, mitochondrial (EC 2.1.2.10) (Glycine cleavage system T protein) (GCVT)	GDCST	Flaveria trinervia (Clustered yellowtops) (Oedera trinervia)	aminomethyltransferase activity; glycine catabolic process; mitochondrion; transaminase activity	GO:0004047; GO:0006546; GO:0005739; GO:0008483
P93256	Aminomethyltransferase, mitochondrial (EC 2.1.2.10) (Glycine cleavage system T protein) (GCVT)	GDCST	Mesembryanthemum crystallinum (Common ice plant) (Cryophytum crystallinum)	aminomethyltransferase activity; glycine catabolic process; mitochondrion; transaminase activity	GO:0004047; GO:0006546; GO:0005739; GO:0008483
K4ARV8	Uncharacterized protein	Solyc00g187050.2	Solanum lycopersicum (Tomato) (Lycopersicon esculentum)	aminopeptidase activity; chloroplast stroma; cytosol; leaf senescence; manganese ion binding; metalloexopeptidase activity; response to cadmium ion; vacuole	GO:0004177; GO:0009570; GO:0005829; GO:0010150; GO:0030145; GO:0008235; GO:0046686; GO:0005773
Q2QSB9	Putative leucine aminopeptidase 1 (EC 3.4.11.1) (Leucyl aminopeptidase 1) (LAP 1) (Proline aminopeptidase 1) (EC 3.4.11.5) (Prolyl aminopeptidase 1)	Os12g0434400 LOC_Os12g24650	Oryza sativa subsp. japonica (Rice)	aminopeptidase activity; chloroplast stroma; cytosol; leaf senescence; metal ion binding; response to cadmium ion; vacuole	GO:0004177; GO:0009570; GO:0005829; GO:0010150; GO:0046872; GO:0046686; GO:0005773
P30184	Leucine aminopeptidase 1 (EC 3.4.11.1) (Leucyl aminopeptidase 1) (LAP 1) (Proline aminopeptidase 1) (EC 3.4.11.5) (Prolyl aminopeptidase 1)	PM25 At2g24200 F27D4.11	Arabidopsis thaliana (Mouse-ear cress)	aminopeptidase activity; chloroplast stroma; cytosol; manganese ion binding; metalloexopeptidase activity; response to cadmium ion; vacuole	GO:0004177; GO:0009570; GO:0005829; GO:0030145; GO:0008235; GO:0046686; GO:0005773
Q944P7	Leucine aminopeptidase 3, chloroplastic (EC 3.4.11.1) (Leucyl aminopeptidase 3) (LAP 3) (Proline aminopeptidase 3) (EC 3.4.11.5) (Prolyl aminopeptidase 3)	At4g30920 F6I18.170	Arabidopsis thaliana (Mouse-ear cress)	aminopeptidase activity; chloroplast; chloroplast stroma; cytosol; leaf senescence; manganese ion binding; metalloexopeptidase activity; vacuole	GO:0004177; GO:0009507; GO:0009570; GO:0005829; GO:0010150; GO:0030145; GO:0008235; GO:0005773
Q8RX72	Leucine aminopeptidase 2, chloroplastic (EC 3.4.11.1) (Leucyl aminopeptidase 2) (LAP 2) (Proline aminopeptidase 2) (EC 3.4.11.5) (Prolyl aminopeptidase 2)	At4g30910 F6I18.180	Arabidopsis thaliana (Mouse-ear cress)	aminopeptidase activity; chloroplast; chloroplast stroma; manganese ion binding; metalloexopeptidase activity	GO:0004177; GO:0009507; GO:0009570; GO:0030145; GO:0008235
Q10712	Leucine aminopeptidase 1, chloroplastic (EC 3.4.11.1) (DR57) (Leucyl aminopeptidase 1) (LAP 1) (Proline aminopeptidase 1) (EC 3.4.11.5) (Prolyl aminopeptidase 1)	LAPA1 LAP LAP2	Solanum lycopersicum (Tomato) (Lycopersicon esculentum)	aminopeptidase activity; chloroplast; manganese ion binding; metalloexopeptidase activity	GO:0004177; GO:0009507; GO:0030145; GO:0008235
Q6K669	Leucine aminopeptidase 2, chloroplastic (EC 3.4.11.1) (Leucyl aminopeptidase 2) (LAP 2) (Proline aminopeptidase 2) (EC 3.4.11.5) (Prolyl aminopeptidase 2)	Os02g0794700 LOC_Os02g55140 OJ1695_H09.4 P0700F06.36	Oryza sativa subsp. japonica (Rice)	aminopeptidase activity; chloroplast; manganese ion binding; metalloexopeptidase activity	GO:0004177; GO:0009507; GO:0030145; GO:0008235
Q42876	Leucine aminopeptidase 2, chloroplastic (EC 3.4.11.1) (Leucyl aminopeptidase 2) (LAP 2) (Proline aminopeptidase 2) (EC 3.4.11.5) (Prolyl aminopeptidase 2)	LAPA2	Solanum lycopersicum (Tomato) (Lycopersicon esculentum)	aminopeptidase activity; chloroplast; manganese ion binding; metalloexopeptidase activity	GO:0004177; GO:0009507; GO:0030145; GO:0008235
P31427	Leucine aminopeptidase, chloroplastic (EC 3.4.11.1) (Leucyl aminopeptidase) (LAP) (Proline aminopeptidase) (EC 3.4.11.5) (Prolyl aminopeptidase)	LAP	Solanum tuberosum (Potato)	aminopeptidase activity; chloroplast; manganese ion binding; metalloexopeptidase activity; response to stress	GO:0004177; GO:0009507; GO:0030145; GO:0008235; GO:0006950
K4DC90	Uncharacterized protein	lap2	Solanum lycopersicum (Tomato) (Lycopersicon esculentum)	aminopeptidase activity; cytoplasm; manganese ion binding; metalloexopeptidase activity	GO:0004177; GO:0005737; GO:0030145; GO:0008235
O24022	Lap17.1a protein	lap17.1a	Solanum lycopersicum (Tomato) (Lycopersicon esculentum)	aminopeptidase activity; cytoplasm; manganese ion binding; metalloexopeptidase activity	GO:0004177; GO:0005737; GO:0030145; GO:0008235
U3PLK3	Leucine aminopeptidase	lap2	Nicotiana tabacum (Common tobacco)	aminopeptidase activity; cytoplasm; manganese ion binding; metalloexopeptidase activity	GO:0004177; GO:0005737; GO:0030145; GO:0008235
B9RAJ0	Probable aspartyl aminopeptidase (EC 3.4.11.21)	RCOM_1506700	Ricinus communis (Castor bean)	aminopeptidase activity; cytoplasm; metallopeptidase activity; zinc ion binding	GO:0004177; GO:0005737; GO:0008237; GO:0008270
Q93X46	Uncharacterized protein (Xaa-Pro aminopeptidase 1)	app1	Solanum lycopersicum (Tomato) (Lycopersicon esculentum)	aminopeptidase activity; metal ion binding	GO:0004177; GO:0046872
G3E7N0	Xaa-Pro aminopeptidase 2		Glycine max (Soybean) (Glycine hispida)	aminopeptidase activity; metal ion binding	GO:0004177; GO:0046872
M1CZC0	Uncharacterized protein	PGSC0003DMG400030365	Solanum tuberosum (Potato)	aminopeptidase activity; metalloexopeptidase activity	GO:0004177; GO:0008235
A0FH76	EBP1		Solanum tuberosum (Potato)	aminopeptidase activity; metalloexopeptidase activity	GO:0004177; GO:0008235
M1BU57	Uncharacterized protein	PGSC0003DMG400020542	Solanum tuberosum (Potato)	aminopeptidase activity; metalloexopeptidase activity	GO:0004177; GO:0008235
K4CA68	Uncharacterized protein	Solyc06g082090.2	Solanum lycopersicum (Tomato) (Lycopersicon esculentum)	aminopeptidase activity; metalloexopeptidase activity	GO:0004177; GO:0008235
M1BU58	Uncharacterized protein	PGSC0003DMG400020542	Solanum tuberosum (Potato)	aminopeptidase activity; metalloexopeptidase activity; nucleolus; plasma membrane	GO:0004177; GO:0008235; GO:0005730; GO:0005886
K4C3A3	Uncharacterized protein	Solyc06g007200.2	Solanum lycopersicum (Tomato) (Lycopersicon esculentum)	aminopeptidase activity; metalloexopeptidase activity; nucleolus; plasma membrane	GO:0004177; GO:0008235; GO:0005730; GO:0005886
Q8H0S9	Puromycin-sensitive aminopeptidase (PSA) (EC 3.4.11.14) (Cytosol alanyl aminopeptidase) (AAP-S) (Meiotic prophase aminopeptidase 1)	MPA1 At1g63770 F24D7.4 T12P18.21	Arabidopsis thaliana (Mouse-ear cress)	aminopeptidase activity; metallopeptidase activity; zinc ion binding	GO:0004177; GO:0008237; GO:0008270
B7EA73	Puromycin-sensitive aminopeptidase (PSA) (EC 3.4.11.14) (Cytosol alanyl aminopeptidase) (AAP-S)	Os08g0562700 LOC_Os08g44860 P0543D10.15	Oryza sativa subsp. japonica (Rice)	aminopeptidase activity; metallopeptidase activity; zinc ion binding	GO:0004177; GO:0008237; GO:0008270
Q9SF85	Adenosine kinase 1 (AK 1) (EC 2.7.1.20) (Adenosine 5'-phosphotransferase 1)	ADK1 At3g09820 F8A24.13	Arabidopsis thaliana (Mouse-ear cress)	AMP salvage; ATP binding; adenosine kinase activity; adenosine salvage; apoplast; chloroplast; copper ion binding; cytosol; membrane; phosphotransferase activity, alcohol group as acceptor; plasma membrane; plasmodesma; response to cadmium ion; response to trehalose-6-phosphate; viral process	GO:0044209; GO:0005524; GO:0004001; GO:0006169; GO:0048046; GO:0009507; GO:0005507; GO:0005829; GO:0016020; GO:0016773; GO:0005886; GO:0009506; GO:0046686; GO:0080094; GO:0016032	Purine metabolism; AMP biosynthesis via salvage pathway; AMP from adenosine: step 1/1.
Q9LZG0	Adenosine kinase 2 (AK 2) (EC 2.7.1.20) (Adenosine 5'-phosphotransferase 2)	ADK2 At5g03300 F12E4.30 MOK16.21	Arabidopsis thaliana (Mouse-ear cress)	AMP salvage; ATP binding; adenosine kinase activity; adenosine salvage; copper ion binding; cytosol; phosphotransferase activity, alcohol group as acceptor; plasma membrane; viral process	GO:0044209; GO:0005524; GO:0004001; GO:0006169; GO:0005507; GO:0005829; GO:0016773; GO:0005886; GO:0016032	Purine metabolism; AMP biosynthesis via salvage pathway; AMP from adenosine: step 1/1.
Q9FK35	Adenylate kinase 3 (AK 3) (EC 2.7.4.3) (ATP-AMP transphosphorylase 3) (ATP:AMP phosphotransferase) (Adenylate monophosphate kinase 3) (AMK3)	ADK2 At5g50370 MXI22.8	Arabidopsis thaliana (Mouse-ear cress)	AMP salvage; ATP binding; adenylate kinase activity; copper ion binding; mitochondrion; vacuolar membrane	GO:0044209; GO:0005524; GO:0004017; GO:0005507; GO:0005739; GO:0005774	Purine metabolism; AMP biosynthesis via salvage pathway; AMP from ADP: step 1/1.
P04045	Alpha-1,4 glucan phosphorylase L-1 isozyme, chloroplastic/amyloplastic (EC 2.4.1.1) (Starch phosphorylase L-1)		Solanum tuberosum (Potato)	amyloplast; carbohydrate metabolic process; chloroplast; glycogen phosphorylase activity; identical protein binding; pyridoxal phosphate binding	GO:0009501; GO:0005975; GO:0009507; GO:0008184; GO:0042802; GO:0030170		Itself; P53535
P53535	Alpha-1,4 glucan phosphorylase L-2 isozyme, chloroplastic/amyloplastic (EC 2.4.1.1) (Starch phosphorylase L-2)	STP-1	Solanum tuberosum (Potato)	amyloplast; carbohydrate metabolic process; chloroplast; glycogen phosphorylase activity; pyridoxal phosphate binding	GO:0009501; GO:0005975; GO:0009507; GO:0008184; GO:0030170		P04045
P27598	Alpha-1,4 glucan phosphorylase L isozyme, chloroplastic/amyloplastic (EC 2.4.1.1) (Starch phosphorylase L)		Ipomoea batatas (Sweet potato) (Convolvulus batatas)	amyloplast; carbohydrate metabolic process; chloroplast; glycogen phosphorylase activity; pyridoxal phosphate binding	GO:0009501; GO:0005975; GO:0009507; GO:0008184; GO:0030170
P53536	Alpha-1,4 glucan phosphorylase L isozyme, chloroplastic/amyloplastic (EC 2.4.1.1) (Starch phosphorylase L)	PHO1	Vicia faba (Broad bean) (Faba vulgaris)	amyloplast; carbohydrate metabolic process; chloroplast; glycogen phosphorylase activity; pyridoxal phosphate binding	GO:0009501; GO:0005975; GO:0009507; GO:0008184; GO:0030170
O22126	Fasciclin-like arabinogalactan protein 8 (AtAGP8)	FLA8 At2g45470 F4L23.2	Arabidopsis thaliana (Mouse-ear cress)	anchored component of membrane; anchored component of plasma membrane; apoplast; plant-type cell wall; plasma membrane	GO:0031225; GO:0046658; GO:0048046; GO:0009505; GO:0005886
Q6NKW9	Glucan endo-1,3-beta-glucosidase 8 (EC 3.2.1.39) ((1->3)-beta-glucan endohydrolase 8) ((1->3)-beta-glucanase 8) (Beta-1,3-endoglucanase 8) (Beta-1,3-glucanase 8)	At1g64760 F13O11.7	Arabidopsis thaliana (Mouse-ear cress)	anchored component of membrane; anchored component of plasma membrane; carbohydrate metabolic process; cell wall; defense response; extracellular region; glucan endo-1,3-beta-D-glucosidase activity; plasma membrane; plasmodesma	GO:0031225; GO:0046658; GO:0005975; GO:0005618; GO:0006952; GO:0005576; GO:0042973; GO:0005886; GO:0009506
Q93Z08	Glucan endo-1,3-beta-glucosidase 6 (EC 3.2.1.39) ((1->3)-beta-glucan endohydrolase 6) ((1->3)-beta-glucanase 6) (Beta-1,3-endoglucanase 6) (Beta-1,3-glucanase 6)	At5g58090 K21L19.12 K21L19_70	Arabidopsis thaliana (Mouse-ear cress)	anchored component of membrane; anchored component of plasma membrane; carbohydrate metabolic process; defense response; glucan endo-1,3-beta-D-glucosidase activity; plasma membrane; plasmodesma	GO:0031225; GO:0046658; GO:0005975; GO:0006952; GO:0042973; GO:0005886; GO:0009506
Q9SJ81	Fasciclin-like arabinogalactan protein 7	FLA7 At2g04780 F28I8.18	Arabidopsis thaliana (Mouse-ear cress)	anchored component of membrane; anchored component of plasma membrane; membrane; plasma membrane	GO:0031225; GO:0046658; GO:0016020; GO:0005886
G7KI22	Glucan endo-1,3-beta-glucosidase (Fragment)	MTR_6g090590	Medicago truncatula (Barrel medic) (Medicago tribuloides)	anchored component of plasma membrane; carbohydrate metabolic process; hydrolase activity, hydrolyzing O-glycosyl compounds; plant-type cell wall	GO:0046658; GO:0005975; GO:0004553; GO:0009505
M1CW75	Uncharacterized protein	PGSC0003DMG400029596	Solanum tuberosum (Potato)	anchored component of plasma membrane; carbohydrate metabolic process; hydrolase activity, hydrolyzing O-glycosyl compounds; plant-type cell wall; plasmodesma; vacuole	GO:0046658; GO:0005975; GO:0004553; GO:0009505; GO:0009506; GO:0005773
Q9M3U5	DREPP2 protein	drepp2	Nicotiana tabacum (Common tobacco)	anchored component of plasma membrane; cellular response to stimulus	GO:0046658; GO:0051716
O49911	Plasma membrane polypeptide		Nicotiana tabacum (Common tobacco)	anchored component of plasma membrane; cellular response to stimulus	GO:0046658; GO:0051716
M1CHI0	Uncharacterized protein	PGSC0003DMG400026274	Solanum tuberosum (Potato)	anchored component of plasma membrane; copper ion binding; electron carrier activity; plasmodesma	GO:0046658; GO:0005507; GO:0009055; GO:0009506
I1MVV5	Uncharacterized protein		Glycine max (Soybean) (Glycine hispida)	anchored component of plasma membrane; lipid metabolic process; phosphoric diester hydrolase activity	GO:0046658; GO:0006629; GO:0008081
Q93XX5	PI-PLC X domain-containing protein At5g67130	At5g67130 K21H1.9	Arabidopsis thaliana (Mouse-ear cress)	anchored component of plasma membrane; lipid metabolic process; phosphoric diester hydrolase activity; plasma membrane	GO:0046658; GO:0006629; GO:0008081; GO:0005886
M1CMH5	Uncharacterized protein	PGSC0003DMG400027464	Solanum tuberosum (Potato)	anthocyanidin 3-O-glucosyltransferase activity; flavonol 3-O-arabinosyltransferase activity; flavonol biosynthetic process; quercetin 3-O-glucosyltransferase activity; response to karrikin	GO:0047213; GO:0080059; GO:0051555; GO:0080043; GO:0080167
M1CQK3	Uncharacterized protein	PGSC0003DMG400028238	Solanum tuberosum (Potato)	antioxidant activity; apoplast; chloroplast envelope; chloroplast stroma; defense response to bacterium; peroxiredoxin activity; response to cold; stromule; thylakoid	GO:0016209; GO:0048046; GO:0009941; GO:0009570; GO:0042742; GO:0051920; GO:0009409; GO:0010319; GO:0009579
M1BCP7	Uncharacterized protein	PGSC0003DMG400016387	Solanum tuberosum (Potato)	antioxidant activity; peroxiredoxin activity	GO:0016209; GO:0051920
K4ASX2	Uncharacterized protein	Solyc01g007740.2	Solanum lycopersicum (Tomato) (Lycopersicon esculentum)	antioxidant activity; peroxiredoxin activity	GO:0016209; GO:0051920
M1AU79	Pectinesterase (EC 3.1.1.11)	PGSC0003DMG400011648	Solanum tuberosum (Potato)	apoplast; aspartyl esterase activity; cell wall modification; pectinesterase activity; plant-type cell wall; pollen tube; pollen tube growth	GO:0048046; GO:0045330; GO:0042545; GO:0030599; GO:0009505; GO:0090406; GO:0009860
I1LB85	Pectinesterase (EC 3.1.1.11)		Glycine max (Soybean) (Glycine hispida)	apoplast; aspartyl esterase activity; cell wall; cell wall modification; enzyme inhibitor activity; pectin catabolic process; pectinesterase activity	GO:0048046; GO:0045330; GO:0005618; GO:0042545; GO:0004857; GO:0045490; GO:0030599	Glycan metabolism; pectin degradation; 2-dehydro-3-deoxy-D-gluconate from pectin: step 1/5.
P45582	Beta-galactosidase (Lactase) (EC 3.2.1.23)		Asparagus officinalis (Garden asparagus)	apoplast; beta-galactosidase activity; carbohydrate binding; carbohydrate metabolic process	GO:0048046; GO:0004565; GO:0030246; GO:0005975
Q10NX8	Beta-galactosidase 6 (Lactase 6) (EC 3.2.1.23)	Os03g0255100 LOC_Os03g15020	Oryza sativa subsp. japonica (Rice)	apoplast; beta-galactosidase activity; carbohydrate binding; carbohydrate metabolic process; cell wall	GO:0048046; GO:0004565; GO:0030246; GO:0005975; GO:0005618
Q9SCV4	Beta-galactosidase 8 (Lactase 8) (EC 3.2.1.23) (Protein AR782)	BGAL8 At2g28470 T17D12.3	Arabidopsis thaliana (Mouse-ear cress)	apoplast; beta-galactosidase activity; carbohydrate binding; carbohydrate metabolic process; cell wall	GO:0048046; GO:0004565; GO:0030246; GO:0005975; GO:0005618
K4BY59	Uncharacterized protein	Solyc05g013380.2	Solanum lycopersicum (Tomato) (Lycopersicon esculentum)	apoplast; biosynthetic process; catalytic activity; chloroplast stroma; membrane; pyridoxal phosphate binding; response to hypoxia; vacuole	GO:0048046; GO:0009058; GO:0003824; GO:0009570; GO:0016020; GO:0030170; GO:0001666; GO:0005773
M4E725	Uncharacterized protein	BRA024580	Brassica rapa subsp. pekinensis (Chinese cabbage) (Brassica pekinensis)	apoplast; biosynthetic process; catalytic activity; chloroplast; membrane; pyridoxal phosphate binding; response to hypoxia; vacuole	GO:0048046; GO:0009058; GO:0003824; GO:0009507; GO:0016020; GO:0030170; GO:0001666; GO:0005773
D7KNE6	Alanine-2-oxoglutarate aminotransferase 1	GGT1 ARALYDRAFT_472589	Arabidopsis lyrata subsp. lyrata (Lyre-leaved rock-cress)	apoplast; biosynthetic process; chloroplast; membrane; pyridoxal phosphate binding; response to hypoxia; transaminase activity; vacuole	GO:0048046; GO:0009058; GO:0009507; GO:0016020; GO:0030170; GO:0001666; GO:0008483; GO:0005773
P34790	Peptidyl-prolyl cis-trans isomerase CYP18-3 (PPIase CYP18-3) (EC 5.2.1.8) (Cyclophilin of 18 kDa 3) (Cyclosporin A-binding protein) (Rotamase cyclophilin-1)	CYP18-3 ROC1 At4g38740 T9A14.20	Arabidopsis thaliana (Mouse-ear cress)	apoplast; blue light signaling pathway; brassinosteroid mediated signaling pathway; cytosol; de-etiolation; peptide binding; peptidyl-prolyl cis-trans isomerase activity; plant-type hypersensitive response; plasma membrane; protein folding; protein peptidyl-prolyl isomerization; red, far-red light phototransduction; regulation of protein phosphorylation; response to cadmium ion; response to light…	GO:0048046; GO:0009785; GO:0009742; GO:0005829; GO:0009704; GO:0042277; GO:0003755; GO:0009626; GO:0005886; GO:0006457; GO:0000413; GO:0009585; GO:0001932; GO:0046686; GO:0009416; GO:0007165
D7LW57	Ketol-acid reductoisomerase (EC 1.1.1.86) (Acetohydroxy-acid reductoisomerase) (Alpha-keto-beta-hydroxylacyl reductoisomerase)	ARALYDRAFT_486312	Arabidopsis lyrata subsp. lyrata (Lyre-leaved rock-cress)	apoplast; branched-chain amino acid biosynthetic process; cell wall; chloroplast envelope; chloroplast stroma; coenzyme binding; copper ion binding; isomerase activity; ketol-acid reductoisomerase activity; mitochondrion; response to cadmium ion	GO:0048046; GO:0009082; GO:0005618; GO:0009941; GO:0009570; GO:0050662; GO:0005507; GO:0016853; GO:0004455; GO:0005739; GO:0046686	Amino-acid biosynthesis; L-isoleucine biosynthesis; L-isoleucine from 2-oxobutanoate: step 2/4. Amino-acid biosynthesis; L-valine biosynthesis; L-valine from pyruvate: step 2/4.
M1ADA6	Ketol-acid reductoisomerase (EC 1.1.1.86) (Acetohydroxy-acid reductoisomerase) (Alpha-keto-beta-hydroxylacyl reductoisomerase)	PGSC0003DMG400007859	Solanum tuberosum (Potato)	apoplast; branched-chain amino acid biosynthetic process; cell wall; chloroplast envelope; chloroplast stroma; coenzyme binding; copper ion binding; ketol-acid reductoisomerase activity; mitochondrion; response to cadmium ion	GO:0048046; GO:0009082; GO:0005618; GO:0009941; GO:0009570; GO:0050662; GO:0005507; GO:0004455; GO:0005739; GO:0046686	Amino-acid biosynthesis; L-isoleucine biosynthesis; L-isoleucine from 2-oxobutanoate: step 2/4. Amino-acid biosynthesis; L-valine biosynthesis; L-valine from pyruvate: step 2/4.
K4DCH1	Ketol-acid reductoisomerase (EC 1.1.1.86) (Acetohydroxy-acid reductoisomerase) (Alpha-keto-beta-hydroxylacyl reductoisomerase)	Solyc12g010840.1	Solanum lycopersicum (Tomato) (Lycopersicon esculentum)	apoplast; branched-chain amino acid biosynthetic process; cell wall; chloroplast envelope; chloroplast stroma; coenzyme binding; copper ion binding; ketol-acid reductoisomerase activity; mitochondrion; response to cadmium ion	GO:0048046; GO:0009082; GO:0005618; GO:0009941; GO:0009570; GO:0050662; GO:0005507; GO:0004455; GO:0005739; GO:0046686	Amino-acid biosynthesis; L-isoleucine biosynthesis; L-isoleucine from 2-oxobutanoate: step 2/4. Amino-acid biosynthesis; L-valine biosynthesis; L-valine from pyruvate: step 2/4.
P23322	Oxygen-evolving enhancer protein 1, chloroplastic (OEE1) (33 kDa subunit of oxygen evolving system of photosystem II) (33 kDa thylakoid membrane protein) (OEC 33 kDa subunit)	PSBO	Solanum lycopersicum (Tomato) (Lycopersicon esculentum)	apoplast; calcium ion binding; cell outer membrane; chloroplast thylakoid lumen; chloroplast thylakoid membrane; defense response to bacterium; extrinsic component of membrane; integral component of membrane; oxygen evolving activity; photoinhibition; photosystem II assembly; photosystem II oxygen evolving complex; photosystem II stabilization; plastoglobule; poly(U) RNA binding; regulation of pr…	GO:0048046; GO:0005509; GO:0009279; GO:0009543; GO:0009535; GO:0042742; GO:0019898; GO:0016021; GO:0010242; GO:0010205; GO:0010207; GO:0009654; GO:0042549; GO:0010287; GO:0008266; GO:0035304
M4D6H4	Uncharacterized protein	BRA012083	Brassica rapa subsp. pekinensis (Chinese cabbage) (Brassica pekinensis)	apoplast; calcium ion binding; cell outer membrane; chloroplast thylakoid lumen; defense response to bacterium; extrinsic component of membrane; integral component of membrane; oxygen evolving activity; photoinhibition; photosystem II assembly; photosystem II oxygen evolving complex; photosystem II stabilization; plastid thylakoid membrane; plastoglobule; poly(U) RNA binding; regulation of protei…	GO:0048046; GO:0005509; GO:0009279; GO:0009543; GO:0042742; GO:0019898; GO:0016021; GO:0010242; GO:0010205; GO:0010207; GO:0009654; GO:0042549; GO:0055035; GO:0010287; GO:0008266; GO:0035304
D7MMF6	Oxygen-evolving enhancer 33	PSBO-1 ARALYDRAFT_920071	Arabidopsis lyrata subsp. lyrata (Lyre-leaved rock-cress)	apoplast; calcium ion binding; cell outer membrane; chloroplast thylakoid lumen; defense response to bacterium; extrinsic component of membrane; integral component of membrane; oxygen evolving activity; photoinhibition; photosystem II assembly; photosystem II oxygen evolving complex; photosystem II stabilization; plastid thylakoid membrane; plastoglobule; poly(U) RNA binding; regulation of protei…	GO:0048046; GO:0005509; GO:0009279; GO:0009543; GO:0042742; GO:0019898; GO:0016021; GO:0010242; GO:0010205; GO:0010207; GO:0009654; GO:0042549; GO:0055035; GO:0010287; GO:0008266; GO:0035304
P23321	Oxygen-evolving enhancer protein 1-1, chloroplastic (OEE1) (33 kDa subunit of oxygen evolving system of photosystem II) (33 kDa thylakoid membrane protein) (Manganese-stabilizing protein 1) (MSP-1) (OEC 33 kDa subunit)	PSBO1 PSBO At5g66570 K1F13.25	Arabidopsis thaliana (Mouse-ear cress)	apoplast; calcium ion binding; cell outer membrane; chloroplast; chloroplast stroma; chloroplast thylakoid; chloroplast thylakoid lumen; chloroplast thylakoid membrane; defense response to bacterium; extrinsic component of membrane; integral component of membrane; oxidation-reduction process; oxygen evolving activity; photoinhibition; photosynthesis, light reaction; photosystem II assembly; photo…	GO:0048046; GO:0005509; GO:0009279; GO:0009507; GO:0009570; GO:0009534; GO:0009543; GO:0009535; GO:0042742; GO:0019898; GO:0016021; GO:0055114; GO:0010242; GO:0010205; GO:0019684; GO:0010207; GO:0009654; GO:0042549; GO:0055035; GO:0010287; GO:0008266; GO:0035304; GO:0009579; GO:0031977		P0AA25
P29795	Oxygen-evolving enhancer protein 2, chloroplastic (OEE2) (23 kDa subunit of oxygen evolving system of photosystem II) (23 kDa thylakoid membrane protein) (OEC 23 kDa subunit)	PSBP PSBX	Solanum lycopersicum (Tomato) (Lycopersicon esculentum)	apoplast; calcium ion binding; chloroplast envelope; chloroplast stroma; chloroplast thylakoid membrane; defense response to bacterium; extrinsic component of membrane; photosynthesis; photosystem II oxygen evolving complex; poly(U) RNA binding; thylakoid lumen	GO:0048046; GO:0005509; GO:0009941; GO:0009570; GO:0009535; GO:0042742; GO:0019898; GO:0015979; GO:0009654; GO:0008266; GO:0031977
Q42029	Oxygen-evolving enhancer protein 2-1, chloroplastic (OEE2) (23 kDa subunit of oxygen evolving system of photosystem II) (23 kDa thylakoid membrane protein) (OEC 23 kDa subunit) (OEC23)	PSBP1 PSBP At1g06680 F12K11.3 F4H5_18	Arabidopsis thaliana (Mouse-ear cress)	apoplast; calcium ion binding; chloroplast; chloroplast envelope; chloroplast stroma; chloroplast thylakoid; chloroplast thylakoid lumen; chloroplast thylakoid membrane; defense response to bacterium; extrinsic component of membrane; photosynthesis, light reaction; photosystem II oxygen evolving complex; poly(U) RNA binding; thylakoid; thylakoid lumen	GO:0048046; GO:0005509; GO:0009507; GO:0009941; GO:0009570; GO:0009534; GO:0009543; GO:0009535; GO:0042742; GO:0019898; GO:0019684; GO:0009654; GO:0008266; GO:0009579; GO:0031977
M0ZVI1	Uncharacterized protein	PGSC0003DMG400003513	Solanum tuberosum (Potato)	apoplast; carbohydrate binding; carbohydrate metabolic process; chloroplast stroma; isomerase activity	GO:0048046; GO:0030246; GO:0005975; GO:0009570; GO:0016853
K4BB24	Uncharacterized protein	Solyc02g085100.2	Solanum lycopersicum (Tomato) (Lycopersicon esculentum)	apoplast; carbohydrate binding; carbohydrate metabolic process; chloroplast stroma; isomerase activity	GO:0048046; GO:0030246; GO:0005975; GO:0009570; GO:0016853
P46283	Sedoheptulose-1,7-bisphosphatase, chloroplastic (EC 3.1.3.37) (SED(1,7)P2ase) (Sedoheptulose bisphosphatase) (SBPase)	At3g55800 F1I16_210	Arabidopsis thaliana (Mouse-ear cress)	apoplast; carbohydrate biosynthetic process; chloroplast; chloroplast envelope; chloroplast stroma; defense response to bacterium; dephosphorylation; fructose 1,6-bisphosphate 1-phosphatase activity; metal ion binding; reductive pentose-phosphate cycle; sedoheptulose-bisphosphatase activity; starch biosynthetic process; sucrose biosynthetic process; thylakoid	GO:0048046; GO:0016051; GO:0009507; GO:0009941; GO:0009570; GO:0042742; GO:0016311; GO:0042132; GO:0046872; GO:0019253; GO:0050278; GO:0019252; GO:0005986; GO:0009579	Carbohydrate biosynthesis; Calvin cycle.
Q9SCY0	Phosphoglucomutase, chloroplastic (PGM) (EC 5.4.2.2) (Glucose phosphomutase)	PGMP PGM At5g51820 MIO24.4	Arabidopsis thaliana (Mouse-ear cress)	apoplast; carbohydrate metabolic process; cellular calcium ion homeostasis; chloroplast; chloroplast envelope; chloroplast stroma; cytosol; detection of gravity; galactose catabolic process; glucose 1-phosphate metabolic process; glucose metabolic process; magnesium ion binding; phosphoglucomutase activity; response to cold; starch biosynthetic process; stromule; trehalose biosynthetic process	GO:0048046; GO:0005975; GO:0006874; GO:0009507; GO:0009941; GO:0009570; GO:0005829; GO:0009590; GO:0019388; GO:0019255; GO:0006006; GO:0000287; GO:0004614; GO:0009409; GO:0019252; GO:0010319; GO:0005992
P15719	Malate dehydrogenase [NADP], chloroplastic (EC 1.1.1.82) (NADP-MDH)		Zea mays (Maize)	apoplast; carbohydrate metabolic process; chloroplast envelope; chloroplast stroma; malate dehydrogenase (NADP+) activity; malate metabolic process; mitochondrion; thylakoid	GO:0048046; GO:0005975; GO:0009941; GO:0009570; GO:0046554; GO:0006108; GO:0005739; GO:0009579
M1D2E4	Uncharacterized protein	PGSC0003DMG400031063	Solanum tuberosum (Potato)	apoplast; carbohydrate metabolic process; chloroplast envelope; chloroplast stroma; malate dehydrogenase (NADP+) activity; malate metabolic process; mitochondrion; thylakoid	GO:0048046; GO:0005975; GO:0009941; GO:0009570; GO:0046554; GO:0006108; GO:0005739; GO:0009579
Q9MAH0	Phosphoenolpyruvate carboxylase 1 (AtPPC1) (PEPC 1) (PEPCase 1) (EC 4.1.1.31) (107-kDa PEPC polypeptide)	PPC1 p107 At1g53310 F12M16.21	Arabidopsis thaliana (Mouse-ear cress)	apoplast; carbon fixation; cellular response to phosphate starvation; cytosol; phosphoenolpyruvate carboxylase activity; photosynthesis; protein tetramerization; tricarboxylic acid cycle	GO:0048046; GO:0015977; GO:0016036; GO:0005829; GO:0008964; GO:0015979; GO:0051262; GO:0006099
P29196	Phosphoenolpyruvate carboxylase (PEPC) (PEPCase) (EC 4.1.1.31)	PPC1 PPC	Solanum tuberosum (Potato)	apoplast; carbon fixation; cellular response to phosphate starvation; cytosol; phosphoenolpyruvate carboxylase activity; photosynthesis; protein tetramerization; tricarboxylic acid cycle	GO:0048046; GO:0015977; GO:0016036; GO:0005829; GO:0008964; GO:0015979; GO:0051262; GO:0006099	Photosynthesis; C3 acid pathway.
P27140	Carbonic anhydrase, chloroplastic (EC 4.2.1.1) (Carbonate dehydratase)	CA1 At3g01500 F4P13.5	Arabidopsis thaliana (Mouse-ear cress)	apoplast; carbon utilization; carbonate dehydratase activity; chloroplast; chloroplast envelope; chloroplast stroma; chloroplast thylakoid membrane; defense response to bacterium; defense response to fungus, incompatible interaction; membrane; regulation of stomatal movement; response to carbon dioxide; response to cold; stromule; thylakoid; zinc ion binding	GO:0048046; GO:0015976; GO:0004089; GO:0009507; GO:0009941; GO:0009570; GO:0009535; GO:0042742; GO:0009817; GO:0016020; GO:0010119; GO:0010037; GO:0009409; GO:0010319; GO:0009579; GO:0008270
Q9SGE0	UDP-D-apiose/UDP-D-xylose synthase 2	AXS2 At1g08200 T23G18.6	Arabidopsis thaliana (Mouse-ear cress)	apoplast; catalytic activity; cellular metabolic process; coenzyme binding; cytoplasm; cytosol	GO:0048046; GO:0003824; GO:0044237; GO:0050662; GO:0005737; GO:0005829
M1AAM1	Uncharacterized protein	PGSC0003DMG400007152	Solanum tuberosum (Potato)	apoplast; catalytic activity; cellular metabolic process; coenzyme binding; cytosol	GO:0048046; GO:0003824; GO:0044237; GO:0050662; GO:0005829
K4D9S9	Uncharacterized protein	Solyc11g066720.1	Solanum lycopersicum (Tomato) (Lycopersicon esculentum)	apoplast; catalytic activity; cellular metabolic process; coenzyme binding; cytosol	GO:0048046; GO:0003824; GO:0044237; GO:0050662; GO:0005829
G8Z261	Hop-interacting protein THI032 (Uncharacterized protein)	Solyc12g099930.1	Solanum lycopersicum (Tomato) (Lycopersicon esculentum)	apoplast; catalytic activity; chloroplast stroma; plasma membrane; pyridoxal phosphate binding	GO:0048046; GO:0003824; GO:0009570; GO:0005886; GO:0030170
M4F7Z6	Uncharacterized protein	BRA037207	Brassica rapa subsp. pekinensis (Chinese cabbage) (Brassica pekinensis)	apoplast; catalytic activity; chloroplast stroma; plasma membrane; pyridoxal phosphate binding	GO:0048046; GO:0003824; GO:0009570; GO:0005886; GO:0030170
M1A0A3	Uncharacterized protein	PGSC0003DMG400004652	Solanum tuberosum (Potato)	apoplast; catalytic activity; chloroplast stroma; plasma membrane; pyridoxal phosphate binding	GO:0048046; GO:0003824; GO:0009570; GO:0005886; GO:0030170
D7L023	Putative uncharacterized protein	ARALYDRAFT_480305	Arabidopsis lyrata subsp. lyrata (Lyre-leaved rock-cress)	apoplast; catalytic activity; chloroplast stroma; plasma membrane; pyridoxal phosphate binding	GO:0048046; GO:0003824; GO:0009570; GO:0005886; GO:0030170
Q43497	Monodehydroascorbate reductase (MDAR) (EC 1.6.5.4) (Ascorbate free radical reductase) (AFR reductase)	AFRR	Solanum lycopersicum (Tomato) (Lycopersicon esculentum)	apoplast; cell redox homeostasis; chloroplast stroma; cytosol; flavin adenine dinucleotide binding; monodehydroascorbate reductase (NADH) activity; peroxisomal matrix; plasma membrane; regulation of symbiosis, encompassing mutualism through parasitism; response to cadmium ion; response to jasmonic acid; response to salt stress; response to symbiotic fungus; response to water deprivation; response…	GO:0048046; GO:0045454; GO:0009570; GO:0005829; GO:0050660; GO:0016656; GO:0005782; GO:0005886; GO:0043903; GO:0046686; GO:0009753; GO:0009651; GO:0009610; GO:0009414; GO:0010043
P29448	Thioredoxin H1 (AtTrxh1) (Thioredoxin 1) (AtTRX1)	TRX1 At3g51030 F24M12.70	Arabidopsis thaliana (Mouse-ear cress)	apoplast; cell redox homeostasis; cytosol; enzyme activator activity; glycerol ether metabolic process; oxidoreductase activity, acting on a sulfur group of donors, disulfide as acceptor; positive regulation of catalytic activity; protein disulfide oxidoreductase activity	GO:0048046; GO:0045454; GO:0005829; GO:0008047; GO:0006662; GO:0016671; GO:0043085; GO:0015035
[truncated: 5,184 more rows]
