# Supplementary material for: Quantitative proteomics of the tobacco pollen tube secretome identifies novel pollen tube guidance proteins important for fertilization
Source: Genome Biol. 2016 May 3;17:81. doi: 10.1186/s13059-016-0928-x (PMC4853860; doi:10.1186/s13059-016-0928-x)
Supplement: Additional file 18: Table S7. — Overlap between the tobacco semi-in vivo pollen tube secretome and the proteome of olive pollen tube-secreted nanovesicle exosomes. (XLSX 17 kb) [file 13059_2016_928_MOESM18_ESM.xlsx]

## Sheet: SIV-PS_Olive Exosomes proteome
Table S7. Overlapping proteins identified from olive pollen tube secreted nanovesicles exosomes (Prado et al., 2014 [51]) and those secreted from tobacco semi- in vivo grown pollen tubes identified in this study. Some of the tobacco accessions from LC-MS/MS derived from our in-house constructed tobacco proteome database were blastP searched in UniProt database to obtained UniProt IDs presented in…
		Detection in SIV pollen tube secretome	Peptide de novo sequences and quantification
Mapped UniProt ID	Functional category		Exosomes peptide sequences (Prado et al., 2014)	Average peak scores (%) (Prado et al., 2014)	Pollen tube secretome peptide counts (Hafidh et al., this study)	Type of protein secretion
	Protein name
	Cytoskeleton related proteins
P0CJ46	Actin-1	Y	AEYDESGPS(I/L)VHR	99.99	2	NC^s
B5M4V6	Actin	Y	FME(I/L)PDGQV(I/L)T(I/L)GAER	99.97	3	NC^s
	Cell wall expansion
Q6IVK6	UDP-glucose dehydrogenase	Y	(I/L)S(I/L)YDPQVTEDQ(I/L)QR	99.99	18	NC^s
Q4G2Z0	Pectin methylesterase precursor (Ole e 11)	Y	(I/L)YGFQDT(I/L)NCcamDK	99.81	35	C^s
	Defence/stress related proteins
U3RE33	Monodehydroascorbate reductase	Y	G(I/L)SDFGVQQDAK / (I/L)SDFGVQGADAK / WGAF(I/L)ESGTEEPNK	83.98	6	NC^s
Q40977	Monodehydroascorbate reductase (NADH)-like protein	Y	(I/L)EDDADK(I/L)VEA(I/L)K	99.11	3	NC^ns
S6A7M3	5-methyltetrahydropteroyltriglutamate- homocysteine methyltransferase	Y	FA(I/L)ESFWDGK / (I/L)PSTEE(I/L)ADR / (I/L)YDWAVHSFR	80.4	15	NC^s•
	NBS-LRR type disease resistance protein	N	QLDS(I/L)VADR	98.25	-
B6VRE8	Phenylcoumaran benzylic ether reductase (Ole e 12)	Y	VAFNEE-LGTYT(I/L)K	99.69	9	NC^s•
	Immediate early fungal elicitor protein CMPG1	N			-
	Membrane transport
Q9SZN1	Arabidopsis H+-ATPase 6	Y	HHEQEAA(I/L)(I/L)VPGD(I/L)(I/L)S(I/L)K	99.99	6	NC^s
Q9M5Z8	Arabidopsis H+-ATPase 7	Y	(I/L)DQSA(I/L)TGES(I/L)PVTK	99.49	6	NC^s
	Putative plasma membrane ATPase	N	(I/L)PVEQVFEQ(I/L)HHR	99.99	-
Q101R7	Sorbitol transporter	Y	(I/L)APVYSAEVSWWR	95.16	5	NC^ns
	Mannitol transporter	N	(I/L)TEDVEE(I/L)FGTFFR	99.17	-
Q8LPQ8	Monosaccharide transporter 2	Y	MPTGVDEEY-(I/L)(I/L)NAS(I/L)ESQK	82.83	3	NC^ns
Q93Y91	Monosaccharide transporter	Y	QQNVDEEYSD(I/L)(I/L)EASEAAK	100	1	NC^ns
	Glucose transporter	Y	NVDDVDQEFMD(I/L)(I/L)NAS(I/L)ESQK	99.98	4	NC^ns
	Sugar transport protein	N	TSDS(I/L)EDAQ(I/L)R	91.57	-
	Putative ammonium transporter	N	TSGNYYGQWSVAGR	99.51	-
	Metabolism a- signalling
A1KYB0	Adenosylhomocysteinase	Y	EDT(I/L)QEYWWMoxNER / WVFPETK	99.78	15	NC^ns
P46644	Aspartate aminotransferase	Y	(I/L)(I/L)FGADSVA(I/L)QENR	99.99	9	NC^s•
Q9SC19	Alpha-1,4-glucan-protein synthase	Y	QSPGFDYE(I/L)YNR	99.94	14	NC^s•
	Beta-fructofuranosidase	Y	CcamPPSYT(I/L)GTYDTEK	99.99	3	NC^s
	2,3-biphosphoglycerate-i-epe-ent phosphoglycerate mutase	N	(I/L)DQ(I/L)Q(I/L)(I/L)(I/L)K / (I/L)YEGEGFNY(I/L)K / TSGEY(I/L)VHD(I/L)GR	97.3	-
Q04065	Catechol O-methyltransferase	Y	YFVKDEDNS(I/L)HP(I/L)(I/L)A(I/L)YQDK	99.99	7	NC^s
	Farnesyl pyrophosphate syntethase	N	YS(I/L)S(I/L)HR	99.99	-
Q7XAE2	Fructokinase	Y	APGGAPANVALAVAR / (I/L)DDASAMoxSLWHDN(I/L)K / (I/L)P(I/L)WPSADEAR / TPDELNLE(I/L)(I/L)R	98.85	10	NC^s
	Fructokinase-1	N	TA(I/L)AFVT(I/L)R	99.99	-
Q8LPE5	Fructokinase-like protein	Y	SSSHGSVDAFHVK	99.80	1	NC^s
B3F8I0	Glyceraldehyde 3-phosphate dehydrogenase	Y	VPTVDVSVVA(I/L)TDR	96.20	7	NC^ns
Q9AVG8	Isopentenyl diphosphate isomerase	Y	(I/L)ESEN(I/L)(I/L)HR	87.54	8	NC^s
	Phosphofructokinase V11	N	FGPQ(I/L)(I/L)SNVQSCcamA(I/L)SAEK	99.97	-
	Pyrophosphate-depe-ent phosphofructokinase alpha subunit	N	(I/L)TLFD(I/L)TK / NQFVETNVGFDQVMoxK	98.49	-
P35494	Phosphoglycerate mutase	Y	A(I/L)EYDDFDKFDR	99.99	12	NC^ns
P12628	NADP-depe-ent malic enzyme	Y	FAHHSGSPFDPVEYDGK / SPAVKYQNPPSAVFTQE(I/L)QEK	98.09	2	NC^ns
	Putative S-adenosylmethionine synthethase	N	A(I/L)GVAEP(I/L)SVFVDTYK / (I/L)GGFTSADVGLDADK	96.47	-
Q069K3	S-adenosyl-L-methionine synthethase	Y	V(I/L)VN(I/L)EQQSPDRSYAK	95.56	2	NC^s•
Q069K5	S-adenosyl-homocysteine hydrolase	Y	EGTLQEYWWMoxNER / VWMoxGRTNSG(I/L)(I/L)V(I/L)AEGR / GKTFPDTNSG(I/L)(I/L)V(I/L)AEGR / TEFGPSQPFK	92.9	3	NC^ns
O23254	Serine hydroxymethyltransferase	Y	G(I/L)(I/L)EA(I/L)GSA(I/L)TNK	98.79	1	NC^s•
	Protein synthesis a- processing
H1ZXA8	Heat shock protein 70	Y	YTDASVQSD(I/L)K	99.90	1	NC^ns
P0C1J2	Peptidyl-prolyl isomerase	Y	(I/L)VDVCcamNST(I/L)GDF-AR	99.62	3	NC^ns
	Unclassified proteins
Q94EJ3	Major olive pollen allergen Ole e 1	Y	AEG(I/L)YSMox(I/L)VER / DQFCcamE(I/L)T(I/L)(I/L)SSSR	99.92	4	C^s
	Branched silkless1 (putative ERF-transcriptor factor)	N	F(I/L)APFHHTKR	99.45	-
	CBF-like transcription factor	N	TNPEYN(I/L)TPSTR	83.20	-
Q9C810	PHD finger family protein	Y	YF-GD(I/L)VWT(I/L)VK	100	1	NC^s•
	Sulfotransferase family protein	Y	VSGT(I/L)WLK	98.20	2	NC^s•
	T2E6.21	N	MPTK(I/L)GS(I/L)VQRQ(I/L)SSSK	99.49	-
Q9ZQT9	WERBP-1	Y	RED(I/L)GN(I/L)K	89.89	4	NC^ns
Q9SYM5	Rhamnose biosynthetic enzyme 1 (RHM1)	Y	EEDTPNF(I/L)GSFYSK	99.99	2	NC^s•
	Hypothetical chloroplast RF1	N	QWWG(I/L)S(I/L)VSYGK	87.70	-
Key:
C^s	classical secreted	*Classical prediction is based on presence of N-terminal signal peptide predicted by SignalP 4.0, whereas secretion prediction is based on SecretomeP 2.0 algorithms.
NC^s	non-classical secreted
NC^s•	at cutoff prediction limit
NC^ns	non-classical not secreted
-	not detected in SIV pollen tube secretome
