# Supplementary material for: Quantitative proteomics of the tobacco pollen tube secretome identifies novel pollen tube guidance proteins important for fertilization
Source: Genome Biol. 2016 May 3;17:81. doi: 10.1186/s13059-016-0928-x (PMC4853860; doi:10.1186/s13059-016-0928-x)
Supplement: Additional file 21: Table S8. — List of primers used in this study. (XLSX 12 kb) [file 13059_2016_928_MOESM21_ESM.xlsx]

## Sheet: Oligos
Table S8. Set of primers used in this study.
Secretory pathways semi quantitative RT-PCR primers
SAR1_RT_F1	CCAACGTCGGAGGAGCTTAG
SAR1_RT_R1	GAAACAGTGGGCCAACGAAC
RAB11A_RT_F1	ATACTGGCAGGAAACAAGTCTGA
RAB11A_RT_R1	GAAGTGCAGTGCTCGCGG
ADL1_RT_F1	CCAACACATTCAATTTTTGACCG
ADL1_RT_R1	CCTCTTTCTTTCCCAAGTCGG
ATPCL1_RT_F1	CGGAGCAGGTGTGGAAGATG
ATPCL1_RT_R1	TCTGAGCAAGTTCCGCTGAG
NtCOPII_RT_F1	CGGACGTTGACTGGAGAACA
NtCOPII_RT_R1	CTGTCATCCACGACCCAACT
NtRabD_RT_F1	ATTCTCGCCGGTAATCCCTC
NtRabD_RT_R1	GCTGTGACTTGCCGGATTTT
NtPV72_RT_F1	ACAGAATTTAGCTGGGGCCT
NtPV72_RT_R1	TCTACCCGCGCAATCATTCT
NtSEC14_RT_F1	ATTTGCTATGGCCTGAGCTGT
NtSEC14_RT_R1	CCAAGAATGGCGTCTTCAACC
NtPIP2_RT_F1	GGCACGAGAGCAGAAGTACC
NtPIP2_RT_R1	AGAGTGGCAATGAACTCAGCA
NtPEP12_RT_F1	TCCCCTTGGAAACGCATACC
NtPEP12_RT_R1	GACGGCGGTGTTTATCTGGA
NtVAM3_RT_F1	CAACTGCACAGGGGAGATCG
NtVAM3_RT_R1	ACTGAACAGAGTGTAGGGCTC
NtRAbF_RT_F1	CTCCCCTCCAACCCCATTCA
NtRabF_RT_R1	AAGATGCGCAACCCATAACCT
NtVTI11_RT_F1	ATCGTTGCTGTGTTGGTCCT
NtVTI11_RT_R1	ACCCAAACTGACCTCACGAC
NtVTI11_RT_F1	CCGGCGATCAAGGTAATTTGT
NtVTI11_RT_R1	TCCGAGCCTCTAGGTCCATT
NtCOPI_RT_F1	AACGAGGCAGACGAAGAGTG
NtCOPI_RT_R1	AACTCAATGCTCACCACTGGC
Ntp23_SAM1_RT_F1	TGTTCGTGATACATGTCGTGCTA
Ntp23_SAM1_RT_R1	GCGAGCGCCAAGTTTAGTAG
NtERD2_RT_F1	CTTGTCCAGACGGCCCTTTA
NtERD2_RT_R1	GTTATGTCCGCAAGCCACAG
NtGNOML1_RT_F1	TGAAAGCAAAGTGTGCGCTG
NtGNOML1_RT_R1	CATGCAGGGGACCCCATAAG
NtKNOLLE_RT_F1	CGCCGTTTACAAGACACCAA
NtKNOLLE_RT_R1	CTTTACACCCAGAAAGCCGC
NtEPSIN1_RT_F1	ATCGAGCTCTGCCTCCCTAA
NtEPSIN1_RT_R1	TCCGTAACGAGAAGACCCCT
NtSCF_RT_F1	TCCACATGCTTTGAACGGGG
NtSCF_RT_R1	CGTTTCAACAAAGGCGACAC
NtVPS5_RT_F1	GAGGACGATGCCCTTGGAAA
NtVPS5_RT_R1	CAGCCAGTTCACATTGCTGTT
NtVSR1_RT_F1	GATTCAGAGATCCGCGCCAT
NtVSR1_RT_R1	CACAAAAGAACCGCATGCCA
Pollen tube secreted protein candidates
pGWB5/6_Seq_F1	TATGACCATGATTACGCCAAGCTTG
pGWB5/6_Seq_R1	GATAATCATCGCAAGACCGGC
TCTPcds_F1_BP	AAAAAGCAGGCTCGATGTTGGTTTACCAGGATCT
TCTPcds_-STOP_BP	AGAAAGCTGGGTCACACTTGACCTCCTTGAGTCC
NtPsCRP2 BP	AAAAAGCAGGCTATATGGAGGCGAAGAAGGTAGTAG
NtPsCRP2_-STOP_BP	AGAAAGCTGGGTGATGCTTGAGATTCTCGATT
Ole 1cds_F1_BP	AAAAAGCAGGCTCGATGGATTCGAAGTTGAGAAATTTTG
Ole 1cds_R1_BP	AGAAAGCTGGGTCGCAATAAGAAGGTGCATATTGAGG
LLG3_P1pro_F	AAAAAGCAGGCTCGTattgaaaagcatttttggatatggccaacc
LLG3_P1cds_F:	AAAAAGCAGGCTCGATGAAGATTACTCATCATTGTTTGGTTTCTCTTCTC
LLG3_P2_R	ccttgctcaccatTTCTTTGCCTTC
LLG3_P3_F	AGAAGGCAAAGAAatggtgagcaag
LLG3_P4_R	CAATCGAGACCgtacagctcgtc
LLG3_P5_F	acgagctgtacGGTCTCGATTGC
LLG3_P6_R	AGAAAGCTGGGTCTTAGAAGAGGTGAAACAAGATGGAAACGG
LLG3_P6_R-stop	AGAAAGCTGGGTCGAAGAGGTGAAACAAGATGGAAACGG
LLG3_P6_DGPIminus_R-stop	AGAAAGCTGGGTCGTAGGGGTGACGTCGGTGCAATCG
Genotyping primers
Yip4a-1_LP	ATTAATGTCAAACGCAAACGC
YIP4a-1_RP	TGAAAAGCCACTCAATATCGG
Yip4a-2_LP	ATAGATGGAACACGATGACGG
Yip4a-2_RP	TGATCTGGTTTCCACATTTCC
Yip4b_LP	CGACTGTGTGATCGATTTGTG
Yip4b_RP	GCGGCTGGAGAATTCTCTATC
TCTP_LP (sail C03)	ATTGAGCTTACCGATTCGTTG
TCTP_RP (sail C03)	ATAAACATGCCTCGAGATTCG
ECHIDNA_LP (sail E09)	AAACGGAAAGGGAAACACAAC
ECHIDNA_RP (sail E09)	AGAGAAGAGTTATCGGGCTCG
LB3-SAIL	TAGCATCTGAATTTCATAACCAATCTCGATACAC
Semi quantitative RT-PCR of candidate genes
NtPsCRP1_RT-F1	AGAAATTAAGGATGCAGTATCACAC
NtPsCRP1_RT-R1	AAGATTGCACAAAGGATTGAAGTG
NtPsCRP2_RT-F1	GAGGGCCATGGCTACACTTT
NtPsCRP2_RT-R1	TCACCCCTGCATCATTGGTC
EIGE80_RT-F1	CAGCAGGGGAAGATGGGAAG
EIGE80_RT-R1	GGTGTGGGTTGGTTCTCTGT
NtLLG3_RT.F	CAGAGGACCGCAATACCCAG
NtLLG3_RT.R	TGAAGGTGCTAATCCAGGGC
Epc_RT_F	GGTGACAAAGGATGGGCTGT
Epc_RT_R	AAACCCCTCTCGCAATGTCC
Epc-like_RT_F	TTGGCGTCAGCCAAGTGTTA
Epc-like_RT_F	TGGAGATTGGGAGATGGGGT
NtPRK2_RT_F	AATCATGCAACGAGGAGGCA
NtPRK2_RT_R	CCACTGCCCAAAACTTCAGC
NtPRK4_RT_F	AGCACCAATGTCCAAGCTGA
NtPRK4_RT_R	ACTTCAGCAGCTGCCTTCAT
TCTP_RT_F1	ACAAGGAGATTGAGAATGGA
TCTP_RT_R1	GTAGTAAGCAAAGACCAAAG
ECHIDNA_RT_F1	GCGTTGGCGTTTTACATTCT
ECHIDNA_RT_R1	CCACCAGAAAAGCCATGAGT
SIV_Rnase 1_RT_F2	TTGTTCAACAGTGGCCAGGA
SIV_Rnase 1_RT_R2	GAGCCAGTATCACTTGGGCA
SIV_Rnase NE_RT_F3	TTGTTCAACAGTGGCCAGGA
SIV_Rnase NE_RT_R3	ACAAGTGCCATGTTTTTCCCA
Reference control
18S rRNA_RT_F1	GGAAGTTTGAGGCAATAACAGG
18S rRNA_RT_R1	ATTGCAATGATCTATCCCCATC
Nt. beta actin_RT_F1	ATGCATTGTAGAACTTCGGG
Nt. beta actin_RT_R1	GACCTGACTGACTACCTCAT
